# Supplementary material for: Genome-scale analysis and comparison of gene expression profiles in developing and germinated pollen in Oryza sativa
Source: BMC Genomics. 2010 May 28;11:338. doi: 10.1186/1471-2164-11-338 (PMC2895629; doi:10.1186/1471-2164-11-338)
Supplement: Additional file 1 — Expression profiles of the 54 genes examined by quantitative RT-PCR. [file 1471-2164-11-338-S1.XLS]

## Sheet: Additional file 1
	Additional file 1: Expression profiles of the 54 genes examined by quantitative RT-PCR. SN: serial number, which is consistent with the number of the x-axis in Figure 2. a, the results tested by qRT-PCR (means±SD); b, the data from GeneChip® Rice Genome Array; c, the correlation (r=value) of expression profiles of the 54 genes from qRT-PCR and from GeneChip®.
SN	R-valuec	Probe Set ID	UNM	BCP	TCP	MPG	GPG	Leaf	Root	Callus	Ratio (Pollen/Vegetative)	Forward primer	Reverse primer
UNM-enriched genes
2	-0.153551	Os.31430.1.S1_ata	2.58±0.47	37.10±3.48	539.94±0	2038.056±131.99	6984.79±921.01	1±0	26.66±1.45	63.85±20.87		CGTTTTGGTTCATCCCAAGT	CAATGGGCTGCATAATGATG
		Os.31430.1.S1_atb	5397.1	102.967	230.6	269.533	318.6	70.3	9.03333	27.1667	49.0147
14	0.832087	OsAffx.20128.2.S1_s_ata	219.29±8.58	3.59±0.01	1±0	5.94±0.11	1.96±0.01	6.45±0.22	50.33±3.69	133.28±4.30		AGATAGACATCCCGTACGCG	GGTTCCTGCAAGGTTGACAT
		OsAffx.20128.2.S1_s_atb	1456.37	101.667	68.0667	90.3667	89.2333	97.6667	62.3	105.833	9.99059
15	0.846966	OsAffx.20242.1.S1_x_ata	75.24±1.44	1±0	1.20±0.01	2.38±0.01	3.74±0.01	43.92±0.41	9.19±0.11	12.01±0.37		AGGTGGAGTACGTCACGTCC	GCCGTCGATCATGAGGTAGT
		OsAffx.20242.1.S1_x_atb	3553.3	38.8333	27.0333	47.1667	24.7667	14.0667	16.9	15.2	117.775
35	0.976342	Os.2403.1.S1_ata	2909.72±129.04	510.82±18.44	34.46±0.35	53.44±0.93	43.51±1.15	1±0	481.04±6.61	601.19±8.11		CTCGTCGAAGTGAGTTCGGT	GGGAGAACACACATCACGAA
		Os.2403.1.S1_atb	3650.63	605.833	24.5667	114.033	32	6.9	295.9	5.3	8.75323
36	0.979644	OsAffx.2310.1.S1_ata	93.70±8.11	4.71±0.02	5.12±0.09	4.99±0.32	13.06±0.33	1±0	14.03±0.28	19.03±0.92		TCTGGAAAGAGGTTGATGGC	ACAATGTTGCAACGCCAATA
		OsAffx.2310.1.S1_atb	4277	6.13333	12.4333	67.9333	26.6	2.8	3.63333	4.63333	529.338
42	0.987248	Os.54757.1.S1_ata	2926.58±231.45	24.62±0.56	32.63±1.51	141.52±7.29	298.52±12.97	1±0	255.11±6.14	422.17±49.19		GAAAGGGAAGTCGCTGGAG	ACACCATCTCAACTCCGGAC
		Os.54757.1.S1_atb	4598.53	72.3667	50.9333	255.233	182.267	39.3667	27.0667	24.1333	73.6891
45	0.989603	OsAffx.28212.1.S1_ata	536.21±13.29	4.94±0.00	1±0	3.08±0.03	1.58±0.01	75.41±2.56	2.10±0.04	15.03±0.82		gaagctcaagctcaagacgg	cgtcgTAGAGCACGGTGTAG
		OsAffx.28212.1.S1_atb	9553.83	226.033	54.6333	73.3333	47.8	4.1	6.33333	10.2333	675.872
53	0.996708	OsAffx.14697.1.S1_ata	57.95±2.61	1.95±0.02	2.61±0.03	1.10±0.00	2.15±0.02	4.91±0.06	1.31±0.00	1±0.00		tacGTCGCATTGACCATGTT	AGTAAGTTGTTGGCGCGAAT
		OsAffx.14697.1.S1_atb	9845.93	429.6	245.533	325.2	343.8	84.7667	55.2667	60.3667	95.0318
54	0.999706	Os.52857.1.S1_ata	95.67±0.84	2.02±0.02	1.06±0.01	1.02±0.00	2.82±0.09	3.15±0.04	1.34±0.00	1±0		GACTACTTcgccgactacgg	GTCCTCGAAGTTGACGAACC
		Os.52857.1.S1_atb	15591.4	246.1	65.3	64.6333	172.867	34.7333	15.5	25.3667	312.481
BCP-enriched genes
4	-0.0171437	Os.12994.1.S1_ata	2.64±0.01	4.18±0.06	2.96±0.03	3.29±0.01	8.02±0.21	1±0	4.07±0.02	4.32±0.05		CGCCCGTAGAGATCAACG	AAGCGAGGTGTCCAACTACG
		Os.12994.1.S1_atb	2392.5	6050.77	1773.1	389.833	305.2	53.4667	649.6	958.667	5.49158
23	0.902422	Os.52969.1.S1_ata	36.17±0.12	788.70±30.97	50.56±1.21	39.03±0.50	10.39±0.10	1±0	151.17±2.74	289.68±108.62		AACTGGCTGTGTAGGCTCGT	ATGAACAGTGGAGTTTCGGC
		Os.52969.1.S1_atb	797.167	5468.77	670.667	42.8667	37.7333	5.93333	17.0667	11.0333	129.314
24	0.911405	Os.5920.1.S1_ata	1±0	1504.43±86.98	787.79±181.26	55.91±5.44	10.24±2.40	113.38±86.74	236.93±52.25	487.19±82.59		TTTCGATCGCTTGTTGTCAG	aattTGCAAGCGGACAAATC
		Os.5920.1.S1_atb	845.567	14382.8	2889.2	296.767	106.133	29	660.333	157.067	19.8755
26	0.927782	OsAffx.4090.1.S1_s_ata	11.39±0.09	113.75±3.90	10.75±0.07	5.12±0.25	10.90±0.85	1±0	22.73±2.44	24.42±1.06		GGAACCTTGCGCTACATGAT	ACCAGTGCACAAATCGATCA
		OsAffx.4090.1.S1_s_atb	525.8	1953.93	292.067	313.733	145.1	75.7667	65.0667	68.0333	15.7508
39	0.986501	Os.56057.1.S1_x_ata	55.08±3.14	2179.83±348.38	125.66±13.94	1.66±0.00	1±0	66.72±23.71	13.25±1.14	9.34±1.39		CGCAGGAGAGTTGATCATCA	TAAATCCAAGCTCCAGGCCT
		Os.56057.1.S1_x_atb	1546.53	17293.9	3575.07	476.9	111.9	10.1667	5.93333	7.46667	836.299
41	0.987223	Os.2971.1.S1_ata	2.52±0.06	100.78±20.62	20.56±2.80	1.05±0.00	3.75±0.22	5.41±0.22	1±0	4.38±0.01		CTATGTCGCCAAGTTCTGCA	ttATTGCCCTAGGCTCGATG
		Os.2971.1.S1_atb	3668.27	24598.7	4829.8	115.7	172.133	19.1333	3.2	10.0333	685.003
43	0.988027	Os.50807.1.S1_ata	4.27±0.06	269.35±7.99	7.67±0.18	1.71±0.01	1±0	no signal	13.77±0.30	23.43±1.44		GGCGAAGTCAATTGAATGGT	TGCAACAAGTGAACACGATG
		Os.50807.1.S1_atb	358.433	3376.4	405.867	41	54.9667	23.6333	35.9667	123.167	24.8669
49	0.992987	OsAffx.13747.1.S1_ata	8.57±0.12	343.30±15.52	31.49±1.03	1.21±0.00	1±0	24.42±1.89	5.84±0.15	8.11±0.31		CTTCGTCAACGACATGATCG	GTCACCAAGAAGGACGGGTA
		OsAffx.13747.1.S1_atb	905.667	11930.4	1803.3	38.3	26.5333	16.9333	30.7333	13.6	273.262
51	0.994842	Os.46452.2.S1_x_ata	87.03±0.93	3565.78±185.00	177.70±11.43	24.65±1.41	40.13±0.60	1±0	17.84±0.81	2.15±0.07		ACAACATCCTAGCCGACGTC	ATGTATCCACAGCACGCATC
		Os.46452.2.S1_x_atb	649.633	8810.27	1286.53	95.9333	111.2	29.2333	3.76667	38.7	127.187
TCP-enriched genes
17	0.872463	Os.53465.1.S1_ata	1.51±0.01	6.42±0.01	57.15±1.64	4.22±0.06	1±0	no signal	6.60±2.00	28.28±0.69		AGCAGTCATCGTTGTGATGC	CAAACCTCCCTGCATTTGTT
		Os.53465.1.S1_atb	22.9	163	2038.67	189.733	64.3	22.9	2.2	1.1	43.7273
30	0.960151	Os.7176.3.S1_ata	1.18±0.01	2.11±0.02	515.56±24.35	51.27±0.75	62.11±0.93	1±0	65.80±1.46	125.95±9.42		TAAAGGTTTCTCTGTCGCGG	CAGCAAGTAAAAACGGCTGA
		Os.7176.3.S1_atb	30.6333	3.7	3020.73	486.433	362.233	14.1	39.1	11.8333	64.4316
37	0.981043	Os.46781.1.S1_ata	45.41±1.80	4645.67±431.60	37079.48±8703.67	3079.19±160.30	1814.05±167.30	1±0	317.73±12.23	506.70±38.72		GCGGCCACTGATCACTACTAG	CAGCAGCTATAGCGGGAGAT
		Os.46781.1.S1_atb	32.6667	2985.03	28399.8	7476.73	2771.57	16.5667	10.4333	9.03333	1517.09
38	0.985186	Os.12319.1.S1_x_ata	1±0	797.86±58.88	2363.43±506.89	53.57±2.22	91.98±2.57	21.41±0.56	1.51±0.01	2.15±0.02		cttctctgtccgcttccttg	GAGCCAGCAGTGAAGCTTTC
		Os.12319.1.S1_x_atb	274.033	13346.9	38051.7	6495.87	5738.23	12.5667	5.4	3.63333	1418.06
40	0.986824	Os.54909.1.S1_ata	1.30±0.01	13.24±0.24	1559.28±120.45	64.45±2.88	32±0.36	1±0	67.81±1.91	157.22±0.79		GATCGATTCGCTCATCGAGT	ATCTCCGAGATGGTGTCCAT
		Os.54909.1.S1_atb	30.4	13.1333	5684.4	591.033	592.7	66.5	12.2333	30.9333	68.2256
44	0.989203	Os.53886.1.S1_ata	10.98±0.22	40.18±0.52	3938.24±358.78	74.20±0.88	52.22±3.03	1±0	81.19±0.21	214.77±12.43		GTTCGGGGAAGACCAAGAAC	CATCTAGCCTTTTTCGGGG
		Os.53886.1.S1_atb	84.0333	178.067	7189.43	1037.9	823.633	239.233	268.533	229.5	19.7617
48	0.992936	OsAffx.19544.1.S1_x_ata	18.25±0.67	485.50±15.86	4048.95±427.99	57.02±2.77	28.51±0.97	1±0	239.41±56.63	302.33±88.60		TCTATGAGCGAGGGCTGTTT	CGTGGAGGAGGTCGTATGAT
		OsAffx.19544.1.S1_x_atb	27.3667	387.567	4546.27	263.167	192.933	38.6667	10.6333	29.8667	70.6575
50	0.993019	Os.50447.1.S1_ata	1±0	49.69±9.03	1627.38±179.68	23.18±1.70	8.77±0.23	58.01±5.10	7.05±0.02	9.68±0.79		TTGTGATGATCTCCAGCGAC	AATCTTGTGTTGGGGAGTGC
		Os.50447.1.S1_atb	121.2	1079.4	11311.4	1335.9	287.233	76.6	205.9	147.867	39.0736
52	0.994903	Os.8064.1.S1_ata	1±0	232.86±9.02	2810.61±180.19	114.83±3.23	36.93±0.98	2.82±0.01	111.82±1.99	142.68±12.27		CCCAGCCAATTTGAGCATAT	ACCTTGAGCGAGCCATGTAT
		Os.8064.1.S1_atb	53.1333	717.7	19034.1	2136.9	570.3	46.5	212.467	719.167	23.2743
MPG-enriched genes
3	-0.142256	OsAffx.27384.1.S1_ata	6.13±0.18	2.82±0.05	3.53±0.08	18.34±0.04	10.31±0.07	1±0	69.23±0.34	133.13±14.34		CTACAAGGTGCTTCGCATCA	CTCGCTGAGCAAGAATTCGT
		OsAffx.27384.1.S1_atb	36.7667	13.8	31.3	442.9	130.533	26.1	20.3667	32.0333	10.6911
9	0.685678	Os.24032.2.S1_ata	1±0	8.32±0.17	9.16±0.17	17.55±1.55	11.31±0.96	1.04±0.00	12.10±1.25	13.03±1.54		AAAACTTACAGGGGGTTGCC	AAATGTCGACCTCCATACGG
		Os.24032.2.S1_atb	108.133	362.967	715.233	3718.1	1280.83	87.1667	381.533	197.3	6.30112
10	0.783812	Os.2117.1.S1_ata	1±0	4.54±0.01	4.85±0.02	32.22±0.38	30.27±1.50	22.58±0.33	5.27±0.03	4.98±0.14		ACGGTGTGAGCTCCCATAGT	AAAACACAGCCGATCAAACC
		Os.2117.1.S1_atb	294.133	544.467	1268.03	20569.2	7133.1	1646.6	908.033	814.167	9.85836
25	0.925913	Os.51523.1.S1_ata	1±0	4.34±0.10	132.51±25.34	271.22±17.15	155.06±18.78	84.06±5.92	17.88±0.60	32.19±1.40		TAGACAAGCCCATTGGATGG	TGTTGGACTGCAAACATGAA
		Os.51523.1.S1_atb	62.4	32.6	2041.37	12177.9	4431.43	32.4	61.1667	75.4333	118.58
28	0.954471	Os.16659.1.S2_ata	2.36±0.05	9.73±0.65	5.19±0.06	59.58±2.72	19.56±0.36	1±0	17.65±0.67	9.92±1.28		ATGACCTTCTGCCAGAGGAA	CCGAGTTCTTGGAGTTCTGC
		Os.16659.1.S2_atb	83.6	57.7	134.533	2596.73	866.7	65.1	41.5667	96.1667	22.3923
29	0.956525	Os.18086.1.A1_ata	3.44±0.02	5.62±0.05	1.82±0.01	22.31±0.30	12.52±0.16	1±0	6.99±0.05	6.19±0.11		CGGAAGAGGAAAGCTGTGAC	ACCAGCGCAGGTACTCAGTT
		Os.18086.1.A1_atb	885.3	492.733	345.3	5115.53	2203.2	518.067	576.267	943.3	5.59084
GPG-enriched genes
5	0.378775	Os.35398.1.S1_ata	4.33±0.00	1.74±0.01	1±0	23.48±0.70	64±4.65	107.88±3.71	13.71±1.11	35.51±2.65		GCAGAGATAGAAAATCCTGCCA	CCTGGGTGAAAACTAGCGTT
		Os.35398.1.S1_atb	130.267	57.6	16.2333	927.067	2654.5	258.733	287.167	177.3	6.99678
6	0.561811	Os.52793.1.S1_ata	1.46±0.01	1±0	1.20±0.00	20.97±0.38	114.30±2.34	128.30±4.30	25.34±0.98	25.11±1.41		agatgcagtgggagatggag	GCCTTgttgcCTTCTTTCAG
		Os.52793.1.S1_atb	34.1667	28.5333	48.5667	146.133	1241.37	33.7667	226.8	90.2333	4.71386
7	0.574002	Os.56406.1.S1_ata	1±0	1.63±0.02	2.35±0.03	2.18±0.02	7.95±0.36	8.81±0.11	1.33±0.01	1.48±0.01		ATCCAGACATGTGCCCCTAc	ggcaTGGACATAAAGTTGCC
		Os.56406.1.S1_atb	7.6	23.2667	15.0667	44.2	367.7	7.6	5.7	11.6	13.9684
11	0.807296	OsAffx.28131.1.S1_ata	1±0	2.18±0.02	1.28±0.01	2.14±0.01	8.61±0.16	5.80±0.28	2.70±0.04	1.81±0.02		GCTTTTGTCGCTTTGGCTAA	ACGATCAATTAGAGCACCCG
		OsAffx.28131.1.S1_atb	26.9333	49.3333	39.1667	58.4333	384.233	22.9667	19.6667	12.3	8.59853
46	0.989657	Os.29034.1.S1_ata	1.27±0.01	1±0	1.55±0.01	1.10±0.00	28.25±1.29	5.03±0.08	1.69±0.04	1.51±0.02		CCAAGCCAATGTGTgttgag	tgtctcatgtcTCTGACGGC
		Os.29034.1.S1_atb	67.2	31.6667	59.5	201.133	14003.7	22.0333	46.0333	19.7333	297.766
47	0.991224	Os.54814.1.S1_ata	2.79±0.07	1.67±0.01	38.63±1.20	314.08±35.14	2449.61±1170.69	1±0	173.04±6.42	188.92±6.09		GGCTAGCCAATTGAGACGAT	GCATCAAGCATCAATCATGG
		Os.54814.1.S1_atb	33.6	29.1667	518.233	3737.97	18803	80.2667	49.9667	55.1	213.656
Pollen-preferential genes
1	-0.288774	OsAffx.27525.1.S1_ata	14.35±0.53	1±0	7.18±0.03	55.84±3.56	20.68±2.12	1946.5±204.14	363.72±8.70	756.57±48.10		TTCGGTGAGTATGGGAATGG	TCGTCGTAGCCCATATCATG
		OsAffx.27525.1.S1_atb	105.567	65.8667	88.2333	1150.37	529	81.6333	148.267	123.1	6.97856
8	0.608306	Os.55456.1.S1_ata	1±0	1.62±0.06	1.86±0.06	21.36±1.68	34.14±1.39	4.71±0.17	1.98±0.04	2.51±0.10		CGCAAGGAGACCTACTCGAC	ACGAACGAGTTGAGAATGGC
		Os.55456.1.S1_atb	8.2	8.53333	83.2	275.733	88.7	6.23333	19.8	7.36667	7.64975
12	0.810599	Os.43704.1.S1_ata	1.15±0.00	1±0	430.54±25.63	2475.21±099.42	6194.05±264.90	20.44±0.50	1.89±0.00	4.13±0.03		CTCACCCTCTGCACCATCTT	AGAACTCGCGTGTCATCATG
		Os.43704.1.S1_atb	67.1667	51.2667	15689.8	130319	99029.1	56.5	20.7667	26.6333	1441.69
13	0.816693	Os.53024.1.S1_ata	176.48±8.57	8004.89±1360.8	315365.80±23599.16	962659.90±191896.61	4184624.29±1606963.88	24.59±0.58	34.78±1.32	1±0		TCGTGCCCATATCGTACAGA	agtacggGTTCCCGGTTATC
		Os.53024.1.S1_atb	108.167	1027.67	42646.7	172927	180296	3.26667	3.06667	3.6	22992.6
16	0.849494	Os.49411.1.S1_ata	1±0	5.17±0.06	10.78±0.10	18.08±0.41	37.10±5.07	18.21±0.19	1.74±0.01	3.37±0.12		GAGCATGATGATCTCCTGCA	GGCATTGTCTACAAGGGCAT
		Os.49411.1.S1_atb	402.6	618.867	2716.1	11976.1	13698.9	1112.57	183.633	274.2	11.0561
18	0.881375	OsAffx.3082.1.S1_ata	56.30±6.35	997.15±204.41	3472.28±250.23	8393.17±1838.66	6585.15±1084.15	1±0	554.48±93.86	129.94±46.98		TGCTTGGGTTGATGCAAATA	GGCTCTGCTCCAGTATGAGC
		OsAffx.3082.1.S1_atb	45.7	38.8667	101.3	663.167	206.9	45.7667	6.06667	12.3	12.1006
19	0.892196	Os.33454.1.S1_ata	3.04±0.03	42.81±1.33	155.78±9.96	411.10±8.47	1266.53±163.96	9.60±0.08	1±0	1.13±0.00		AATGTCCTCCTGATATCGCG	GGGAGCTTTCCGGATATGAT
		Os.33454.1.S1_atb	1067.87	4611.63	22928.7	120470	137572	8.26667	7.63333	7.5	10179.7
20	0.892677	OsAffx.7728.1.S1_ata	1.06±0.00	107.39±4.55	194.01±4.17	43.61±1.85	72.84±6.22	1±0	9.51±0.23	12.73±1.76		TGGACGAGATGCTGTTCATC	GGTTGAAGAACCCCATCCTC
		OsAffx.7728.1.S1_atb	8.43333	270.1	1843.83	494.567	186.067	10.8333	6.33333	5.86667	135.029
21	0.892986	Os.42230.1.S1_ata	49.29±1.10	523.97±20.75	35119.87±5789.08	212927.1±77322.66	527934.7±272209.6	1±0	146.69±7.31	131.14±4.67		GAGGAGCATCTTTACACCGC	TCTGCCATCGAGAAGACCTT
		Os.42230.1.S1_atb	44.5667	281.033	46121.5	186843	189609	14.1333	5.53333	5.3	5918.38
22	0.894335	Os.51516.1.S1_ata	1±0	16.30±0.39	98.82±11.80	85.04±4.80	232.32±12.26	7.62±0.08	1.18±0.00	2.00±0.01		ATATGGTCTTGCGCCTATGC	AACTGCAATAGGTTGCACCC
		Os.51516.1.S1_atb	660.333	2156.53	13114.7	43474.1	52757.7	29.6667	2.3	10.4	1222.99
27	0.951184	OsAffx.27373.1.S1_s_ata	1±0	1.45±0.00	1.55±0.00	2.09±0.01	10.95±0.18	1.98±0.10	2.35±0.02	2.76±0.05		CTCACTTCAACGCATCTCCA	ggggagaaaagaggaagagg
		OsAffx.27373.1.S1_s_atb	8.9	26.7667	18.3333	112.8	347.467	17.1	20.7333	12.8	6.37376
31	0.970346	OsAffx.12171.2.S1_ata	42.13±1.27	790.52±24.58	4086.55±65.45	30644.35±648.97	50710.61±28478.54	3.65±0.10	1.28±0.01	1±0		gacaccATGCACACCAAGAC	CAAATGGCAtctatggcctt
		OsAffx.12171.2.S1_atb	334.067	2380.4	32065.9	168775	182558	14.0667	7.6	15.5	7697.34
32	0.971517	Os.46385.1.A1_ata	13.21±0.32	180.18±12.30	66.68±100.09	3404.75±118.54	12973.98±1753.41	1±0	216.77±13.41	226.49±34.98		TCTCCTCTGCTTTCCTCTGC	GAGACACCCCTGATTCCTCA
		Os.46385.1.A1_atb	47.2333	141.233	1803.27	18717.2	37034.7	8.66667	12.6667	17.8	1364.03
33	0.971863	Os.49454.1.S1_ata	1±0	131.60±2.36	1019.28±41.74	2052.74±534.39	3582.29±684.97	13.96±0.65	1.57±0.01	3.69±0.15		AGCTGCTGATCCATCCGTAC	TCACTGCCAAACAGTGCAAT
		Os.49454.1.S1_atb	163.367	4222.2	31466.6	109245	126422	5.1	7.5	5.13333	8415.7
34	0.97508	OsAffx.19333.1.S1_ata	1±0	1.45±0.01	557.70±16.07	4260.09±321.72	5806.02±307.90	206.98±3.75	53.45±1.78	79.16±6.34		TGGAGGGGTCTAGGAGGACT	AGATCGTCCAGCTGTCGTCT
		OsAffx.19333.1.S1_atb	34.5333	42.8	1101.17	15586.2	14538.4	15.2	21.5667	7.03333	370.737
