# Supplementary material for: Genome-scale analysis and comparison of gene expression profiles in developing and germinated pollen in Oryza sativa
Source: BMC Genomics. 2010 May 28;11:338. doi: 10.1186/1471-2164-11-338 (PMC2895629; doi:10.1186/1471-2164-11-338)
Supplement: Additional file 2 — The number of transcripts/genes expressed in rice and Arabidopsis pollen. [file 1471-2164-11-338-S2.XLS]

## Sheet: Additional file 2 Lenged
		Additional file 2. The number of transcripts/genes expressed in rice and Arabidopsis pollen.
		Additional file 2a.The number of Present, Absent and Marginal calls in our 24 chips.
		Additional file 2b. The number of transcripts/genes expressed in rice and Arabidopsis pollen.

## Sheet: Additional file 2a
		Additional file 2a.The numbers of Present, Absent and Marginal calls in our 24 chips.
		UNM-1	UNM-2	UNM-3	BCP-1	BCP-2	BCP-3	TCP-1	TCP-2	TCP-3	MPG-1	MPG-2	MPG-3	GPG-1	GPG-2	GPG-3	Leaf-1	Leaf-2	Leaf-3	Root-1	Root-2	Root-3	Callus-1	Callus-2	Callus-3
	Number Present calls:	20328	22092	22859	18477	18955	22011	14262	15721	17996	9372	9961	12340	9839	9440	11339	25915	22643	24785	25098	25231	26323	24658	25014	26269
	Number Absent calls:	36387	34675	33801	38348	37780	34707	42457	40988	38703	47346	46772	44225	46927	47288	45320	30642	34100	31892	31716	31547	30424	32150	31788	30437
	Number Marginal calls:	666	614	721	556	646	663	662	672	682	663	648	816	615	653	722	824	638	704	567	603	634	573	579	675
	Total Probe Sets:	57381	57381	57381	57381	57381	57381	57381	57381	57381	57381	57381	57381	57381	57381	57381	57381	57381	57381	57381	57381	57381	57381	57381	57381
	Present Call (P) %	35.4264	38.5005	39.8372	32.2006	33.0336	38.3594	24.8549	27.3976	31.3623	16.3329	17.3594	21.5054	17.1468	16.4514	19.7609	45.163	39.4608	43.1937	43.7392	43.971	45.8741	42.9724	43.5928	45.78

## Sheet: Additional file 2b
			Additional file 2b. The number of transcripts/genes expressed in rice and Arabidopsis pollen.
			Rice				Arabidopsisb
			Expressed transcripts(%)a	Expressed genes(%)a	Stage-enriched transcripts	Stage-enriched genes	Preferentially expressed genes	Expressed genes(%)
		UNM	18640(32.5)	14590(38.9)	660	568	190	11565(51.2)
		BCP	16470(28.7)	12967(34.5)	174	146	94	11909(52.7)
		TCP	12585(21.9)	12514(33.3)	246	198	161	8788(38.9)
		MGP	7167(12.5)	5939(15.8)	537	296	313	7235(32.0)
		GPG	7131(12.4)	5945(15.8)	586	358	-	-
		Total	57381(100)	37534(100)	-	-	-	22591(100)
		Notes: a, the numbers of all "P" in the three replication of each stage; b, the date resulted from the re-analysis by Z-score transformation normalization method of Arabidopsis pollen dataset (Honys and Twell, 2004).
			Expressed transcripts(%)a	Expressed genes(%)a
		Leaf	20930(36.5)	16000(42.6)
		Root	22435(39.1)	17383(46.3)
		Callus	22855(39.8)	17424(46.6)
		Total	57381(100)	37534(100)
