# Supplementary material for: Genome-scale analysis and comparison of gene expression profiles in developing and germinated pollen in Oryza sativa
Source: BMC Genomics. 2010 May 28;11:338. doi: 10.1186/1471-2164-11-338 (PMC2895629; doi:10.1186/1471-2164-11-338)
Supplement: Additional file 5 — Stage-enriched and down-regulated transcripts and their functional categories in rice pollen. [file 1471-2164-11-338-S5.XLS]

## Sheet: Additional file 5 Legend
		Additional file 5. Stage-enriched and down-regulated transcripts and their functional categories in rice pollen.
		Additional file 5a, the distinct stage-enriched transcripts and their distribution in different functional categories;
		Additional file 5b, the statistic of the number in categories for the stage-enriched transcripts;
		Additional file 5c, the distinct stage-down regulated transcripts and their distribution in different functional categories;
		Additional file 5d, the statistic of the number in categories for the stage-dowen regulated transcripts.

## Sheet: Additional file 5a
	Additional file 5a. Stage-enriched transcripts and their functional categories. Apart from the unknown and transposable element related transcripts, the remainings were classified into 13 functional groups and one "Unclassified" group. Cutoff: Ratio≥2.0, Z-score≥3.75 .
Function category	Probe Set ID	Stage	Leaf-1	Leaf-2	Leaf-3	Root-1	Root-2	Root-3	Callus-1	Callus-2	Callus-3	UNM-1	UNM-2	UNM-3	BCP-1	BCP-2	BCP-3	TCP-1	TCP-2	TCP-3	MPG-1	MPG-2	MPG-3	GPG-1	GPG-2	GPG-3	Ratio	Z-score	Locus ID (from TIGR)	Description (from TIGR)	Descriptions (from Affymetrix)
Cell cycle
	Os.33427.1.S1_at	UNM	175.6	176	188	785.4	839.1	467	941.2	906	984.1	2061.8	2198.7	2368.5	1068.9	933.4	1058.4	556.5	659.1	388.9	605.3	476.7	319.5	661.8	390.6	839.2	2.05697	5.26605	LOC_Os01g08850	expressed protein	gb:AK071130.1 DB_XREF=gi:32981153 TID=Os.33427.1 CNT=3 FEA=FLmRNA TIER=FL STK=1 UG=Os.33427 UG_TITLE=(japonica cultivar-group) P0489A01.19 (P0489A01.19), mRNA DEF=Oryza sativa (japonica cultivar-group) cDNA clone:J023078C01, full insert sequence. FL=gb:AK100604.1 gb:AK071130.1 REP_ORG=O. sativa
	Os.31518.1.S1_at	UNM	80.4	17.1	3.3	46.6	81.2	124.9	162.3	115.7	141.5	1651.3	1290.8	1283.2	256.2	89.1	226.1	334.4	439.6	420.5	475.1	191.5	156.4	114	31	80.7	2.7169	8.00078	LOC_Os01g17402	cyclin-A2, putative, expressed	gb:AK107209.1 DB_XREF=gi:32992418 TID=Os.31518.1 CNT=1 FEA=FLmRNA TIER=FL STK=1 UG=Os.31518 UG_TITLE=(japonica cultivar-group) putative mitosis-specific cyclin 1 (OSJNBa0036E02.21), mRNA DEF=Oryza sativa (japonica cultivar-group) cDNA clone:002-125-B12, full insert sequence. FL=gb:AK107209.1 REP_ORG=O. sativa
	Os.33929.1.S1_at	UNM	91	71.8	53.4	50.3	48.5	37	2181.8	2046.6	2086.9	13475.8	12829.1	11898.4	3868.1	2211	3059.3	269.6	377.8	175.5	219	402.1	126.6	172.8	42	42.2	3.31664	10.0906	LOC_Os01g27170 | LOC_Os01g27160	potassium transporter 3, putative, expressed	gb:AK073477.1 DB_XREF=gi:32983500 TID=Os.33929.1 CNT=4 FEA=FLmRNA TIER=FL STK=1 UG=Os.33929 UG_TITLE=(japonica cultivar-group) cullin-like protein (P0560B06.32), mRNA DEF=Oryza sativa (japonica cultivar-group) cDNA clone:J033045D14, full insert sequence. FL=gb:AK073477.1 REP_ORG=O. sativa
	Os.7481.1.S1_at	UNM	150.9	48.5	76.5	1052.7	939.7	693.4	1993.3	2017.8	1971.8	6553.3	5743.3	5997.6	2944.9	2631.8	2777.6	617.2	955.6	725	50	435.5	444.6	432.8	26.5	408.3	2.03661	5.17425	LOC_Os01g44394	rae1-like protein, putative, expressed	gb:AK102655.1 DB_XREF=gi:32987864 TID=Os.7481.1 CNT=5 FEA=FLmRNA TIER=FL STK=1 UG=Os.7481 UG_TITLE=(japonica cultivar-group) putative mRNA export protein (P0663E10.24), mRNA DEF=Oryza sativa (japonica cultivar-group) cDNA clone:J033101G11, full insert sequence. FL=gb:AK111923.1 gb:AK102655.1 REP_ORG=O. sativa
	Os.17772.1.S1_at	UNM	173.6	138.3	87.4	787.1	770.9	765.3	1284.8	1240.9	1455.6	4393.7	4014.3	4385.9	1590.4	1334.1	1637.5	117.8	329.5	177.5	108.6	78.2	13.5	346.2	24.3	161.6	2.67841	6.44967	LOC_Os02g04660	protein arginine N-methyltransferase 5, putative, expressed	gb:AK103804.1 DB_XREF=gi:32989013 TID=Os.17772.1 CNT=10 FEA=FLmRNA TIER=FL STK=0 UG=Os.17772 UG_TITLE=(japonica cultivar-group) cDNA clone:J033146K04, full insert sequence DEF=Oryza sativa (japonica cultivar-group) cDNA clone:J033146K04, full insert sequence. FL=gb:AK103804.1 gb:AK073412.1 REP_ORG=O. sativa
	Os.17204.1.S1_at	UNM	830.2	767.4	717.6	2176.9	1942.3	1853.9	2406.9	2135.4	2109.9	8336.7	7451.9	7690	3711.6	3161.4	3606.7	735.2	614.5	771.3	493.4	57.8	359.2	27.6	9.6	45	2.07188	5.30874	LOC_Os02g07120	cullin-associated NEDD8-dissociated protein 1, putative, expressed	gb:AK069128.1 DB_XREF=gi:32979152 TID=Os.17204.1 CNT=15 FEA=FLmRNA TIER=FL STK=0 UG=Os.17204 UG_TITLE=(japonica cultivar-group) cDNA clone:J023003N20, full insert sequence DEF=Oryza sativa (japonica cultivar-group) cDNA clone:J023003N20, full insert sequence. FL=gb:AK069128.1 REP_ORG=O. sativa
	Os.10849.1.S1_at	UNM	319.9	266.8	288.8	1005.4	1053.4	771.2	1312.3	1151.4	1286	5205.2	5035.5	5220.6	2154.9	2189.9	2183.1	409.2	387.6	285.5	483.3	376.7	411.4	344.8	78.4	330.7	2.37691	6.49302	LOC_Os03g62490	mitochondrial prohibitin complex protein 2, putative, expressed	gb:AK059289.1 DB_XREF=gi:32969307 TID=Os.10849.1 CNT=10 FEA=FLmRNA TIER=FL STK=1 UG=Os.10849 UG_TITLE=(japonica cultivar-group) cDNA clone:J023028O17, full insert sequence DEF=Oryza sativa (japonica cultivar-group) cDNA clone:001-025-E01, full insert sequence. FL=gb:AK069772.1 gb:AK059289.1 REP_ORG=O. sativa
	OsAffx.4143.1.S1_x_at	UNM	127.3	79	70.3	396.6	450.3	541.7	490.8	436.5	466	1150.6	1135.3	1207.2	419.2	282.6	513.5	237.4	93	92.2	15.9	148.9	33.4	74.3	108.8	156.3	2.12405	4.87736	LOC_Os04g51110	cell division cycle protein 20, putative, expressed	tigr:9632.m04933 TID=OsAffx.4143.1 CNT=1 FEA=mRNA TIER=ConsEnd STK=0 NOTE=sequence(s) not in UniGene DEF=Cobalamin synthesis proteinP47K, putative REP_ORG=O. sativa
	OsAffx.4178.1.S1_at	UNM	9.2	25.1	1.2	3.2	9	13.5	4.4	24.2	16	871.1	1096.2	1013.1	63.9	74.8	52.4	54.9	33.9	25.6	24.8	167	7.7	33.6	5.9	73.7	6.06647	25.5719	LOC_Os04g55000	cullin, putative	tigr:9632.m05347 TID=OsAffx.4178.1 CNT=1 FEA=mRNA TIER=ConsEnd STK=0 NOTE=sequence(s) not in UniGene DEF=hypothetical protein REP_ORG=O. sativa
	Os.18550.1.S1_at	UNM	1175.5	1204.7	1170.7	2424.7	2593.1	1881.5	2304.6	2157.3	2341.5	6999.7	7139.4	7408.7	2875.4	2863.9	2811	1367.3	1522.7	1269.2	344.3	908.2	630.3	1112.1	902.6	668.3	2.48292	6.80794	LOC_Os04g56720	protein RCC2, putative, expressed	gb:AK102939.1 DB_XREF=gi:32988148 TID=Os.18550.1 CNT=7 FEA=FLmRNA TIER=FL STK=0 UG=Os.18550 UG_TITLE=(japonica cultivar-group) cDNA clone:J033114K02, full insert sequence DEF=Oryza sativa (japonica cultivar-group) cDNA clone:J033114K02, full insert sequence. FL=gb:AK102939.1 REP_ORG=O. sativa
	Os.2307.1.S1_at	UNM	200.4	152.7	159.7	702.7	735.2	720.8	565.2	601	556.3	1905.5	1951.8	2013.4	924.6	810.7	958.3	400.4	408.8	425.4	565.6	513.5	485.8	433.6	56.1	299.8	2.03673	5.78663	LOC_Os05g50360	anaphase-promoting complex subunit 10, putative, expressed	gb:AK064624.1 DB_XREF=gi:32974642 TID=Os.2307.1 CNT=3 FEA=FLmRNA TIER=FL STK=1 UG=Os.2307 UG_TITLE=(japonica cultivar-group) cDNA clone:002-113-E07, full insert sequence DEF=Oryza sativa (japonica cultivar-group) cDNA clone:002-113-E07, full insert sequence. FL=gb:AK064624.1 REP_ORG=O. sativa
	Os.8519.1.S1_a_at	UNM	447.7	470.3	404.5	7490.9	7469	5446.1	10991.8	12370.3	11851.6	25699.7	25445.7	23448.8	11315.5	11512.8	11691.8	585.6	826.5	703.3	108.9	263.3	274.8	343.1	483	501.7	2.057	4.09309	LOC_Os05g51830	histone deacetylase 2b, putative, expressed	gb:AK072845.1 DB_XREF=gi:32982868 TID=Os.8519.1 CNT=39 FEA=FLmRNA TIER=FL STK=3 UG=Os.8519 UG_TITLE=Putative histone deacetylase HD2 mRNA, complete cds DEF=Oryza sativa (japonica cultivar-group) cDNA clone:J023142J09, full insert sequence. FL=gb:AF255711.1 gb:AK072845.1 REP_ORG=O. sativa
	OsAffx.4947.1.S1_at	UNM	61.9	41.8	5.8	8.2	17.9	1.9	6.2	33.6	3	1262.4	1434.3	1251.6	561.7	538.2	410.2	193.3	177.1	19.6	79.1	74.8	117.3	209.5	164.6	237	2.24746	6.55918	LOC_Os06g27860	poor homologous synapsis 1 protein, putative, expressed	tigr:9634.m02654 TID=OsAffx.4947.1 CNT=1 FEA=mRNA TIER=ConsEnd STK=0 NOTE=sequence(s) not in UniGene DEF=expressed protein REP_ORG=O. sativa
	OsAffx.16094.1.S1_at	UNM	43.9	2.7	3	3.6	5.4	5	6.8	3.8	1.8	55.8	287.4	210.5	7.4	40.8	5.5	7.7	15.8	3.4	49.2	20.4	26.2	33.5	45.1	54.2	3.88376	10.5017	LOC_Os07g05160	SKP1-like protein 1A, putative, expressed	tigr:9635.m00449 TID=OsAffx.16094.1 CNT=2 FEA=mRNA TIER=ConsEnd STK=0 NOTE=sequence(s) not in UniGene DEF=Skp1 family, dimerisation domain, putative REP_ORG=O. sativa
	OsAffx.17282.1.S1_at	UNM	6.6	34.6	4.5	6.9	7.6	8.4	9.1	4	3.4	1410.1	2158.9	1464.1	118.5	15.5	10.7	16.5	27	16.8	50.9	52	36.1	60.1	24.8	162.2	9.02651	35.4731	LOC_Os08g31870	cell division cycle protein 48, putative, expressed	tigr:9636.m03184 TID=OsAffx.17282.1 CNT=1 FEA=mRNA TIER=ConsEnd STK=0 NOTE=sequence(s) not in UniGene DEF=cell division cycle protein 48 homolog (valosin containing protein homolog) (vcp). (soybean REP_ORG=O. sativa
	Os.16852.1.S1_at	UNM	289	312.2	342	1161.7	1229.1	1088.8	1269.1	1119.8	1285.1	2849.2	2877.9	2663.5	525	548.5	691.9	140.4	24.3	95.8	246	105.7	231.8	187.8	678.1	146.3	2.2171	5.09326	LOC_Os09g37860	proliferating-cell nucleolar antigen p120, putative, expressed	gb:AK066732.1 DB_XREF=gi:32976750 TID=Os.16852.1 CNT=5 FEA=FLmRNA TIER=FL STK=0 UG=Os.16852 UG_TITLE=(japonica cultivar-group) cDNA clone:J033013G23, full insert sequence DEF=Oryza sativa (japonica cultivar-group) cDNA clone:J013077L22, full insert sequence. FL=gb:AK073242.1 gb:AK066732.1 REP_ORG=O. sativa
	Os.3964.1.S1_at	UNM	159.5	166.5	97.2	695	643.4	1037.8	4200.4	4104.7	4635.8	9590	10840.9	11390.9	2212.4	1948.5	2146.7	282.7	221.7	144.7	140.5	56.6	94.4	36	17.8	121.8	2.33852	6.42332	LOC_Os10g03540	NHP2/L7aE family protein YEL026W, putative, expressed	gb:AK121991.1 DB_XREF=gi:37991614 TID=Os.3964.1 CNT=3 FEA=FLmRNA TIER=FL STK=0 UG=Os.3964 UG_TITLE=(japonica cultivar-group) putative ribosomal protein L7Ae-like (OSJNBa0056A20.5), mRNA DEF=Oryza sativa (japonica cultivar-group) cDNA clone:J033109K13, full insert sequence. FL=gb:AK121991.1 REP_ORG=O. sativa
	Os.32737.1.S1_at	UNM	8.9	2.4	15	11.3	16.1	6	1637.6	1372.5	1397.4	3717.8	4068	4658.9	1749.2	1609.2	1981.3	503.1	734.9	765.1	981.5	1363.7	1889.3	1256.7	1890.6	1843.3	2.0532	4.07112	LOC_Os11g08440	heat shock 70 kDa protein, putative, expressed	gb:AK063977.1 DB_XREF=gi:32973995 TID=Os.32737.1 CNT=4 FEA=FLmRNA TIER=FL STK=1 UG=Os.32737 UG_TITLE=(japonica cultivar-group) cDNA clone:J033118G15, full insert sequence DEF=Oryza sativa (japonica cultivar-group) cDNA clone:001-124-C07, full insert sequence. FL=gb:AK063977.1 gb:AK103083.1 REP_ORG=O. sativa
	Os.54622.1.S1_at	UNM	38	5.7	26.2	33.4	2.9	24.6	50	25.2	35.7	5055.2	5758.5	5054.8	778.8	607.9	844	157.3	95.7	69.6	342.1	537.3	357	742.7	839	656.6	5.98957	14.7376	LOC_Os11g08460	heat shock cognate 70 kDa protein, putative, expressed	gb:AK106272.1 DB_XREF=gi:32991481 TID=Os.54622.1 CNT=1 FEA=FLmRNA TIER=FL STK=1 UG=Os.54622 UG_TITLE=(japonica cultivar-group) cDNA clone:002-100-G10, full insert sequence DEF=Oryza sativa (japonica cultivar-group) cDNA clone:002-100-G10, full insert sequence. FL=gb:AK106272.1 REP_ORG=O. sativa
	Os.33966.1.S1_at	UNM	233	145.5	110.1	314.2	215.4	279.5	447.6	600.1	608.3	1547.5	1647	1378.8	724.3	552.2	620.8	208.3	159.2	132.5	109.1	286.3	235.6	448.6	337.6	276.5	2.13655	6.38645	LOC_Os11g32270	expressed protein	gb:AK073354.1 DB_XREF=gi:32983377 TID=Os.33966.1 CNT=4 FEA=FLmRNA TIER=FL STK=1 UG=Os.33966 UG_TITLE=(japonica cultivar-group) cDNA clone:J033028A21, full insert sequence DEF=Oryza sativa (japonica cultivar-group) cDNA clone:J033028A21, full insert sequence. FL=gb:AK073354.1 REP_ORG=O. sativa
	Os.54231.1.S1_at	UNM	131.4	83.6	139.9	433.7	473.1	450.2	842.7	818.1	936.8	2359.3	2508	2553.1	755.1	667.8	878.9	51.7	17.2	51	410	41	15.8	50.1	18.1	16.6	2.6772	6.29538	LOC_Os12g04010 | LOC_Os11g04200	M-phase phosphoprotein 10, putative, expressed	gb:AK102656.1 DB_XREF=gi:32987865 TID=Os.54231.1 CNT=1 FEA=FLmRNA TIER=FL STK=1 UG=Os.54231 UG_TITLE=(japonica cultivar-group) cDNA clone:J033101H09, full insert sequence DEF=Oryza sativa (japonica cultivar-group) cDNA clone:J033101H09, full insert sequence. FL=gb:AK102656.1 REP_ORG=O. sativa
	Os.39513.1.A1_at	UNM	1482.3	1393.3	1545.2	2144.1	2116.2	2425.1	1401	1214.9	1488.5	6194.7	8142.8	7786.4	1755.2	1604.8	1685.7	523.4	452.7	409.9	487.8	299.8	94.5	271.2	421.4	294.4	3.21075	9.14328	LOC_Os12g29960	protein yippee-like, putative, expressed	gb:AK121352.1 DB_XREF=gi:37990975 TID=Os.39513.1 CNT=6 FEA=FLmRNA TIER=FL STK=1 UG=Os.39513 UG_TITLE=(japonica cultivar-group) cDNA clone:J023121O17, full insert sequence DEF=Oryza sativa (japonica cultivar-group) cDNA clone:J023121O17, full insert sequence. FL=gb:AK121352.1 REP_ORG=O. sativa
	OsAffx.12527.1.S1_at	BCP	17.4	37.8	82.5	61.7	44.6	209.6	14	23.8	22.7	448	442	341.5	1782.4	2064.2	1927.5	380.8	565.7	556.6	301.3	319.9	220.3	281.8	177.3	271.9	3.40728	9.30012	LOC_Os02g46760	OsMKK10-1 - putative MAPKK based on amino acid sequence homology	tigr:9630.m04546 TID=OsAffx.12527.1 CNT=1 FEA=mRNA TIER=ConsEnd STK=0 NOTE=sequence(s) not in UniGene DEF=hypothetical protein REP_ORG=O. sativa
	Os.9704.1.S1_at	TCP	6.2	7.7	35.8	21.1	76	21	657.9	609.1	703	90.6	124.6	115.2	599.6	535	747.4	3603.5	2583	4060.1	435.2	519.1	593	419.9	135.3	350.4	4.82138	12.0908	LOC_Os01g12820	harpin-induced protein, putative, expressed	gb:AK119627.1 DB_XREF=gi:37989250 TID=Os.9704.1 CNT=4 FEA=FLmRNA TIER=FL STK=0 UG=Os.9704 UG_TITLE=(japonica cultivar-group) P0452F10.18 (P0452F10.18), mRNA DEF=Oryza sativa (japonica cultivar-group) cDNA clone:002-125-E07, full insert sequence. FL=gb:AK119627.1 REP_ORG=O. sativa
	Os.19618.1.S1_at	TCP	2788.2	3106.9	3410	3213.6	3197.8	2976.3	3079.8	3010.1	3271.8	763.5	892.2	925.8	3646.2	3516.8	3529.6	7937.5	6209.7	7837.2	2030.4	2203.7	2028.9	2243.4	2006.4	2399.6	2.14942	5.89546	LOC_Os01g39260	OsFtsH5 - Oryza sativa FtsH protease, homologue of AtFtsH4, expressed	gb:AK120948.1 DB_XREF=gi:37990571 TID=Os.19618.1 CNT=17 FEA=FLmRNA TIER=FL STK=1 UG=Os.19618 UG_TITLE=(japonica cultivar-group) putative FtsH protease (B1151A10.16), mRNA DEF=Oryza sativa (japonica cultivar-group) cDNA clone:J023038C10, full insert sequence. FL=gb:AK120948.1 gb:AK062071.1 REP_ORG=O. sativa
	OsAffx.3342.1.S1_at	TCP	46.6	30.7	4.3	16.7	13.3	2	14.1	13.8	28	52.1	6.1	41.1	58.8	5.8	30.2	1121.1	570.6	1408.8	241.4	164.6	365.1	97.9	18.9	45	3.07067	11.6916	LOC_Os03g27420	retrotransposon protein, putative, unclassified	tigr:9631.m02708 TID=OsAffx.3342.1 CNT=1 FEA=mRNA TIER=ConsEnd STK=0 NOTE=sequence(s) not in UniGene DEF=putative cyclin REP_ORG=O. sativa
	Os.11374.1.S1_s_at	TCP	36.7	16.5	11.8	7	4	13.3	52	23	7.5	634.5	484.6	613.4	3516.3	3360.5	3437.4	11066	8259.1	10497.7	3583	4573.5	2963.8	1606.7	1402.8	2226.6	2.29533	5.79873	LOC_Os05g45370	cell division control protein 50, putative, expressed	gb:AU075410 DB_XREF=gi:5056031 DB_XREF=AU075410 CLONE=E2981_4Z TID=Os.11374.1 CNT=1 FEA=EST TIER=ConsEnd STK=1 UG=Os.11374 UG_TITLE=Transcribed sequence REP_ORG=O. sativa
	OsAffx.10496.1.S1_at	MPG	3.3	18.2	11.2	1.6	11.5	18	16.2	26	3.3	78.5	2.7	4	9.4	15.7	48	78.9	16.4	4.5	331.6	174.3	233.9	33.4	41.2	11.5	2.96451	9.32529	LOC_Os03g35710	retrotransposon protein, putative, unclassified	gb:NM_184700.1 DB_XREF=gi:34896489 GEN=OSJNBa0057E11.14 TID=OsAffx.10496.1 CNT=1 FEA=mRNA TIER=ConsEnd STK=0 NOTE=sequence(s) not in UniGene DEF=Oryza sativa (japonica cultivar-group) putative gypsy-type retrotransposon RIRE2 protein (OSJNBa0057E11.14), mRNA. PROD=putative gypsy-type retrotransposon RIRE2protein REP_ORG=O. sativa
	OsAffx.32164.1.S1_at	MPG	167.1	97.4	110.3	68.3	60	91.1	43.6	33.5	71.4	82.5	100.4	68	31.8	226	56.7	71.2	5.8	30.7	743	681.3	421.1	216.4	325.8	262.5	2.09116	6.77817	LOC_Os12g42980	cysteine synthase, putative, expressed	tigr:9640.m04228 TID=OsAffx.32164.1 CNT=1 FEA=mRNA TIER=ConsEnd STK=0 NOTE=sequence(s) not in UniGene DEF=cysteine synthase (ec 2.5.1.47) (o-acetylserine sulfhydrylase)(o-acetylserine (thiol)-lyase) (csase) (oas-tl). REP_ORG=O. sativa
	Os.55790.1.S1_at	GPG	35.9	6.5	13.9	4.8	10.2	34	6.2	8.6	25.3	83.3	115.9	135.8	172.8	183.7	223	131.8	13	157.9	202.8	105.3	75.1	481.9	254.3	717.3	2.16099	5.35505	LOC_Os05g32370	pre-mRNA-splicing factor ATP-dependent RNA helicase DHX16, putative, expressed	gb:AK108808.1 DB_XREF=gi:32994017 TID=Os.55790.1 CNT=1 FEA=FLmRNA TIER=FL STK=1 UG=Os.55790 UG_TITLE=(japonica cultivar-group) cDNA clone:002-151-D04, full insert sequence DEF=Oryza sativa (japonica cultivar-group) cDNA clone:002-151-D04, full insert sequence. FL=gb:AK108808.1 REP_ORG=O. sativa
	Os.55411.1.S1_x_at	GPG	75.3	56.8	7.1	12.3	30.6	5.3	120.6	134	114.5	148	14.9	57.5	9.8	55.8	8.5	14.7	10.2	9.4	40.3	58.7	136.9	334.3	486	211.3	2.25878	5.69001	LOC_Os05g38850	DNA replication licensing factor MCM8, putative, expressed	gb:AK108033.1 DB_XREF=gi:32993242 TID=Os.55411.1 CNT=1 FEA=FLmRNA TIER=FL STK=1 UG=Os.55411 UG_TITLE=(japonica cultivar-group) cDNA clone:002-137-B12, full insert sequence DEF=Oryza sativa (japonica cultivar-group) cDNA clone:002-137-B12, full insert sequence. FL=gb:AK108033.1 REP_ORG=O. sativa
	OsAffx.28362.1.A1_at	GPG	55.8	68.1	79.9	77.1	13.1	55.5	43.5	65.4	73.8	86.4	78.2	49.8	161.7	174.5	103.9	305.8	140.5	138.3	312.2	147.1	101.2	284.4	779.1	782.3	2.49552	8.58146	LOC_Os07g09470	cell Division Protein AAA ATPase family, putative, expressed	tigr:9635.m00909 TID=OsAffx.28362.1 CNT=1 FEA=mRNA TIER=ConsEnd STK=0 NOTE=sequence(s) not in UniGene DEF=ATPase, AAA family, putative REP_ORG=O. sativa
	Os.51539.1.S1_at	GPG	10.3	5.3	23	5.6	1.3	6.4	8.9	3.7	5.5	11.9	7.1	9.4	26	11.3	8.5	148.3	19.4	143.8	66.6	104.5	105	159.6	770.1	795.4	5.19285	15.3405	LOC_Os07g10254	expressed protein	gb:AK063024.1 DB_XREF=gi:32973042 TID=Os.51539.1 CNT=1 FEA=FLmRNA TIER=FL STK=1 UG=Os.51539 UG_TITLE=(japonica cultivar-group) cDNA clone:001-110-B08, full insert sequence DEF=Oryza sativa (japonica cultivar-group) cDNA clone:001-110-B08, full insert sequence. FL=gb:AK063024.1 REP_ORG=O. sativa
	OsAffx.16692.1.S1_at	GPG	35.6	44.9	28.9	4.9	2.5	22.5	51.5	64.7	93.8	94.9	42.9	44.5	4	3	16	13.4	50.8	82.2	65.6	50.6	22	81.6	503.9	378.8	3.99157	11.7161	LOC_Os07g43230	SKP1-like protein 1B, putative	gb:NM_193014.1 DB_XREF=gi:34913111 GEN=OJ1339_F05.10 TID=OsAffx.16692.1 CNT=2 FEA=mRNA TIER=ConsEnd STK=0 NOTE=sequence(s) not in UniGene DEF=Oryza sativa (japonica cultivar-group) hypothetical protein predicted by GlimmerM etc. (OJ1339_F05.10), mRNA. REP_ORG=O. sativa
	OsAffx.30269.1.S1_at	GPG	19.2	3.4	7.9	6.7	10.4	3.6	6.7	6.6	6.7	5.8	3.2	7.2	9.7	19.2	11.4	9.4	24.2	19.9	33.3	27.3	21.7	170.7	196	44.4	5.12613	18.1464	LOC_Os10g04000	mitogen-activated protein kinase kinase kinase 1, putative	tigr:9638.m00308 TID=OsAffx.30269.1 CNT=2 FEA=mRNA TIER=ConsEnd STK=0 NOTE=sequence(s) not in UniGene DEF=Protein kinase domain, putative REP_ORG=O. sativa
Cell wall
	OsAffx.23093.1.S1_at	UNM	86.4	50.8	40.8	102	127.8	87.1	23.3	40.3	20	1030	1435.3	1222.8	179.7	237.3	153.7	211	117.4	96.9	36.1	35.5	39.9	189.7	294.9	23.1	4.14649	14.0339	LOC_Os01g02950	hypothetical protein	gb:NM_184130.1 DB_XREF=gi:34895351 GEN=P0494A10.30 TID=OsAffx.23093.1 CNT=2 FEA=mRNA TIER=ConsEnd STK=0 NOTE=sequence(s) not in UniGene DEF=Oryza sativa (japonica cultivar-group) P0494A10.30 (P0494A10.30), mRNA. REP_ORG=O. sativa
	OsAffx.22189.1.S1_at	UNM	14.6	47.5	54.4	9	27.3	11.8	2	17.2	15.5	1175.4	1025.2	1143.2	73.6	18.2	16.1	27.4	103.6	40	459.3	226.5	252.5	181.6	203.3	363.3	2.48901	8.03429	LOC_Os01g16560	circumsporozoite protein precursor, putative	tigr:9629.m01650 TID=OsAffx.22189.1 CNT=2 FEA=mRNA TIER=ConsEnd STK=0 NOTE=sequence(s) not in UniGene DEF=hypothetical protein REP_ORG=O. sativa
	Os.25495.1.S1_at	UNM	8.1	9	3.8	33.6	28.4	18.4	1.2	5.6	2	2019.2	2565	1665.6	638.8	94.9	369.6	126.1	259.9	128.8	332	309.6	9.8	235	26.4	169.4	3.16093	11.1595	LOC_Os01g41170	membrane protein, putative, expressed	gb:AK070921.1 DB_XREF=gi:32980944 TID=Os.25495.1 CNT=4 FEA=FLmRNA TIER=FL STK=0 UG=Os.25495 UG_TITLE=(japonica cultivar-group) P0451D05.16 (P0451D05.16), mRNA DEF=Oryza sativa (japonica cultivar-group) cDNA clone:J023074J04, full insert sequence. FL=gb:AK070921.1 REP_ORG=O. sativa
	OsAffx.3007.1.S1_at	UNM	420.6	414.8	382.5	245.1	287.5	444.6	347	316.5	416	4109.6	7626.6	4845.7	567.9	319.8	365.4	1001.9	559	489.8	1931.5	2396.2	1234.5	613.9	745.6	1969.4	2.02224	6.59836	LOC_Os02g49280	vegetative cell wall protein gp1 precursor, putative	tigr:9630.m04821 TID=OsAffx.3007.1 CNT=1 FEA=mRNA TIER=ConsEnd STK=0 NOTE=sequence(s) not in UniGene DEF=hypothetical protein REP_ORG=O. sativa
	Os.54406.1.S1_at	UNM	226.6	184.5	211.6	136.6	89.5	124.3	318.9	263.9	241.2	748.7	880.1	888.3	244.5	322.1	243.8	167.7	18.3	8.5	93.7	221.9	265.1	46.9	79	55.4	2.73238	7.32233	LOC_Os02g57760 | LOC_Os02g57766	caffeic acid 3-O-methyltransferase, putative, expressed	gb:AK105029.2 DB_XREF=gi:42821644 TID=Os.54406.1 CNT=1 FEA=FLmRNA TIER=FL STK=1 UG=Os.54406 UG_TITLE=(japonica cultivar-group) cDNA clone:001-012-F05, full insert sequence DEF=Oryza sativa (japonica cultivar-group) cDNA clone:001-012-F05, full insert sequence. FL=gb:AK105029.2 REP_ORG=O. sativa
	OsAffx.3627.1.S1_at	UNM	49.3	19.3	41	14.2	10	8	69.5	42.1	48.2	571.8	854	713.3	15.1	10.7	13.2	24.8	26	21.3	60	86.1	52.3	56.5	29.4	134.6	5.29941	21.8417	LOC_Os03g56781	hypothetical protein	tigr:9631.m05564 TID=OsAffx.3627.1 CNT=2 FEA=mRNA TIER=ConsEnd STK=0 NOTE=sequence(s) not in UniGene DEF=hypothetical protein REP_ORG=O. sativa
	OsAffx.13589.1.S1_at	UNM	5.3	19.5	4.1	24.2	5.1	3.7	2.6	9.7	41.1	4801.4	5960.3	4499.1	1466.7	1418.3	1738.4	250.1	581.5	461.9	652.7	401.2	230.2	193.6	338.8	443.8	2.76197	8.39044	LOC_Os03g62830	expressed protein	tigr:9631.m06211 TID=OsAffx.13589.1 CNT=1 FEA=mRNA TIER=ConsEnd STK=0 NOTE=sequence(s) not in UniGene DEF=hypothetical protein REP_ORG=O. sativa
	Os.7159.1.S1_at	UNM	770.1	681.1	857.8	1032.7	1249.9	1196.9	1402.7	1318.6	1768	3795.2	2968.1	3712.5	1316.5	1232.2	1590.5	320.7	280.2	326.8	244.2	476.4	381.1	320.5	681.2	226.7	2.09983	5.78269	LOC_Os03g64190	la domain containing protein, expressed	gb:AK105297.1 DB_XREF=gi:32990506 TID=Os.7159.1 CNT=8 FEA=FLmRNA TIER=FL STK=0 UG=Os.7159 UG_TITLE=(japonica cultivar-group) cDNA clone:001-116-H02, full insert sequence DEF=Oryza sativa (japonica cultivar-group) cDNA clone:001-116-H02, full insert sequence. FL=gb:AK073135.1 gb:AK105297.1 REP_ORG=O. sativa
	Os.27708.1.S1_at	UNM	191.2	289.2	244.8	415.1	470.9	741	212.7	269.1	258.2	1800.7	2817.4	2358.1	456.4	793.9	899.2	21.7	21.3	107.4	265.8	535.5	289.5	368.6	211.7	407.4	2.62244	8.54802	LOC_Os04g01520	membrane protein, putative, expressed	gb:AK101964.1 DB_XREF=gi:32987173 TID=Os.27708.1 CNT=4 FEA=FLmRNA TIER=FL STK=2 UG=Os.27708 UG_TITLE=(japonica cultivar-group) cDNA clone:J033076E11, full insert sequence DEF=Oryza sativa (japonica cultivar-group) cDNA clone:J033076E11, full insert sequence. FL=gb:AK101964.1 REP_ORG=O. sativa
	OsAffx.25941.1.S1_at	UNM	2.9	10	9.3	7.5	1.9	21	5	10.4	28.3	3865.8	7716.8	5070.1	36.8	76.2	18.7	34.5	4.8	8.3	141.1	89.8	25.8	71.6	8.3	30.3	35.9327	141.086	LOC_Os04g09520	proline-rich mucin, putative	tigr:9632.m00821 TID=OsAffx.25941.1 CNT=1 FEA=mRNA TIER=ConsEnd STK=0 NOTE=sequence(s) not in UniGene DEF=Protease inhibitorseed storageLTP family, putative REP_ORG=O. sativa
	Os.2403.1.S1_at	UNM	5.1	11.8	3.8	220.5	249	418.2	7.4	3.2	5.3	4296.9	2994.4	3660.6	686.3	468.9	662.3	14.3	15.4	44	77.1	229.2	35.8	23.8	18.7	53.5	5.33382	15.8603	LOC_Os04g46650	beta-expansin 2 precursor, putative, expressed	gb:AF261273.1 DB_XREF=gi:8118427 GEN=EXPB5 TID=Os.2403.1 CNT=2 FEA=FLmRNA TIER=FL STK=1 UG=Os.2403 DEF=Oryza sativa beta-expansin (EXPB5) mRNA, complete cds. PROD=beta-expansin FL=gb:AF261273.1 REP_ORG=O. sativa
	Os.53095.1.S1_at	UNM	8.1	51.2	39.4	231	234.4	185.6	34.5	51.5	50.6	7210.9	9098	7388.5	81.6	135.9	111.8	186	183	99.9	128.3	520.4	42.8	47.8	403.3	160.9	14.1977	56.9431	LOC_Os04g47400	pollen-specific protein NTP303 precursor, putative, expressed	gb:AK070790.1 DB_XREF=gi:32980813 TID=Os.53095.1 CNT=3 FEA=FLmRNA TIER=FL STK=1 UG=Os.53095 UG_TITLE=(japonica cultivar-group) cDNA clone:J023100A14, full insert sequence DEF=Oryza sativa (japonica cultivar-group) cDNA clone:J023067H20, full insert sequence. FL=gb:AK070790.1 gb:AK071517.1 REP_ORG=O. sativa
	OsAffx.26656.1.S1_at	UNM	28.2	10.3	25	13.2	57.4	5.8	10.6	25.2	7.8	2902.3	3180	2635.6	699.8	677.5	585.6	1286.7	787	785.6	720.2	874.1	374.4	1124.2	1382.1	440.1	2.09992	5.2444	LOC_Os04g58520 | LOC_Os04g58530	hypothetical protein	tigr:9632.m05722 TID=OsAffx.26656.1 CNT=2 FEA=mRNA TIER=ConsEnd STK=0 NOTE=sequence(s) not in UniGene DEF=hypothetical protein REP_ORG=O. sativa
	OsAffx.26656.1.S1_x_at	UNM	83.4	132.3	62.6	46.9	42.3	26.6	34.2	121.3	4.6	2905.3	3156.3	2470.5	684.7	764.9	445.2	1053.9	871.2	840	1274.6	858.4	482	1303.4	1214	959	2.22902	5.00327	LOC_Os04g58520 | LOC_Os04g58530	hypothetical protein	tigr:9632.m05722 TID=OsAffx.26656.1 CNT=2 FEA=mRNA TIER=ConsEnd STK=0 NOTE=sequence(s) not in UniGene DEF=hypothetical protein REP_ORG=O. sativa
	Os.52081.1.S1_at	UNM	66.7	5.9	9.1	11.3	31.9	57.5	16.6	2.7	7.5	4395.5	8248.7	5566.6	68.3	8.9	44.7	215.2	232.4	12.3	638	350.4	106.2	102.9	75	371.2	8.72508	33.502	LOC_Os05g39220	anther-specific proline-rich protein APG, putative, expressed	gb:AK064681.1 DB_XREF=gi:32974699 TID=Os.52081.1 CNT=1 FEA=FLmRNA TIER=FL STK=1 UG=Os.52081 UG_TITLE=(japonica cultivar-group) cDNA clone:002-116-A05, full insert sequence DEF=Oryza sativa (japonica cultivar-group) cDNA clone:002-116-A05, full insert sequence. FL=gb:AK064681.1 REP_ORG=O. sativa
	Os.34987.1.A1_a_at	UNM	437.9	326.8	340.8	975	1058.4	783.6	150.7	215.5	259.9	3108	3706.9	3256	299.6	345.4	276	45.5	42.9	31.7	195.4	202.1	50.8	95.1	87.5	173	3.07634	10.0998	LOC_Os05g39520	ankyrin-like protein, putative, expressed	gb:AK066628.1 DB_XREF=gi:32976646 TID=Os.34987.1 CNT=4 FEA=FLmRNA TIER=FL STK=3 UG=Os.34987 UG_TITLE=(japonica cultivar-group) cDNA clone:J023018G09, full insert sequence DEF=Oryza sativa (japonica cultivar-group) cDNA clone:J013068N15, full insert sequence. FL=gb:AK066628.1 REP_ORG=O. sativa
	Os.48268.1.S1_at	UNM	151.1	189.3	145	312.1	402.4	160.5	132.8	132	181.5	1060.4	1160.3	1188.9	267	138.6	255.4	33.8	47.5	23.2	130.9	434.5	255.4	54.9	149.3	30.1	2.67043	8.60751	LOC_Os06g42030 | LOC_Os06g42020	potassium transporter 10, putative, expressed	gb:CA764729 DB_XREF=gi:27546633 DB_XREF=AF53-Rpf_04_L10_T7_045.ab1 CLONE=C0001426 TID=Os.48268.1 CNT=3 FEA=EST TIER=ConsEnd STK=0 UG=Os.48268 UG_TITLE=Transcribed sequence with weak similarity to protein pir:T48403 (A.thaliana) T48403 hypothetical protein F17C15.180 - Arabidopsis thaliana REP_ORG=O. sativa
	OsAffx.15958.1.S1_at	UNM	45.7	70.7	55	8.8	16	24	69.9	15.9	15.2	10929.4	13651.9	11432.1	82.9	146.8	185.4	356.3	405.2	139	834	384.8	519.6	956.4	991.6	1298.6	8.8034	28.7054	LOC_Os06g46870 | LOC_Os06g46780	cold acclimation protein WCOR518, putative	tigr:9634.m04561 TID=OsAffx.15958.1 CNT=1 FEA=mRNA TIER=ConsEnd STK=0 NOTE=sequence(s) not in UniGene DEF=Protease inhibitorseed storageLTP family, putative REP_ORG=O. sativa
	OsAffx.28657.1.S1_x_at	UNM	3.4	3.5	4.2	125.9	12.4	19.9	4.5	13.8	36.3	340.4	1129.8	579.1	62.7	12.8	12.3	19.3	85.6	76.9	42.9	124.1	52.8	63.6	84.4	60.1	4.59968	13.7708	LOC_Os07g29230	protein app1, putative	tigr:9635.m02845 TID=OsAffx.28657.1 CNT=2 FEA=mRNA TIER=ConsEnd STK=0 NOTE=sequence(s) not in UniGene DEF=Protease inhibitorseed storageLTP family, putative REP_ORG=O. sativa
	Os.53364.1.S1_at	UNM	11.2	17.1	40.9	29.4	7.4	42.4	35.5	43.8	49.6	27766.7	23086.6	23401.5	10181.4	6387.1	9945.9	204.6	352.8	357.7	813.1	313.1	402.3	470.3	79	535.6	2.29846	6.92048	LOC_Os07g40740	heparanase-like protein 3 precursor, putative, expressed	gb:AK072279.1 DB_XREF=gi:32982302 TID=Os.53364.1 CNT=1 FEA=FLmRNA TIER=FL STK=1 UG=Os.53364 UG_TITLE=(japonica cultivar-group) cDNA clone:J023018A16, full insert sequence DEF=Oryza sativa (japonica cultivar-group) cDNA clone:J023018A16, full insert sequence. FL=gb:AK072279.1 REP_ORG=O. sativa
	Os.16887.1.S1_at	UNM	308.9	256.4	279.3	775.7	686	919.7	934.8	779.1	787.5	13743.1	14026.6	11618.1	2274	1728.9	1866	352	430.9	273.6	306.3	37.4	120	248.5	29.5	212.1	6.04358	21.1241	LOC_Os07g44660	xylulose kinase, putative, expressed	gb:AK070161.1 DB_XREF=gi:32980185 TID=Os.16887.1 CNT=12 FEA=FLmRNA TIER=FL STK=2 UG=Os.16887 UG_TITLE=(japonica cultivar-group) cDNA clone:J023045I10, full insert sequence DEF=Oryza sativa (japonica cultivar-group) cDNA clone:J023045I10, full insert sequence. FL=gb:AK070161.1 REP_ORG=O. sativa
	OsAffx.28992.1.S1_at	UNM	34.2	5.6	17.7	2.3	2.1	1.2	0.8	2.2	6.2	1860.8	2933.4	2167.9	268.9	168.9	235.3	13	4.4	12.4	107.5	12.8	13.8	353	10.4	15.2	6.14136	20.2712	LOC_Os08g02580	conserved hypothetical protein	tigr:9636.m00157 TID=OsAffx.28992.1 CNT=1 FEA=mRNA TIER=ConsEnd STK=0 NOTE=sequence(s) not in UniGene DEF=hypothetical protein REP_ORG=O. sativa
	OsAffx.17266.1.S1_at	UNM	64.8	7.3	10.2	36.1	15.1	3.6	2.3	9.1	6.2	225.8	170.7	145.2	14.3	5.7	4.7	20.3	8.2	11	25.3	44.4	25.1	57.8	52.3	35.2	2.63426	7.73239	LOC_Os08g31270	hypothetical protein	tigr:9636.m03123 TID=OsAffx.17266.1 CNT=1 FEA=mRNA TIER=ConsEnd STK=0 NOTE=sequence(s) not in UniGene DEF=hypothetical protein REP_ORG=O. sativa
	OsAffx.6103.1.S1_at	UNM	7.9	41	36.2	20.3	26.3	20.7	15.7	48.5	20	695.4	1543.4	906	275.2	240.9	247.5	221.9	201.2	68.7	233.4	120.1	27	26.6	334.2	97	2.71095	7.41535	LOC_Os08g41410	glucan endo-1,3-beta-glucosidase A6 precursor, putative	tigr:9636.m04204 TID=OsAffx.6103.1 CNT=1 FEA=mRNA TIER=ConsEnd STK=0 NOTE=sequence(s) not in UniGene DEF=Glycosyl hydrolases family 17, putative REP_ORG=O. sativa
	Os.51948.1.S1_at	UNM	7.2	48.7	8.6	204.3	239.7	185.4	293	362.2	299	2901.4	3265.5	3117.3	511.2	557.6	555.7	115.4	193.5	55.6	494.3	244.9	171.1	250.7	395.1	112.6	5.59057	16.5106	LOC_Os09g01610	clumping factor B precursor, putative, expressed	gb:AK064377.1 DB_XREF=gi:32974395 TID=Os.51948.1 CNT=2 FEA=FLmRNA TIER=FL STK=1 UG=Os.51948 UG_TITLE=(japonica cultivar-group) cDNA clone:002-108-D08, full insert sequence DEF=Oryza sativa (japonica cultivar-group) cDNA clone:002-108-D08, full insert sequence. FL=gb:AK064377.1 REP_ORG=O. sativa
	Os.8507.1.S1_at	UNM	1148.6	1244.9	1224.4	159.2	127.2	229.1	219.8	211.7	231.6	23869.1	21174.4	18647.4	753.2	568	688.1	698.4	943.5	1064	1225.4	1589.6	1195.6	1057.4	1043.2	1369.8	13.3206	44.0594	LOC_Os09g35800	UDP-glucose 4-epimerase, putative, expressed	gb:AB097460.1 DB_XREF=gi:26106013 GEN=OsUGE-3 TID=Os.8507.1 CNT=14 FEA=FLmRNA TIER=FL STK=1 UG=Os.8507 DEF=Oryza sativa (japonica cultivar-group) OsUGE-3 mRNA for putative UDP-glucose 4-epimerase, complete cds. PROD=putative UDP-glucose 4-epimerase FL=gb:AK104977.1 gb:AB097460.1 gb:AK073610.1 REP_ORG=O. sativa
	Os.46488.1.S1_at	UNM	46.4	16.9	20.4	24.3	3.2	19.2	28.5	9.5	24.7	17910.5	18388.7	18651.7	158.7	75.7	177.9	261.5	220	126.2	316.2	312.1	278.2	267.3	291.3	361.9	50.8116	143.656	LOC_Os10g05790	proline-rich protein, putative, expressed	gb:AK071590.1 DB_XREF=gi:32981613 TID=Os.46488.1 CNT=3 FEA=FLmRNA TIER=FL STK=1 UG=Os.46488 UG_TITLE=(japonica cultivar-group) putative proline-rich protein (OSJNBb0016M10.10), mRNA DEF=Oryza sativa (japonica cultivar-group) cDNA clone:J023100N02, full insert sequence. FL=gb:AK071590.1 REP_ORG=O. sativa
	Os.37820.1.S1_x_at	UNM	7.4	10.4	7.9	17.3	10.9	9.7	9.6	7.3	18	885.7	1345.2	982.5	15.1	7.8	8.9	34.9	15.6	8	66.6	34.8	17.6	61.9	45.3	22	14.7523	54.0536	LOC_Os10g05970	proline-rich protein, putative, expressed	gb:CF308064 DB_XREF=gi:33679825 DB_XREF=ABF--01-L18.g1 CLONE=ABF--01-L18 TID=Os.37820.1 CNT=106 FEA=FLmRNA TIER=Stack STK=10 UG=Os.37820 UG_TITLE=(japonica cultivar-group) putative proline-rich protein (OSJNBa0031A07.12), mRNA FL=gb:AK059999.1 gb:AK061529.1 gb:AK104236.1 REP_ORG=O. sativa
	Os.8385.1.S1_s_at	UNM	24	2.9	3.1	42	5.6	44.4	17.8	5	31.3	1355.4	3048.6	2297.5	4.6	3.3	17.5	89.9	40.7	35.3	21.6	64.4	33.8	12.7	15.4	18.7	25.5562	101.964	LOC_Os10g05970	proline-rich protein, putative, expressed	gb:AB055842.1 DB_XREF=gi:18676393 TID=Os.8385.1 CNT=9 FEA=FLmRNA TIER=FL STK=0 UG=Os.8385 UG_TITLE=(japonica cultivar-group) putative proline-rich protein (OSJNBa0031A07.15), mRNA DEF=Oryza sativa OsPRP1 mRNA for proline-rich protein, complete cds. FL=gb:AB055842.1 REP_ORG=O. sativa
	Os.8385.2.S1_at	UNM	24.6	2.7	4.4	132.8	125.8	1.6	3.1	2	1.6	1966.5	1893.4	1742.5	12.8	18.6	6.3	18.1	100.1	6.7	19.5	59.2	13.3	48.6	145	77	13.0579	38.6138	LOC_Os10g06000	proline-rich protein, putative, expressed	gb:AK061299.1 DB_XREF=gi:32971317 TID=Os.8385.2 CNT=89 FEA=FLmRNA TIER=FL+Stack STK=7 UG=Os.8385 UG_TITLE=(japonica cultivar-group) putative proline-rich protein (OSJNBa0031A07.15), mRNA DEF=Oryza sativa (japonica cultivar-group) cDNA clone:006-301-E05, full insert sequence. FL=gb:AK061299.1 gb:AK062795.1 REP_ORG=O. sativa
	OsAffx.20496.1.S1_s_at	UNM	66.6	7.4	4.4	5.9	87.8	5.6	9.2	7.8	2.4	2572.1	3368.6	2857.5	87.3	241.8	93.2	34.8	108.7	56.2	70.9	183	61.9	16.6	84.6	238.9	11.8176	38.1695	LOC_Os10g19960	beta-galactosidase precursor, putative, expressed	tigr:9638.m01639 TID=OsAffx.20496.1 CNT=2 FEA=mRNA TIER=ConsEnd STK=0 NOTE=sequence(s) not in UniGene DEF=Glycosyl hydrolases family 35 REP_ORG=O. sativa
	OsAffx.31295.1.S1_at	UNM	13	3.7	5.5	226.2	206.9	278.3	113.8	98	184.2	1610.7	1217.9	1737.2	14.9	20.1	21.1	29.1	48.4	9.3	107	115	59.8	155.7	53.1	217.1	5.78764	17.6165	LOC_Os11g34390	glycosyltransferase 6, putative, expressed	tigr:9639.m03098 TID=OsAffx.31295.1 CNT=1 FEA=mRNA TIER=ConsEnd STK=0 NOTE=sequence(s) not in UniGene DEF=galactomannan galactosyltransferase REP_ORG=O. sativa
	OsAffx.7440.1.S1_at	UNM	73.3	10.9	14.9	13.9	9.2	7.6	8.5	46.8	7.8	19831.7	16657	15505.7	319.8	18.2	289.9	169.8	43.5	78.3	31.4	32.5	39.5	171.4	70.9	26.4	52.0857	182.258	LOC_Os11g47350	beta-D-xylosidase, putative	tigr:9639.m04410 TID=OsAffx.7440.1 CNT=1 FEA=mRNA TIER=ConsEnd STK=0 NOTE=sequence(s) not in UniGene DEF=Glycosyl hydrolase family 3 N terminal domain, putative REP_ORG=O. sativa
	OsAffx.31558.1.S1_x_at	UNM	9.8	11.2	2.4	31.3	24	2.5	3.6	2.9	2	185.2	202.8	153.4	7.1	6.9	4.6	11.6	9.5	5.8	32.9	59.8	15.6	24.9	30.7	31	3.09699	11.3894	LOC_Os12g02940	hypothetical protein	tigr:9640.m00202 TID=OsAffx.31558.1 CNT=1 FEA=mRNA TIER=ConsEnd STK=0 NOTE=sequence(s) not in UniGene DEF=hypothetical protein REP_ORG=O. sativa
	Os.34815.1.S1_at	BCP	218.8	203.8	194.8	204.5	246.8	330.2	640.2	456.3	470.4	906	790.3	851	1949.6	1917.6	2119	879.6	958.5	885.8	434.8	279.6	110.8	125.4	305.8	6.1	2.03401	4.83643	LOC_Os01g01780	limonene cyclase like protein, putative, expressed	gb:AK070027.1 DB_XREF=gi:32980051 TID=Os.34815.1 CNT=1 FEA=FLmRNA TIER=FL STK=1 UG=Os.34815 UG_TITLE=(japonica cultivar-group) P0005A05.26 (P0005A05.26), mRNA DEF=Oryza sativa (japonica cultivar-group) cDNA clone:J023035K17, full insert sequence. FL=gb:AK070027.1 REP_ORG=O. sativa
	Os.5920.1.S1_at	BCP	29.8	8.9	48.3	708.8	771.6	500.6	174.9	152.3	144	1114.7	539.4	882.6	15679.7	15335.9	12132.7	3336.8	2822.5	2508.3	327.9	374.6	187.8	204.9	49.1	64.4	4.59599	15.0768	LOC_Os01g52660	pistil-specific extensin-like protein precursor, putative, expressed	gb:AK064172.1 DB_XREF=gi:32974190 TID=Os.5920.1 CNT=8 FEA=FLmRNA TIER=FL STK=0 UG=Os.5920 UG_TITLE=(japonica cultivar-group) P0042A10.11 (P0042A10.11), mRNA DEF=Oryza sativa (japonica cultivar-group) cDNA clone:002-104-A05, full insert sequence. FL=gb:AK064172.1 REP_ORG=O. sativa
	Os.54770.1.S1_at	BCP	31.1	1.8	20.1	581.2	623.7	441.7	193.3	177.4	209.5	476.2	558.5	540.7	1628	2170	2390.7	186	280.6	217.2	607.8	242.8	790.9	626.7	552	784	2.74371	7.16959	LOC_Os02g03120	endoglucanase 1 precursor, putative, expressed	gb:AK106726.1 DB_XREF=gi:32991935 TID=Os.54770.1 CNT=1 FEA=FLmRNA TIER=FL STK=1 UG=Os.54770 UG_TITLE=(japonica cultivar-group) cDNA clone:002-114-H03, full insert sequence DEF=Oryza sativa (japonica cultivar-group) cDNA clone:002-114-H03, full insert sequence. FL=gb:AK106726.1 REP_ORG=O. sativa
	Os.55694.1.S1_at	BCP	329.1	343.2	355.8	234.5	192.1	333.9	406.7	381	330.3	3802.3	3295.5	3623.2	14566.4	14021.3	12399	4276.8	4949.6	5294.5	871.6	1600	1290.8	346.6	976.5	432.4	2.64828	7.02385	LOC_Os02g42920	lipopolysaccharide-modifying protein, putative, expressed	gb:AK108580.1 DB_XREF=gi:32993789 TID=Os.55694.1 CNT=1 FEA=FLmRNA TIER=FL STK=1 UG=Os.55694 UG_TITLE=(japonica cultivar-group) cDNA clone:002-145-H05, full insert sequence DEF=Oryza sativa (japonica cultivar-group) cDNA clone:002-145-H05, full insert sequence. FL=gb:AK108580.1 REP_ORG=O. sativa
	OsAffx.24694.1.S1_x_at	BCP	215.3	152.8	212.8	92.5	95.2	101.7	120.7	163.1	184	1131.6	1347.1	1194.7	6419.6	7477.6	7041.7	2357.1	2792.4	2829	1151.1	1770.8	1196.9	538.7	145.3	657	2.48911	6.78043	LOC_Os02g42920	lipopolysaccharide-modifying protein, putative, expressed	tigr:9630.m04116 TID=OsAffx.24694.1 CNT=1 FEA=mRNA TIER=ConsEnd STK=0 NOTE=sequence(s) not in UniGene DEF=hypothetical protein REP_ORG=O. sativa
	Os.20535.1.S1_at	BCP	53.6	19	13.8	243	269.6	739.2	43.1	13.6	68.3	1191.1	1063	1025.5	4396	4612.3	4300.7	365.3	497.2	297.8	286.5	362.2	571.9	487	363.3	649.3	3.69071	11.1656	LOC_Os03g06000	alpha-expansin 17 precursor, putative, expressed	gb:AY046929.1 DB_XREF=gi:22074238 GEN=EXPA12 TID=Os.20535.1 CNT=2 FEA=FLmRNA TIER=FL STK=1 UG=Os.20535 DEF=Oryza sativa alpha-expansin (EXPA12) mRNA, complete cds. PROD=alpha-expansin FL=gb:AY046929.1 REP_ORG=O. sativa
	Os.49763.2.S1_at	BCP	40.9	73.6	68.2	240.5	295.7	111.1	438.3	412.1	413.5	639.7	670.4	834	5141.4	4680.9	5602.7	965.9	1140.8	1501.2	4.9	258.9	212.6	20.3	23.9	62.4	3.42486	11.3659	LOC_Os03g17220 | LOC_Os03g17230	dirigent-like protein, expressed	gb:AK071034.1 DB_XREF=gi:32981057 TID=Os.49763.2 CNT=2 FEA=FLmRNA TIER=FL STK=1 UG=Os.49763 UG_TITLE=(japonica cultivar-group) cDNA clone:J023075I12, full insert sequence DEF=Oryza sativa (japonica cultivar-group) cDNA clone:J023075I12, full insert sequence. FL=gb:AK071034.1 REP_ORG=O. sativa
	Os.49763.1.S1_s_at	BCP	9	43.4	58.6	91.5	147.1	64	169.3	206.5	225.5	260.4	281	319.2	2104.2	3366.2	2871.7	546.9	673	730.9	15.8	160.3	206.5	8	114.2	70.6	3.92899	12.8331	LOC_Os03g17230	UDP-glucuronic acid decarboxylase 1, putative, expressed	gb:AB167397.1 DB_XREF=gi:45421833 GEN=UXS-1 TID=Os.49763.1 CNT=1 FEA=FLmRNA TIER=FL STK=1 UG=Os.49763 DEF=Oryza sativa (japonica cultivar-group) UXS-1 mRNA for UDP-glucuronic acid decarboxylase, complete cds. PROD=UDP-glucuronic acid decarboxylase FL=gb:AB167397.1 REP_ORG=O. sativa
	OsAffx.13747.1.S1_at	BCP	9.8	12.9	28.1	42.7	10.2	39.3	9.2	7.6	24	885.3	889.7	942	11668.3	13554.9	10567.9	1681.7	2128.8	1599.4	38.2	52.6	24.1	30.8	29.7	19.1	5.48116	16.8388	LOC_Os04g10360	xylem serine proteinase 1 precursor, putative, expressed	tigr:9632.m00908 TID=OsAffx.13747.1 CNT=1 FEA=mRNA TIER=ConsEnd STK=0 NOTE=sequence(s) not in UniGene DEF=PA domain, putative REP_ORG=O. sativa
	Os.50337.1.S1_at	BCP	112.9	37.6	51.4	63.5	27.5	45.5	22.5	55.6	16.2	7198.3	8049.3	7527	19274.1	16409.8	16106.7	628.3	1022.3	840.6	726.4	125.8	256.4	306.5	577.8	159.4	2.03866	5.70999	LOC_Os04g33720	beta-fructofuranosidase, insoluble isoenzyme 3 precursor, putative, expressed	gb:AK120779.1 DB_XREF=gi:37990402 TID=Os.50337.1 CNT=2 FEA=FLmRNA TIER=FL STK=1 UG=Os.50337 UG_TITLE=(indica cultivar-group) cell wall invertase 3 (CIN3) mRNA, complete cds DEF=Oryza sativa (japonica cultivar-group) cDNA clone:J023009M11, full insert sequence. FL=gb:AY342320.1 gb:AK120779.1 REP_ORG=O. sativa
	Os.25298.1.S1_at	BCP	129	64.1	75.5	1301.4	1160.7	1208.9	1457.2	944.7	1472.9	1397.5	1102.7	1345.8	3943.1	3584.8	4347.5	843.4	1039.8	925.1	415.5	438.1	522.3	362.5	454.9	418.6	2.6771	6.52542	LOC_Os07g48370	transferase, transferring glycosyl groups, putative, expressed	gb:AK103213.1 DB_XREF=gi:32988422 TID=Os.25298.1 CNT=5 FEA=FLmRNA TIER=FL STK=0 UG=Os.25298 UG_TITLE=(japonica cultivar-group) cDNA clone:J033122M12, full insert sequence DEF=Oryza sativa (japonica cultivar-group) cDNA clone:J033122M12, full insert sequence. FL=gb:AK103213.1 REP_ORG=O. sativa
	Os.46452.2.S1_x_at	BCP	69.9	10.7	7.1	2.6	3.2	5.5	26	61.1	29	733.3	605.7	609.9	8890.4	10224	7316.4	1038.2	1357.6	1463.8	106.8	103.2	77.8	101	46.6	186	6.07351	18.4419	LOC_Os10g05088	anther-specific proline-rich protein APG, putative, expressed	gb:NM_194800.1 DB_XREF=gi:37530959 TID=Os.46452.2 CNT=1 FEA=mRNA TIER=ConsEnd STK=0 UG=Os.46452 DEF=Oryza sativa (japonica cultivar-group) putative anter-specific proline-rich protein (OSJNBa0029P06.18), mRNA. PROD=putative anter-specific proline-rich protein REP_ORG=O. sativa
	Os.46452.1.S1_at	BCP	39.4	3.5	15.8	18.3	35.8	33.7	40.6	26.1	43	912.9	1022.2	980.3	8316.1	11436	8580.5	965.3	1564.4	1236.7	164	40.3	17.4	225.2	64.6	281.2	5.48485	16.3054	LOC_Os10g05088	anther-specific proline-rich protein APG, putative, expressed	gb:AK100609.1 DB_XREF=gi:32985818 TID=Os.46452.1 CNT=1 FEA=FLmRNA TIER=FL STK=1 UG=Os.46452 UG_TITLE=(japonica cultivar-group) putative anter-specific proline-rich protein (OSJNBa0029P06.18), mRNA DEF=Oryza sativa (japonica cultivar-group) cDNA clone:J023107L07, full insert sequence. FL=gb:AK100609.1 REP_ORG=O. sativa
	Os.9731.1.S1_at	BCP	45.2	27.1	89.5	489.1	453.3	244.2	169.7	163.9	196	594.5	469.7	655.5	1181.2	1393.1	1372.4	432.3	611.8	565.1	261.9	97.1	196.8	110.4	21.4	194.5	2.09367	5.1165	LOC_Os12g36810	polygalacturonase, putative, expressed	gb:AK105676.1 DB_XREF=gi:32990885 TID=Os.9731.1 CNT=9 FEA=FLmRNA TIER=FL STK=1 UG=Os.9731 UG_TITLE=(japonica cultivar-group) cDNA clone:001-201-A12, full insert sequence DEF=Oryza sativa (japonica cultivar-group) cDNA clone:001-201-A12, full insert sequence. FL=gb:AK105676.1 REP_ORG=O. sativa
	Os.45991.1.S1_x_at	TCP	304.3	239	291.7	409.5	348.7	143.1	21.6	4.3	4.1	1272	960.4	1015.8	3289.1	2963.1	2874.6	13325.3	9537.2	12572.8	1240.8	1745.8	1851.2	628.2	1057.5	664.1	3.82257	11.4759	LOC_Os01g10440	xylosyltransferase oxt, putative, expressed	gb:CB663972 DB_XREF=gi:29667697 DB_XREF=OSJNEd09H02.r CLONE=OSJNEd09H02 TID=Os.45991.1 CNT=4 FEA=mRNA TIER=ConsEnd STK=1 UG=Os.45991 UG_TITLE=(japonica cultivar-group) B1015E06.17 (B1015E06.17), mRNA REP_ORG=O. sativa
	Os.18296.1.S1_x_at	TCP	266.4	188.4	217	477.5	503.5	110.9	17.2	27.9	26	693.3	1235.5	1213.2	2701.1	4349.8	3486.8	8830.5	11234	14277.2	1199.7	953.2	1870.6	425.8	435.3	472.5	2.58265	8.62379	LOC_Os01g10440	xylosyltransferase oxt, putative, expressed	gb:C98975 DB_XREF=gi:3761727 DB_XREF=C98975 CLONE=E3467_1Z TID=Os.18296.1 CNT=2 FEA=EST TIER=ConsEnd STK=0 UG=Os.18296 UG_TITLE=Transcribed sequences REP_ORG=O. sativa
	OsAffx.23252.1.S1_at	TCP	45.3	15.8	45.2	7.3	3.2	4.3	6.1	3.4	6.6	23	17.3	40.6	10202.4	10076.1	8751.7	60499.8	60269.2	46385.2	17755.6	19203.2	13400.9	11031.4	4897.9	8285.4	3.1385	8.50222	LOC_Os01g14940	pectinesterase inhibitor domain containing protein, expressed	tigr:9629.m01475 TID=OsAffx.23252.1 CNT=2 FEA=mRNA TIER=ConsEnd STK=0 NOTE=sequence(s) not in UniGene DEF=Plant invertasepectin methylesterase inhibitor REP_ORG=O. sativa
	Os.53440.1.S1_at	TCP	164.4	125.5	125.2	760.5	601.3	199	57.9	27.6	50.8	53.4	82.3	81.5	781	786.4	573	3155.5	2200.5	4247.4	235.6	194.2	491.6	246.6	39.8	291.6	4.01259	10.8398	LOC_Os02g33000	glucan endo-1,3-beta-glucosidase 7 precursor, putative, expressed	gb:AK073663.1 DB_XREF=gi:32983686 TID=Os.53440.1 CNT=2 FEA=FLmRNA TIER=FL STK=2 UG=Os.53440 UG_TITLE=(japonica cultivar-group) cDNA clone:J033046A21, full insert sequence DEF=Oryza sativa (japonica cultivar-group) cDNA clone:J033046A21, full insert sequence. FL=gb:AK073663.1 gb:AK072635.1 REP_ORG=O. sativa
	OsAffx.3033.1.S1_x_at	TCP	3.8	16	3.3	24.2	3.1	5.2	4.2	7.9	31.9	16.1	28.9	10.8	2450.7	3320.4	2134.1	8051.1	6695.1	6241.2	814.5	525.4	526.9	713.4	431.3	550.5	2.01635	6.59002	LOC_Os02g50980	expressed protein	tigr:9630.m04999 TID=OsAffx.3033.1 CNT=1 FEA=mRNA TIER=ConsEnd STK=0 NOTE=sequence(s) not in UniGene DEF=AT3g29075MXE2_1 REP_ORG=O. sativa
	Os.8714.1.S1_at	TCP	2942.8	2763.9	2596.5	822.9	822.9	806.3	333.9	372.4	358.2	214.2	148	125.1	3067.4	3057.5	2923.1	8509	8976.8	8794	127.5	528.4	318.7	526.8	69.7	27.2	2.86692	6.46243	LOC_Os02g52610	galactoside 2-alpha-L-fucosyltransferase, putative, expressed	gb:AK100977.1 DB_XREF=gi:32986186 TID=Os.8714.1 CNT=9 FEA=FLmRNA TIER=FL STK=4 UG=Os.8714 UG_TITLE=(japonica cultivar-group) cDNA clone:J023143L21, full insert sequence DEF=Oryza sativa (japonica cultivar-group) cDNA clone:J023143L21, full insert sequence. FL=gb:AK100977.1 REP_ORG=O. sativa
	Os.53957.1.S1_at	TCP	92.2	89.1	72.5	31.1	23.4	41.7	74.7	45.3	113.8	276.2	268	349.3	885.2	937	1157.6	2664.8	3065.7	3207.7	612.1	688.9	766.8	680.4	882.9	725.7	2.64832	7.04123	LOC_Os02g52640	galactoside 2-alpha-L-fucosyltransferase, putative, expressed	gb:AK101014.1 DB_XREF=gi:32986223 TID=Os.53957.1 CNT=1 FEA=FLmRNA TIER=FL STK=1 UG=Os.53957 UG_TITLE=(japonica cultivar-group) cDNA clone:J023149B20, full insert sequence DEF=Oryza sativa (japonica cultivar-group) cDNA clone:J023149B20, full insert sequence. FL=gb:AK101014.1 REP_ORG=O. sativa
	Os.12271.1.S1_at	TCP	26.2	19.4	23.5	2.3	3	14.3	2	7.8	3.5	18.2	71.7	95.4	21.7	112.9	139.2	1531.4	1262.8	1488	511	577.6	163.3	106.6	334.4	215.8	2.57618	8.26548	LOC_Os03g14630	protease inhibitor/seed storage/LTP family protein, expressed	gb:AK121385.1 DB_XREF=gi:37991008 TID=Os.12271.1 CNT=27 FEA=FLmRNA TIER=FL+Stack STK=12 UG=Os.12271 UG_TITLE=(japonica cultivar-group) cDNA clone:J023127J05, full insert sequence DEF=Oryza sativa (japonica cultivar-group) cDNA clone:J023127J05, full insert sequence. FL=gb:AK121385.1 REP_ORG=O. sativa
	Os.53139.1.S1_at	TCP	60.8	26.1	6.5	1.9	29.1	2.5	20.1	6.9	11.4	60.1	70.2	3.5	97.3	209.9	39.6	19753.5	18362.5	18425.5	3202.2	3502.1	3499.9	1811.7	1386	1630.4	5.26127	14.2014	LOC_Os03g38390	anther-specific proline-rich protein APG precursor, putative, expressed	gb:AK070980.1 DB_XREF=gi:32981003 TID=Os.53139.1 CNT=1 FEA=FLmRNA TIER=FL STK=1 UG=Os.53139 UG_TITLE=(japonica cultivar-group) cDNA clone:J023073A07, full insert sequence DEF=Oryza sativa (japonica cultivar-group) cDNA clone:J023073A07, full insert sequence. FL=gb:AK070980.1 REP_ORG=O. sativa
	Os.12319.1.S1_x_at	TCP	25.3	2.5	9.9	1.5	0.3	14.4	4.8	2	4.1	129.9	445.8	246.4	13339	14200.5	12501.3	34671.5	43606.6	35876.9	5614.7	6323	7549.9	5201.3	5877.8	6135.6	2.52645	6.58991	LOC_Os04g25150 | LOC_Os04g26230	pollen allergen Phl p 2 precursor, putative, expressed	gb:AU165669 DB_XREF=gi:11565033 DB_XREF=AU165669 CLONE=E3945 TID=Os.12319.1 CNT=35 FEA=EST TIER=Stack STK=12 UG=Os.12319 UG_TITLE=Transcribed sequences REP_ORG=O. sativa
	Os.8064.1.S1_at	TCP	49.3	29.5	60.7	318.3	247.9	71.2	713.4	582	862.1	25.6	75	58.8	720.9	817.4	614.8	16857.8	20179.7	20064.8	2089.4	1793.6	2527.7	740.7	413.5	556.7	7.93797	27.7089	LOC_Os04g51340	pectinacetylesterase precursor, putative, expressed	gb:AK058634.1 DB_XREF=gi:32968652 TID=Os.8064.1 CNT=5 FEA=FLmRNA TIER=FL STK=1 UG=Os.8064 UG_TITLE=(japonica cultivar-group) cDNA clone:J033076C10, full insert sequence DEF=Oryza sativa (japonica cultivar-group) cDNA clone:001-018-D02, full insert sequence. FL=gb:AK073958.1 gb:AK058634.1 REP_ORG=O. sativa
	OsAffx.26743.1.S1_x_at	TCP	12.6	13	7	7.2	4.6	6.6	7.5	6	10.7	10.5	23.5	5.9	795.1	504.5	645.2	5775.4	5942.9	6247.2	369	212.3	76.7	90.2	69.6	453	7.47441	23.7992	LOC_Os05g05640	pectinesterase inhibitor domain containing protein, expressed	tigr:9633.m00481 TID=OsAffx.26743.1 CNT=1 FEA=mRNA TIER=ConsEnd STK=0 NOTE=sequence(s) not in UniGene DEF=Glutathione S-transferase, C-terminal domain, putative REP_ORG=O. sativa
	Os.57161.1.S1_x_at	TCP	198.1	78.5	60.8	196.8	177.2	128.8	59.6	12.9	59.4	224.4	232.6	204.4	4599	4269.8	3856.7	18404.5	15507	13723.5	1022.9	1391.6	831.4	405.2	1124.3	273.9	3.37182	10.0889	LOC_Os05g05640	pectinesterase inhibitor domain containing protein, expressed	gb:AK111047.1 DB_XREF=gi:32996256 TID=Os.57161.1 CNT=1 FEA=FLmRNA TIER=FL STK=1 UG=Os.57161 UG_TITLE=(japonica cultivar-group) cDNA clone:002-175-C01, full insert sequence DEF=Oryza sativa (japonica cultivar-group) cDNA clone:002-175-C01, full insert sequence. FL=gb:AK111047.1 REP_ORG=O. sativa
	Os.57161.1.S1_at	TCP	150.1	212.5	67	199	157.1	305.3	37.2	59.2	11.1	422.7	311.6	240.9	9584.6	8947.9	8210.6	33774.1	25706.8	24223.3	2193.7	1875.8	1170.1	1094.5	824.4	1674.3	2.68209	7.831	LOC_Os05g05640	pectinesterase inhibitor domain containing protein, expressed	gb:AK111047.1 DB_XREF=gi:32996256 TID=Os.57161.1 CNT=1 FEA=FLmRNA TIER=FL STK=1 UG=Os.57161 UG_TITLE=(japonica cultivar-group) cDNA clone:002-175-C01, full insert sequence DEF=Oryza sativa (japonica cultivar-group) cDNA clone:002-175-C01, full insert sequence. FL=gb:AK111047.1 REP_ORG=O. sativa
	Os.11577.1.S1_a_at	TCP	608	673.2	565	768.8	793.4	709.4	506.4	715.7	695.3	1050.3	1123.9	1117.3	1184.6	1322.2	1315.5	2754.4	2903.2	3126.5	653.7	574.8	311.8	298.4	32.9	44.4	2.19573	5.89007	LOC_Os06g06280	beta-1,3-galactosyltransferase 6, putative, expressed	gb:AK110688.1 DB_XREF=gi:32995897 TID=Os.11577.1 CNT=4 FEA=FLmRNA TIER=FL STK=3 UG=Os.11577 UG_TITLE=MRNA for beta 1,3-glycosyltransferase-like protein III (b3gt3 gene) DEF=Oryza sativa (japonica cultivar-group) cDNA clone:002-170-A01, full insert sequence. FL=gb:AK110688.1 REP_ORG=O. sativa
	Os.53164.1.S1_at	TCP	727.6	644.3	583	301	189.4	558.8	215.1	181	248.5	98.7	113.8	60.8	47	101.9	113.3	1423.2	1551.3	1569.4	76.1	99.9	28.4	30	210.8	43.2	2.13208	6.12977	LOC_Os06g18010	hydroquinone glucosyltransferase, putative, expressed	gb:AK071127.1 DB_XREF=gi:32981150 TID=Os.53164.1 CNT=4 FEA=FLmRNA TIER=FL STK=1 UG=Os.53164 UG_TITLE=(japonica cultivar-group) cDNA clone:J023077L14, full insert sequence DEF=Oryza sativa (japonica cultivar-group) cDNA clone:J023077L14, full insert sequence. FL=gb:AK071127.1 REP_ORG=O. sativa
	Os.18224.1.S1_at	TCP	249.6	2.8	14	5.8	7.7	3.8	17.7	2.1	5.6	108.5	168.4	118.8	7030.5	9339.3	7036.3	40544.4	37257.4	34319.4	11594.3	14163	17398.8	6475.6	8048	6796.2	2.14138	6.016	LOC_Os06g38510	pectate lyase precursor, putative, expressed	gb:AK072583.1 DB_XREF=gi:32982606 TID=Os.18224.1 CNT=3 FEA=FLmRNA TIER=FL STK=1 UG=Os.18224 UG_TITLE=(japonica cultivar-group) cDNA clone:J023132G06, full insert sequence DEF=Oryza sativa (japonica cultivar-group) cDNA clone:J023132G06, full insert sequence. FL=gb:AK072583.1 REP_ORG=O. sativa
	OsAffx.5247.1.S1_at	TCP	27.5	48.4	57.1	62.4	37.8	40.3	27.4	19.8	14.6	64.7	31.8	101.3	1426.9	1192.5	1022.5	5363.6	5101.9	4725.8	124.3	530	434.9	81.9	531.7	368.9	3.57551	11.3454	LOC_Os07g07870	lipid binding protein, putative	tigr:9635.m00736 TID=OsAffx.5247.1 CNT=1 FEA=mRNA TIER=ConsEnd STK=0 NOTE=sequence(s) not in UniGene DEF=Protease inhibitorseed storageLTP family, putative REP_ORG=O. sativa
	Os.9592.1.S1_at	TCP	227.7	209.8	219.9	102.8	89.7	259.3	379.9	402.9	390.1	12.8	30.7	59.1	268.9	468.6	393.5	1184.3	1311.3	1112.7	587.6	268.7	348.7	199.6	458.9	43.7	2.01549	5.682	LOC_Os07g41310	COBRA-like protein 4 precursor, putative, expressed	gb:AK121884.1 DB_XREF=gi:37991507 TID=Os.9592.1 CNT=9 FEA=FLmRNA TIER=FL STK=0 UG=Os.9592 UG_TITLE=(japonica cultivar-group) cDNA clone:J033070A18, full insert sequence DEF=Oryza sativa (japonica cultivar-group) cDNA clone:J033104P13, full insert sequence. FL=gb:AK101860.1 gb:AK121884.1 REP_ORG=O. sativa
	Os.53290.1.S1_at	TCP	12.1	13.5	65.4	4.7	6.6	8.7	22.3	30.2	17.7	9	176.6	91	5216.2	6666.7	5887.9	45804	50091.5	42189.3	4538	4624.8	7165	4284.1	3863.5	2543.1	6.39274	16.3846	LOC_Os08g04650	pectinesterase inhibitor domain containing protein, expressed	gb:AK072310.1 DB_XREF=gi:32982333 TID=Os.53290.1 CNT=5 FEA=FLmRNA TIER=FL STK=1 UG=Os.53290 UG_TITLE=(japonica cultivar-group) cDNA clone:J023024E16, full insert sequence DEF=Oryza sativa (japonica cultivar-group) cDNA clone:J023024E16, full insert sequence. FL=gb:AK071817.1 gb:AK072310.1 REP_ORG=O. sativa
	Os.9547.1.S1_at	TCP	6507.7	7113.3	6620.2	3577.8	3333.2	3061.9	2226.9	2158.4	2068.3	1495.6	911.4	934.3	9524.6	8881	8242.9	32669	24526.7	26975.5	4700.8	5296.6	5150.8	2074.2	2060.7	2202	2.83219	8.44346	LOC_Os08g28730	UDP-glucose 4-epimerase GEPI48, putative, expressed	gb:AB096863.1 DB_XREF=gi:25553519 GEN=OsUGE-2 TID=Os.9547.1 CNT=14 FEA=FLmRNA TIER=FL STK=3 UG=Os.9547 DEF=Oryza sativa (japonica cultivar-group) OsUGE-2 mRNA for putative UDP-glucose 4-epimerase, complete cds. PROD=putative UDP-glucose 4-epimerase FL=gb:AK066269.1 gb:AB096863.1 REP_ORG=O. sativa
	Os.56172.1.S1_at	TCP	47.8	27	48	8.6	22	26.3	9.5	3.5	32.3	153.6	91	77.6	1440.2	1424.7	1181.3	3923.1	3333.7	3441.4	518.5	331	353.1	74	211.1	276.6	2.38953	6.80879	LOC_Os11g08314	ankyrin-like protein, putative, expressed	gb:AK109545.1 DB_XREF=gi:32994754 TID=Os.56172.1 CNT=1 FEA=FLmRNA TIER=FL STK=1 UG=Os.56172 UG_TITLE=(japonica cultivar-group) cDNA clone:002-120-E05, full insert sequence DEF=Oryza sativa (japonica cultivar-group) cDNA clone:002-120-E05, full insert sequence. FL=gb:AK109545.1 REP_ORG=O. sativa
	OsAffx.19544.1.S1_at	TCP	5.8	4.4	3.7	4.7	3.9	3.2	3.7	3.6	3.4	8.7	9.3	8.1	335.7	217.5	170.3	2976	2472.4	2799.2	43.3	31	18.3	96	93.6	38.2	8.3384	31.3301	LOC_Os12g07840	ankyrin-like protein, putative, expressed	tigr:9640.m00715 TID=OsAffx.19544.1 CNT=1 FEA=mRNA TIER=ConsEnd STK=0 NOTE=sequence(s) not in UniGene DEF=methyltransferase, putative REP_ORG=O. sativa
	OsAffx.19544.1.S1_x_at	TCP	61.8	44.9	9.3	22.1	5	4.8	65.7	16.1	7.8	17.6	55.5	9	425.9	371.1	365.7	5019.9	3976.7	4642.2	74	491.5	224	75.6	188.2	315	9.44496	28.0006	LOC_Os12g07840	ankyrin-like protein, putative, expressed	tigr:9640.m00715 TID=OsAffx.19544.1 CNT=1 FEA=mRNA TIER=ConsEnd STK=0 NOTE=sequence(s) not in UniGene DEF=methyltransferase, putative REP_ORG=O. sativa
	Os.37822.1.A2_at	MPG	4	4.8	2.5	1.4	1.1	1.9	6.6	1.2	3.6	8.3	3.8	30.1	2.4	3.7	2.8	9.2	5	17.6	278.3	102.4	14.4	12.5	40.4	14.9	2.53465	9.27557	LOC_Os01g12030 | LOC_Os01g12020	endoglucanase 1 precursor, putative, expressed	gb:AK111165.1 DB_XREF=gi:32996374 TID=Os.37822.1 CNT=11 FEA=FLmRNA TIER=FL STK=1 UG=Os.37822 UG_TITLE=(japonica cultivar-group) putative endo-beta-1,4-glucanase (P0489G09.19), mRNA DEF=Oryza sativa (japonica cultivar-group) cDNA clone:002-177-B06, full insert sequence. FL=gb:AK111165.1 gb:AK121992.1 REP_ORG=O. sativa
	OsAffx.4749.1.S1_x_at	MPG	56.5	44.8	33.3	30.7	91	5.4	11.8	29.5	44.2	61	20.6	61.1	9.5	47.8	44	44.4	77.7	21.3	405.5	44.8	204.7	45.5	67.9	45.5	2.24945	7.28432	LOC_Os06g07260	OsWAK62 - OsWAK short gene	tigr:9634.m00658 TID=OsAffx.4749.1 CNT=1 FEA=mRNA TIER=ConsEnd STK=0 NOTE=sequence(s) not in UniGene DEF=hypothetical protein REP_ORG=O. sativa
	Os.54615.1.S1_at	MPG	80.8	19.3	13.4	111.6	95.9	62.6	48.7	64.1	89.6	21.3	15.7	51.8	103.8	15.8	10.8	119	42.5	88	449.9	297.6	134.9	82.8	22.8	47.5	2.50084	6.71571	LOC_Os06g18140	indole-3-acetate beta-glucosyltransferase, putative, expressed	gb:AK106250.1 DB_XREF=gi:32991459 TID=Os.54615.1 CNT=1 FEA=FLmRNA TIER=FL STK=1 UG=Os.54615 UG_TITLE=(japonica cultivar-group) cDNA clone:002-100-E02, full insert sequence DEF=Oryza sativa (japonica cultivar-group) cDNA clone:002-100-E02, full insert sequence. FL=gb:AK106250.1 REP_ORG=O. sativa
	OsAffx.28393.1.S1_at	MPG	28.7	27.8	1.5	1.4	1.6	1.5	3.6	5.1	2.7	10.3	2.8	20.6	3.7	3	4.3	9.2	3.4	19.8	90.1	10.5	206.1	20.3	40.6	13.6	2.21921	7.0374	LOC_Os07g10740	polygalacturonase precursor, putative	tigr:9635.m01044 TID=OsAffx.28393.1 CNT=1 FEA=mRNA TIER=ConsEnd STK=0 NOTE=sequence(s) not in UniGene DEF=Polygalacturonase (pectinase) REP_ORG=O. sativa
	OsAffx.28611.1.S1_at	MPG	5	3.2	3.2	3.5	3.8	6.8	1.9	4	2.2	27.7	5.1	3.3	73.1	10.2	4.7	13.2	9.3	5.8	313.6	306.9	524.4	50.1	148.7	42.9	2.10894	8.38452	LOC_Os07g26900	alpha-galactosidase precursor, putative, expressed	tigr:9635.m02593 TID=OsAffx.28611.1 CNT=2 FEA=mRNA TIER=ConsEnd STK=0 NOTE=sequence(s) not in UniGene DEF=Melibiase, putative REP_ORG=O. sativa
	Os.27376.1.S1_at	MPG	59	36.8	29.6	35.2	17.6	39.5	23.3	59.9	1.6	21.3	23.2	6	8.1	2.4	36.9	29.9	68.4	32	41.7	298.8	189.5	33	11.5	25.1	2.77047	8.78995	LOC_Os09g30130	CSLE6 - cellulose synthase-like family E, expressed	gb:AK068464.1 DB_XREF=gi:32978482 TID=Os.27376.1 CNT=6 FEA=FLmRNA TIER=FL STK=1 UG=Os.27376 UG_TITLE=(japonica cultivar-group) cDNA clone:J013155D10, full insert sequence DEF=Oryza sativa (japonica cultivar-group) cDNA clone:J013155D10, full insert sequence. FL=gb:AK068464.1 REP_ORG=O. sativa
	OsAffx.30868.1.A1_at	MPG	44.5	13.8	3.5	3.2	5.8	70.1	5.5	6.3	3.4	12.9	9.3	36.9	31.4	30.1	19.8	22.7	14.3	31.9	255.7	456.8	124.5	98.2	24.9	108	2.36759	7.60997	LOC_Os11g07770	dirigent-like protein pDIR12, putative	tigr:9639.m00715 TID=OsAffx.30868.1 CNT=1 FEA=mRNA TIER=ConsEnd STK=0 NOTE=sequence(s) not in UniGene DEF=hypothetical protein REP_ORG=O. sativa
	Os.29464.1.S1_at	GPG	10.6	10.2	29	83.7	100	110.9	24.5	22.1	18.4	14.4	2.8	18.6	8.6	74.9	32.6	17.8	38.2	83.6	199	162.5	56.2	607.6	420.9	190.3	2.11508	6.85976	LOC_Os01g22590	polygalacturonase, putative, expressed	gb:AK110223.1 DB_XREF=gi:32995432 TID=Os.29464.1 CNT=2 FEA=FLmRNA TIER=FL STK=1 UG=Os.29464 UG_TITLE=(japonica cultivar-group) putative polygalacturonase PG2 (P0554D10.14), mRNA DEF=Oryza sativa (japonica cultivar-group) cDNA clone:002-162-E03, full insert sequence. FL=gb:AK110223.1 REP_ORG=O. sativa
	OsAffx.11762.1.S1_at	GPG	16.3	16.1	9.1	11.6	8.9	10	7	13.8	12.7	46.5	10.2	4.9	63.9	102.3	2.8	28.8	17.2	19.7	55.5	82.1	145.2	323.8	300.5	248.6	2.06956	7.12591	LOC_Os01g66710	polygalacturonase precursor, putative	tigr:9629.m06617 TID=OsAffx.11762.1 CNT=2 FEA=mRNA TIER=ConsEnd STK=0 NOTE=sequence(s) not in UniGene DEF=Polygalacturonase (pectinase) REP_ORG=O. sativa
	Os.27382.1.A1_at	GPG	7.8	32.8	6.1	20.3	54.6	54.5	11.4	10.6	7.8	16.4	6.9	7.6	4.9	8.4	4.1	17.9	11	7.2	26.8	88.8	57.2	115.8	329.5	355.3	3.71059	13.4293	LOC_Os02g02120	OsWAK11 - OsWAK receptor-like protein kinase, expressed	gb:AK119503.1 DB_XREF=gi:37989126 TID=Os.27382.1 CNT=4 FEA=FLmRNA TIER=FL STK=1 UG=Os.27382 UG_TITLE=(japonica cultivar-group) cDNA clone:J023085M03, full insert sequence DEF=Oryza sativa (japonica cultivar-group) cDNA clone:001-134-E11, full insert sequence. FL=gb:AK119503.1 REP_ORG=O. sativa
	OsAffx.12070.1.S1_at	GPG	30	21.9	13.7	5	23.1	5.7	4.6	8.6	2.4	9.2	6.7	8.2	9.1	15.7	9.9	172.4	17.4	19.5	82.6	59.9	127.2	363.9	67.1	350	2.03016	7.16833	LOC_Os02g16610	harpin-induced protein, putative	tigr:9630.m01549 TID=OsAffx.12070.1 CNT=1 FEA=mRNA TIER=ConsEnd STK=0 NOTE=sequence(s) not in UniGene DEF=hypothetical protein REP_ORG=O. sativa
	Os.54814.1.S1_at	GPG	74.6	91.3	74.9	40.3	36.8	72.8	37.7	51.6	76	49.2	18.4	33.2	15.1	57.6	14.8	285	957.5	312.2	3460.7	1769.8	5983.4	19506.8	16644.5	20257.8	3.26015	12.8119	LOC_Os02g18750	expressed protein	gb:AK106817.1 DB_XREF=gi:32992026 TID=Os.54814.1 CNT=1 FEA=FLmRNA TIER=FL STK=1 UG=Os.54814 UG_TITLE=(japonica cultivar-group) cDNA clone:002-116-D04, full insert sequence DEF=Oryza sativa (japonica cultivar-group) cDNA clone:002-116-D04, full insert sequence. FL=gb:AK106817.1 REP_ORG=O. sativa
	OsAffx.24316.1.S1_at	GPG	5.6	49.9	49.2	5.2	5.7	11	9.4	15.2	45.7	24.9	22	34.3	98.5	83	4.9	195	195.7	126.3	76.1	105.3	234.1	605.9	523.6	286.6	2.23665	6.54807	LOC_Os02g18990	carboxylic ester hydrolase/ hydrolase, acting on ester bonds, putative	tigr:9630.m01807 TID=OsAffx.24316.1 CNT=2 FEA=mRNA TIER=ConsEnd STK=0 NOTE=sequence(s) not in UniGene DEF=hypothetical protein REP_ORG=O. sativa
	Os.53793.1.S1_at	GPG	24.9	23.2	7.1	1.5	2.3	19.3	2.2	26.9	11.6	6	5.6	14.5	3.7	9.2	2	191.8	84.1	153	701.6	871.1	1137.9	2476.1	3245.6	3017.4	2.65173	8.83215	LOC_Os02g53820	endoglucanase precursor, putative, expressed	gb:AK106971.1 DB_XREF=gi:32992180 TID=Os.53793.1 CNT=5 FEA=FLmRNA TIER=FL STK=1 UG=Os.53793 UG_TITLE=(japonica cultivar-group) cDNA clone:002-119-G05, full insert sequence DEF=Oryza sativa (japonica cultivar-group) cDNA clone:002-119-G05, full insert sequence. FL=gb:AK100190.1 gb:AK106971.1 gb:AK100098.1 REP_ORG=O. sativa
	OsAffx.26696.1.A1_at	GPG	30.2	20.3	93.4	3.5	49.7	5	6.6	8.3	41.3	65.9	49.1	18.6	72.1	63.1	53.8	54.5	27.7	29.1	95.1	103.5	118.3	414.9	342	160.6	2.89096	8.59491	LOC_Os05g02620	conserved hypothetical protein	tigr:9633.m00180 TID=OsAffx.26696.1 CNT=1 FEA=mRNA TIER=ConsEnd STK=0 NOTE=sequence(s) not in UniGene DEF=hypothetical protein REP_ORG=O. sativa
	Os.54198.2.S1_at	GPG	16.3	66.1	8.7	19.3	51.3	50.8	8.7	6.2	4.5	19.5	19.4	64.3	23.1	38.4	33.2	190.4	99	65.8	138.2	66.8	62.8	459.8	575.8	27.3	2.41492	8.78024	LOC_Os06g23560	anthocyanidin 5,3-O-glucosyltransferase, putative, expressed	gb:AK106646.1 DB_XREF=gi:32991855 TID=Os.54198.2 CNT=1 FEA=FLmRNA TIER=FL STK=1 UG=Os.54198 UG_TITLE=(japonica cultivar-group) cDNA clone:002-113-E11, full insert sequence DEF=Oryza sativa (japonica cultivar-group) cDNA clone:002-113-E11, full insert sequence. FL=gb:AK106646.1 REP_ORG=O. sativa
	Os.6256.3.S1_at	GPG	7.1	13	6.9	3.6	2.7	6.1	7.1	6.7	4.3	8	9.7	5.9	9.2	5.7	7.5	15.2	55.8	5.3	60.9	13.3	44	21.5	176.7	182.9	2.90148	9.56745	LOC_Os07g39390	vegetative cell wall protein gp1 precursor, putative, expressed	gb:AK110773.1 DB_XREF=gi:32995982 TID=Os.6256.3 CNT=1 FEA=FLmRNA TIER=FL STK=1 UG=Os.6256 UG_TITLE=(japonica cultivar-group) cDNA clone:002-171-B03, full insert sequence DEF=Oryza sativa (japonica cultivar-group) cDNA clone:002-171-B03, full insert sequence. FL=gb:AK110773.1 REP_ORG=O. sativa
	OsAffx.28980.1.S1_at	GPG	265.2	322	121.9	140.5	100.9	91.6	69.6	106.1	80.1	230.9	181.8	132.5	349.9	371.8	303.3	540.3	362.6	425.2	579	423.2	561.3	1198.6	982.6	1177.6	2.03385	5.39767	LOC_Os08g01600	polygalacturonase, putative, expressed	tigr:9636.m00059 TID=OsAffx.28980.1 CNT=1 FEA=mRNA TIER=ConsEnd STK=0 NOTE=sequence(s) not in UniGene DEF=BT004354 putative polygalacturonase REP_ORG=O. sativa
	OsAffx.30223.1.S1_s_at	GPG	3.7	15.4	12.7	33.6	17.4	4.9	2.1	5.2	2	2	2.3	2.4	6.5	19.6	12.5	8.5	49.6	1.7	21.5	7.7	6.7	127.2	149.2	10.8	2.56452	9.61321	LOC_Os10g01390 | LOC_Os07g14490	OsWAK93 - OsWAK receptor-like cytoplasmic kinase (OsWAK-RLCK)	tigr:9638.m00042 TID=OsAffx.30223.1 CNT=3 FEA=mRNA TIER=ConsEnd STK=0 NOTE=sequence(s) not in UniGene DEF=Protein kinase domain, putative REP_ORG=O. sativa
	OsAffx.31565.1.S1_at	GPG	6.4	6.1	11.2	15.3	16	5.1	9.1	6.4	5.3	8.1	11.4	7.3	19.7	104.8	8.6	29.5	31.8	15.4	102	88.5	50.1	267.6	458.1	95.1	2.55344	7.51034	LOC_Os11g03750	PME/invertase inhibitor-like protein, putative	tigr:9639.m00283 TID=OsAffx.31565.1 CNT=2 FEA=mRNA TIER=ConsEnd STK=0 NOTE=sequence(s) not in UniGene DEF=hypothetical protein REP_ORG=O. sativa
	OsAffx.30957.1.S1_s_at	GPG	1.2	1.8	1.2	1.4	9.2	3.2	1.1	18.1	22.6	5.2	7.1	1.4	83	231.8	101.4	160.3	503.4	518.2	444.1	568	461.1	1439.9	1211.2	805.9	2.13239	5.05714	LOC_Os11g13650 | LOC_Os07g03260	ATCSLC12, putative, expressed	tigr:9639.m01256 TID=OsAffx.30957.1 CNT=1 FEA=mRNA TIER=ConsEnd STK=0 NOTE=sequence(s) not in UniGene DEF=hypothetical protein REP_ORG=O. sativa
	OsAffx.19414.2.S1_at	GPG	51.9	13.8	3.3	30.7	45.6	19.6	19.7	5.5	7.9	77.2	32.5	72.2	7.2	25.1	27.3	80.5	116.1	6.8	19.3	43.3	25.5	449.4	267.8	29.9	2.30663	7.78903	LOC_Os11g47150	OsWAK122 - OsWAK receptor-like protein kinase	tigr:9639.m04388 TID=OsAffx.19414.2 CNT=1 FEA=mRNA TIER=ConsEnd STK=0 NOTE=sequence(s) not in UniGene DEF=wall-associated protein kinase, putative REP_ORG=O. sativa
	Os.51920.2.S1_x_at	GPG	10.4	7.7	11.3	9.4	10.1	9.3	13	7.9	11.9	7.2	11.3	12.1	12.2	10.5	11.6	91.3	20.3	34.1	42.7	113.2	122.7	472.1	313.5	212.5	2.55501	8.04746	LOC_Os11g47590	xylanase inhibitor protein 1 precursor, putative, expressed	gb:AK106678.1 DB_XREF=gi:32991887 TID=Os.51920.2 CNT=1 FEA=FLmRNA TIER=FL STK=1 UG=Os.51920 UG_TITLE=(japonica cultivar-group) cDNA clone:002-114-A12, full insert sequence DEF=Oryza sativa (japonica cultivar-group) cDNA clone:002-114-A12, full insert sequence. FL=gb:AK106678.1 REP_ORG=O. sativa
Cytoskeleton
	Os.37639.1.S1_a_at	UNM	499	426.2	375.4	271.8	275.9	320.1	545.8	704	550.7	1519.4	2022.5	1645.6	615.5	680.1	634.3	193.1	234.3	203.2	735.8	678.8	407.6	616.4	33	351.7	2.23648	5.98004	LOC_Os01g16414	actin-like protein arp6, putative, expressed	gb:AK068395.1 DB_XREF=gi:32978413 TID=Os.37639.1 CNT=7 FEA=FLmRNA TIER=FL STK=2 UG=Os.37639 UG_TITLE=(japonica cultivar-group) unnamed protein product (Gene), mRNA DEF=Oryza sativa (japonica cultivar-group) cDNA clone:J013151C11, full insert sequence. FL=gb:AK068395.1 REP_ORG=O. sativa
	Os.37639.1.S1_at	UNM	478.8	466.9	439.4	413.5	458.9	455.3	705.8	743.9	753.7	2265.4	1941.1	2140.2	632.8	687.8	685.6	276	250.8	202.4	359.6	78.7	193.5	183.4	235.2	362.5	2.83959	8.2728	LOC_Os01g16414	actin-like protein arp6, putative, expressed	gb:AK068395.1 DB_XREF=gi:32978413 TID=Os.37639.1 CNT=7 FEA=FLmRNA TIER=FL STK=2 UG=Os.37639 UG_TITLE=(japonica cultivar-group) unnamed protein product (Gene), mRNA DEF=Oryza sativa (japonica cultivar-group) cDNA clone:J013151C11, full insert sequence. FL=gb:AK068395.1 REP_ORG=O. sativa
	Os.20210.1.S1_at	UNM	809.8	709.8	803.3	738.7	918.1	1625.6	747.3	710	702.1	3645.2	3736.9	3695	1681.6	1097.3	1477.7	1732.3	1395.7	1664.1	138.4	96.9	88.2	42	99.1	95.3	2.133	4.84414	LOC_Os02g13890	zinc ion binding protein, putative, expressed	gb:AK121278.1 DB_XREF=gi:37990901 TID=Os.20210.1 CNT=8 FEA=FLmRNA TIER=FL STK=3 UG=Os.20210 UG_TITLE=(japonica cultivar-group) cDNA clone:J023108C10, full insert sequence DEF=Oryza sativa (japonica cultivar-group) cDNA clone:J023108C10, full insert sequence. FL=gb:AK121278.1 REP_ORG=O. sativa
	Os.51997.1.S1_at	UNM	45.4	37.9	37.2	670.4	678.2	632.3	604.8	597.6	573.7	2297	2220.5	2131.5	683.3	569.7	580.6	678.8	494.1	562.6	352.6	587.7	525	929.2	556.4	1100.6	2.01754	6.43877	LOC_Os03g11400	targeting protein for Xklp2 containing protein, expressed	gb:AK064500.1 DB_XREF=gi:32974518 TID=Os.51997.1 CNT=1 FEA=FLmRNA TIER=FL STK=1 UG=Os.51997 UG_TITLE=(japonica cultivar-group) cDNA clone:002-111-D04, full insert sequence DEF=Oryza sativa (japonica cultivar-group) cDNA clone:002-111-D04, full insert sequence. FL=gb:AK064500.1 REP_ORG=O. sativa
	OsAffx.3200.1.S1_s_at	UNM	7.4	2	6.1	280.3	277	296.2	158.4	233.9	221.1	891.7	1145	974	254.8	133.8	333.2	117.2	344.5	321.5	40.4	31.4	22.4	282.8	38.5	315.7	2.82729	6.23046	LOC_Os03g11400	targeting protein for Xklp2 containing protein, expressed	tigr:9631.m01055 TID=OsAffx.3200.1 CNT=1 FEA=mRNA TIER=ConsEnd STK=0 NOTE=sequence(s) not in UniGene DEF=Similar to 557-2776 REP_ORG=O. sativa
	Os.45041.1.S1_x_at	UNM	206.2	90.5	49.7	39.4	19.4	52.1	61.7	49.2	71.1	10729.4	11255.5	10288.1	3211.1	2147.7	2789.3	923.1	1039.2	1135.1	215.8	228.8	443.3	335.7	325.9	204.8	3.34135	10.7174	LOC_Os03g47640 | LOC_Os03g47620	conserved hypothetical protein	gb:NM_184884.1 DB_XREF=gi:34896857 GEN=OSJNBa0067E01.2 TID=Os.45041.1 CNT=2 FEA=mRNA TIER=ConsEnd STK=0 UG=Os.45041 DEF=Oryza sativa (japonica cultivar-group) putative ankyrin (OSJNBa0067E01.2), mRNA. PROD=putative ankyrin REP_ORG=O. sativa
	OsAffx.22672.1.S1_at	UNM	68	64.4	20.1	18.2	17.2	2.4	16.7	41.8	20.7	2426.1	2612.1	2380.1	728.4	661.6	656	101.3	196.4	59.6	169.4	49.2	153.4	15	51.4	186.1	3.33072	9.96166	LOC_Os03g47650	ankyrin-1, putative, expressed	tigr:9631.m04636 TID=OsAffx.22672.1 CNT=2 FEA=mRNA TIER=ConsEnd STK=0 NOTE=sequence(s) not in UniGene DEF=putative ankyrin REP_ORG=O. sativa
	Os.27979.1.S1_at	UNM	84.5	54.5	58.3	309.1	262.1	280.3	640.9	687.9	636.3	1735.1	2242.2	2139.8	481.8	451.5	464.2	18.9	49.8	14.3	84.5	27.7	213.9	34.1	17.6	10.5	3.11063	8.06111	LOC_Os03g50120	expressed protein	gb:AK073541.1 DB_XREF=gi:32983564 TID=Os.27979.1 CNT=6 FEA=FLmRNA TIER=FL STK=0 UG=Os.27979 UG_TITLE=(japonica cultivar-group) cDNA clone:J033043D13, full insert sequence DEF=Oryza sativa (japonica cultivar-group) cDNA clone:J033043D13, full insert sequence. FL=gb:AK073541.1 REP_ORG=O. sativa
	Os.49553.1.S1_at	UNM	178.2	122.5	87.9	717.6	747.4	571.2	647	651.1	669.2	1633.2	1486	1595.2	248.3	232.7	412.9	374.2	418.6	284.5	183.6	129.4	334.3	26.4	103.7	209.5	2.13433	5.37822	LOC_Os04g30720	kinesin motor domain containing protein, expressed	gb:AK101769.1 DB_XREF=gi:32986978 TID=Os.49553.1 CNT=2 FEA=FLmRNA TIER=FL STK=1 UG=Os.49553 UG_TITLE=(japonica cultivar-group) cDNA clone:J033064H15, full insert sequence DEF=Oryza sativa (japonica cultivar-group) cDNA clone:J033064H15, full insert sequence. FL=gb:AK101769.1 REP_ORG=O. sativa
	Os.9771.1.S1_at	UNM	643.2	927.2	568.6	1791.1	1744.3	2134.8	2886.9	2503	2688.5	7743.5	6426.7	7615	3308.5	2870.5	2896.6	1596	862.3	1223.8	1701.4	1508.8	1502.6	2215.2	1471.8	1462.5	2.30165	7.27606	LOC_Os05g30950	MSP domain containing protein, expressed	gb:AK102012.1 DB_XREF=gi:32987221 TID=Os.9771.1 CNT=10 FEA=FLmRNA TIER=FL STK=1 UG=Os.9771 UG_TITLE=(japonica cultivar-group) cDNA clone:J033080D06, full insert sequence DEF=Oryza sativa (japonica cultivar-group) cDNA clone:J033080D06, full insert sequence. FL=gb:AK102012.1 REP_ORG=O. sativa
	OsAffx.10168.1.S1_at	UNM	34.2	3.2	10.8	81.9	55.3	77.4	93.8	133.8	105.4	460.1	629.6	561.7	161.2	128.9	146	112.3	115.7	85.1	229.9	170.5	138.3	9.3	8.4	106.8	2.44324	7.73609	LOC_Os07g15280	conserved hypothetical protein	tigr:9635.m01521 TID=OsAffx.10168.1 CNT=2 FEA=mRNA TIER=ConsEnd STK=0 NOTE=sequence(s) not in UniGene DEF=hypothetical protein REP_ORG=O. sativa
	Os.7391.1.S1_at	UNM	436.7	449.1	297.5	1019	973.6	802.1	1204.4	1146.3	1149.6	2944.7	2750.5	2257.7	1320.3	1097.9	968.9	264.1	208.6	179.1	195.9	57.3	27.8	54.1	35	31.3	2.08324	4.59568	LOC_Os08g01660	protein mago nashi, putative, expressed	gb:CR285548 DB_XREF=gi:44672114 DB_XREF=CR285548 CLONE=p801a11p3 TID=Os.7391.1 CNT=7 FEA=EST TIER=ConsEnd STK=0 UG=Os.7391 UG_TITLE=Transcribed sequence with moderate similarity to protein ref:NP_171716.1 (A.thaliana) Mago Nashi-like protein (Arabidopsis thaliana) REP_ORG=O. sativa
	Os.52617.1.S1_at	UNM	252.3	112.1	115.4	8.9	23.3	27	73.6	79.1	41.6	3671.5	3280.2	3458.4	828.2	624.3	609.1	378.2	314.3	320.9	789.9	514.7	339.7	763.7	154	658.7	4.1758	11.085	LOC_Os09g03750	ankyrin-1, putative, expressed	gb:AK068333.1 DB_XREF=gi:32978351 TID=Os.52617.1 CNT=1 FEA=FLmRNA TIER=FL STK=1 UG=Os.52617 UG_TITLE=(japonica cultivar-group) cDNA clone:J013136G09, full insert sequence DEF=Oryza sativa (japonica cultivar-group) cDNA clone:J013136G09, full insert sequence. FL=gb:AK068333.1 REP_ORG=O. sativa
	Os.6427.1.S1_at	UNM	5.1	49.9	5.5	600.8	596.6	545.4	622.7	519.2	458.7	1411.2	1179.3	1348.6	356.8	298.8	303.6	353.4	157.1	225.2	115.9	58.6	48	36.8	296.9	188.8	2.16573	5.01278	LOC_Os10g35580	microtubule-associated protein RP/EB family member 3, putative, expressed	gb:AK108732.1 DB_XREF=gi:32993941 TID=Os.6427.1 CNT=6 FEA=FLmRNA TIER=FL STK=0 UG=Os.6427 UG_TITLE=(japonica cultivar-group) putative microtubule-associated protein (OSJNBa0078O01.4), mRNA DEF=Oryza sativa (japonica cultivar-group) cDNA clone:002-150-D04, full insert sequence. FL=gb:AK108732.1 REP_ORG=O. sativa
	Os.18059.1.S1_at	UNM	56.9	11.7	10.5	66	50.5	35.6	803.7	750.3	704.9	1900.4	1866.1	1876.5	471.6	543.5	482.2	157.8	64.3	23.2	134.1	171.5	22.9	158.8	339.7	18.9	2.33483	6.05429	LOC_Os12g40770	ankyrin-1, putative, expressed	gb:AK101252.1 DB_XREF=gi:32986461 TID=Os.18059.1 CNT=5 FEA=FLmRNA TIER=FL STK=1 UG=Os.18059 UG_TITLE=(japonica cultivar-group) cDNA clone:J033032F05, full insert sequence DEF=Oryza sativa (japonica cultivar-group) cDNA clone:J033032F05, full insert sequence. FL=gb:AK101252.1 REP_ORG=O. sativa
	Os.18196.1.S1_at	BCP	730.6	757.4	787.9	438.6	353.7	817.1	112.6	157.3	218.7	456.8	328.7	475.2	3244.1	2809.8	2849.3	1252.5	1284.9	939.3	237.5	234	117.5	165.7	421.1	188	2.21753	6.54037	LOC_Os07g42700	paramyosin, putative, expressed	gb:AK102884.1 DB_XREF=gi:32988093 TID=Os.18196.1 CNT=9 FEA=FLmRNA TIER=FL STK=1 UG=Os.18196 UG_TITLE=(japonica cultivar-group) putative paramyosin (P0560B08.8), mRNA DEF=Oryza sativa (japonica cultivar-group) cDNA clone:J033112J09, full insert sequence. FL=gb:AK102884.1 REP_ORG=O. sativa
	Os.46559.1.S1_at	BCP	100.3	66.7	60	620.1	512.1	467.7	2549.1	2551.3	2414.6	3181.1	3476.6	3504.2	8760.8	10633.4	8863.5	2252.8	2340.1	2170.1	559.1	439.7	24.7	41.2	50.9	365.7	2.52939	5.8322	LOC_Os10g37670	actin-depolymerizing factor, putative, expressed	gb:AK121749.1 DB_XREF=gi:37991372 TID=Os.46559.1 CNT=3 FEA=FLmRNA TIER=FL STK=2 UG=Os.46559 UG_TITLE=(japonica cultivar-group) putative actin depolymerizing factor (OSJNBb0018B10.29), mRNA DEF=Oryza sativa (japonica cultivar-group) cDNA clone:J033087E18, full insert sequence. FL=gb:AK121749.1 gb:AK064063.1 REP_ORG=O. sativa
	Os.9650.1.A1_at	TCP	5978.5	6297.9	6012.4	939.1	1002.7	2258.2	2100.2	2055.8	2134.8	696	463.2	641.7	1580.5	1724.9	1882.7	13942.3	14650.3	13749.5	2314.3	2243.3	3136.9	2509.9	2292.4	1882	2.2138	6.81796	LOC_Os04g57210	actin-6, putative, expressed	gb:AK100366.1 DB_XREF=gi:32985575 TID=Os.9650.1 CNT=24 FEA=FLmRNA TIER=FL+Stack STK=11 UG=Os.9650 UG_TITLE=(japonica cultivar-group) cDNA clone:J023083O16, full insert sequence DEF=Oryza sativa (japonica cultivar-group) cDNA clone:J023083O16, full insert sequence. FL=gb:AK100366.1 REP_ORG=O. sativa
	Os.50335.1.S1_at	TCP	115.5	121.4	78.7	57.8	67.5	54.2	69.1	39.7	97.5	726.8	696.2	870.9	4579.6	6366.6	5740.1	12130.3	12791	13816.4	5085.7	2614.9	6107.2	2529.3	1773.8	2212.7	2.00908	4.762	LOC_Os06g29350	XIE, putative, expressed	gb:AK120774.1 DB_XREF=gi:37990397 TID=Os.50335.1 CNT=3 FEA=FLmRNA TIER=FL STK=1 UG=Os.50335 UG_TITLE=(japonica cultivar-group) isolate 26542 myosin-like protein mRNA, partial cds DEF=Oryza sativa (japonica cultivar-group) cDNA clone:J023008O03, full insert sequence. FL=gb:AK069690.1 gb:AK120774.1 REP_ORG=O. sativa
	Os.49833.1.S1_at	TCP	148.7	134.5	117.7	9.8	18.6	58.7	265.9	308.1	216.9	633.2	543.3	603.3	5150.5	5966	6554.4	13828.8	16368.4	17713.3	6669.9	6762.6	7564	5758.2	3474.5	5448.8	2.16399	4.59603	LOC_Os11g20384	recessive suppressor of secretory defect, putative, expressed	gb:AK111831.1 DB_XREF=gi:37988494 TID=Os.49833.1 CNT=3 FEA=FLmRNA TIER=FL STK=1 UG=Os.49833 UG_TITLE=(japonica cultivar-group) cDNA clone:J023119H14, full insert sequence DEF=Oryza sativa (japonica cultivar-group) cDNA clone:J023128H24, full insert sequence. FL=gb:AK100215.1 gb:AK111831.1 gb:AK100761.1 REP_ORG=O. sativa
	OsAffx.5752.1.S1_at	MPG	5.4	51.3	7.5	9.2	7.1	4.7	4.5	6.8	3.2	9.8	8.2	5.9	55.3	52.3	5.7	23.4	78.5	7.6	296	331.2	48.6	60.8	106.7	50.7	2.77413	8.91742	LOC_Os08g08600 | LOC_Os08g08400	retrotransposon protein, putative, unclassified	tigr:9636.m00813 TID=OsAffx.5752.1 CNT=1 FEA=mRNA TIER=ConsEnd STK=0 NOTE=sequence(s) not in UniGene DEF=hypothetical protein REP_ORG=O. sativa
	Os.30361.2.S1_x_at	GPG	464.9	814.3	533.4	926.3	727.8	1072.4	859.8	813.3	680.4	955	853	826.4	1254.4	888.2	842.1	3728.8	4047.2	1730.3	4100.9	4149.3	3363	11401.5	8586.7	8727.4	2.10334	5.33205	LOC_Os01g43360	myosin Ie, putative, expressed	gb:NM_192853.1 DB_XREF=gi:34912789 GEN=P0501G01.4 TID=Os.30361.2 CNT=1 FEA=mRNA TIER=ConsEnd STK=0 UG=Os.30361 UG_TITLE=(japonica cultivar-group) P0501G01.4 (P0501G01.4), mRNA DEF=Oryza sativa (japonica cultivar-group) P0501G01.4 (P0501G01.4), mRNA. REP_ORG=O. sativa
	OsAffx.13600.1.S1_at	GPG	64	4.7	33.5	47.2	63.7	4.9	34.9	115.2	29.5	8.1	121.9	8	7.2	103.8	66.1	255.7	114.3	201.9	35.2	105.9	96.6	568.9	917.1	104.3	2.22487	7.49484	LOC_Os03g64280	1-aminocyclopropane-1-carboxylate oxidase, putative, expressed	tigr:9631.m06376 TID=OsAffx.13600.1 CNT=1 FEA=mRNA TIER=ConsEnd STK=0 NOTE=sequence(s) not in UniGene DEF=putative myosin heavy chain REP_ORG=O. sativa
	OsAffx.18609.1.S1_at	GPG	3.8	6.9	13	6.3	35.2	2.3	36.5	13.5	5.3	45.1	103.5	37.8	59.5	81	5	19.4	18	6.3	74.6	42.8	12.7	213.4	343.1	26.5	2.06184	6.32148	LOC_Os10g42640	conserved hypothetical protein	tigr:9638.m03906 TID=OsAffx.18609.1 CNT=2 FEA=mRNA TIER=ConsEnd STK=0 NOTE=sequence(s) not in UniGene DEF=myosin-like protein REP_ORG=O. sativa
Defense and stress response
	OsAffx.24040.1.S1_s_at	UNM	126	105.7	135.7	195.2	116.1	253.6	337.4	293.4	292.7	445.6	679.9	683.8	203.2	33.9	160	108.6	289.9	158.8	178.9	113.8	157.2	21.5	186.9	88.2	2.01512	5.96512	LOC_Os01g74340	cold-inducible RNA-binding protein, putative, expressed	tigr:9629.m07372 TID=OsAffx.24040.1 CNT=1 FEA=mRNA TIER=ConsEnd STK=0 NOTE=sequence(s) not in UniGene DEF=Similar to glycine-rich RNA binding protein REP_ORG=O. sativa
	Os.49874.2.S1_x_at	UNM	6	71.8	76.7	757	921.9	516.3	1037.8	1123.8	1011.4	3507	3435.5	3483.3	551.7	478.9	559.8	13.4	147.9	4.9	27.8	16	119.2	16.5	143.3	14	3.09957	7.79336	LOC_Os02g54060	chaperonin, chloroplast precursor, putative, expressed	gb:AK119213.1 DB_XREF=gi:37988836 TID=Os.49874.2 CNT=1 FEA=FLmRNA TIER=FL STK=1 UG=Os.49874 UG_TITLE=(japonica cultivar-group) cDNA clone:J033067L06, full insert sequence DEF=Oryza sativa (japonica cultivar-group) cDNA clone:001-041-E07, full insert sequence. FL=gb:AK119213.1 REP_ORG=O. sativa
	Os.8911.1.S1_at	UNM	248.4	191.6	345.7	748.9	820.9	809.3	874.2	805.8	884.7	7414.3	5889	6288.8	2095.4	1147.7	1630.3	439.4	291.8	165.8	311.7	254	293.4	276.6	85.7	228.5	3.00124	10.9428	LOC_Os03g04970	chaperonin CPN60-1, mitochondrial precursor, putative, expressed	gb:AK073999.1 DB_XREF=gi:32984022 TID=Os.8911.1 CNT=8 FEA=FLmRNA TIER=FL STK=1 UG=Os.8911 UG_TITLE=(japonica cultivar-group) cDNA clone:J033073C08, full insert sequence DEF=Oryza sativa (japonica cultivar-group) cDNA clone:J033073C08, full insert sequence. FL=gb:AK073999.1 REP_ORG=O. sativa
	Os.54045.1.S1_at	UNM	165.7	148.7	178.4	248.6	172.8	242	318.1	400.3	417.3	1050.2	1320.9	1251.4	571.9	427.3	578.3	89.6	96.5	182.3	23.5	213.6	10.5	263	17.5	62.6	2.16393	6.04369	LOC_Os03g10420	pentatricopeptide repeat-containing protein, putative, expressed	gb:AK101497.1 DB_XREF=gi:32986706 TID=Os.54045.1 CNT=1 FEA=FLmRNA TIER=FL STK=1 UG=Os.54045 UG_TITLE=(japonica cultivar-group) cDNA clone:J033043G02, full insert sequence DEF=Oryza sativa (japonica cultivar-group) cDNA clone:J033043G02, full insert sequence. FL=gb:AK101497.1 REP_ORG=O. sativa
	Os.24224.1.A1_at	UNM	157.9	77.9	105.8	585.1	709.3	498	944.5	1230	961.4	2950	3061.8	3140.9	697.7	896.9	982.6	288.9	278.2	119.5	379.9	236.2	13.4	262.4	29.8	249.4	2.48927	7.01831	LOC_Os03g10600	expressed protein	gb:AK102234.1 DB_XREF=gi:32987443 TID=Os.24224.1 CNT=3 FEA=FLmRNA TIER=FL STK=0 UG=Os.24224 UG_TITLE=(japonica cultivar-group) cDNA clone:J033088B05, full insert sequence DEF=Oryza sativa (japonica cultivar-group) cDNA clone:J033088B05, full insert sequence. FL=gb:AK102234.1 REP_ORG=O. sativa
	Os.37773.1.S1_at	UNM	355.4	306.6	231.2	32.8	86.6	261.3	176.7	202.4	130.7	2999.3	3966.6	3066.8	283.6	65.3	181.2	14.1	112.3	79.8	372.2	20.6	169.5	908.7	808	1004.3	3.05367	9.78121	LOC_Os03g16030	17.4 kDa class I heat shock protein 3, putative, expressed	gb:AU165294 DB_XREF=gi:11564658 DB_XREF=AU165294 CLONE=C63822 TID=Os.37773.1 CNT=25 FEA=mRNA TIER=Stack STK=11 UG=Os.37773 UG_TITLE=(japonica cultivar-group) unknown protein (OJ1364E02.11), mRNA REP_ORG=O. sativa
	Os.37773.1.S1_x_at	UNM	295.6	256.2	139.4	70.8	109.7	276.7	252.1	294.5	288.5	1684.4	3105.8	2259.7	219.2	153.1	211.6	66.8	144.6	22.4	155	43.9	220.4	585.8	445.8	828.1	2.72878	10.6724	LOC_Os03g16030	17.4 kDa class I heat shock protein 3, putative, expressed	gb:AU165294 DB_XREF=gi:11564658 DB_XREF=AU165294 CLONE=C63822 TID=Os.37773.1 CNT=25 FEA=mRNA TIER=Stack STK=11 UG=Os.37773 UG_TITLE=(japonica cultivar-group) unknown protein (OJ1364E02.11), mRNA REP_ORG=O. sativa
	OsAffx.22673.1.S1_at	UNM	3.1	27	23.8	26.9	13.8	1.2	2	11.9	15	1374.6	1882.4	1553.6	304.4	458.5	415.1	200.9	205.9	167.9	495.3	577	486.1	436.3	713.2	750.9	2.06898	5.0772	LOC_Os03g47686	ankyrin-like protein, putative, expressed	tigr:9631.m04639 TID=OsAffx.22673.1 CNT=2 FEA=mRNA TIER=ConsEnd STK=0 NOTE=sequence(s) not in UniGene DEF=putative ankyrin REP_ORG=O. sativa
	OsAffx.26665.1.S1_at	UNM	35.6	39.9	23.3	11.6	1.2	17.9	1.4	1.1	22.6	2151.1	3396.5	2676.8	232.7	298.5	349.8	6.8	42.5	42.8	15.7	21.2	6.1	12.7	53	12.4	7.65237	25.9624	LOC_Os04g59360	csAtPR5, putative	tigr:9632.m05804 TID=OsAffx.26665.1 CNT=1 FEA=mRNA TIER=ConsEnd STK=0 NOTE=sequence(s) not in UniGene DEF=Similar to CAA30376.1 protein REP_ORG=O. sativa
	Os.51939.1.S1_at	UNM	345	347.3	323.1	750.1	713	721.1	1468.6	1342.1	1455.4	4687.3	4949.1	4760.7	2224.5	2140.7	2083.3	737.4	564.3	457.1	388.5	272	440.7	634.9	540.9	340.8	2.14012	6.05504	LOC_Os05g41100	zz domain protein, putative, expressed	gb:AK101340.1 DB_XREF=gi:32986549 TID=Os.51939.1 CNT=4 FEA=FLmRNA TIER=FL STK=1 UG=Os.51939 UG_TITLE=(japonica cultivar-group) cDNA clone:J033034J18, full insert sequence DEF=Oryza sativa (japonica cultivar-group) cDNA clone:J033034J18, full insert sequence. FL=gb:AK064335.1 gb:AK101340.1 REP_ORG=O. sativa
	Os.22773.1.S1_at	UNM	145.1	111.5	97.3	1157.5	1079.5	887.6	1788	1932.6	1919.9	4536.3	4865.9	4713.1	855.4	721.5	941.3	20.6	10.4	80.8	389.4	170.7	16.2	195.2	45.1	56.9	2.43874	6.22158	LOC_Os05g46290	chaperonin CPN60-2, mitochondrial precursor, putative, expressed	gb:AK070127.1 DB_XREF=gi:32980151 TID=Os.22773.1 CNT=11 FEA=FLmRNA TIER=FL STK=1 UG=Os.22773 UG_TITLE=(japonica cultivar-group) cDNA clone:J023045O03, full insert sequence DEF=Oryza sativa (japonica cultivar-group) cDNA clone:J023045O03, full insert sequence. FL=gb:AK070127.1 REP_ORG=O. sativa
	Os.14007.1.S1_at	UNM	845.1	1022.4	1045.2	3579.2	3439.1	4047.9	5932.8	5508.2	5471.1	12388.7	13026.3	12166	3087.2	2754.1	3350.3	227.5	483.1	207.9	29.1	290	50.5	364.9	862.6	390.9	2.08817	5.13466	LOC_Os06g12530	nuclear migration protein nudC, putative, expressed	gb:AK073934.1 DB_XREF=gi:32983957 TID=Os.14007.1 CNT=4 FEA=FLmRNA TIER=FL STK=2 UG=Os.14007 UG_TITLE=(japonica cultivar-group) cDNA clone:J033076L21, full insert sequence DEF=Oryza sativa (japonica cultivar-group) cDNA clone:J033076L21, full insert sequence. FL=gb:AK073934.1 REP_ORG=O. sativa
	Os.27702.1.S1_x_at	UNM	635.6	488.9	519.2	165.4	138.1	137.2	1.8	62.2	33.1	2045.4	5542	3397.1	89.2	5.6	29.2	126.4	165	4.2	330.2	428.8	32.1	284.1	326.9	238.6	5.34471	16.8808	LOC_Os09g10054	disease resistance protein RPS2, putative, expressed	gb:AK111519.1 DB_XREF=gi:37988182 TID=Os.27702.1 CNT=2 FEA=FLmRNA TIER=FL STK=1 UG=Os.27702 UG_TITLE=(japonica cultivar-group) cDNA clone:J013100B16, full insert sequence DEF=Oryza sativa (japonica cultivar-group) cDNA clone:J013002H13, full insert sequence. FL=gb:AK111519.1 REP_ORG=O. sativa
	Os.27702.2.A1_at	UNM	421.1	442.3	705.7	173.7	220.3	162	19.9	38.4	24.4	2794.1	4106.8	3059.5	7.3	44.3	40	100.3	12.7	88.8	191.4	96.7	4.7	353.1	183	183.9	4.33541	16.0418	LOC_Os09g10054	disease resistance protein RPS2, putative, expressed	gb:AK111610.1 DB_XREF=gi:37988273 TID=Os.27702.2 CNT=5 FEA=FLmRNA TIER=FL STK=1 UG=Os.27702 UG_TITLE=(japonica cultivar-group) cDNA clone:J013100B16, full insert sequence DEF=Oryza sativa (japonica cultivar-group) cDNA clone:J013100B16, full insert sequence. FL=gb:AK111610.1 REP_ORG=O. sativa
	Os.23381.1.A1_at	UNM	52.4	21.9	34	102.4	104	69.9	53.2	89.7	39.5	2059.6	2071.5	1582.5	387.4	440.6	409.3	246.2	289.4	230.1	273.9	725.4	449.9	845.2	856.9	690	2.40355	6.35712	LOC_Os09g19710	hypersensitive-induced response protein, putative, expressed	gb:CR282002 DB_XREF=gi:44668568 DB_XREF=CR282002 CLONE=p548b03p5 TID=Os.23381.1 CNT=3 FEA=EST TIER=ConsEnd STK=0 UG=Os.23381 UG_TITLE=Transcribed sequence with moderate similarity to protein ref:NP_201080.1 (A.thaliana) putative protein (Arabidopsis thaliana) REP_ORG=O. sativa
	Os.36403.1.S1_at	UNM	74.6	70	49.1	48.4	55.7	106.7	367	352.4	395.4	826.8	695.7	803.2	219.9	321.5	285.4	32.8	20.9	79.8	214.7	343.3	250.8	351.4	98.5	253.8	2.03136	4.62453	LOC_Os09g25050	EMB2745, putative, expressed	gb:AK063513.1 DB_XREF=gi:32973531 TID=Os.36403.1 CNT=3 FEA=FLmRNA TIER=FL STK=0 UG=Os.36403 UG_TITLE=(japonica cultivar-group) cDNA clone:001-116-G04, full insert sequence DEF=Oryza sativa (japonica cultivar-group) cDNA clone:001-116-G04, full insert sequence. FL=gb:AK063513.1 REP_ORG=O. sativa
	Os.14197.1.S1_at	UNM	8	37.6	26.8	11.4	34.7	14.7	40.7	44.2	68.7	2628.4	3320.8	3290.4	408.1	400	682.2	270	235.8	248.6	221.4	145.3	189.5	331.5	22.2	215.6	4.82322	17.6936	LOC_Os10g38920	ATP binding protein, putative, expressed	gb:BI805280 DB_XREF=gi:15852484 DB_XREF=S034H08 CLONE=S034H08 TID=Os.14197.1 CNT=2 FEA=mRNA TIER=ConsEnd STK=1 UG=Os.14197 UG_TITLE=(japonica cultivar-group) putative receptor-like protein kinase (OSJNBa0053C23.3), mRNA REP_ORG=O. sativa
	OsAffx.30954.1.S1_at	UNM	33.4	105.9	87.8	97	90.6	135.1	119.8	146.6	160.3	4106.6	6641.8	4997.8	683.5	820.1	822.6	83.8	234.2	155.7	181.1	611.1	169	77.9	667.7	199.4	6.07561	17.8118	LOC_Os11g13530 | LOC_Os11g13540	protein Z, putative	tigr:9639.m01244 TID=OsAffx.30954.1 CNT=2 FEA=mRNA TIER=ConsEnd STK=0 NOTE=sequence(s) not in UniGene DEF=Serpin (serine protease inhibitor) REP_ORG=O. sativa
	Os.18504.1.S1_at	UNM	253.8	244.3	252.3	435.9	446.1	472.6	854.4	944.2	1029.8	3964.2	4695.7	3941.6	1421.5	1466.6	1623.8	155.5	239.1	119.7	93.6	123.3	11.2	22	210.2	163.5	2.44131	6.82035	LOC_Os12g07830	OsAPx5 - Stromal Ascorbate Peroxidase encoding gene, expressed	gb:AK073910.1 DB_XREF=gi:32983933 TID=Os.18504.1 CNT=5 FEA=FLmRNA TIER=FL STK=2 UG=Os.18504 UG_TITLE=(japonica cultivar-group) cDNA clone:J033076I03, full insert sequence DEF=Oryza sativa (japonica cultivar-group) cDNA clone:J033076I03, full insert sequence. FL=gb:AK073910.1 REP_ORG=O. sativa
	OsAffx.13452.1.S1_at	BCP	8.5	38.8	11.1	2.8	10.7	13.4	16	50.1	20.1	66.4	116.9	107.5	1372.1	1697.9	1006.2	416	462.5	360.7	284.2	31.3	277.3	22.2	619.5	419.3	2.21485	6.32611	LOC_Os03g51040	ATP binding protein, putative	tigr:9631.m04988 TID=OsAffx.13452.1 CNT=1 FEA=mRNA TIER=ConsEnd STK=0 NOTE=sequence(s) not in UniGene DEF=probable protein kinase (imported) - Arabidopsis thaliana REP_ORG=O. sativa
	OsAffx.27184.1.S1_at	BCP	37.4	8.3	2.1	2.8	3.1	5.6	3.6	13.3	19.4	127.9	225.3	195.4	295.6	582	580.1	63	124.5	64.8	186.2	8	7.5	18.6	5.9	82.8	2.57479	7.25263	LOC_Os05g35760	serine/threonine-protein kinase SAPK4, putative	tigr:9633.m03332 TID=OsAffx.27184.1 CNT=1 FEA=mRNA TIER=ConsEnd STK=0 NOTE=sequence(s) not in UniGene DEF=Similar to protein kinase SPK-3 REP_ORG=O. sativa
	Os.13917.1.S1_at	BCP	222.7	193.6	219	546.3	623	270	1230.9	1384.8	1236	6178.6	5485.4	5417.6	17239.2	14247.4	13342.4	5774.5	5026.6	5169.4	3355.3	3937.9	4377.1	4727.9	5361.7	4902.4	2.30593	4.86115	LOC_Os05g49170	cold acclimation WCOR413-like protein gamma form, putative, expressed	gb:AY181210.1 DB_XREF=gi:27902676 TID=Os.13917.1 CNT=16 FEA=FLmRNA TIER=FL STK=1 UG=Os.13917 DEF=Oryza sativa (japonica cultivar-group) cold acclimation protein COR413-TM1 mRNA, complete cds. PROD=cold acclimation protein COR413-TM1 FL=gb:AY181210.1 gb:AK065748.1 REP_ORG=O. sativa
	Os.27789.1.A1_at	BCP	1492.6	1386.2	1726.8	1001.4	1272.1	1577.4	3.5	2	6.7	114.5	107.6	112.7	6275.7	5954.5	5619.7	1798.6	2238.3	2652.3	46.6	32.2	186.2	30.5	12.3	14.8	2.24503	5.87323	LOC_Os06g20150	peroxidase 1 precursor, putative, expressed	gb:CB664444 DB_XREF=gi:29668169 DB_XREF=OSJNEd10C17.r CLONE=OSJNEd10C17 TID=Os.27789.1 CNT=22 FEA=EST TIER=Stack STK=10 UG=Os.27789 UG_TITLE=Transcribed sequence with weak similarity to protein ref:NP_172018.1 (A.thaliana) putative peroxidase (Arabidopsis thaliana) REP_ORG=O. sativa
	Os.26453.1.S1_s_at	BCP	351.4	285.8	275.3	2777.2	2763.2	1409.3	1041.7	1329.5	1179.4	2088.1	2324.4	2279.8	5150	7265.3	6157.7	2144.6	2574.2	2677.4	64	41.5	344.7	140.8	174.7	192.9	2.21723	4.66062	LOC_Os07g16040	glyoxylate reductase, putative, expressed	gb:AK065209.1 DB_XREF=gi:32975227 TID=Os.26453.1 CNT=9 FEA=FLmRNA TIER=FL STK=0 UG=Os.26453 UG_TITLE=(japonica cultivar-group) putative phosphoglycerate dehydrogenase (P0483E06.31), mRNA DEF=Oryza sativa (japonica cultivar-group) cDNA clone:J013002F16, full insert sequence. FL=gb:AK065209.1 gb:AK104560.1 gb:AK104725.1 REP_ORG=O. sativa
	Os.37640.1.S1_at	BCP	819	853.4	936.3	1905.9	1911.1	1367.3	1321.7	1618.5	1427.6	2013.6	1816.8	1763.6	4255.7	4342.1	3773.1	1673	1546.8	1556.3	766.3	400.5	462.8	309.2	1190.2	597.8	2.11348	5.52706	LOC_Os12g08280	expressed protein	gb:U33283.1 DB_XREF=gi:1109671 TID=Os.37640.1 CNT=12 FEA=FLmRNA TIER=FL STK=4 UG=Os.37640 DEF=Oryza sativa Ca2+ sensitive 3(2),5-diphosphonucleoside 3(2) phosphohydrolase mRNA, complete cds. PROD=3(2),5-diphosphonucleoside 3(2)phosphohydrolase FL=gb:AK058937.1 gb:U33283.1 REP_ORG=O. sativa
	Os.25124.1.A1_at	BCP	299.6	294.4	255.1	65.8	105.7	133.4	59.9	102	66.4	1289.8	1136.6	1049	26326.8	25894.6	18872.8	12735.9	8296.8	9406.5	1069.5	513.9	453.3	676	319.6	581.2	2.0332	6.74248	LOC_Os12g36630	fiber protein Fb19, putative, expressed	gb:AK070150.1 DB_XREF=gi:32980174 TID=Os.25124.1 CNT=5 FEA=FLmRNA TIER=FL STK=1 UG=Os.25124 UG_TITLE=(japonica cultivar-group) cDNA clone:J023047P03, full insert sequence DEF=Oryza sativa (japonica cultivar-group) cDNA clone:J023047P03, full insert sequence. FL=gb:AK070150.1 REP_ORG=O. sativa
	Os.13965.1.S1_at	TCP	205.5	191.3	183.8	35	3.2	45.8	15.6	24.5	6.7	950.9	498.5	836.3	1002.7	846.6	886.6	4007.9	3652.9	3582.1	470.9	688.3	470.8	488.8	385.5	538.8	3.64306	9.32983	LOC_Os01g28500	pathogenesis-related protein PRMS precursor, putative, expressed	gb:AK121108.1 DB_XREF=gi:37990731 TID=Os.13965.1 CNT=8 FEA=FLmRNA TIER=FL STK=2 UG=Os.13965 UG_TITLE=(japonica cultivar-group) putative pathogenesis-related protein precursor (B1096D03.35), mRNA DEF=Oryza sativa (japonica cultivar-group) cDNA clone:J023072K01, full insert sequence. FL=gb:AK121108.1 REP_ORG=O. sativa
	Os.45250.1.S1_at	TCP	66.3	50.8	40.8	167.5	118	116.2	75.1	68.4	77.7	136.6	150.6	164.4	5423	6844.6	5696.6	29304.3	29843.9	23490.6	5383.1	4619.3	8358.1	9566.6	8159.4	7976.4	3.06319	7.28942	LOC_Os03g25460	hydrophobic protein LTI6A, putative, expressed	gb:CA766241 DB_XREF=gi:27548048 DB_XREF=AF53-Rpf_10_K19_T7_078.ab1 CLONE=C0003715 TID=Os.45250.1 CNT=2 FEA=mRNA TIER=ConsEnd STK=0 UG=Os.45250 UG_TITLE=(japonica cultivar-group) putative low temperature and salt responsive protein (OSJNBa0013M12.23), mRNA REP_ORG=O. sativa
	Os.4965.1.S1_at	TCP	59.6	36	16.8	131.4	147.5	5354.5	4.9	35.7	52.4	239.3	432.9	325.7	23901	20732.9	18597.3	58993.6	60391.2	40915.7	2753.5	1918.5	1832.7	1091.8	769.8	1108.7	2.46825	7.46985	LOC_Os03g59440	disease resistance response like protein, putative, expressed	gb:AK121408.1 DB_XREF=gi:37991031 TID=Os.4965.1 CNT=5 FEA=FLmRNA TIER=FL STK=2 UG=Os.4965 UG_TITLE=(japonica cultivar-group) cDNA clone:J023132M14, full insert sequence DEF=Oryza sativa (japonica cultivar-group) cDNA clone:J023132M14, full insert sequence. FL=gb:AK121408.1 REP_ORG=O. sativa
	Os.10131.4.A1_at	TCP	77.9	22.2	15.4	40.9	24	3.5	55.5	46.1	29.6	7.2	360.7	86.6	1798.2	1914.8	1921.3	45048.6	50873	36679.1	10046.4	9726.6	11914.9	2812.5	2621.4	2698.4	3.78086	11.6928	LOC_Os05g51680	SCP-like extracellular protein, expressed	gb:AK100748.1 DB_XREF=gi:32985957 TID=Os.10131.4 CNT=1 FEA=FLmRNA TIER=FL STK=1 UG=Os.10131 UG_TITLE=(japonica cultivar-group) OsUGE-1 mRNA for UDP-glucose 4-epimerase, complete cds DEF=Oryza sativa (japonica cultivar-group) cDNA clone:J023118J22, full insert sequence. FL=gb:AK100748.1 REP_ORG=O. sativa
	Os.44430.1.S1_at	TCP	288.7	203.4	127.3	241.5	228.6	286.2	471	486.1	361.5	587.5	783.4	572.3	1084.9	1045.5	1266.2	11549	8405.9	12699	4551.3	4861.7	4256	2187.4	1661.7	1674.5	2.37551	6.94416	LOC_Os07g07080	regulator of chromosome condensation, RCC1, putative, expressed	gb:AK120764.1 DB_XREF=gi:37990387 TID=Os.44430.1 CNT=10 FEA=FLmRNA TIER=FL STK=1 UG=Os.44430 UG_TITLE=(japonica cultivar-group) putative UVB-resistance protein (P0039H02.13), mRNA DEF=Oryza sativa (japonica cultivar-group) cDNA clone:J023007H22, full insert sequence. FL=gb:AK120764.1 REP_ORG=O. sativa
	Os.29859.1.S1_at	TCP	22.4	8.7	20.5	153	111.5	118.8	9.6	72.7	2.8	60.9	8.1	14.6	238.7	373.4	354.1	6814.6	6452	6523.4	533.5	584.7	671.5	70.3	103	255.8	9.71467	30.6419	LOC_Os07g14080	3-N-debenzoyl-2-deoxytaxol N-benzoyltransferase, putative, expressed	gb:AK109746.1 DB_XREF=gi:32994955 TID=Os.29859.1 CNT=2 FEA=FLmRNA TIER=FL STK=1 UG=Os.29859 UG_TITLE=(japonica cultivar-group) putative benzoyl coenzyme A: benzyl alcohol benzoyl transferase (OJ1341_A08.31), mRNA DEF=Oryza sativa (japonica cultivar-group) cDNA clone:002-146-F02, full insert sequence. FL=gb:AK109746.1 REP_ORG=O. sativa
	OsAffx.30998.1.S1_at	TCP	66.5	9.9	14.7	14.7	69.6	77.7	25.5	15.5	33.6	81.7	69.2	24.3	3588.6	6803.3	4404.7	22251.3	27287.3	21301	947.7	1287.5	1481.2	714.4	602.6	339.8	3.27066	11.8902	LOC_Os11g16350	expressed protein	tigr:9639.m01476 TID=OsAffx.30998.1 CNT=1 FEA=mRNA TIER=ConsEnd STK=0 NOTE=sequence(s) not in UniGene DEF=expressed protein REP_ORG=O. sativa
	Os.9820.1.S1_at	TCP	60.2	82	193.9	86.3	93.1	2361.5	51.7	145.2	290.8	54.6	337.4	185.5	2009.1	1890.4	1300.2	7568.3	4668.5	5265.4	461.9	106.4	510.5	203.7	659.5	369.6	2.22968	6.65765	LOC_Os11g26750	dehydrin Rab16D, putative, expressed	gb:AK109096.1 DB_XREF=gi:32994305 TID=Os.9820.1 CNT=8 FEA=FLmRNA TIER=FL STK=2 UG=Os.9820 UG_TITLE=(japonica cultivar-group) cDNA clone:002-155-A09, full insert sequence DEF=Oryza sativa (japonica cultivar-group) cDNA clone:002-155-A09, full insert sequence. FL=gb:AK109096.1 REP_ORG=O. sativa
	OsAffx.32170.1.S1_at	TCP	184.5	191.8	188.5	95	132.5	86.1	434	472.3	268.5	1278	694.1	531.8	818.2	746.9	856.5	4783.2	3190.4	3825.2	611.3	1152.4	556.3	742.9	578.2	1300.9	2.94043	8.69752	LOC_Os12g43450	pathogenesis-related protein precursor, putative, expressed	tigr:9640.m04277 TID=OsAffx.32170.1 CNT=1 FEA=mRNA TIER=ConsEnd STK=0 NOTE=sequence(s) not in UniGene DEF=thaumatin-like protein TLP7 REP_ORG=O. sativa
	OsAffx.2640.1.S1_at	MPG	7.1	6.6	28.1	4.8	26.2	4.3	8.1	2.1	4.3	14.3	4.6	34.5	11.8	16.4	41	43.9	29.1	28.8	155.2	121.9	31.3	19	33.6	40.5	2.77677	7.27019	LOC_Os02g16250	NBS-LRR disease resistance protein, putative	tigr:9630.m01527 TID=OsAffx.2640.1 CNT=1 FEA=mRNA TIER=ConsEnd STK=0 NOTE=sequence(s) not in UniGene DEF=Similar to NBS-LRR disease resistance protein homologue REP_ORG=O. sativa
	OsAffx.25776.1.S1_at	MPG	17.6	19.4	1.1	20.8	3.1	14.8	0.6	17.4	13.4	69.2	43.1	24	22.2	21	13.7	79.4	8.3	39.1	43.5	186.4	183.8	53.6	32	42.7	2.31486	7.39462	LOC_Os03g59860	conserved hypothetical protein	tigr:9631.m05893 TID=OsAffx.25776.1 CNT=1 FEA=mRNA TIER=ConsEnd STK=0 NOTE=sequence(s) not in UniGene DEF=hypothetical protein REP_ORG=O. sativa
	OsAffx.4822.1.A1_at	MPG	81.3	10.4	23.4	22.3	8.2	8.5	5.1	11.6	4.6	123.3	29.9	66.2	27.3	76.2	27.6	35.5	71.1	25.5	389.6	285.5	73.1	88.3	55.5	106.1	2.31549	6.75505	LOC_Os06g13080	spotted leaf protein 11, putative, expressed	tigr:9634.m01296 TID=OsAffx.4822.1 CNT=1 FEA=mRNA TIER=ConsEnd STK=0 NOTE=sequence(s) not in UniGene DEF=U-box domain, putative REP_ORG=O. sativa
	OsAffx.27753.1.S1_at	MPG	18	20.2	15.3	16.8	9.4	19.1	162.2	23.8	138.6	43.9	90.1	94	26.7	102.1	80.7	206.4	52	45.9	372.8	657.3	516.1	129	128	252.8	2.04153	6.32902	LOC_Os06g21540	inhibitor I family protein	tigr:9634.m02108 TID=OsAffx.27753.1 CNT=1 FEA=mRNA TIER=ConsEnd STK=0 NOTE=sequence(s) not in UniGene DEF=hypothetical protein REP_ORG=O. sativa
	OsAffx.16068.1.S1_at	MPG	51.9	44.5	30.7	51.7	69.8	51.7	7.3	15.5	3.4	10.6	8.8	32.6	11.6	68	33.6	41.4	17.7	15.2	622.2	554.4	40.6	97.7	109.4	31.9	5.06764	17.5923	LOC_Os07g03680	pathogenesis-related protein PRMS precursor, putative	tigr:9635.m00292 TID=OsAffx.16068.1 CNT=1 FEA=mRNA TIER=ConsEnd STK=0 NOTE=sequence(s) not in UniGene DEF=pathogenesis-related protein 1 REP_ORG=O. sativa
	OsAffx.22504.1.S1_at	MPG	68.1	58.7	32.5	4.5	52.2	30.4	39	51.9	35.4	43.6	17.8	43.8	34.9	3.4	54.6	152.7	25.8	44.6	538.5	444.8	231.9	18.2	79	152.3	2.9129	10.1143	LOC_Os07g03930	lectin-like receptor kinase 7, putative, expressed	tigr:9635.m00318 TID=OsAffx.22504.1 CNT=2 FEA=mRNA TIER=ConsEnd STK=0 NOTE=sequence(s) not in UniGene DEF=Protein kinase domain, putative REP_ORG=O. sativa
	OsAffx.5473.1.S1_at	MPG	43.6	2.4	4.2	9.2	11.5	7.4	3.8	3.5	29	13.8	12.6	3.8	16.1	3.3	9.8	12.3	20	51.8	53	120.5	213.7	34.1	16.4	42.6	2.32625	6.99568	LOC_Os07g28160	cytochrome P450 51, putative	gb:NM_187219.1 DB_XREF=gi:34901523 GEN=P0473C09.19 TID=OsAffx.5473.1 CNT=2 FEA=mRNA TIER=ConsEnd STK=0 NOTE=sequence(s) not in UniGene DEF=Oryza sativa (japonica cultivar-group) putative cytochrome P450(Obtusifoliol 14-alpha demethylase) (P0473C09.19), mRNA. PROD=putative cytochrome P450(Obtusifoliol 14-alphademethylase) REP_ORG=O. sativa
	Os.34729.1.S1_at	MPG	32.4	9.5	50.3	275.3	330.2	288.3	49.3	10.6	34.2	64.9	52.6	43.4	26.8	251.8	46.5	31.5	144.5	111.2	1144.2	259.2	895.1	35.8	101.4	236.2	2.71078	7.59358	LOC_Os07g49120	sex determination protein tasselseed-2, putative, expressed	gb:AK070356.1 DB_XREF=gi:32980380 TID=Os.34729.1 CNT=1 FEA=FLmRNA TIER=FL STK=1 UG=Os.34729 UG_TITLE=(japonica cultivar-group) putative short-chain alcohol dehydrogenase (P0034A04.5), mRNA DEF=Oryza sativa (japonica cultivar-group) cDNA clone:J023050B21, full insert sequence. FL=gb:AK070356.1 REP_ORG=O. sativa
	OsAffx.17247.1.S1_at	MPG	104	49.7	22.7	33.3	10.1	2.6	2.6	5.9	2.3	40.2	18.7	3.4	8.5	10.2	29.5	29.3	25.8	25.1	213.4	329.1	120.9	57	27.3	14	2.05192	7.87995	LOC_Os08g30590	C1-like domain containing protein, expressed	tigr:9636.m03052 TID=OsAffx.17247.1 CNT=1 FEA=mRNA TIER=ConsEnd STK=0 NOTE=sequence(s) not in UniGene DEF=DC1 domain, putative REP_ORG=O. sativa
	Os.24417.2.S1_at	MPG	24.8	50.5	76.8	34.6	30.5	65	48.3	85.5	49.2	71.4	71.6	60.8	15.6	48.4	32.3	14.7	17.2	7.6	45.6	247.6	392.4	22.7	40.3	28.4	2.89591	9.03032	LOC_Os08g30634	resistance protein, putative, expressed	gb:AK099981.1 DB_XREF=gi:32985190 TID=Os.24417.2 CNT=1 FEA=FLmRNA TIER=FL STK=1 UG=Os.24417 UG_TITLE=(japonica cultivar-group) cDNA clone:002-111-G09, full insert sequence DEF=Oryza sativa (japonica cultivar-group) cDNA clone:J013129G15, full insert sequence. FL=gb:AK099981.1 REP_ORG=O. sativa
	Os.52365.1.S1_at	MPG	16.1	16.8	16.4	10.3	12.8	22.2	13.8	17	9	12.1	5.2	4.3	6.9	3.8	13.9	12.2	9.2	9.1	23.9	160.6	154.8	28.3	20.3	37.7	4.1061	17.3138	LOC_Os08g39570	Leucine Rich Repeat family protein, expressed	gb:AK066674.1 DB_XREF=gi:32976692 TID=Os.52365.1 CNT=1 FEA=FLmRNA TIER=FL STK=1 UG=Os.52365 UG_TITLE=(japonica cultivar-group) cDNA clone:J013073O22, full insert sequence DEF=Oryza sativa (japonica cultivar-group) cDNA clone:J013073O22, full insert sequence. FL=gb:AK066674.1 REP_ORG=O. sativa
	Os.10401.1.S1_s_at	MPG	39.8	4.7	43.2	6.4	9.7	16.5	67.6	80.9	99.5	74.9	91	84	54.2	4	62.7	158.7	88.3	57	508.6	398.8	596	109.4	20.1	156.4	3.20479	9.75425	LOC_Os08g42350	MTN3, putative, expressed	gb:AK070510.1 DB_XREF=gi:32980534 TID=Os.10401.1 CNT=19 FEA=FLmRNA TIER=FL STK=5 UG=Os.10401 UG_TITLE=(japonica cultivar-group) cDNA clone:001-207-F06, full insert sequence DEF=Oryza sativa (japonica cultivar-group) cDNA clone:J023056B21, full insert sequence. FL=gb:AK106127.1 gb:AK070510.1 REP_ORG=O. sativa
	OsAffx.17593.1.S1_at	MPG	24.5	9.5	1	13.1	11.9	17.1	7.1	1.4	1.6	6.1	5.1	7.3	8.5	29.3	1.8	17.5	19.5	5.3	87.8	90.3	8.9	18.3	10.7	11	2.99659	9.85086	LOC_Os09g07590	RGH1A, putative	tigr:9637.m00522 TID=OsAffx.17593.1 CNT=1 FEA=mRNA TIER=ConsEnd STK=0 NOTE=sequence(s) not in UniGene DEF=hypothetical protein REP_ORG=O. sativa
	OsAffx.29907.3.S1_at	MPG	6.8	9.8	6	5.8	24.7	16.1	3.5	1.7	16.7	7.7	2.4	30.6	4.1	2.7	2.7	15.8	10.1	27.9	228.8	221.4	19.7	23.2	28.6	24.4	7.23529	20.9281	LOC_Os09g18040	senescence-induced receptor-like serine/threonine-protein kinase precursor, putative	tigr:9637.m01548 TID=OsAffx.29907.3 CNT=1 FEA=mRNA TIER=ConsEnd STK=0 NOTE=sequence(s) not in UniGene DEF=hypothetical protein REP_ORG=O. sativa
	OsAffx.6331.1.S1_at	MPG	32.8	10.6	1.7	16.9	4	20.4	6	23.2	2	10	2	32.8	10.9	7.9	5	15.1	12.9	2.4	181.7	168.1	106.7	28.7	43	65.5	2.56641	9.31283	LOC_Os09g19380	senescence-induced receptor-like serine/threonine-protein kinase precursor, putative, expressed	tigr:9637.m01632 TID=OsAffx.6331.1 CNT=1 FEA=mRNA TIER=ConsEnd STK=0 NOTE=sequence(s) not in UniGene DEF=hypothetical protein REP_ORG=O. sativa
	OsAffx.18097.1.S1_at	MPG	0.8	0.8	13.3	22.6	22.1	8.6	3.4	1.2	0.8	27.6	2.7	5.1	2.8	22.9	1.3	21.2	7.7	2.7	246.5	170.8	10.4	12.5	69.2	14.1	2.46821	10.0596	LOC_Os10g02870	conserved hypothetical protein	tigr:9638.m00193 TID=OsAffx.18097.1 CNT=1 FEA=mRNA TIER=ConsEnd STK=0 NOTE=sequence(s) not in UniGene DEF=hypothetical protein REP_ORG=O. sativa
	Os.50411.2.S1_at	MPG	1.5	9.8	11.6	19.6	3.5	1.5	3.7	17.5	9.5	7.6	9.2	1.8	4.4	2.2	8.3	12.8	18.8	1	219.6	139.6	9	17.4	25.8	20.2	5.41085	17.3262	LOC_Os11g45750	NBS-LRR disease resistance protein, putative, expressed	gb:AK066053.1 DB_XREF=gi:32976071 TID=Os.50411.2 CNT=1 FEA=FLmRNA TIER=FL STK=1 UG=Os.50411 UG_TITLE=(japonica cultivar-group) cDNA clone:J013052I15, full insert sequence DEF=Oryza sativa (japonica cultivar-group) cDNA clone:J013052I15, full insert sequence. FL=gb:AK066053.1 REP_ORG=O. sativa
	OsAffx.19425.1.S1_at	MPG	19.8	1.3	4.7	18.6	16	3.7	1.6	1.6	11.4	6.8	2.8	5.6	14.3	6.6	4.9	10.4	4.4	8.6	60.1	19.9	74.7	19.9	13.4	17.6	3.0201	7.94975	LOC_Os11g47490	senescence-induced receptor-like serine/threonine-protein kinase precursor, putative	tigr:9639.m04439 TID=OsAffx.19425.1 CNT=1 FEA=mRNA TIER=ConsEnd STK=0 NOTE=sequence(s) not in UniGene DEF=Similar to Pto-like kinase OG11 REP_ORG=O. sativa
	Os.33173.1.S1_at	MPG	95.6	91.9	106.8	1794.1	1493.5	637.9	171.1	233.5	161.5	242.4	276.3	280.3	850.5	895.4	1051.5	2067.4	2543	2162.9	3665.1	6393.1	5366.2	1991.5	2274.8	2680.1	2.00224	4.63539	LOC_Os12g28100	NBS-LRR disease resistance protein, putative, expressed	gb:AK101496.1 DB_XREF=gi:32986705 TID=Os.33173.1 CNT=3 FEA=FLmRNA TIER=FL STK=1 UG=Os.33173 UG_TITLE=(japonica cultivar-group) cDNA clone:J033043F22, full insert sequence DEF=Oryza sativa (japonica cultivar-group) cDNA clone:J033043F22, full insert sequence. FL=gb:AK101496.1 REP_ORG=O. sativa
	OsAffx.11301.1.S1_at	GPG	3.6	5	19.7	58.5	4.2	7.7	1.7	18.6	2.1	8.6	10.1	14	5.2	3.7	4.1	36.2	22.3	32.7	28.6	32.6	51.6	287.7	388	28.2	4.91795	16.1655	LOC_Os01g33430	Leucine Rich Repeat family protein	tigr:9629.m03132 TID=OsAffx.11301.1 CNT=1 FEA=mRNA TIER=ConsEnd STK=0 NOTE=sequence(s) not in UniGene DEF=Leucine Rich Repeat, putative REP_ORG=O. sativa
	Os.33928.1.S1_at	GPG	7.2	5.3	8.8	4.3	3.7	22.9	7.4	10.9	7.3	62.1	50.6	4.8	19.2	76.3	7.8	120.2	120.6	13.6	43.1	121	41	316.3	141.6	250.8	2.07273	5.23648	LOC_Os01g41890	mla1, putative, expressed	gb:AK073480.1 DB_XREF=gi:32983503 TID=Os.33928.1 CNT=1 FEA=FLmRNA TIER=FL STK=1 UG=Os.33928 UG_TITLE=(japonica cultivar-group) putative Mla1 (B1085F01.18), mRNA DEF=Oryza sativa (japonica cultivar-group) cDNA clone:J033046J06, full insert sequence. FL=gb:AK073480.1 REP_ORG=O. sativa
	Os.52563.2.S1_x_at	GPG	5.6	12.4	26.1	21.2	5.6	4.8	11	5	13.1	12.3	3.6	1.1	2.9	16.8	16.7	47.5	20.1	4.4	9.1	14.6	109	240.7	476.5	10.2	2.20826	9.52311	LOC_Os02g40200	receptor-like protein kinase precursor, putative, expressed	gb:AK068010.1 DB_XREF=gi:32978028 TID=Os.52563.2 CNT=1 FEA=FLmRNA TIER=FL STK=1 UG=Os.52563 UG_TITLE=(japonica cultivar-group) cDNA clone:J013170D14, full insert sequence DEF=Oryza sativa (japonica cultivar-group) cDNA clone:J013129F19, full insert sequence. FL=gb:AK068010.1 REP_ORG=O. sativa
	OsAffx.25366.1.S1_at	GPG	46	5.3	3.9	4.6	6.6	16.9	2.7	3.3	12.2	5.5	3.3	4.1	115.7	70.1	6.4	37.7	64.1	3.2	35.4	106.7	7.3	261.3	273.1	135.4	2.25843	6.72706	LOC_Os03g35620	conserved hypothetical protein	tigr:9631.m03404 TID=OsAffx.25366.1 CNT=2 FEA=mRNA TIER=ConsEnd STK=0 NOTE=sequence(s) not in UniGene DEF=hypothetical protein REP_ORG=O. sativa
	OsAffx.26258.1.S1_at	GPG	59.2	19.2	17	4.3	2.1	4.5	4.3	1.7	4.4	5.6	14.1	2.3	6.2	25.3	22.2	21.9	88.6	3.1	94	48.9	45.9	363.4	342.9	42.1	3.64787	11.4094	LOC_Os04g30660	resistance complex protein I2C-2, putative, expressed	tigr:9632.m02908 TID=OsAffx.26258.1 CNT=2 FEA=mRNA TIER=ConsEnd STK=0 NOTE=sequence(s) not in UniGene DEF=NB-ARC domain, putative REP_ORG=O. sativa
	Os.20817.2.S1_at	GPG	83	77	52.3	14	9.6	63.8	13.5	70.5	45.1	48.1	70.3	31.2	81.7	26.2	41.2	99.5	11.8	50.8	26.3	22.8	109.8	353.2	57.4	223.4	2.03461	5.79464	LOC_Os07g03870	lectin-like receptor kinase 7, putative, expressed	gb:AK068045.1 DB_XREF=gi:32978063 TID=Os.20817.2 CNT=1 FEA=FLmRNA TIER=FL STK=1 UG=Os.20817 UG_TITLE=(japonica cultivar-group) putative receptor-like protein kinase (P0483E09.14), mRNA DEF=Oryza sativa (japonica cultivar-group) cDNA clone:J013135M14, full insert sequence. FL=gb:AK068045.1 REP_ORG=O. sativa
	Os.55321.1.S1_at	GPG	48.3	41.2	52.7	10.6	28.8	42.3	120.3	152.2	109	68.8	76.8	3.5	56.8	1.5	17.1	346.5	247.6	308.2	3292.6	2392.2	3743.9	11920.1	7946.3	11491.3	3.06934	9.80306	LOC_Os08g08090	wound induced protein, putative, expressed	gb:AK107865.1 DB_XREF=gi:32993074 TID=Os.55321.1 CNT=1 FEA=FLmRNA TIER=FL STK=1 UG=Os.55321 UG_TITLE=(japonica cultivar-group) cDNA clone:002-134-C01, full insert sequence DEF=Oryza sativa (japonica cultivar-group) cDNA clone:002-134-C01, full insert sequence. FL=gb:AK107865.1 REP_ORG=O. sativa
	OsAffx.5831.1.S1_at	GPG	118.4	35.5	37.9	9.8	67.3	54	45.6	32.1	14.1	61.5	32	9.4	45.5	4.1	11.9	26.7	20.9	33.3	72.5	33.8	19.6	122.9	546.6	274.2	2.31588	8.84921	LOC_Os08g15880	NBS-LRR disease resistance protein, putative	tigr:9636.m01594 TID=OsAffx.5831.1 CNT=1 FEA=mRNA TIER=ConsEnd STK=0 NOTE=sequence(s) not in UniGene DEF=NB-ARC domain, putative REP_ORG=O. sativa
	Os.15401.1.S1_at	GPG	6.3	2.6	15.8	27.5	4.8	36.1	31.7	40.2	22.3	53.1	6.9	5.6	47.8	100.8	40.9	12.1	11.7	3.8	56.7	19.2	26.1	30.8	235.1	202.1	2.00496	7.29352	LOC_Os10g18260	ATP binding protein, putative, expressed	gb:BM038198 DB_XREF=gi:16753819 DB_XREF=U005C09 CLONE=U005C09 TID=Os.15401.1 CNT=2 FEA=mRNA TIER=ConsEnd STK=0 UG=Os.15401 UG_TITLE=(japonica cultivar-group) putative receptor-like protein kinase (OSJNBb0008A05.13), mRNA REP_ORG=O. sativa
	Os.46595.1.S1_a_at	GPG	954.9	1027.3	1104.2	2087.5	1984.2	1634.1	2620.5	2739.3	3216.7	1667.6	2156.5	2031.5	1694.5	2161.3	1887.2	262	451.2	439.1	1943.6	1309.4	2590.5	6337	6606.5	7799.9	2.05381	6.16294	LOC_Os10g31940	inosine triphosphate pyrophosphatase, putative, expressed	gb:AK059744.1 DB_XREF=gi:32969762 TID=Os.46595.1 CNT=7 FEA=FLmRNA TIER=FL STK=1 UG=Os.46595 UG_TITLE=(japonica cultivar-group) putative HAM-1-like protein (OSJNBa0018F16.22), mRNA DEF=Oryza sativa (japonica cultivar-group) cDNA clone:006-202-H06, full insert sequence. FL=gb:AK059744.1 REP_ORG=O. sativa
	OsAffx.18502.1.S1_at	GPG	4.8	9.7	7.3	7.5	3.2	47.1	24.3	7.6	7.5	17.3	3.1	4.7	6.1	28.3	2.4	15.4	6.9	3.2	65.2	60.9	20.9	336.4	37.9	289.5	4.44018	14.4932	LOC_Os10g33440	NB-ARC domain containing protein, expressed	tigr:9638.m02925 TID=OsAffx.18502.1 CNT=2 FEA=mRNA TIER=ConsEnd STK=0 NOTE=sequence(s) not in UniGene DEF=putative plant disease resistant protein REP_ORG=O. sativa
	OsAffx.18827.1.S1_at	GPG	61.6	10.8	46.2	2.2	21.9	31.4	20.1	8.8	29.5	84.1	14.7	20.7	45.9	3.1	40.8	17.4	74.7	14.1	64	113.3	114.7	464.4	445.5	323.9	3.88405	11.974	LOC_Os11g13440	RGH1A, putative	tigr:9639.m01235 TID=OsAffx.18827.1 CNT=1 FEA=mRNA TIER=ConsEnd STK=0 NOTE=sequence(s) not in UniGene DEF=NB-ARC domain, putative REP_ORG=O. sativa
	OsAffx.19389.1.S1_at	GPG	66.9	98.1	35.7	23.1	30.5	39.2	33.6	14.7	10.6	13.8	3.3	7.2	31.7	72.6	23	11.3	100.4	40.9	100.9	72.1	17.1	208.5	215.4	327.2	2.13479	5.495	LOC_Os11g45330	disease resistance protein RPM1, putative, expressed	tigr:9639.m04215 TID=OsAffx.19389.1 CNT=1 FEA=mRNA TIER=ConsEnd STK=0 NOTE=sequence(s) not in UniGene DEF=NB-ARC domain, putative REP_ORG=O. sativa
	OsAffx.19401.1.S1_at	GPG	17.4	28.2	22.2	39.5	19.3	21	23.9	46.1	3.8	58	3.9	12	20.3	31.7	21.7	77.6	25.3	15.4	41.3	77.4	44.5	367.9	199.7	422.4	4.74098	16.3315	LOC_Os11g46100	conserved hypothetical protein	tigr:9639.m04299 TID=OsAffx.19401.1 CNT=1 FEA=mRNA TIER=ConsEnd STK=0 NOTE=sequence(s) not in UniGene DEF=hypothetical protein REP_ORG=O. sativa
	OsAffx.19866.2.S1_at	GPG	47.5	5.5	33.6	30.1	3.8	19.8	48.1	5.9	14.1	11.7	19.2	14.5	10.4	11.2	56.8	54.1	8.9	53.4	35.9	54.6	49	33.5	113.7	181.4	2.00176	4.42241	LOC_Os12g28040	NBS-LRR disease resistance protein, putative	tigr:9640.m02698 TID=OsAffx.19866.2 CNT=1 FEA=mRNA TIER=ConsEnd STK=0 NOTE=sequence(s) not in UniGene DEF=NB-ARC domain, putative REP_ORG=O. sativa
DNA replication and repair
	Os.33016.1.S1_at	UNM	133.7	71	121.7	146.4	158.1	194.7	284	194.8	308.3	821.1	995	1139.1	263.8	318.9	236.9	4.6	9.5	71.9	173.7	30.8	134.2	164.1	238.6	149.5	3.1201	9.02384	LOC_Os01g40980	regulator of telomere elongation helicase 1, putative, expressed	gb:AK102072.1 DB_XREF=gi:32987281 TID=Os.33016.1 CNT=1 FEA=FLmRNA TIER=FL STK=1 UG=Os.33016 UG_TITLE=(japonica cultivar-group) P0710A02.18 (P0710A02.18), mRNA DEF=Oryza sativa (japonica cultivar-group) cDNA clone:J033082G14, full insert sequence. FL=gb:AK102072.1 REP_ORG=O. sativa
	Os.33016.2.S1_x_at	UNM	179.2	190.1	239.7	374.4	371.6	422.4	853.1	815.1	903.8	2483.5	2619.3	2555	916.5	821.8	1135.2	553.7	679	516.5	617.5	157.9	665	702.2	712.8	333.9	2.2507	7.10195	LOC_Os01g40980	regulator of telomere elongation helicase 1, putative, expressed	gb:AK099544.1 DB_XREF=gi:32984753 TID=Os.33016.2 CNT=1 FEA=FLmRNA TIER=FL STK=1 UG=Os.33016 UG_TITLE=(japonica cultivar-group) P0710A02.18 (P0710A02.18), mRNA DEF=Oryza sativa (japonica cultivar-group) cDNA clone:J013032O15, full insert sequence. FL=gb:AK099544.1 REP_ORG=O. sativa
	Os.47313.1.A1_at	UNM	19.9	41	22.6	911	906.1	820.4	1042.1	1026.8	1088.1	2628.9	2596.7	3228.3	726.7	534.9	778.6	293.7	340.1	380.9	803.1	366.3	637.3	468.9	710.2	1019.2	2.41605	5.81572	LOC_Os01g64820	DNA polymerase alpha catalytic subunit, putative, expressed	gb:AB004461.1 DB_XREF=gi:2826899 TID=Os.47313.1 CNT=3 FEA=FLmRNA TIER=FL STK=2 UG=Os.47313 DEF=Oryza sativa mRNA for DNA polymerase alpha catalytic subunit, complete cds. PROD=DNA polymerase alpha catalytic subunit FL=gb:AB004461.1 gb:AK103345.1 REP_ORG=O. sativa
	Os.57379.1.S1_at	UNM	194.1	305.6	234.2	237.1	242.4	293	516.2	613.6	698	2175.5	2076.7	2253.9	872.6	964.4	1048.3	405.7	548.2	549.5	54.7	287.6	433.7	519.5	540	431.7	2.07526	6.55809	LOC_Os01g71960	ERCC4 domain containing protein, expressed	gb:AK111411.1 DB_XREF=gi:32996620 TID=Os.57379.1 CNT=1 FEA=FLmRNA TIER=FL STK=1 UG=Os.57379 UG_TITLE=(japonica cultivar-group) cDNA clone:002-182-F04, full insert sequence DEF=Oryza sativa (japonica cultivar-group) cDNA clone:002-182-F04, full insert sequence. FL=gb:AK111411.1 REP_ORG=O. sativa
	Os.32034.1.A1_s_at	UNM	146.1	81.3	55.1	100.5	100.9	332.2	815.9	858.3	639.6	1931.5	1696.7	1719.1	585.6	347.9	383.6	73.5	123.2	11.5	267.9	26.7	14.8	37.9	38.9	43.9	2.00291	5.48324	LOC_Os02g29464	DNA repair protein RAD50, putative, expressed	gb:AK106285.1 DB_XREF=gi:32991494 TID=Os.32034.1 CNT=5 FEA=FLmRNA TIER=FL STK=1 UG=Os.32034 UG_TITLE=(japonica cultivar-group) cDNA clone:002-101-A09, full insert sequence DEF=Oryza sativa (japonica cultivar-group) cDNA clone:002-101-A09, full insert sequence. FL=gb:AK106285.1 REP_ORG=O. sativa
	Os.28851.1.S1_at	UNM	9	13.6	12.6	5.5	3	3.9	4.3	4.7	10.9	1361.1	1342.1	1291.7	99	24.7	158.3	81.3	14.5	26.8	210.5	399.6	256.9	24.1	494	175.5	2.7168	8.89168	LOC_Os03g47693	expressed protein	gb:AK110985.1 DB_XREF=gi:32996194 TID=Os.28851.1 CNT=2 FEA=FLmRNA TIER=FL STK=1 UG=Os.28851 UG_TITLE=(japonica cultivar-group) hypothetical protein (OSJNBa0003G23.13), mRNA DEF=Oryza sativa (japonica cultivar-group) cDNA clone:002-174-D03, full insert sequence. FL=gb:AK110985.1 REP_ORG=O. sativa
	Os.21886.1.S1_at	UNM	267.5	110	202.9	786.8	922.7	651.3	2296.4	2181.4	2034.2	6051.2	5352.3	5206.9	1539	777.1	1216.4	199.5	165.2	112.2	398.7	490.7	176.8	361.4	82.5	344	2.33074	6.4619	LOC_Os03g59750	DNA gyrase subunit A, putative, expressed	gb:AK059281.1 DB_XREF=gi:32969299 TID=Os.21886.1 CNT=7 FEA=FLmRNA TIER=FL STK=0 UG=Os.21886 UG_TITLE=Hypothetical protein mRNA, partial cds DEF=Oryza sativa (japonica cultivar-group) cDNA clone:001-025-D02, full insert sequence. FL=gb:AK059281.1 REP_ORG=O. sativa
	Os.53037.1.S1_at	UNM	697.7	790.6	834.3	618.9	662.8	617.5	1171.8	1220.2	1227.8	4224.5	3877.2	3967.9	775.3	836.9	1054.2	245	288.8	244.8	320.6	168.4	144.1	293	436.7	228.5	3.23172	9.33883	LOC_Os04g54340	double-strand break repair protein MRE11, putative, expressed	gb:AK070546.1 DB_XREF=gi:32980570 TID=Os.53037.1 CNT=5 FEA=FLmRNA TIER=FL STK=1 UG=Os.53037 UG_TITLE=(japonica cultivar-group) cDNA clone:J023054N24, full insert sequence DEF=Oryza sativa (japonica cultivar-group) cDNA clone:J023054N24, full insert sequence. FL=gb:AK070546.1 REP_ORG=O. sativa
	Os.53618.1.S1_at	UNM	83.6	23.9	48.8	772.7	766.7	702.3	1978	1845.5	1845	4035.9	4008	3856.6	1775	1611.9	1815.9	677.9	1025.6	820.1	547	410.8	261.7	842.9	403.2	731.7	2.02629	4.78545	LOC_Os05g02040	DNA binding protein, putative, expressed	gb:AK073598.1 DB_XREF=gi:32983621 TID=Os.53618.1 CNT=2 FEA=FLmRNA TIER=FL STK=1 UG=Os.53618 UG_TITLE=(japonica cultivar-group) cDNA clone:J033047G19, full insert sequence DEF=Oryza sativa (japonica cultivar-group) cDNA clone:J033047G19, full insert sequence. FL=gb:AK073598.1 REP_ORG=O. sativa
	Os.7613.1.S1_at	UNM	104.7	85.1	16.4	79.5	121.4	34.1	1329.6	1241.1	1300.1	4429.8	4420.9	4160.4	2042.4	2009.9	2126.1	484.8	572.3	537.8	548.1	270.3	465.9	714.2	909.2	731.6	2.07935	5.38204	LOC_Os06g47830	OB-fold nucleic acid binding domain containing protein, expressed	gb:AK102353.1 DB_XREF=gi:32987562 TID=Os.7613.1 CNT=3 FEA=FLmRNA TIER=FL STK=1 UG=Os.7613 UG_TITLE=(japonica cultivar-group) cDNA clone:J033091F07, full insert sequence DEF=Oryza sativa (japonica cultivar-group) cDNA clone:J033091F07, full insert sequence. FL=gb:AK102353.1 REP_ORG=O. sativa
	Os.49890.1.S1_at	UNM	4.3	3.6	2	142.6	107.4	90.7	90.3	60.5	104.1	443.9	332	423.6	75.2	18.3	62.4	52.1	7.7	4.9	28.5	50.1	23.6	32.7	90.8	12.4	2.97055	8.92974	LOC_Os08g01630	DNA repair metallo-beta-lactamase family protein, expressed	gb:AK119294.1 DB_XREF=gi:37988917 TID=Os.49890.1 CNT=1 FEA=FLmRNA TIER=FL STK=1 UG=Os.49890 UG_TITLE=(japonica cultivar-group) cDNA clone:001-130-E03, full insert sequence DEF=Oryza sativa (japonica cultivar-group) cDNA clone:001-130-E03, full insert sequence. FL=gb:AK119294.1 REP_ORG=O. sativa
	Os.52786.1.S1_at	UNM	18.3	14.9	7	25.6	0.9	3.4	331.3	349.7	351.4	2664	3590.9	2917.1	368.1	610.8	642	151	111	52.2	51.9	18.3	124	221.3	44.9	100.2	4.54377	13.9189	LOC_Os08g40010	expressed protein	gb:AK069250.1 DB_XREF=gi:32979274 TID=Os.52786.1 CNT=1 FEA=FLmRNA TIER=FL STK=1 UG=Os.52786 UG_TITLE=(japonica cultivar-group) cDNA clone:J023013O18, full insert sequence DEF=Oryza sativa (japonica cultivar-group) cDNA clone:J023013O18, full insert sequence. FL=gb:AK069250.1 REP_ORG=O. sativa
	Os.53771.1.A2_at	UNM	67.1	57	61.6	536.1	493.8	492.1	751	592.7	696.5	1905	1891.6	2098.2	221.7	216.9	281.6	92.7	17.7	60.6	19.9	69.6	179.7	186.1	11.6	260.8	2.53662	6.90209	LOC_Os09g06560	transducin/WD-40 repeat family protein, putative, expressed	gb:AK109602.1 DB_XREF=gi:32994811 TID=Os.53771.1 CNT=2 FEA=FLmRNA TIER=FL STK=1 UG=Os.53771 UG_TITLE=(japonica cultivar-group) cDNA clone:002-137-E09, full insert sequence DEF=Oryza sativa (japonica cultivar-group) cDNA clone:002-137-E09, full insert sequence. FL=gb:AK099930.1 gb:AK109602.1 REP_ORG=O. sativa
	Os.53771.1.A1_at	UNM	141	50.4	64.4	173.9	254	235.9	392.8	410.1	306.2	1015.3	796.3	885	157	157.3	162.9	123	14.5	108.1	341.5	67.4	108.7	197.3	149.8	192.3	2.15801	6.46676	LOC_Os09g06560	transducin/WD-40 repeat family protein, putative, expressed	gb:AK099930.1 DB_XREF=gi:32985139 TID=Os.53771.1 CNT=2 FEA=FLmRNA TIER=FL STK=1 UG=Os.53771 UG_TITLE=(japonica cultivar-group) cDNA clone:002-137-E09, full insert sequence DEF=Oryza sativa (japonica cultivar-group) cDNA clone:J013118L18, full insert sequence. FL=gb:AK099930.1 gb:AK109602.1 REP_ORG=O. sativa
	Os.51885.1.S1_at	UNM	146.2	7.2	2.3	10.1	6.5	59.9	71.2	55.6	35.2	2827.1	2817.2	2904.1	424.2	403.4	527	107.7	332.6	186.3	537.8	157.5	140	377.3	41.7	68.8	5.25679	14.785	LOC_Os12g06440	expressed protein	gb:AK064192.1 DB_XREF=gi:32974210 TID=Os.51885.1 CNT=1 FEA=FLmRNA TIER=FL STK=1 UG=Os.51885 UG_TITLE=(japonica cultivar-group) cDNA clone:002-104-C10, full insert sequence DEF=Oryza sativa (japonica cultivar-group) cDNA clone:002-104-C10, full insert sequence. FL=gb:AK064192.1 REP_ORG=O. sativa
	Os.34632.1.S1_at	TCP	4.2	4.3	4.5	4	11.9	1.8	2.2	43.7	4.6	2370.5	2262	2533.5	12133.7	12502.8	11448.1	33010.3	38266.7	28547	4977.4	7706.8	8155.1	3172.8	3445.2	3885.5	2.64023	6.8119	LOC_Os03g12180	topoisomerase, putative, expressed	gb:AK070688.1 DB_XREF=gi:32980712 TID=Os.34632.1 CNT=3 FEA=FLmRNA TIER=FL STK=1 UG=Os.34632 UG_TITLE=(japonica cultivar-group) Putative topoisomerase (OJ1743A09.9), mRNA DEF=Oryza sativa (japonica cultivar-group) cDNA clone:J023057E15, full insert sequence. FL=gb:AK070688.1 REP_ORG=O. sativa
Metabolism
	Os.34778.1.S1_at	UNM	1284.4	1097.2	1079.5	242.9	285.9	303.8	69.1	128.4	98.2	2681.6	2977.9	2758.2	1030.7	1021.6	1141.4	150	73.6	164.8	97.7	226.6	247.8	12.2	288.8	29.5	2.14746	5.18033	LOC_Os01g03710	mannose-6-phosphate isomerase, putative, expressed	gb:AK070177.1 DB_XREF=gi:32980201 TID=Os.34778.1 CNT=3 FEA=FLmRNA TIER=FL STK=0 UG=Os.34778 UG_TITLE=(japonica cultivar-group) putative mannose-6-phosphate isomerase (P0409B08.21), mRNA DEF=Oryza sativa (japonica cultivar-group) cDNA clone:J023043B18, full insert sequence. FL=gb:AK070177.1 REP_ORG=O. sativa
	Os.50317.1.S1_at	UNM	468	436.1	474.9	584.6	564.4	599.8	1587.7	1486.4	1620.5	3438.1	3510.4	3290.2	1025.3	817.1	1016.1	59.2	245.1	341.1	226.2	91.9	144.4	246.1	252.1	186.2	2.12163	5.82202	LOC_Os01g13150	metallo-beta-lactamase superfamily protein, expressed	gb:AK120694.1 DB_XREF=gi:37990317 TID=Os.50317.1 CNT=4 FEA=FLmRNA TIER=FL STK=1 UG=Os.50317 UG_TITLE=(japonica cultivar-group) cDNA clone:J013170G05, full insert sequence DEF=Oryza sativa (japonica cultivar-group) cDNA clone:J013170G05, full insert sequence. FL=gb:AK120694.1 REP_ORG=O. sativa
	Os.34387.1.S1_at	UNM	16.2	106.9	109.3	58.1	39.7	11.3	38.3	61.7	49	893.5	492.5	889.6	27.1	220	72.8	98.3	216.6	64.3	263.3	141.7	47.7	166.4	98.9	79.2	3.37866	11.3	LOC_Os01g24790	3-N-debenzoyl-2-deoxytaxol N-benzoyltransferase, putative, expressed	gb:AK071594.1 DB_XREF=gi:32981617 TID=Os.34387.1 CNT=2 FEA=FLmRNA TIER=FL STK=1 UG=Os.34387 UG_TITLE=(japonica cultivar-group) B1051E10.23 (B1051E10.23), mRNA DEF=Oryza sativa (japonica cultivar-group) cDNA clone:J023102H06, full insert sequence. FL=gb:AK071594.1 REP_ORG=O. sativa
	Os.53710.1.S1_at	UNM	49.7	10.1	6.6	16.3	41.7	11.9	47.5	63.3	55.3	290.7	509.7	384.1	154.5	164.3	143.2	120	40.3	26	55.8	25.6	36.6	28.2	41.2	30.1	2.3378	6.87334	LOC_Os01g25500	sterol carrier protein-2, putative, expressed	gb:AK099419.1 DB_XREF=gi:32984628 TID=Os.53710.1 CNT=2 FEA=FLmRNA TIER=FL STK=1 UG=Os.53710 UG_TITLE=(japonica cultivar-group) cDNA clone:J013006N13, full insert sequence DEF=Oryza sativa (japonica cultivar-group) cDNA clone:J013006N13, full insert sequence. FL=gb:AK099419.1 REP_ORG=O. sativa
	Os.36122.2.S1_at	UNM	109.4	192.1	127.9	464.3	452.4	194.8	166.4	118.9	163.5	2642.7	2490.8	2607.6	276.7	501.7	335.8	143.6	161.2	59	302.2	635.5	279.7	611.7	458	358	4.10323	13.4957	LOC_Os01g41650 | LOC_Os01g41660	pentatricopeptide repeat protein PPR986-12, putative, expressed	gb:BX927920 DB_XREF=gi:41882439 DB_XREF=BX927920 CLONE=p771b04p5 TID=Os.36122.2 CNT=6 FEA=mRNA TIER=ConsEnd STK=0 UG=Os.36122 UG_TITLE=(japonica cultivar-group) P0518F01.10 (P0518F01.10), mRNA REP_ORG=O. sativa
	Os.8907.1.S1_at	UNM	329.4	278.4	237.6	604.8	566.6	584	1299.7	1140.9	1136.2	3751.9	4076.9	3414.6	918.4	945.8	1001.5	248.5	281.1	152.8	437.3	336.7	295.2	98.3	18.4	246	2.88674	8.32754	LOC_Os01g58690	apurinic endonuclease-redox protein, putative, expressed	gb:AK102132.1 DB_XREF=gi:32987341 TID=Os.8907.1 CNT=9 FEA=FLmRNA TIER=FL STK=1 UG=Os.8907 UG_TITLE=(japonica cultivar-group) putative exodeoxyribonuclease (P0691E06.27), mRNA DEF=Oryza sativa (japonica cultivar-group) cDNA clone:J033085E02, full insert sequence. FL=gb:AK102132.1 REP_ORG=O. sativa
	Os.17663.1.S1_at	UNM	14.9	8.1	45	75.6	39.1	99.3	5.5	4.4	11.1	313.8	486.6	446.8	10.5	4.3	8.8	14.5	14.6	8.9	61.1	68.3	53.1	196.6	112	135.6	2.27263	7.66856	LOC_Os01g64860	subtilisin-like protease precursor, putative, expressed	gb:AK099470.1 DB_XREF=gi:32984679 TID=Os.17663.1 CNT=8 FEA=FLmRNA TIER=FL STK=2 UG=Os.17663 UG_TITLE=(japonica cultivar-group) putative subtilisin-like protease (P0677H08.18), mRNA DEF=Oryza sativa (japonica cultivar-group) cDNA clone:J013023O14, full insert sequence. FL=gb:AK099469.1 gb:AK099470.1 gb:AK062271.1 REP_ORG=O. sativa
	Os.10377.1.S1_at	UNM	3534.6	4315.9	4385.7	3013.7	2989.2	3963.1	3191	3225	2754.8	13441	13789.9	12417.5	6072.6	6125.6	5561.9	866.9	909	874.3	971.3	949.5	403.3	821.1	713.9	469.4	2.19423	5.62105	LOC_Os01g67180	ribonuclease 2 precursor, putative, expressed	gb:AK105061.1 DB_XREF=gi:32990270 TID=Os.10377.1 CNT=16 FEA=FLmRNA TIER=FL STK=1 UG=Os.10377 UG_TITLE=(japonica cultivar-group) cDNA clone:001-043-H09, full insert sequence DEF=Oryza sativa (japonica cultivar-group) cDNA clone:001-043-H09, full insert sequence. FL=gb:AK065055.1 gb:AK121862.1 gb:AK100403.1 gb:AK105061.1 gb:AK061505.1 REP_ORG=O. sativa
	Os.18948.1.S1_at	UNM	542.3	513.1	585.1	266.6	290	786.6	224.7	272.5	254.6	7656.7	7431.6	7084	905.8	801.3	983.4	171.4	47.3	309.3	191.5	275.9	291.7	45.7	80.4	94.7	7.55705	24.6477	LOC_Os02g04840	ARA1, putative, expressed	gb:AK067279.1 DB_XREF=gi:32977297 TID=Os.18948.1 CNT=5 FEA=FLmRNA TIER=FL STK=1 UG=Os.18948 UG_TITLE=(japonica cultivar-group) cDNA clone:J033075P06, full insert sequence DEF=Oryza sativa (japonica cultivar-group) cDNA clone:J013097O08, full insert sequence. FL=gb:AK067279.1 gb:AK074020.1 REP_ORG=O. sativa
	Os.8160.1.S1_at	UNM	2083.9	2125	1945.8	2693.6	2388.2	1547.3	2783.4	2812.4	2561.5	6490.8	9144.5	6988.8	2150.3	2318.5	1932.5	368.4	425	304	510.6	235	340.6	558.5	186.7	431.9	2.485	5.46774	LOC_Os02g10310	fumarylacetoacetase, putative, expressed	gb:AK070521.1 DB_XREF=gi:32980545 TID=Os.8160.1 CNT=38 FEA=FLmRNA TIER=FL+Stack STK=14 UG=Os.8160 UG_TITLE=(japonica cultivar-group) cDNA clone:001-009-D02, full insert sequence DEF=Oryza sativa (japonica cultivar-group) cDNA clone:J023055F19, full insert sequence. FL=gb:AK105018.2 gb:AK070521.1 gb:AK099565.1 REP_ORG=O. sativa
	Os.12866.1.S1_at	UNM	41	10.2	72.7	2952.6	3073.9	1286.9	1997.1	2158.3	1960	8730.8	8860	8436.3	4054.9	4097.5	3919	1710.7	1604.1	1870.8	267.4	602.1	519.6	1164.3	1174.4	1291.3	2.13076	5.39677	LOC_Os02g48360	pyrophosphate--fructose 6-phosphate 1-phosphotransferase alpha subunit, putative, expressed	gb:AK070279.1 DB_XREF=gi:32980303 TID=Os.12866.1 CNT=8 FEA=FLmRNA TIER=FL STK=3 UG=Os.12866 UG_TITLE=(japonica cultivar-group) cDNA clone:J023050A11, full insert sequence DEF=Oryza sativa (japonica cultivar-group) cDNA clone:J023050A11, full insert sequence. FL=gb:AK070279.1 REP_ORG=O. sativa
	Os.15977.1.S1_at	UNM	693.4	601	874.6	663.9	650.1	626.9	850.2	736.3	761	2550	2372.8	2500.2	949.3	900.5	1118.7	98.4	355.9	258.6	28.4	68.8	48.1	57.9	69.2	67.1	2.23492	5.4809	LOC_Os03g06880	protein kinase, putative, expressed	gb:BI800919 DB_XREF=gi:16573623 DB_XREF=H031H09 CLONE=H031H09 TID=Os.15977.1 CNT=7 FEA=mRNA TIER=ConsEnd STK=0 UG=Os.15977 UG_TITLE=(japonica cultivar-group) Putative sugar kinase (OJ1123F12.7), mRNA REP_ORG=O. sativa
	Os.24626.1.A1_at	UNM	189.5	157	184	423.9	331.9	528.2	928.4	919	938.7	2421.1	2850.2	2631.1	752.6	657.9	844.6	90	180.1	157.1	43.7	196.2	35.5	334.1	580.9	288	2.80292	7.09536	LOC_Os03g10520	expressed protein	gb:AK071317.1 DB_XREF=gi:32981340 TID=Os.24626.1 CNT=5 FEA=FLmRNA TIER=FL STK=0 UG=Os.24626 UG_TITLE=(japonica cultivar-group) cDNA clone:J023084C07, full insert sequence DEF=Oryza sativa (japonica cultivar-group) cDNA clone:J023084C07, full insert sequence. FL=gb:AK071317.1 REP_ORG=O. sativa
	Os.39979.1.A1_at	UNM	454.4	551.5	475.6	1644.8	1600.7	1605.9	1798.8	2139	2027.4	6736.2	5352.5	6171	1985.4	1949.8	2058.7	1699.8	1725.4	1741.8	1320.5	2690.6	969.3	879	1028.4	1034	2.29354	7.73264	LOC_Os03g14540	expressed protein	gb:AK121154.1 DB_XREF=gi:37990777 TID=Os.39979.1 CNT=6 FEA=FLmRNA TIER=FL STK=1 UG=Os.39979 UG_TITLE=(japonica cultivar-group) cDNA clone:J023078O05, full insert sequence DEF=Oryza sativa (japonica cultivar-group) cDNA clone:J023078O05, full insert sequence. FL=gb:AK121154.1 REP_ORG=O. sativa
	Os.27850.1.S1_at	UNM	1160	1460.5	1424.8	4490.7	4292.3	3722.5	5381.7	5262.4	5707.4	15153.5	13770.5	12579.3	6069.6	5219.6	5774.8	502.1	881.3	647.6	35.5	180.9	211.3	165.4	54.5	167.8	2.26877	4.72721	LOC_Os03g38980	lysyl-tRNA synthetase, putative, expressed	gb:AK063765.1 DB_XREF=gi:32973783 TID=Os.27850.1 CNT=12 FEA=FLmRNA TIER=FL STK=1 UG=Os.27850 UG_TITLE=(japonica cultivar-group) cDNA clone:J023143D06, full insert sequence DEF=Oryza sativa (japonica cultivar-group) cDNA clone:001-121-B05, full insert sequence. FL=gb:AK063765.1 gb:AK099302.1 REP_ORG=O. sativa
	OsAffx.25788.2.S1_at	UNM	3.6	3.9	9.7	3.1	21.3	5.4	7.2	38.1	4.4	217.1	609.6	397	42.1	30.4	47.7	10.5	73.4	7.8	26.2	39.9	3.6	14.6	59.1	43	5.40872	17.7556	LOC_Os03g60976	conserved hypothetical protein	tigr:9631.m06007 TID=OsAffx.25788.2 CNT=2 FEA=mRNA TIER=ConsEnd STK=0 NOTE=sequence(s) not in UniGene DEF=putative lyase REP_ORG=O. sativa
	OsAffx.25788.1.S1_at	UNM	1	0.7	2.7	0.7	2	2.9	1.5	40.8	11.2	3663.4	7049.7	6256.1	226.4	241.4	344.6	66.5	3.9	32.6	105.2	423.7	5.7	17.2	13.9	28.4	14.7654	49.6737	LOC_Os03g60992	expressed protein	tigr:9631.m06009 TID=OsAffx.25788.1 CNT=2 FEA=mRNA TIER=ConsEnd STK=0 NOTE=sequence(s) not in UniGene DEF=putative lyase REP_ORG=O. sativa
	Os.13812.1.S1_a_at	UNM	271.2	313	289.4	2067.2	2281.9	1543.9	6121.5	6571.3	7616.1	19406.6	17823.1	17389.1	7474.7	7230.6	8013.6	1663.2	2278.7	2362.6	63.4	89.8	133.8	40.4	28	107.8	2.22411	4.98285	LOC_Os03g61600	phosphoribosylformylglycinamidine cyclo-ligase,chloroplast/mitochondrial precursor, putative, expressed	gb:AK102151.1 DB_XREF=gi:32987360 TID=Os.13812.1 CNT=7 FEA=FLmRNA TIER=FL STK=2 UG=Os.13812 UG_TITLE=(japonica cultivar-group) putative 5-phosphoribosyl-5-aminoimidazole synthetase (OSJNBb0027B08.7), mRNA DEF=Oryza sativa (japonica cultivar-group) cDNA clone:J033086D21, full insert sequence. FL=gb:AK102151.1 REP_ORG=O. sativa
	Os.6667.1.S1_at	UNM	1357.4	1276.6	1199.8	1219.7	1239.8	2460.8	1403.4	1442.9	1326.2	8032.6	8277.2	7327.5	2203.1	1414.4	2549	1405.2	1387.9	1531.5	681.7	1161.9	1130.5	1042.8	1006.5	892	3.15128	14.1214	LOC_Os03g61710	galactokinase, putative, expressed	gb:AK120137.1 DB_XREF=gi:37989760 TID=Os.6667.1 CNT=24 FEA=FLmRNA TIER=FL STK=0 UG=Os.6667 UG_TITLE=(japonica cultivar-group) cDNA clone:J013027K24, full insert sequence DEF=Oryza sativa (japonica cultivar-group) cDNA clone:J013027K24, full insert sequence. FL=gb:AK120137.1 REP_ORG=O. sativa
	Os.19040.1.S1_at	UNM	161.9	99.7	129.1	428.4	414.5	401.2	745.8	804.2	797.5	1866.7	2299	2147.8	506	341.2	497.6	40	15.8	88	34.4	392.8	81.2	103.4	62.7	419.1	2.67073	7.09522	LOC_Os04g39220	expressed protein	gb:AK119336.1 DB_XREF=gi:37988959 TID=Os.19040.1 CNT=3 FEA=FLmRNA TIER=FL STK=1 UG=Os.19040 UG_TITLE=(japonica cultivar-group) cDNA clone:001-131-C07, full insert sequence DEF=Oryza sativa (japonica cultivar-group) cDNA clone:001-131-C07, full insert sequence. FL=gb:AK119336.1 REP_ORG=O. sativa
	Os.17903.1.S1_at	UNM	3555.7	3399.3	2980.3	4731.9	4457.4	5759.6	2207.4	2103.5	1922.2	18138.5	14818.4	13956.1	4303.5	3253.7	4073.4	510.8	705.9	558.4	862.3	1495.1	852.8	1366.3	1180.4	828.2	2.57282	7.71451	LOC_Os04g55410	glycerol kinase, putative, expressed	gb:AK069876.1 DB_XREF=gi:32979900 TID=Os.17903.1 CNT=24 FEA=FLmRNA TIER=FL+Stack STK=6 UG=Os.17903 UG_TITLE=(japonica cultivar-group) cDNA clone:001-026-G05, full insert sequence DEF=Oryza sativa (japonica cultivar-group) cDNA clone:J023036K08, full insert sequence. FL=gb:AK065350.1 gb:AK104069.1 gb:AK069876.1 REP_ORG=O. sativa
	Os.52910.1.S1_at	UNM	85.4	77.1	90.7	221.9	214.4	237.8	477.7	494.1	504.9	2482	2540.1	2425.2	505.7	478.6	655.9	123.6	62	100.5	34.4	45.2	34.3	19.3	268.6	78.1	3.78411	11.0867	LOC_Os04g55690 | LOC_Os04g55700	expressed protein	gb:AK069859.1 DB_XREF=gi:32979883 TID=Os.52910.1 CNT=1 FEA=FLmRNA TIER=FL STK=1 UG=Os.52910 UG_TITLE=(japonica cultivar-group) cDNA clone:J023036M17, full insert sequence DEF=Oryza sativa (japonica cultivar-group) cDNA clone:J023036M17, full insert sequence. FL=gb:AK069859.1 REP_ORG=O. sativa
	OsAffx.14468.1.S1_at	UNM	127.8	12.6	33.5	52.4	43	54	34.4	2.9	16.5	1340.8	1897.1	1513.2	524.7	329.6	455.5	115.7	131.9	135	632.2	85.2	63.1	49.9	99.5	209.2	2.39355	7.58213	LOC_Os04g58400	tyrosyl-tRNA synthetase, putative, expressed	tigr:9632.m05708 TID=OsAffx.14468.1 CNT=1 FEA=mRNA TIER=ConsEnd STK=0 NOTE=sequence(s) not in UniGene DEF=tyrosyl-tRNA synthetase, putative REP_ORG=O. sativa
	Os.27638.1.S1_at	UNM	74	80.4	131.5	24.6	1.9	47.1	39.9	52.1	50.8	5677.3	5885.8	5576	117.3	164.6	209	73.2	10.1	44	27.7	26.5	5.2	13.7	21.4	11.2	27.1641	101.29	LOC_Os05g48200	glutamate synthase, chloroplast precursor, putative, expressed	gb:AK070485.1 DB_XREF=gi:32980509 TID=Os.27638.1 CNT=11 FEA=FLmRNA TIER=FL STK=2 UG=Os.27638 UG_TITLE=(japonica cultivar-group) cDNA clone:J013053K07, full insert sequence DEF=Oryza sativa (japonica cultivar-group) cDNA clone:J023049P18, full insert sequence. FL=gb:AK070485.1 gb:AK071893.1 REP_ORG=O. sativa
	OsAffx.15166.1.S1_at	UNM	111.4	4.8	15.2	7.2	2.8	1.9	4.6	5	20.7	882.2	1302.9	1093.2	57.9	1.9	45.6	104.7	7.2	39.3	22.1	36.7	56.5	12.8	265.1	39.5	4.12373	17.4423	LOC_Os05g49520	CTP synthase, putative	tigr:9633.m04645 TID=OsAffx.15166.1 CNT=1 FEA=mRNA TIER=ConsEnd STK=0 NOTE=sequence(s) not in UniGene DEF=CTP synthase REP_ORG=O. sativa
	Os.7772.2.A1_x_at	UNM	372	442.7	464.9	1668.9	1782.6	1876.9	1948	1851.9	1877.2	4672.3	6295.3	5677	2293.9	2392.1	2238	898	901.8	1039	747.1	496.6	549.7	942	640.6	1073.5	2.37323	6.37303	LOC_Os06g08840	splicing factor, arginine/serine-rich 7, putative, expressed	gb:AK063879.1 DB_XREF=gi:32973897 TID=Os.7772.2 CNT=12 FEA=FLmRNA TIER=FL STK=3 UG=Os.7772 UG_TITLE=(japonica cultivar-group) cDNA clone:J023112N11, full insert sequence DEF=Oryza sativa (japonica cultivar-group) cDNA clone:001-122-F06, full insert sequence. FL=gb:AK063879.1 REP_ORG=O. sativa
	Os.49281.1.S1_s_at	UNM	127	69.1	42.8	37.8	3.3	6.3	2.1	1.5	16.5	997.3	784	1022.2	41.7	8.9	21.3	19.2	152	97.8	21.9	226.8	128.9	132.2	30	283.9	3.51286	11.7632	LOC_Os06g21240	glycine-rich cell wall structural protein precursor, putative, expressed	gb:AK062457.1 DB_XREF=gi:32972475 TID=Os.49281.1 CNT=5 FEA=FLmRNA TIER=FL STK=3 UG=Os.49281 UG_TITLE=(japonica cultivar-group) cDNA clone:001-103-D09, full insert sequence DEF=Oryza sativa (japonica cultivar-group) cDNA clone:001-103-C11, full insert sequence. FL=gb:AK062964.1 gb:AK062457.1 gb:AK104925.1 REP_ORG=O. sativa
	Os.9286.1.S1_at	UNM	738.5	875.8	850.2	863.8	966.7	721.3	354.1	368.8	451.9	3559.6	2940.3	2844.3	343.8	168.3	290.5	123.8	183	176.7	691.4	465.3	808.7	750.2	820.9	895.8	3.04158	8.27161	LOC_Os06g39750	fatty acid elongase, putative, expressed	gb:AK101377.1 DB_XREF=gi:32986586 TID=Os.9286.1 CNT=20 FEA=FLmRNA TIER=FL STK=2 UG=Os.9286 UG_TITLE=(japonica cultivar-group) cDNA clone:J033036C04, full insert sequence DEF=Oryza sativa (japonica cultivar-group) cDNA clone:J033036C04, full insert sequence. FL=gb:AK101377.1 REP_ORG=O. sativa
	OsAffx.28030.2.S1_x_at	UNM	130.8	23.8	66.9	36.7	1.1	25.9	4.2	63.2	4.8	464.5	1044.9	793.3	243.5	173.6	234.3	10.7	16.7	5.9	209.2	167	28.5	58.4	82.9	78.7	3.25791	8.86869	LOC_Os06g40920	nucleosome assembly protein 1-like protein 2, putative	tigr:9634.m03932 TID=OsAffx.28030.2 CNT=1 FEA=mRNA TIER=ConsEnd STK=0 NOTE=sequence(s) not in UniGene DEF=Nucleosome assembly protein (NAP), putative REP_ORG=O. sativa
	Os.5721.1.A1_at	UNM	7.1	31.1	3.1	3.9	4.7	32.3	3	7.4	18.2	1266.2	1514.3	1390.4	11.4	24.1	62	161.3	12.2	20.1	99.7	129.9	129.2	277.8	326.4	43.5	4.2598	14.4267	LOC_Os06g41030	secreted protein, putative, expressed	gb:CR285725 DB_XREF=gi:44672291 DB_XREF=CR285725 CLONE=p869c06p3 TID=Os.5721.1 CNT=6 FEA=EST TIER=ConsEnd STK=0 UG=Os.5721 UG_TITLE=Transcribed sequence with weak similarity to protein pir:T49909 (A.thaliana) T49909 hypothetical protein T24H18.120 - Arabidopsis thaliana REP_ORG=O. sativa
	OsAffx.28033.1.S1_x_at	UNM	87.2	14	15.6	6.7	16.1	19.5	113.5	125.2	65.8	2598.6	3601.8	2352.6	78	208.7	134	62	39.2	123	99.6	44.9	88.7	49.5	438.6	49.4	5.92476	26.5502	LOC_Os06g41030	secreted protein, putative, expressed	tigr:9634.m03945 TID=OsAffx.28033.1 CNT=1 FEA=mRNA TIER=ConsEnd STK=0 NOTE=sequence(s) not in UniGene DEF=expressed protein REP_ORG=O. sativa
	Os.12274.1.S1_at	UNM	3784.7	4205	4259.5	5653.7	5532.5	6852.7	4168.9	3863.3	3930.4	21532.7	18017.1	17929.4	8571.3	6262.4	7493.3	2870.6	2642.6	2724.9	4652.8	5936.9	3691.8	6725.8	6184	5666.7	2.10203	7.9562	LOC_Os07g06590	ML domain protein, putative, expressed	gb:AK060475.1 DB_XREF=gi:32970493 TID=Os.12274.1 CNT=51 FEA=FLmRNA TIER=FL+Stack STK=10 UG=Os.12274 UG_TITLE=(japonica cultivar-group) OJ1714_H10.15 (OJ1714_H10.15), mRNA DEF=Oryza sativa (japonica cultivar-group) cDNA clone:001-012-F03, full insert sequence. FL=gb:AK059284.1 gb:AK060475.1 REP_ORG=O. sativa
	Os.10261.1.S1_at	UNM	555.4	615.8	685.8	1624.1	1521.5	1129.5	2690.3	2470.6	2778	8696.8	10027.7	9974.7	3409.8	4013.8	3895.8	437.7	881.6	883.7	372	182.9	216.9	318.9	748.3	532.7	2.4851	6.80927	LOC_Os08g05490	tyrosyl-tRNA synthetase, putative, expressed	gb:AK101530.1 DB_XREF=gi:32986739 TID=Os.10261.1 CNT=6 FEA=FLmRNA TIER=FL STK=1 UG=Os.10261 UG_TITLE=(japonica cultivar-group) cDNA clone:J033047I05, full insert sequence DEF=Oryza sativa (japonica cultivar-group) cDNA clone:J033047I05, full insert sequence. FL=gb:AK101530.1 REP_ORG=O. sativa
	Os.49536.1.S1_at	UNM	2.7	4.9	2.7	5.2	3.5	3	1.7	10.5	4.9	1037.2	1097.9	1129.6	52.5	14.2	5	126.4	78.6	17.9	320	96.6	20.5	6.6	214.1	16	3.43094	12.7492	LOC_Os08g09950	acyl-desaturase, chloroplast precursor, putative, expressed	gb:AK105852.1 DB_XREF=gi:32991061 TID=Os.49536.1 CNT=2 FEA=FLmRNA TIER=FL STK=1 UG=Os.49536 UG_TITLE=(japonica cultivar-group) cDNA clone:001-203-G10, full insert sequence DEF=Oryza sativa (japonica cultivar-group) cDNA clone:001-203-G10, full insert sequence. FL=gb:AK105852.1 REP_ORG=O. sativa
	Os.19018.2.S1_at	UNM	1088	1043	1269.7	317.5	308.7	528.7	262.3	253.9	267.7	2199.9	3277.3	2850.7	589	583.5	858	141.6	230.8	134.7	198.1	282.3	391.1	329.4	165.2	149.2	2.24518	7.0744	LOC_Os08g21590	phosphatidylinositol 3-kinase, root isoform, putative, expressed	gb:AK111577.1 DB_XREF=gi:37988240 TID=Os.19018.2 CNT=6 FEA=FLmRNA TIER=FL STK=0 UG=Os.19018 UG_TITLE=(japonica cultivar-group) cDNA clone:J023047P17, full insert sequence DEF=Oryza sativa (japonica cultivar-group) cDNA clone:J013075F18, full insert sequence. FL=gb:AK111577.1 REP_ORG=O. sativa
	Os.33205.1.S1_at	UNM	642.5	685	806.7	947.1	765.2	908	449.4	384.6	554.8	3959	4142.3	3655.4	1086.3	1052.4	1341.5	158.8	136.6	179.4	6	6.3	7.2	103.2	7.4	39	2.95117	8.11936	LOC_Os08g23110	tyrosyl-tRNA synthetase, putative, expressed	gb:AK101379.1 DB_XREF=gi:32986588 TID=Os.33205.1 CNT=5 FEA=FLmRNA TIER=FL STK=1 UG=Os.33205 UG_TITLE=(japonica cultivar-group) cDNA clone:J033036D04, full insert sequence DEF=Oryza sativa (japonica cultivar-group) cDNA clone:J033036D04, full insert sequence. FL=gb:AK101379.1 REP_ORG=O. sativa
	Os.33205.1.S1_x_at	UNM	1377.2	1429	1553.5	1609.9	1429	1717.7	1125.6	1045.3	1290.7	5899.8	6285.8	6252.6	2347.3	2030.9	2727.5	443.1	582.7	405	252.6	214.8	166.5	129.4	228.8	219.2	2.29243	6.62946	LOC_Os08g23110	tyrosyl-tRNA synthetase, putative, expressed	gb:AK101379.1 DB_XREF=gi:32986588 TID=Os.33205.1 CNT=5 FEA=FLmRNA TIER=FL STK=1 UG=Os.33205 UG_TITLE=(japonica cultivar-group) cDNA clone:J033036D04, full insert sequence DEF=Oryza sativa (japonica cultivar-group) cDNA clone:J033036D04, full insert sequence. FL=gb:AK101379.1 REP_ORG=O. sativa
	Os.52397.1.S1_at	UNM	55.6	42.5	44.2	5	40.8	20.2	517.2	562.8	450.8	7072.8	9423.5	7533	85	16.8	32.4	22.8	3.7	10.6	207.4	48.7	37.8	48.4	34.7	42	13.3849	42.8745	LOC_Os08g34330	strictosidine synthase 1 precursor, putative, expressed	gb:AK073494.1 DB_XREF=gi:32983517 TID=Os.52397.1 CNT=2 FEA=FLmRNA TIER=FL STK=1 UG=Os.52397 UG_TITLE=(japonica cultivar-group) cDNA clone:J033044F17, full insert sequence DEF=Oryza sativa (japonica cultivar-group) cDNA clone:J033044F17, full insert sequence. FL=gb:AK066840.1 gb:AK073494.1 REP_ORG=O. sativa
	Os.56236.1.S1_at	UNM	40.7	56.2	28.4	39.4	14.5	27.1	10.5	7.5	15.6	551.7	518.9	483.1	172.5	165.6	106.6	35	27.2	30.8	39.3	27.8	50.1	40.7	60.4	41.9	3.00812	10.4219	LOC_Os08g38092	esterase/lipase/thioesterase, putative, expressed	gb:AK109668.1 DB_XREF=gi:32994877 TID=Os.56236.1 CNT=1 FEA=FLmRNA TIER=FL STK=1 UG=Os.56236 UG_TITLE=(japonica cultivar-group) cDNA clone:002-145-A08, full insert sequence DEF=Oryza sativa (japonica cultivar-group) cDNA clone:002-145-A08, full insert sequence. FL=gb:AK109668.1 REP_ORG=O. sativa
	Os.46538.1.S1_at	UNM	3.5	29.6	4	3	3.6	32.6	2.3	15.3	3.4	494.7	843.9	682.1	7.2	53.3	91.6	319.9	52.3	154.9	41.6	44.1	55.7	46.4	27.5	128	2.13223	8.51926	LOC_Os10g11270	flavonol 3-sulfotransferase, putative, expressed	gb:AK066828.1 DB_XREF=gi:32976846 TID=Os.46538.1 CNT=3 FEA=FLmRNA TIER=FL STK=0 UG=Os.46538 UG_TITLE=(japonica cultivar-group) putative flavonol 3-sulfotransferase (OSJNBb0038H12.7), mRNA DEF=Oryza sativa (japonica cultivar-group) cDNA clone:J013075L15, full insert sequence. FL=gb:AK066828.1 REP_ORG=O. sativa
	Os.2322.1.S1_at	UNM	69.2	2.7	5.2	29.1	3.2	1.4	33.9	6.5	21.9	618.6	476.5	476.7	11.5	36	37.3	8.4	9.1	7	166.8	27.2	172.2	14.7	22	79.8	2.76829	9.0073	LOC_Os10g33250	CER1, putative, expressed	gb:AF143746.1 DB_XREF=gi:4769011 GEN=CER1 TID=Os.2322.1 CNT=9 FEA=FLmRNA TIER=FL STK=1 UG=Os.2322 DEF=Oryza sativa CER1 (CER1) mRNA, complete cds. PROD=CER1 FL=gb:AK100751.1 gb:AF143746.1 REP_ORG=O. sativa
	OsAffx.7986.1.S1_at	UNM	288.3	310	250.1	58.3	21.5	23.8	55	41.6	78.2	1460.9	2090	1723.6	535.2	469.5	637.3	121.4	74.3	93.9	416.8	210.7	175.4	137.1	327.9	274	2.70453	8.39958	LOC_Os10g36210	valyl-tRNA synthetase, putative	tigr:9638.m03219 TID=OsAffx.7986.1 CNT=2 FEA=mRNA TIER=ConsEnd STK=0 NOTE=sequence(s) not in UniGene DEF=putative valyl tRNA synthetase REP_ORG=O. sativa
	OsAffx.30695.3.S1_x_at	UNM	47.9	161.8	9.7	43.5	26.2	76	3.7	7.7	4.2	501	1489.3	652.5	15.2	15	16.1	51.1	30.1	34.8	26.7	47.6	25.8	75.7	54.9	51.5	4.03276	17.3194	LOC_Os10g37100 | LOC_Os10g37070	cytochrome P450 89A2, putative	tigr:9638.m03311 TID=OsAffx.30695.3 CNT=2 FEA=mRNA TIER=ConsEnd STK=0 NOTE=sequence(s) not in UniGene DEF=putative cytochrome P450 REP_ORG=O. sativa
	Os.5263.1.S1_at	UNM	121.2	61.3	88.4	87.7	106.7	109.4	343.5	406.3	415.2	1960.5	2761.7	2128.7	10.6	27.7	1.8	12.4	2.5	27.9	12.7	9.4	156.9	116	13.4	16.9	5.12693	15.6882	LOC_Os11g04660	strictosidine synthase 3 precursor, putative, expressed	gb:AK067423.1 DB_XREF=gi:32977441 TID=Os.5263.1 CNT=1 FEA=FLmRNA TIER=FL STK=1 UG=Os.5263 UG_TITLE=(japonica cultivar-group) cDNA clone:J013105O10, full insert sequence DEF=Oryza sativa (japonica cultivar-group) cDNA clone:J013105O10, full insert sequence. FL=gb:AK067423.1 REP_ORG=O. sativa
	Os.5263.1.S1_x_at	UNM	113.6	95.4	115.9	97.1	104.9	173.4	422.5	501.3	529.3	1670.1	2870.5	2157.8	11.6	32.4	28	20	13	103.2	211.7	63.6	248.4	207.2	152.6	88	4.07671	13.1162	LOC_Os11g04660 | LOC_Os12g04424	strictosidine synthase 3 precursor, putative, expressed	gb:AK067423.1 DB_XREF=gi:32977441 TID=Os.5263.1 CNT=1 FEA=FLmRNA TIER=FL STK=1 UG=Os.5263 UG_TITLE=(japonica cultivar-group) cDNA clone:J013105O10, full insert sequence DEF=Oryza sativa (japonica cultivar-group) cDNA clone:J013105O10, full insert sequence. FL=gb:AK067423.1 REP_ORG=O. sativa
	Os.5263.2.S1_x_at	UNM	233.3	181	135	179	161.9	200.8	758.4	730.1	853.6	2307.6	4216.5	3517.2	26	106.5	34.7	46.4	109.6	141.4	325.1	27.8	18.7	258.6	13.9	162	4.12043	13.254	LOC_Os11g04660 | LOC_Os12g04424	strictosidine synthase 3 precursor, putative, expressed	gb:AK064775.1 DB_XREF=gi:32974793 TID=Os.5263.2 CNT=6 FEA=FLmRNA TIER=FL STK=0 UG=Os.5263 UG_TITLE=(japonica cultivar-group) cDNA clone:J013105O10, full insert sequence DEF=Oryza sativa (japonica cultivar-group) cDNA clone:J013000A24, full insert sequence. FL=gb:AK064775.1 REP_ORG=O. sativa
	Os.18652.1.S1_at	UNM	929.2	926	975.4	2789.9	2910.6	2408.1	5620.7	5568.4	4564.4	13028.5	13218.6	11974.9	6071.3	6255.5	5654.5	2479.2	2849	2242.3	2207.8	2429.6	2254.4	2719.4	2796.3	3142.9	2.08273	5.77964	LOC_Os11g36050	prefoldin subunit 2, putative, expressed	gb:AK059656.1 DB_XREF=gi:32969674 TID=Os.18652.1 CNT=4 FEA=FLmRNA TIER=FL STK=1 UG=Os.18652 UG_TITLE=(japonica cultivar-group) cDNA clone:001-031-D04, full insert sequence DEF=Oryza sativa (japonica cultivar-group) cDNA clone:001-031-D04, full insert sequence. FL=gb:AK059656.1 REP_ORG=O. sativa
	Os.56361.1.S1_at	UNM	104.3	59.6	106.4	96.1	47.8	158.7	108.9	138.3	205.3	1415.3	1561.5	1359.5	164.8	139.9	37.8	184.6	110.8	72.6	310.8	313.8	250.3	306	377.2	396.9	3.56589	11.3668	LOC_Os12g18530	nucleotidyltransferase domain containing protein, expressed	gb:AK109925.1 DB_XREF=gi:32995134 TID=Os.56361.1 CNT=2 FEA=FLmRNA TIER=FL STK=1 UG=Os.56361 UG_TITLE=(japonica cultivar-group) cDNA clone:002-151-E12, full insert sequence DEF=Oryza sativa (japonica cultivar-group) cDNA clone:002-151-E12, full insert sequence. FL=gb:AK109925.1 REP_ORG=O. sativa
	Os.52950.1.S1_at	UNM	46.7	37.4	31.6	52.5	33.9	31.6	47.2	42.8	45.2	1233.8	1580.1	1548.2	240.2	147.5	238.8	20.2	145.4	72.7	135.7	61.1	91.7	22.8	17.7	55.5	6.44546	22.094	LOC_Os12g18810	expressed protein	gb:AK070088.1 DB_XREF=gi:32980112 TID=Os.52950.1 CNT=1 FEA=FLmRNA TIER=FL STK=1 UG=Os.52950 UG_TITLE=(japonica cultivar-group) cDNA clone:J023040D23, full insert sequence DEF=Oryza sativa (japonica cultivar-group) cDNA clone:J023040D23, full insert sequence. FL=gb:AK070088.1 REP_ORG=O. sativa
	Os.6467.1.A1_s_at	UNM	865.4	1025	1073.7	948	1006.8	898	751.4	688.1	811.8	3452.3	3737.6	3648.7	1252	923.9	1305.6	122.6	40	240	274.8	184.1	103.8	129.4	24.7	26.7	2.79465	6.78067	LOC_Os12g19290	serine/threonine-protein kinase 38-like, putative, expressed	gb:AU165033 DB_XREF=gi:11414240 DB_XREF=AU165033 CLONE=Osia15 TID=Os.6467.1 CNT=1 FEA=EST TIER=ConsEnd STK=1 UG=Os.6467 UG_TITLE=Transcribed sequence REP_ORG=O. sativa
	OsAffx.20045.1.S1_at	UNM	5.7	4.2	31.1	2.2	25	17.6	3.1	15.9	20.1	446.9	637.9	403.7	47	22.8	91.1	20.1	8.3	8.5	61.9	36.9	10.6	121.2	49.4	61.1	3.68729	13.3401	LOC_Os12g40130	adenine phosphoribosyltransferase 1, putative	tigr:9640.m03921 TID=OsAffx.20045.1 CNT=1 FEA=mRNA TIER=ConsEnd STK=0 NOTE=sequence(s) not in UniGene DEF=adenine phosphoribosyltransferase REP_ORG=O. sativa
	Os.47923.2.A1_at	UNM	526.7	491.3	427.4	785.1	1059.7	577.9	593	513.5	599.7	2398.8	2201.6	2783	198.2	315.2	316.2	98.6	113.2	238.4	34.4	25	25.4	28	23.3	195.5	2.26366	7.15817	LOC_Os12g43670	erg28 like protein, expressed	gb:AK062615.1 DB_XREF=gi:32972633 TID=Os.47923.2 CNT=4 FEA=FLmRNA TIER=FL STK=0 UG=Os.47923 UG_TITLE=(japonica cultivar-group) cDNA clone:J023124O04, full insert sequence DEF=Oryza sativa (japonica cultivar-group) cDNA clone:001-105-B02, full insert sequence. FL=gb:AK062615.1 REP_ORG=O. sativa
	Os.53199.1.S1_at	BCP	283.5	230.6	230.3	2991.4	2902.4	2333.2	2058.2	1984.1	1941.7	6844.1	6248.3	6048.8	23256.3	17670.7	15225.1	8521.6	6763.6	8085.1	833.5	1184.9	1134.7	675.4	733.7	891.8	2.07364	5.22425	LOC_Os01g07910	NADH-cytochrome b5 reductase-like protein, putative, expressed	gb:AK071324.1 DB_XREF=gi:32981347 TID=Os.53199.1 CNT=3 FEA=FLmRNA TIER=FL STK=2 UG=Os.53199 UG_TITLE=(japonica cultivar-group) cDNA clone:001-012-E03, full insert sequence DEF=Oryza sativa (japonica cultivar-group) cDNA clone:J023089J04, full insert sequence. FL=gb:AK071324.1 gb:AK104306.1 REP_ORG=O. sativa
	Os.21123.1.S1_at	BCP	2035	2116.6	2160.2	104.8	115.4	394.1	5	34	1.6	318.4	248.8	226.6	6174.3	8505.7	5985.6	799.6	1599.1	816.5	87.2	352.7	200	158.5	38	59.8	2.85821	7.55049	LOC_Os01g63810 | LOC_Os01g63820	starch binding domain containing protein, expressed	gb:AK107570.1 DB_XREF=gi:32992779 TID=Os.21123.1 CNT=5 FEA=FLmRNA TIER=FL STK=1 UG=Os.21123 UG_TITLE=(japonica cultivar-group) OJ1402_H07.11 (OJ1402_H07.11), mRNA DEF=Oryza sativa (japonica cultivar-group) cDNA clone:002-130-D02, full insert sequence. FL=gb:AK107570.1 REP_ORG=O. sativa
	Os.18269.1.S1_at	BCP	2485.2	2599.8	1948.8	1617.4	1856	1440.1	1819.4	1527.7	1375.9	3230.4	3208.8	3212.7	9134.5	11376.5	10564.5	3201.2	3673.5	3656.2	45.2	76.4	44.4	77.4	70.1	37.1	2.87587	6.67739	LOC_Os02g32200	thioesterase family protein, putative, expressed	gb:AK063046.1 DB_XREF=gi:32973064 TID=Os.18269.1 CNT=3 FEA=FLmRNA TIER=FL STK=1 UG=Os.18269 UG_TITLE=(japonica cultivar-group) cDNA clone:J013158I20, full insert sequence DEF=Oryza sativa (japonica cultivar-group) cDNA clone:001-110-D11, full insert sequence. FL=gb:AK068649.1 gb:AK063046.1 REP_ORG=O. sativa
	Os.7568.1.S1_a_at	BCP	186	202.9	208.3	1660.3	1527.4	1213.1	1588.7	1540.7	1798.7	2653.2	2475.2	2745.4	6290	6661.6	6496	2813.9	2354.9	2985.5	613.3	534.2	473.8	300.9	315.2	126.5	2.17585	5.04769	LOC_Os03g05710	N-acetyltransferase, putative, expressed	gb:AK073240.1 DB_XREF=gi:32983263 TID=Os.7568.1 CNT=5 FEA=FLmRNA TIER=FL STK=1 UG=Os.7568 UG_TITLE=(japonica cultivar-group) cDNA clone:J033012G12, full insert sequence DEF=Oryza sativa (japonica cultivar-group) cDNA clone:J033012G12, full insert sequence. FL=gb:AK073240.1 REP_ORG=O. sativa
	Os.7435.1.S1_at	BCP	361.2	353.4	455.1	726.1	710.7	829.1	1046.9	924.2	1271.5	4148.1	4081.2	4671	8979.3	9834.9	11158	2419.2	2267.8	2983.5	2029.3	2469.5	3535.9	2890.6	1948.1	2140.5	2.10552	5.85298	LOC_Os03g11980	beta-hexosaminidase beta chain precursor, putative, expressed	gb:AK100702.1 DB_XREF=gi:32985911 TID=Os.7435.1 CNT=5 FEA=FLmRNA TIER=FL STK=2 UG=Os.7435 UG_TITLE=(japonica cultivar-group) cDNA clone:J023114O06, full insert sequence DEF=Oryza sativa (japonica cultivar-group) cDNA clone:J023114O06, full insert sequence. FL=gb:AK121985.1 gb:AK100702.1 REP_ORG=O. sativa
	Os.14194.1.S1_at	BCP	2690.4	3000.8	3402.1	426.8	372.6	305.8	503.5	543.8	554.1	2795.4	2061.2	2343.7	8398.6	7952.5	7196.2	3101	3033.1	3240.1	520	327.8	214.2	450.6	434.7	252.5	2.33753	5.11019	LOC_Os03g59640	magnesium-chelatase subunit chlD, chloroplast precursor, putative, expressed	gb:AK072463.1 DB_XREF=gi:32982486 TID=Os.14194.1 CNT=13 FEA=FLmRNA TIER=FL STK=2 UG=Os.14194 UG_TITLE=(japonica cultivar-group) cDNA clone:J023114K24, full insert sequence DEF=Oryza sativa (japonica cultivar-group) cDNA clone:J023114K24, full insert sequence. FL=gb:AK061963.1 gb:AK072463.1 REP_ORG=O. sativa
	Os.27545.1.S1_at	BCP	93.6	164.9	171	53.8	16	50.1	42.7	53.4	47.2	1300.1	1311.6	1439.3	4807.4	5045.9	5316.7	947.8	947.5	1075.2	32.1	275	211.7	399.9	42.3	264.6	3.5058	9.18589	LOC_Os04g38540	aldose 1-epimerase, putative, expressed	gb:AK106058.1 DB_XREF=gi:32991267 TID=Os.27545.1 CNT=6 FEA=FLmRNA TIER=FL STK=1 UG=Os.27545 UG_TITLE=(japonica cultivar-group) cDNA clone:001-206-F10, full insert sequence DEF=Oryza sativa (japonica cultivar-group) cDNA clone:001-206-F10, full insert sequence. FL=gb:AK106058.1 REP_ORG=O. sativa
	Os.6876.1.S1_at	BCP	7009.5	7418.3	5580.3	1179.8	1172.8	707.2	2768.1	3130.5	2609.8	12073.2	13520	11877.6	27896.1	27529.3	22271.9	2070.2	2731	2137.2	1128.6	1097.8	810.7	1079.1	1688.5	1206.2	2.03619	5.80979	LOC_Os04g38950	anthranilate synthase component II, putative, expressed	gb:AK107879.1 DB_XREF=gi:32993088 TID=Os.6876.1 CNT=7 FEA=FLmRNA TIER=FL STK=2 UG=Os.6876 UG_TITLE=(japonica cultivar-group) cDNA clone:002-134-D04, full insert sequence DEF=Oryza sativa (japonica cultivar-group) cDNA clone:002-134-D04, full insert sequence. FL=gb:AB116721.1 gb:AK107879.1 REP_ORG=O. sativa
	OsAffx.4090.1.S1_s_at	BCP	126	45.2	56.1	90.8	49.4	55	93.1	65.9	45.1	547.3	424.5	605.6	1984.6	2126.7	1750.5	348.8	270.6	256.8	572.5	268.3	100.4	44.7	340.2	50.4	3.27708	9.20532	LOC_Os04g44730	lanC-like protein 2, putative, expressed	tigr:9632.m04298 TID=OsAffx.4090.1 CNT=1 FEA=mRNA TIER=ConsEnd STK=0 NOTE=sequence(s) not in UniGene DEF=Lanthionine synthetase C-like protein REP_ORG=O. sativa
	Os.13941.1.S1_x_at	BCP	5.1	13	8.5	4.7	2.5	5	59.2	7.2	10.5	1581.6	1245.7	1305.9	5916	7168.4	5393.8	1781.8	1407.9	1418.3	788.3	548.9	807.1	1821.6	781.1	1146	3.24769	7.61013	LOC_Os05g07720	alliin lyase 2 precursor, putative, expressed	gb:AK071481.1 DB_XREF=gi:32981504 TID=Os.13941.1 CNT=3 FEA=FLmRNA TIER=FL STK=1 UG=Os.13941 UG_TITLE=(japonica cultivar-group) cDNA clone:J023113A03, full insert sequence DEF=Oryza sativa (japonica cultivar-group) cDNA clone:J023091A07, full insert sequence. FL=gb:AK071481.1 gb:AK071687.1 REP_ORG=O. sativa
	OsAffx.15908.1.S1_x_at	BCP	14.6	10.1	4.7	7.9	23.7	9	13.8	13.6	4.2	548.7	338	494.2	2296.8	1500.9	1725.1	635.7	725.9	679.9	850.1	745.4	796.5	532.8	334.8	476.2	2.02929	4.27734	LOC_Os06g43410	cytochrome P450 family protein, expressed	tigr:9634.m04191 TID=OsAffx.15908.1 CNT=1 FEA=mRNA TIER=ConsEnd STK=0 NOTE=sequence(s) not in UniGene DEF=Cytochrome P450 REP_ORG=O. sativa
	Os.21088.1.S1_at	BCP	190	252.2	264.3	7.9	6.8	2.6	45.1	29	57.1	74.6	43.7	70.6	479.8	571.4	583.4	67.8	28.4	74.5	39.8	10.4	12.9	14.6	32.1	23.2	2.16194	6.64918	LOC_Os07g07480	endonuclease/ nucleic acid binding protein, putative, expressed	gb:CB656315 DB_XREF=gi:29660040 DB_XREF=OSJNEc10I13.r CLONE=OSJNEc10I13 TID=Os.21088.1 CNT=2 FEA=EST TIER=ConsEnd STK=1 UG=Os.21088 UG_TITLE=Transcribed sequence with moderate similarity to protein ref:NP_179964.1 (A.thaliana) unknown protein (Arabidopsis thaliana) REP_ORG=O. sativa
	OsAffx.28327.1.S1_x_at	BCP	259.2	312.2	332.1	1050.2	1060.9	773.6	711.8	667.8	651.4	867.5	1150.5	914.1	2236.9	2919.2	2739.6	1015.6	1054.3	1178.1	43.5	522.5	213.4	60	805.1	155.1	2.32544	5.5161	LOC_Os07g07550	galactose-1-phosphate uridyl transferase-like protein, putative, expressed	tigr:9635.m00702 TID=OsAffx.28327.1 CNT=1 FEA=mRNA TIER=ConsEnd STK=0 NOTE=sequence(s) not in UniGene DEF=Similar to AY087378 galactose-1-phosphate uridyl transferase-like protein REP_ORG=O. sativa
	Os.32503.1.S1_x_at	BCP	2193.3	2354.3	1952.8	1518.4	1450.4	763.9	1144.9	1199.1	1110.2	4671.1	4039.7	4029.5	9602.9	9882.7	7861.2	4678.1	3828.4	4585.6	480.9	543	351.8	717	442.7	605.7	2.05274	4.78154	LOC_Os07g08430	indole-3-glycerol phosphate lyase, chloroplast precursor, putative, expressed	gb:AK066734.1 DB_XREF=gi:32976752 TID=Os.32503.1 CNT=6 FEA=FLmRNA TIER=FL STK=0 UG=Os.32503 UG_TITLE=(japonica cultivar-group) cDNA clone:001-019-G11, full insert sequence DEF=Oryza sativa (japonica cultivar-group) cDNA clone:J013078I01, full insert sequence. FL=gb:AK104002.1 gb:AK066734.1 REP_ORG=O. sativa
	Os.37967.1.S1_at	BCP	133.8	125.8	86.3	925.9	959.6	504.9	715.7	778.6	804.6	756.4	664.2	802.3	2041.9	2306.8	2447.5	554.2	759.6	685	204.9	277.4	264.8	294.6	222.3	285.5	2.40392	6.15394	LOC_Os07g42420	3-oxoacyl-synthase I, chloroplast precursor, putative, expressed	gb:AK067275.1 DB_XREF=gi:32977293 TID=Os.37967.1 CNT=5 FEA=FLmRNA TIER=FL STK=1 UG=Os.37967 UG_TITLE=(japonica cultivar-group) putative 3-oxoacyl-(acyl-carrier-protein) synthase (B1056G08.9), mRNA DEF=Oryza sativa (japonica cultivar-group) cDNA clone:J013098L18, full insert sequence. FL=gb:AK067275.1 REP_ORG=O. sativa
	Os.10002.1.S1_at	BCP	131.3	87.1	67.4	197.6	181	173.2	110.9	159.5	118.4	1576.7	1072.4	1299.5	4557.1	4821.1	5822.7	537	545.5	324.2	732.8	383.3	161.7	313.6	126.7	252	3.05772	10.3976	LOC_Os07g46950	altronate dehydratase, putative, expressed	gb:AK109386.2 DB_XREF=gi:42821701 TID=Os.10002.1 CNT=7 FEA=FLmRNA TIER=FL STK=0 UG=Os.10002 UG_TITLE=(japonica cultivar-group) cDNA clone:006-211-C09, full insert sequence DEF=Oryza sativa (japonica cultivar-group) cDNA clone:006-211-C09, full insert sequence. FL=gb:AK109386.2 REP_ORG=O. sativa
	Os.32357.1.S1_at	BCP	2.3	5.5	9.8	82	50.1	74.7	5.9	1.7	25.8	4172.6	4419	5441.5	11539.6	11413.2	12765.8	627.2	996.5	895.5	436.2	515	391.3	243.1	381.2	359.3	2.12067	6.57524	LOC_Os07g46950	altronate dehydratase, putative, expressed	gb:AK105211.1 DB_XREF=gi:32990420 TID=Os.32357.1 CNT=2 FEA=FLmRNA TIER=FL STK=1 UG=Os.32357 UG_TITLE=(japonica cultivar-group) cDNA clone:001-109-B08, full insert sequence DEF=Oryza sativa (japonica cultivar-group) cDNA clone:001-109-B08, full insert sequence. FL=gb:AK105211.1 REP_ORG=O. sativa
	Os.32357.1.S1_x_at	BCP	9.5	20.8	4.8	69.7	57.8	66.6	6.9	10.8	1.8	4493	3488.7	4275.3	10344.1	8428.9	9413.1	1125.2	1318.2	911	201.6	82.8	440.8	228.4	71.6	409	2.09506	6.02075	LOC_Os07g46950	altronate dehydratase, putative, expressed	gb:AK105211.1 DB_XREF=gi:32990420 TID=Os.32357.1 CNT=2 FEA=FLmRNA TIER=FL STK=1 UG=Os.32357 UG_TITLE=(japonica cultivar-group) cDNA clone:001-109-B08, full insert sequence DEF=Oryza sativa (japonica cultivar-group) cDNA clone:001-109-B08, full insert sequence. FL=gb:AK105211.1 REP_ORG=O. sativa
	Os.5729.1.S1_at	BCP	2100.1	2152.6	1670.5	2982.3	2669	2470.4	1286.7	1345.2	1188.9	3818.9	4504.5	4236	8738.4	10014.2	9124	3473.3	3526.5	4366.5	258.8	302.2	563.1	266.3	105.9	50.3	2.02553	4.63824	LOC_Os08g03570	UDP-arabinose 4-epimerase 3, putative, expressed	gb:AB099292.1 DB_XREF=gi:27529689 GEN=OsUEL-3 TID=Os.5729.1 CNT=15 FEA=FLmRNA TIER=FL STK=1 UG=Os.5729 DEF=Oryza sativa (japonica cultivar-group) OsUEL-3 mRNA for UDP-galactose 4-epimerase-like protein, complete cds. PROD=UDP-galactose 4-epimerase-like protein FL=gb:AK065715.1 gb:AB099292.1 gb:AK099222.1 REP_ORG=O. sativa
	OsAffx.29087.1.S1_x_at	BCP	321.1	253.7	228.9	9.1	8.4	8.4	46.5	9.9	9.2	760.8	750.9	887.1	4161.5	4760.1	4456.3	934.4	910.9	909.3	532.7	409.4	352.8	121.4	32.8	204.8	4.76916	11.5897	LOC_Os08g07720	transferase family protein, expressed	tigr:9636.m00713 TID=OsAffx.29087.1 CNT=1 FEA=mRNA TIER=ConsEnd STK=0 NOTE=sequence(s) not in UniGene DEF=Transferase family REP_ORG=O. sativa
	Os.35387.1.S1_at	BCP	450.9	379.8	388	199.4	171.3	222.3	444.8	485.6	416.6	800	655.2	675	3977.5	4226.9	3784.2	816.7	1078.7	794	203.5	88.1	70.1	102.6	17.5	65.9	3.68731	11.8476	LOC_Os08g27030	lipid phosphate phosphatase 1, putative, expressed	gb:AK067740.1 DB_XREF=gi:32977758 TID=Os.35387.1 CNT=3 FEA=FLmRNA TIER=FL STK=1 UG=Os.35387 UG_TITLE=(japonica cultivar-group) cDNA clone:J013119L21, full insert sequence DEF=Oryza sativa (japonica cultivar-group) cDNA clone:J013119L21, full insert sequence. FL=gb:AK067740.1 REP_ORG=O. sativa
	Os.51088.1.S1_x_at	BCP	1030.7	1139	1492.9	1073.6	874.2	1566.7	1358.7	1236.2	1584.4	3119	3656.1	3667.7	10674.9	13049.2	14584.2	4210.1	5519.4	5907.1	612.1	329.1	270.5	71.6	141.3	255.9	2.20907	6.34025	LOC_Os08g43170 | LOC_Os08g43180	hydroxymethylglutaryl-CoA synthase, putative, expressed	gb:AK060609.1 DB_XREF=gi:32970627 TID=Os.51088.1 CNT=2 FEA=FLmRNA TIER=FL STK=1 UG=Os.51088 UG_TITLE=(japonica cultivar-group) cDNA clone:001-025-D03, full insert sequence DEF=Oryza sativa (japonica cultivar-group) cDNA clone:001-025-D03, full insert sequence. FL=gb:AK060609.1 REP_ORG=O. sativa
	Os.32782.1.S1_at	BCP	1440.5	1271.8	1282.8	1149.5	1197.4	1723.8	1613.8	1926.1	1560.8	3685.7	4380.6	4152.7	15996.3	18334.8	13066.5	5971.7	7057.7	7001.5	109.1	369	386.3	319.7	466.3	43.2	2.2665	6.17331	LOC_Os08g43170 | LOC_Os08g43180	hydroxymethylglutaryl-CoA synthase, putative, expressed	gb:AK102923.1 DB_XREF=gi:32988132 TID=Os.32782.1 CNT=18 FEA=FLmRNA TIER=FL STK=2 UG=Os.32782 UG_TITLE=(japonica cultivar-group) cDNA clone:J033114C16, full insert sequence DEF=Oryza sativa (japonica cultivar-group) cDNA clone:J033114C16, full insert sequence. FL=gb:AK102923.1 REP_ORG=O. sativa
	Os.49101.1.S1_at	BCP	322.5	174.3	232.8	1143.8	957.5	871.6	381	609.9	575.8	899.9	1218.7	1058.4	3316.5	2368.9	3017.7	883.1	1259.6	882.8	495.3	242.8	167.9	218.6	519.8	304.7	2.39576	6.41542	LOC_Os09g10820	NAD-dependent dyhydrogenase, Gfo/Idh/MocA family, putative, expressed	gb:AK073346.1 DB_XREF=gi:32983369 TID=Os.49101.1 CNT=4 FEA=FLmRNA TIER=FL STK=2 UG=Os.49101 UG_TITLE=(japonica cultivar-group) cDNA clone:J033030J06, full insert sequence DEF=Oryza sativa (japonica cultivar-group) cDNA clone:J033030J06, full insert sequence. FL=gb:AK073346.1 REP_ORG=O. sativa
	Os.14842.1.S1_at	BCP	1928.2	2404.2	1731	6477.3	6605.5	3050.8	2474.6	2370	2105.9	5710.4	5959.6	5540.8	13983	13797.3	11891.3	3610.8	4605.6	3471.4	243.1	170.8	117.6	30.4	17.6	16.9	2.08876	4.80207	LOC_Os09g27420	formate--tetrahydrofolate ligase, putative, expressed	gb:AK065164.1 DB_XREF=gi:32975182 TID=Os.14842.1 CNT=16 FEA=FLmRNA TIER=FL STK=3 UG=Os.14842 UG_TITLE=(japonica cultivar-group) cDNA clone:J013002C08, full insert sequence DEF=Oryza sativa (japonica cultivar-group) cDNA clone:J013002C08, full insert sequence. FL=gb:AK061999.1 gb:AK065164.1 REP_ORG=O. sativa
	OsAffx.17972.1.S1_at	BCP	103	103.6	106.5	441.9	442.1	395.1	388.8	406	355.8	732.4	999	655.3	2270.2	2717.6	2338.9	492.3	890.3	581.7	348.1	321.9	311.6	357.6	587.4	409	2.34124	8.10498	LOC_Os09g31270	polygalacturonase, putative, expressed	tigr:9637.m02770 TID=OsAffx.17972.1 CNT=1 FEA=mRNA TIER=ConsEnd STK=0 NOTE=sequence(s) not in UniGene DEF=Polygalacturonase (pectinase), putative REP_ORG=O. sativa
	Os.5319.1.S1_at	BCP	1995.5	2118.1	1877.3	259.3	181.4	229.7	1077.6	1149.4	1118.9	2405.5	3045.2	2726	8583.7	8562.6	8783.8	2311.7	2004.1	2127.8	127.6	163.6	169.3	382.4	881.4	291.7	2.81876	7.40156	LOC_Os10g11140	phosphoglucomutase, chloroplast precursor, putative, expressed	gb:AK064893.1 DB_XREF=gi:32974911 TID=Os.5319.1 CNT=11 FEA=FLmRNA TIER=FL STK=0 UG=Os.5319 UG_TITLE=(japonica cultivar-group) putative phosphoglucomutase (OSJNBa0079H13.5), mRNA DEF=Oryza sativa (japonica cultivar-group) cDNA clone:J013000K21, full insert sequence. FL=gb:AK064893.1 REP_ORG=O. sativa
	Os.46844.1.S1_at	BCP	241.6	191.8	237.3	185.9	225.7	109.8	9.3	26.4	52.8	509.9	661.5	579.7	2418.5	1431.6	1977	365.1	523.9	473.6	378.5	618.4	772	286.6	173.8	289.7	2.56088	7.51979	LOC_Os10g25400	esterase precursor, putative, expressed	gb:AK108245.1 DB_XREF=gi:32993454 TID=Os.46844.1 CNT=3 FEA=FLmRNA TIER=FL STK=1 UG=Os.46844 UG_TITLE=(japonica cultivar-group) putative lipase (OSJNBa0068A07.21), mRNA DEF=Oryza sativa (japonica cultivar-group) cDNA clone:002-140-H05, full insert sequence. FL=gb:AK108245.1 REP_ORG=O. sativa
	Os.48028.1.S1_x_at	BCP	14.8	10.3	2.9	183.9	171.2	245.2	70.7	14.8	41.7	473.7	786.1	821.6	2003.1	2448.9	2844.7	650.1	863.8	1180.9	346.1	34.8	76.7	157.3	69.2	111.1	2.07376	6.10647	LOC_Os10g35500	epoxide hydrolase, putative, expressed	gb:C99392 DB_XREF=gi:3762144 DB_XREF=C99392 CLONE=E11046_1Z TID=Os.48028.1 CNT=4 FEA=mRNA TIER=ConsEnd STK=0 UG=Os.48028 UG_TITLE=(japonica cultivar-group) putative epoxide hydrolase (OSJNBa0017E08.3), mRNA REP_ORG=O. sativa
	Os.46474.2.S1_x_at	BCP	1307.7	1390.3	1482.6	1068.1	973.7	1498.5	260	317.9	325.1	1071.9	1722.7	1137.2	3560.6	4896.8	4420.9	1011.7	1261.8	1284.7	467.6	770.5	964.8	732	1207	1186.6	2.56626	8.2755	LOC_Os10g36780	prolyl carboxypeptidase like protein, putative, expressed	gb:NM_197310.1 DB_XREF=gi:37535979 TID=Os.46474.2 CNT=2 FEA=mRNA TIER=ConsEnd STK=0 UG=Os.46474 DEF=Oryza sativa (japonica cultivar-group) putative serine peptidase (OSJNBa0055O03.8), mRNA. PROD=putative serine peptidase REP_ORG=O. sativa
	Os.46823.2.S1_x_at	BCP	111.3	63.7	83.3	30.5	27.3	72.4	416.3	494.5	335.5	1227.7	1648.3	1341.8	9119.6	9937.8	8355.3	3135.2	2844.9	2853.3	23.5	72.5	182.1	301.9	269.7	407	2.90878	8.17556	LOC_Os10g41480	phospho-2-dehydro-3-deoxyheptonate aldolase 2, chloroplast precursor, putative, expressed	gb:NM_197776.1 DB_XREF=gi:37536911 TID=Os.46823.2 CNT=1 FEA=mRNA TIER=ConsEnd STK=0 UG=Os.46823 DEF=Oryza sativa (japonica cultivar-group) putative 3-deoxy-D-arabino-heptulosonate 7-phosphate synthase (OSJNBa0027P10.18), mRNA. PROD=putative 3-deoxy-D-arabino-heptulosonate7-phosphate synthase REP_ORG=O. sativa
	Os.46823.1.S1_at	BCP	24.6	39.8	39.9	50.3	85.3	17.9	1346.1	1411	1083.8	5294.3	5547.9	4198.9	18574.9	19646.9	13489.1	5751.1	6377	4823.1	17.2	124.4	13.8	24.4	223.7	157.1	2.9128	7.03197	LOC_Os10g41480	phospho-2-dehydro-3-deoxyheptonate aldolase 2, chloroplast precursor, putative, expressed	gb:AK109667.1 DB_XREF=gi:32994876 TID=Os.46823.1 CNT=1 FEA=FLmRNA TIER=FL STK=1 UG=Os.46823 UG_TITLE=(japonica cultivar-group) putative 3-deoxy-D-arabino-heptulosonate 7-phosphate synthase (OSJNBa0027P10.18), mRNA DEF=Oryza sativa (japonica cultivar-group) cDNA clone:002-145-A06, full insert sequence. FL=gb:AK109667.1 REP_ORG=O. sativa
	Os.19158.1.S1_at	BCP	1151.1	1144.1	1203.7	1627.9	1672.9	1609.8	2808	3059.6	2852.7	2123.2	2744	2227	9234.4	11190.8	8931.6	3368.3	4021.7	3774.8	409	303.7	451.7	321	702.7	168.1	2.29614	6.12157	LOC_Os11g14950	acetolactate synthase/ amino acid binding protein, putative, expressed	gb:CF325673 DB_XREF=gi:33799625 DB_XREF=JMT1--03-N23.g1 CLONE=JMT1--03-N23 TID=Os.19158.1 CNT=9 FEA=EST TIER=ConsEnd STK=0 UG=Os.19158 UG_TITLE=Transcribed sequence with weak similarity to protein ref:NP_197133.1 (A.thaliana) acetolactate synthase-like protein (Arabidopsis thaliana) REP_ORG=O. sativa
	Os.9986.1.S1_at	BCP	944.7	1379.9	1054.1	2810.5	2401.6	1682.5	945.3	1790.8	970.9	2643.9	2723.4	2751.3	8838.2	8916.5	7071.6	2821.9	4052.4	2166.8	508.4	148	160.8	285.4	421.3	287.6	2.18098	6.44415	LOC_Os11g19700	cycloeucalenol cycloisomerase, putative, expressed	gb:AK120763.1 DB_XREF=gi:37990386 TID=Os.9986.1 CNT=8 FEA=FLmRNA TIER=FL STK=0 UG=Os.9986 UG_TITLE=(japonica cultivar-group) cDNA clone:J023007G17, full insert sequence DEF=Oryza sativa (japonica cultivar-group) cDNA clone:J023007G17, full insert sequence. FL=gb:AK120763.1 REP_ORG=O. sativa
	Os.35606.1.S1_at	TCP	257.2	217.5	222.8	87.1	83.6	266.7	299.3	292.5	294.4	223.3	236.4	227.1	654.2	744.2	541.7	2512.6	2273.9	2988.8	673.7	505.5	940.1	1117.6	1195.6	1163.9	2.10154	5.64618	LOC_Os01g01610	HESB-like domain-containing protein 2, mitochondrial precursor, putative, expressed	gb:AK066672.1 DB_XREF=gi:32976690 TID=Os.35606.1 CNT=1 FEA=FLmRNA TIER=FL STK=1 UG=Os.35606 UG_TITLE=(japonica cultivar-group) P0005A05.9 (P0005A05.9), mRNA DEF=Oryza sativa (japonica cultivar-group) cDNA clone:J013071F21, full insert sequence. FL=gb:AK066672.1 REP_ORG=O. sativa
	Os.22886.1.A1_at	TCP	273.1	374.4	404.4	424.7	438.1	381.7	730.8	502.3	637.1	532.8	521.7	670.7	1167.8	1033.6	1065.6	2989.8	1151.5	2376.7	568.7	669.1	312.7	443.2	226.6	315.8	2.03519	6.96442	LOC_Os01g05490	triosephosphate isomerase, cytosolic, putative, expressed	gb:AU029551 DB_XREF=gi:3762799 DB_XREF=AU029551 CLONE=E31065_6Z TID=Os.22886.1 CNT=8 FEA=mRNA TIER=ConsEnd STK=0 UG=Os.22886 UG_TITLE=Rice mRNA for triosephosphate isomerase, partial sequence REP_ORG=O. sativa
	Os.49305.2.S1_x_at	TCP	134.5	95.1	131	51.8	21.5	69.7	77.9	68.3	104.6	9.4	3.8	2.5	9.7	8.9	2.6	1400.9	1881	3969.9	722.7	805.2	791	690	541.8	340.4	2.33607	5.66692	LOC_Os01g51754	alpha-amylase isozyme C2 precursor, putative, expressed	gb:AK070307.1 DB_XREF=gi:32980331 TID=Os.49305.2 CNT=2 FEA=FLmRNA TIER=FL STK=1 UG=Os.49305 UG_TITLE=(japonica cultivar-group) cDNA clone:J023048B02, full insert sequence DEF=Oryza sativa (japonica cultivar-group) cDNA clone:J023048B02, full insert sequence. FL=gb:AK070307.1 REP_ORG=O. sativa
	Os.24868.2.S1_x_at	TCP	898.2	828.4	717.6	158.9	191	336.3	490.2	466.1	387.9	7.2	32.4	7.1	35.9	8.7	22.1	15138.5	17383.1	17374.8	5396.3	7822.4	5409.6	3101.8	2566.2	2969.5	2.22116	7.12493	LOC_Os01g51754	alpha-amylase isozyme C2 precursor, putative, expressed	gb:NM_191752.1 DB_XREF=gi:34910587 GEN=B1131B07.22 TID=Os.24868.2 CNT=1 FEA=mRNA TIER=ConsEnd STK=0 UG=Os.24868 DEF=Oryza sativa (japonica cultivar-group) putative alpha-amylase (B1131B07.22), mRNA. PROD=putative alpha-amylase REP_ORG=O. sativa
	Os.23472.2.A1_x_at	TCP	5.9	11.6	3	90.1	95.2	75	1.8	19.4	24.8	80.4	5.6	3	10.7	134.5	70.2	7334.9	8882.4	8991.4	3178.6	2581.2	4259.1	942.2	575.9	1001.2	2.08551	6.86479	LOC_Os01g66700	beta-hexosaminidase beta chain precursor, putative, expressed	gb:NM_190222.1 DB_XREF=gi:34907527 GEN=B1078G07.2 TID=Os.23472.2 CNT=1 FEA=mRNA TIER=ConsEnd STK=0 UG=Os.23472 DEF=Oryza sativa (japonica cultivar-group) beta-N-acetylhexosaminidase -like protein (B1078G07.2), mRNA. PROD=beta-N-acetylhexosaminidase -like protein REP_ORG=O. sativa
	Os.53051.1.S1_at	TCP	8.5	42.8	27	34.5	33.4	40.8	12.7	32.3	47.5	86.5	101.5	71.3	2170.7	2179.2	2103	8743.3	8558.9	7501.1	1130.8	1348.9	720.5	565	383.7	425.1	3.92754	10.4208	LOC_Os02g01270	START domain-containing protein, putative, expressed	gb:AK070607.1 DB_XREF=gi:32980631 TID=Os.53051.1 CNT=1 FEA=FLmRNA TIER=FL STK=1 UG=Os.53051 UG_TITLE=(japonica cultivar-group) cDNA clone:J023078M16, full insert sequence DEF=Oryza sativa (japonica cultivar-group) cDNA clone:J023059B18, full insert sequence. FL=gb:AK070607.1 REP_ORG=O. sativa
	Os.53051.2.S1_x_at	TCP	62.5	1.8	25.4	9.9	4.2	10.9	17.4	5.4	14.3	94	36.6	77.3	2324.8	2609.7	2317	8342.3	8039.5	9555.7	1092.1	1291.1	1039.2	459.4	883.8	531.8	3.19665	8.95751	LOC_Os02g01270	START domain-containing protein, putative, expressed	gb:AK070993.1 DB_XREF=gi:32981016 TID=Os.53051.2 CNT=1 FEA=FLmRNA TIER=FL STK=1 UG=Os.53051 UG_TITLE=(japonica cultivar-group) cDNA clone:J023078M16, full insert sequence DEF=Oryza sativa (japonica cultivar-group) cDNA clone:J023078M16, full insert sequence. FL=gb:AK070993.1 REP_ORG=O. sativa
	OsAffx.24953.1.S1_s_at	TCP	922.7	937.1	884.8	1054.8	1067.5	794.6	805.1	791.9	866.1	1240.8	1215.4	1207.2	3774.6	4121.2	3644.2	16564	13480.8	14675.3	3644.9	2611.3	3907.6	3959.9	3532	3703.4	3.56093	9.03647	LOC_Os03g03370	beta-carotene hydroxylase, putative, expressed	tigr:9631.m00248 TID=OsAffx.24953.1 CNT=1 FEA=mRNA TIER=ConsEnd STK=0 NOTE=sequence(s) not in UniGene DEF=Carotene hydroxylase, putative REP_ORG=O. sativa
	Os.55389.1.S1_at	TCP	19.8	50.6	19	48.6	101	38.1	67.8	139.2	112.2	392.3	316.6	411.6	398.6	396.3	390.7	852.5	731.8	1012.3	364.3	122.3	374.1	291.7	129.8	228.4	2.07119	4.23379	LOC_Os03g26930	lysosomal protective protein precursor, putative, expressed	gb:AK107994.1 DB_XREF=gi:32993203 TID=Os.55389.1 CNT=1 FEA=FLmRNA TIER=FL STK=1 UG=Os.55389 UG_TITLE=(japonica cultivar-group) cDNA clone:002-135-F11, full insert sequence DEF=Oryza sativa (japonica cultivar-group) cDNA clone:002-135-F11, full insert sequence. FL=gb:AK107994.1 REP_ORG=O. sativa
	Os.7991.1.S1_at	TCP	40.8	24.3	27.2	1.1	1.8	26.8	1.3	1	8.4	774.2	350	491.4	453.2	551	618.1	2087.9	1251.1	2430.3	27.7	261.5	102	234.3	26.4	156.3	2.69685	7.75609	LOC_Os04g41620	endochitinase A precursor, putative, expressed	gb:AB003194.1 DB_XREF=gi:4426561 TID=Os.7991.1 CNT=38 FEA=FLmRNA TIER=FL STK=3 UG=Os.7991 DEF=Oryza sativa (japonica cultivar-group) mRNA for chitinase IIb, complete cds. PROD=chitinase IIb FL=gb:AK099973.1 gb:AB003194.1 gb:AK060363.1 REP_ORG=O. sativa
	Os.10166.1.S1_at	TCP	65.1	94.5	60	39.4	4.4	14.6	206.2	249	222.1	321.6	487.6	377.9	275.9	163.7	257.7	1194.4	795.2	1380.1	203.6	227.1	260.2	313.5	15.4	281.4	2.44955	7.56391	LOC_Os04g41680	endochitinase A precursor, putative, expressed	gb:AB096140.1 DB_XREF=gi:30793456 GEN=chia4a TID=Os.10166.1 CNT=14 FEA=FLmRNA TIER=FL+Stack STK=6 UG=Os.10166 DEF=Oryza sativa (japonica cultivar-group) chia4a mRNA for chitinase, complete cds. PROD=chitinase FL=gb:AK104426.1 gb:AK071013.1 gb:AK104242.1 gb:AB096140.1 REP_ORG=O. sativa
	Os.19361.1.S2_at	TCP	999.9	1011.5	933.7	478.5	463.4	2121.8	5.1	4.7	42.6	399.2	426.1	410	12484.9	13550.6	10617.9	27218.7	36655	27162.8	2747	3140	3151.1	1329.3	1174.9	1217.3	2.00867	5.95175	LOC_Os04g45290	beta-fructofuranosidase 1 precursor, putative, expressed	gb:AK065130.1 DB_XREF=gi:32975148 TID=Os.19361.1 CNT=18 FEA=FLmRNA TIER=FL+Stack STK=10 UG=Os.19361 UG_TITLE=(japonica cultivar-group) cDNA clone:J023147H06, full insert sequence DEF=Oryza sativa (japonica cultivar-group) cDNA clone:J013001P13, full insert sequence. FL=gb:AK099312.1 gb:AK099126.1 gb:AK065130.1 REP_ORG=O. sativa
	OsAffx.4272.1.S1_at	TCP	7.4	15.4	5.8	7.4	17	16.4	5	5.1	10.2	18.1	83.2	4.5	1968.4	2334.7	2362.7	12034.6	11289.7	12339.3	1681.7	1750.6	2599.1	2240.5	1274.8	2671.5	4.50481	10.1542	LOC_Os05g07880	phospholipase D alpha 1 precursor, putative, expressed	tigr:9633.m00705 TID=OsAffx.4272.1 CNT=1 FEA=mRNA TIER=ConsEnd STK=0 NOTE=sequence(s) not in UniGene DEF=phospholipase d alpha 1 precursor (ec 3.1.4.4) (pld alpha 1) (choline phosphatase 1) (phosphatidylcholine-hydrolyzing phospholipase d 1). (rice REP_ORG=O. sativa
	Os.25202.1.S1_at	TCP	133.2	115.1	141.2	496.8	542.6	352.2	749.5	869.9	1058.3	802.5	1201.3	1185.3	3657.2	4489.8	4190.9	9433.6	7804.9	12221.9	1152.4	2103.4	2337.1	2702	2315.1	2512.1	2.10112	5.87817	LOC_Os05g32710	isoamylase-type starch debranching enzyme ISO2, putative, expressed	gb:CA764197 DB_XREF=gi:27546100 DB_XREF=AF53-Rpf_02_J20_T7_070.ab1 CLONE=C0000620 TID=Os.25202.1 CNT=3 FEA=EST TIER=ConsEnd STK=0 UG=Os.25202 UG_TITLE=Transcribed sequence with weak similarity to protein ref:NP_171830.1 (A.thaliana) putative isoamylase (Arabidopsis thaliana) REP_ORG=O. sativa
	Os.23511.1.S1_at	TCP	142.8	65.3	48.7	25.7	35.4	33.4	2.7	42.4	28.8	100.9	45	91.1	518.2	522.5	424.7	1284.4	1866.5	2015.4	606	351.4	438.1	42.7	49.6	307.2	3.08003	8.27682	LOC_Os05g33190	retrotransposon protein, putative, Ty1-copia subclass, expressed	gb:AK107541.1 DB_XREF=gi:32992750 TID=Os.23511.1 CNT=3 FEA=FLmRNA TIER=FL STK=0 UG=Os.23511 UG_TITLE=(japonica cultivar-group) cDNA clone:002-129-H09, full insert sequence DEF=Oryza sativa (japonica cultivar-group) cDNA clone:002-129-H09, full insert sequence. FL=gb:AK107541.1 REP_ORG=O. sativa
	Os.53085.1.S1_at	TCP	375.7	387.5	459.8	1359.8	1393.2	1321.7	102.6	63.1	84.2	414.2	366.9	335.6	884.6	1124.7	903.8	25886.2	24945.1	20354.7	6099.6	7926.3	8038.2	3863.9	4420.8	3549	3.10332	8.93615	LOC_Os05g49900	fatty acid elongase, putative, expressed	gb:AK070754.1 DB_XREF=gi:32980777 TID=Os.53085.1 CNT=1 FEA=FLmRNA TIER=FL STK=1 UG=Os.53085 UG_TITLE=(japonica cultivar-group) cDNA clone:J023067B12, full insert sequence DEF=Oryza sativa (japonica cultivar-group) cDNA clone:J023067B12, full insert sequence. FL=gb:AK070754.1 REP_ORG=O. sativa
	Os.24909.1.A1_s_at	TCP	447.8	562.4	439.3	3.8	37.7	37.3	59.3	61.5	43.7	78.4	136.9	54.8	560.8	619.1	569.7	1283.1	1091.9	1293.6	429.7	201.1	556.8	453.2	115.7	295.6	2.07252	4.44241	LOC_Os06g44460	D-3-phosphoglycerate dehydrogenase, chloroplast precursor, putative, expressed	gb:CF308917 DB_XREF=gi:33680678 DB_XREF=ABF--02-O15.g1 CLONE=ABF--02-O15 TID=Os.24909.1 CNT=2 FEA=EST TIER=ConsEnd STK=0 UG=Os.24909 UG_TITLE=Transcribed sequence with moderate similarity to protein ref:NP_195146.1 (A.thaliana) Phosphoglycerate dehydrogenase - like protein (Arabidopsis thaliana) REP_ORG=O. sativa
	Os.29063.2.S1_at	TCP	302.2	284.7	366.4	510.8	622.2	577.7	418	331.7	323.1	492.1	546.6	616.3	1212.6	1854.8	1658	4756.3	4199.9	5005.4	214.7	523.3	1007.7	408.4	731	410.8	2.56432	9.32919	LOC_Os07g43460	protein SUR2, putative, expressed	gb:AK070893.1 DB_XREF=gi:32980916 TID=Os.29063.2 CNT=5 FEA=FLmRNA TIER=FL STK=0 UG=Os.29063 UG_TITLE=(japonica cultivar-group) similar to acid phosphatase (P0506F02.12), mRNA DEF=Oryza sativa (japonica cultivar-group) cDNA clone:J023072H19, full insert sequence. FL=gb:AK070893.1 REP_ORG=O. sativa
	Os.9980.2.S1_x_at	TCP	2067.2	2225	2065.7	1268.6	1278.3	1677	1702.6	1747.9	1687.8	2314.7	2379.2	2136.2	19171.3	20318.8	17490.8	40007	43683.1	41385.7	12048.2	10834.2	16194.2	8906	6141.7	9506.3	2.03682	5.1923	LOC_Os07g46790	4-alpha-glucanotransferase, putative, expressed	gb:NM_186042.1 DB_XREF=gi:34899169 GEN=P0453E03.19 TID=Os.9980.2 CNT=1 FEA=mRNA TIER=ConsEnd STK=0 UG=Os.9980 DEF=Oryza sativa (japonica cultivar-group) putative 4-alpha-glucanotransferase (P0453E03.19), mRNA. PROD=putative 4-alpha-glucanotransferase REP_ORG=O. sativa
	Os.53114.1.S1_at	TCP	453.4	348	356.4	3.9	22.9	63.2	35.6	1.8	9.3	85.5	43.6	50.4	441.1	724.6	400.9	2865	3833.1	3159.1	188.7	410	289.3	212.8	70.6	298.5	4.35978	14.6335	LOC_Os07g48610	catalytic/ hydrolase, putative, expressed	gb:AK070883.1 DB_XREF=gi:32980906 TID=Os.53114.1 CNT=1 FEA=FLmRNA TIER=FL STK=1 UG=Os.53114 UG_TITLE=(japonica cultivar-group) cDNA clone:J023063M21, full insert sequence DEF=Oryza sativa (japonica cultivar-group) cDNA clone:J023063M21, full insert sequence. FL=gb:AK070883.1 REP_ORG=O. sativa
	Os.54050.1.S1_at	TCP	307.8	297	426.1	546.8	543.9	516.4	2633.4	2854.6	3075.6	1137	982.1	963.5	12243	11789.4	11593.8	28738.2	27365.6	26090.9	4013.7	3969.9	5902.5	2269.7	2563.5	2374.5	2.2352	6.23187	LOC_Os09g29404	glycogen operon protein glgX, putative, expressed	gb:AK101554.1 DB_XREF=gi:32986763 TID=Os.54050.1 CNT=4 FEA=FLmRNA TIER=FL STK=1 UG=Os.54050 UG_TITLE=(japonica cultivar-group) cDNA clone:002-120-A01, full insert sequence DEF=Oryza sativa (japonica cultivar-group) cDNA clone:J033050A06, full insert sequence. FL=gb:AK106986.1 gb:AK101554.1 REP_ORG=O. sativa
	Os.46504.1.S1_at	TCP	33.6	47.6	18.7	22.3	38.7	15.9	32.6	29.8	1.8	84.9	5.9	62.5	126	105.4	94.3	404.5	385	279.7	33.7	38	37.3	112.1	62.1	181.6	2.12004	7.21329	LOC_Os10g09090	cytochrome P450 76C1, putative, expressed	gb:AK070240.1 DB_XREF=gi:32980264 TID=Os.46504.1 CNT=2 FEA=FLmRNA TIER=FL STK=1 UG=Os.46504 UG_TITLE=(japonica cultivar-group) putative cytochrome P450 (OSJNBa0071I20.17), mRNA DEF=Oryza sativa (japonica cultivar-group) cDNA clone:J023047K04, full insert sequence. FL=gb:AK070240.1 REP_ORG=O. sativa
	Os.152.1.S1_at	TCP	192.3	222.5	183.6	2864.7	3337.2	2075.3	1097.1	866.8	872	409.3	421.5	461.6	3028.1	4047.1	3092.3	40255.4	36219	33657.4	9154.6	10797.3	11795.7	7298.6	9179.1	6823.9	3.07053	8.46914	LOC_Os11g01340 | LOC_Os12g01370	omega-3 fatty acid desaturase, chloroplast precursor, putative, expressed	gb:AK071185.1 DB_XREF=gi:32981208 TID=Os.152.1 CNT=14 FEA=FLmRNA TIER=FL STK=0 UG=Os.152 UG_TITLE=(japonica cultivar-group) mRNA for w-3 fatty acid desaturase, partial cds DEF=Oryza sativa (japonica cultivar-group) cDNA clone:J023083P12, full insert sequence. FL=gb:AK071185.1 REP_ORG=O. sativa
	Os.47344.1.A1_at	TCP	324.4	313.2	235.6	263	361.8	282	266.2	224.8	323.2	629.7	482	416.2	1750.5	1270.7	1566	5447	4259.9	5159.7	1311.8	462.6	999.5	1481.7	1589.9	1773.4	2.9095	7.5132	LOC_Os11g07440	neutral/alkaline invertase, putative, expressed	gb:AK070884.1 DB_XREF=gi:32980907 TID=Os.47344.1 CNT=5 FEA=FLmRNA TIER=FL STK=1 UG=Os.47344 UG_TITLE=(japonica cultivar-group) cDNA clone:J023068M15, full insert sequence DEF=Oryza sativa (japonica cultivar-group) cDNA clone:J023068M15, full insert sequence. FL=gb:AK070884.1 REP_ORG=O. sativa
	Os.15116.1.S1_at	TCP	1799.9	2008.4	2253.5	782.7	726.1	1366.4	824.7	832.2	878.9	838	1032.2	1011	5282	5845.5	5374.7	21533.8	18726.6	23910.2	1934.5	1986.7	2066.4	628	748.3	653.9	3.68383	12.1334	LOC_Os12g20150	chloroplast alpha-glucan water dikinase isoform 3, putative, expressed	gb:AK072331.1 DB_XREF=gi:32982354 TID=Os.15116.1 CNT=19 FEA=FLmRNA TIER=FL STK=1 UG=Os.15116 UG_TITLE=(japonica cultivar-group) cDNA clone:J023039L19, full insert sequence DEF=Oryza sativa (japonica cultivar-group) cDNA clone:J023039L19, full insert sequence. FL=gb:AK119246.1 gb:AK072331.1 REP_ORG=O. sativa
	OsAffx.2658.1.S1_at	MPG	9.7	11.5	18.1	2.5	46.1	14.9	18.6	12	10.2	156.2	11.5	23.6	98.6	22.2	6.2	27.1	19.7	15.5	545.4	432	20.8	25.6	64.7	39.7	2.76569	11.066	LOC_Os02g17860	expressed protein	tigr:9630.m01676 TID=OsAffx.2658.1 CNT=1 FEA=mRNA TIER=ConsEnd STK=0 NOTE=sequence(s) not in UniGene DEF=expressed protein REP_ORG=O. sativa
	OsAffx.24618.1.S1_at	MPG	14.2	2.8	9.8	4.6	2.7	27.8	4.4	33.9	3.6	67.5	32.7	2.4	27	12.9	14.8	101.9	5.8	45.9	427.4	250.4	49.3	22.9	64.8	33.9	2.45731	8.58066	LOC_Os02g37770	phosphatidylcholine-sterol acyltransferase precursor, putative, expressed	tigr:9630.m03617 TID=OsAffx.24618.1 CNT=1 FEA=mRNA TIER=ConsEnd STK=0 NOTE=sequence(s) not in UniGene DEF=expressed protein REP_ORG=O. sativa
	OsAffx.12617.1.S1_at	MPG	36.6	6.8	10.8	13.3	12.8	4.2	10.3	20.1	6.1	13.5	5.2	8.4	17.3	6.7	4.7	150.7	67.1	38	462.7	802	134.7	79.3	129.3	221.2	2.09177	7.21867	LOC_Os02g52790	octicosapeptide/Phox/Bem1p, putative	tigr:9630.m05209 TID=OsAffx.12617.1 CNT=1 FEA=mRNA TIER=ConsEnd STK=0 NOTE=sequence(s) not in UniGene DEF=hypothetical protein REP_ORG=O. sativa
	OsAffx.22569.2.S1_at	MPG	1.9	17	9.6	5.4	21.9	19.3	5.1	1.7	5	6.9	12.1	8.8	50.9	4.2	1.8	22.8	8.5	6.5	126.1	243.9	27.3	26	33	51.6	2.4438	7.48385	LOC_Os06g08014	leucoanthocyanidin dioxygenase, putative	tigr:9634.m00726 TID=OsAffx.22569.2 CNT=2 FEA=mRNA TIER=ConsEnd STK=0 NOTE=sequence(s) not in UniGene DEF=oxidoreductase, 2OG-Fe(II) oxygenase family, putative REP_ORG=O. sativa
	OsAffx.29170.1.S1_at	MPG	71.6	67	9.4	11.8	98.3	73.9	5.8	14.4	42.6	82.9	73.4	70.5	112.7	13	124	116.3	189.3	125.6	419.9	471.9	93.9	75.6	85.3	78.1	2.21817	7.42344	LOC_Os08g12990	retrotransposon protein, putative, unclassified	tigr:9636.m01279 TID=OsAffx.29170.1 CNT=1 FEA=mRNA TIER=ConsEnd STK=0 NOTE=sequence(s) not in UniGene DEF=hypothetical protein REP_ORG=O. sativa
	OsAffx.20481.1.S1_at	MPG	4.1	8	8.6	2.7	9	20.8	47.5	54.3	23.5	20.6	75.6	5.6	54.1	8.4	10	37.3	15.7	17.5	232.3	189.7	182.1	77.6	77.7	37.3	2.44144	6.28255	LOC_Os10g20820	hypothetical protein	tigr:9638.m01728 TID=OsAffx.20481.1 CNT=2 FEA=mRNA TIER=ConsEnd STK=0 NOTE=sequence(s) not in UniGene DEF=hypothetical protein REP_ORG=O. sativa
	OsAffx.18834.1.S1_x_at	MPG	326	268.2	227.4	83.4	30.5	55.5	125.9	26.1	88.9	18.2	15.5	46.9	64.5	148	19.4	244.2	304.9	252.9	1167.4	654.4	366.8	186.7	94.8	275.4	2.00736	4.81952	LOC_Os11g13820	protein phosphatase 2C isoform epsilon, putative, expressed	tigr:9639.m01274 TID=OsAffx.18834.1 CNT=1 FEA=mRNA TIER=ConsEnd STK=0 NOTE=sequence(s) not in UniGene DEF=serinethreonine phosphatase type 2c, putative REP_ORG=O. sativa
	OsAffx.24503.1.S1_x_at	GPG	245.2	85.9	204.8	34.6	96.1	68.2	16	28.1	17.4	22.6	10.7	18.1	42.1	6	23.8	71.3	36.8	43.7	101.7	121	124.5	211.2	886	709.2	2.89233	10.0083	LOC_Os02g29960	flavonoid 3-monooxygenase, putative, expressed	tigr:9630.m02864 TID=OsAffx.24503.1 CNT=1 FEA=mRNA TIER=ConsEnd STK=0 NOTE=sequence(s) not in UniGene DEF=cytochrome P450 monooxygenase CYP92A1 REP_ORG=O. sativa
	OsAffx.12349.1.S1_at	GPG	10.5	16.6	4	8.5	12.3	15.1	26.3	26.5	22	42.3	58.4	53	21.2	5.9	22.5	13.6	6.8	11.7	121.4	193.8	17.4	479.5	428.6	218.5	2.21156	8.75103	LOC_Os02g34530	OsPDIL5-3 - Oryza sativa protein disulfide isomerase, expressed	tigr:9630.m03287 TID=OsAffx.12349.1 CNT=1 FEA=mRNA TIER=ConsEnd STK=0 NOTE=sequence(s) not in UniGene DEF=hypothetical protein REP_ORG=O. sativa
	OsAffx.24718.1.S1_at	GPG	108.1	6.7	49.2	18.9	36.3	6.1	17.3	49.5	6.3	10.8	6.7	13.5	34.8	7.4	31.2	11	17.5	16	98.4	93	35.5	280.3	656.4	16.7	2.59297	7.87514	LOC_Os02g44134	pollen thioesterase, putative	tigr:9630.m04269 TID=OsAffx.24718.1 CNT=1 FEA=mRNA TIER=ConsEnd STK=0 NOTE=sequence(s) not in UniGene DEF=56300-57889 REP_ORG=O. sativa
	OsAffx.3110.1.S1_at	GPG	7.4	11.9	6.1	16.2	33.6	3.1	3.3	4.3	8.8	3.9	27.1	7.1	6.2	3.9	4.1	33.3	82.6	21.7	33.3	29.3	82.6	179.2	409.7	189.3	2.29177	7.19646	LOC_Os03g02030	folylpolyglutamate synthase, mitochondrial precursor, putative, expressed	tigr:9631.m00109 TID=OsAffx.3110.1 CNT=2 FEA=mRNA TIER=ConsEnd STK=0 NOTE=sequence(s) not in UniGene DEF=expressed protein REP_ORG=O. sativa
	Os.27225.1.S1_at	GPG	32.2	2.9	33.8	11.4	3.2	14.6	2.6	3	28.7	3.1	53.3	14.5	2.8	47.7	9.8	13.2	75	24.9	29.9	25.3	83.5	264.1	235.3	14.7	2.81796	8.9475	LOC_Os03g55250	cytochrome P450 71C4, putative, expressed	gb:AK059895.1 DB_XREF=gi:32969913 TID=Os.27225.1 CNT=3 FEA=FLmRNA TIER=FL STK=1 UG=Os.27225 UG_TITLE=(japonica cultivar-group) cDNA clone:006-208-E05, full insert sequence DEF=Oryza sativa (japonica cultivar-group) cDNA clone:006-208-E05, full insert sequence. FL=gb:AK059895.1 REP_ORG=O. sativa
	Os.44934.1.S1_at	GPG	176.5	201.1	140.5	63.9	14.2	39.1	21.6	10.1	39.8	87.4	32.1	35.1	114.9	21.3	62.4	191.4	179.9	248.3	97.3	233	155.2	857.2	988.2	984.5	3.96496	11.2841	LOC_Os03g63310	cytochrome P450 71E1, putative, expressed	gb:NM_185174.1 DB_XREF=gi:34897433 GEN=OSJNBb0096M04.15 TID=Os.44934.1 CNT=2 FEA=mRNA TIER=ConsEnd STK=0 UG=Os.44934 DEF=Oryza sativa (japonica cultivar-group) putative cytochrome P450 (OSJNBb0096M04.15), mRNA. PROD=putative cytochrome P450 REP_ORG=O. sativa
	Os.56217.1.S1_at	GPG	48	21.5	50.5	5.1	10.3	60.3	6.2	6.7	17.4	23.8	12.8	11.7	47.5	84.5	4	36.4	16.2	14.8	162	72.6	65.1	380.9	395.8	305.4	2.35123	9.10467	LOC_Os04g32010	acetolactate synthase III, chloroplast precursor, putative, expressed	gb:AK109628.1 DB_XREF=gi:32994837 TID=Os.56217.1 CNT=1 FEA=FLmRNA TIER=FL STK=1 UG=Os.56217 UG_TITLE=(japonica cultivar-group) cDNA clone:002-138-C02, full insert sequence DEF=Oryza sativa (japonica cultivar-group) cDNA clone:002-138-C02, full insert sequence. FL=gb:AK109628.1 REP_ORG=O. sativa
	Os.52793.1.S1_at	GPG	15.6	74.2	11.5	181	230.3	269.1	112.3	94.1	64.3	14.8	12	75.7	12.8	11.1	61.7	19.1	119.4	7.2	123.7	69.2	245.5	1268.5	1401.3	1054.3	4.71386	14.3089	LOC_Os04g43840	carboxy-lyase, putative, expressed	gb:AK069293.1 DB_XREF=gi:32979317 TID=Os.52793.1 CNT=1 FEA=FLmRNA TIER=FL STK=1 UG=Os.52793 UG_TITLE=(japonica cultivar-group) cDNA clone:J023013B19, full insert sequence DEF=Oryza sativa (japonica cultivar-group) cDNA clone:J023013B19, full insert sequence. FL=gb:AK069293.1 REP_ORG=O. sativa
	Os.17778.2.S1_at	GPG	29.2	28.5	87.9	54.9	48.1	9.7	34.4	35	46.9	80.1	61.1	76	69.6	50.8	34.9	18.2	22.9	83.3	63.7	22.4	46.5	187.7	138.4	455.2	2.13538	6.10659	LOC_Os04g58410	mismatch repair ATPase, putative, expressed	gb:AK107890.1 DB_XREF=gi:32993099 TID=Os.17778.2 CNT=1 FEA=FLmRNA TIER=FL STK=1 UG=Os.17778 UG_TITLE=(japonica cultivar-group) cDNA clone:002-134-E06, full insert sequence DEF=Oryza sativa (japonica cultivar-group) cDNA clone:002-134-E06, full insert sequence. FL=gb:AK107890.1 REP_ORG=O. sativa
	OsAffx.4247.1.S1_at	GPG	6.8	21.6	36.5	216.4	164.8	134.3	39.9	36.4	65.7	11.4	13.2	2.1	113.1	13.1	3.8	20.5	103.1	60.8	95.4	172.9	165.5	53	476.9	558	2.20379	6.08828	LOC_Os05g04240	esterase precursor, putative, expressed	tigr:9633.m00350 TID=OsAffx.4247.1 CNT=1 FEA=mRNA TIER=ConsEnd STK=0 NOTE=sequence(s) not in UniGene DEF=BT004397 putative lipase REP_ORG=O. sativa
	OsAffx.27167.1.A1_at	GPG	24.3	15.5	41.4	32.8	2.9	39.7	11	2.6	22.5	36.1	34.1	26.5	72.5	48.3	50.5	151.7	214.3	65.8	111	37	217.1	489.5	713.8	273.7	2.25472	6.88269	LOC_Os05g34840	hypothetical protein	tigr:9633.m03234 TID=OsAffx.27167.1 CNT=1 FEA=mRNA TIER=ConsEnd STK=0 NOTE=sequence(s) not in UniGene DEF=hypothetical protein REP_ORG=O. sativa
	OsAffx.27288.1.S1_x_at	GPG	4.7	5.1	11.9	5.9	4.8	5.4	5.1	5	12.1	8.5	4.8	6.5	27.6	85.3	41.8	15.3	10.2	9	159.3	179.3	194.5	419.5	405.5	318	2.08483	5.97679	LOC_Os05g43080	GDSL-motif lipase/hydrolase-like protein, putative	tigr:9633.m04002 TID=OsAffx.27288.1 CNT=1 FEA=mRNA TIER=ConsEnd STK=0 NOTE=sequence(s) not in UniGene DEF=hypothetical protein REP_ORG=O. sativa
	OsAffx.15281.1.S1_at	GPG	17.1	33.5	30.2	2.6	2.6	28.3	2.6	19.9	13.9	17.4	8.1	5.9	37.3	4.8	2.3	4.3	4.8	2	11.5	27.5	19.7	239.6	79.7	6.5	2.13673	5.64371	LOC_Os06g06040	S-adenosylmethionine-dependent methyltransferase/ methyltransferase/ thiopurine S-methyltransferase, putative, expressed	tigr:9634.m00527 TID=OsAffx.15281.1 CNT=1 FEA=mRNA TIER=ConsEnd STK=0 NOTE=sequence(s) not in UniGene DEF=Similar to AF387793 thiol methyltransferase 1 REP_ORG=O. sativa
	Os.54974.1.S1_x_at	GPG	15.4	11.3	8.1	54	31.4	13	7.7	12.8	54.8	16.6	34.3	57.4	95.6	13.8	17.6	20	55.4	8.8	46.7	59.4	41.2	33.3	251.9	192.5	2.0136	6.73035	LOC_Os06g06260	alpha-L-fucosidase 2 precursor, putative, expressed	gb:AK107226.1 DB_XREF=gi:32992435 TID=Os.54974.1 CNT=1 FEA=FLmRNA TIER=FL STK=1 UG=Os.54974 UG_TITLE=(japonica cultivar-group) cDNA clone:002-125-D10, full insert sequence DEF=Oryza sativa (japonica cultivar-group) cDNA clone:002-125-D10, full insert sequence. FL=gb:AK107226.1 REP_ORG=O. sativa
	Os.28301.1.S2_at	GPG	92.3	37.6	46.2	24	13.2	9.3	4.8	22.5	11.3	48.3	22.6	2.5	28.3	43.9	36.3	11.8	3.6	7.3	27.3	28.4	84.3	229.5	345.8	116.8	2.48646	8.24508	LOC_Os07g05360	photosystem II 10 kDa polypeptide, chloroplast precursor, putative, expressed	gb:CB647177 DB_XREF=gi:29642170 DB_XREF=OSJNEb09P23.r CLONE=OSJNEb09P23 TID=Os.28301.1 CNT=150 FEA=FLmRNA TIER=ConsEnd STK=1 UG=Os.28301 UG_TITLE=(japonica cultivar-group) cDNA clone:001-046-C07, full insert sequence FL=gb:AK062172.1 gb:AK120691.1 REP_ORG=O. sativa
	Os.21044.1.S1_at	GPG	2246.2	2418.8	2097.4	338.4	371.7	1123.7	71.4	90.4	94	157.8	321.4	260.7	234.8	363.7	280.4	1368.7	1672.7	1902.2	6244.3	2852.1	8898.5	20213.2	19334.2	17508.4	2.17275	7.98542	LOC_Os07g29220	cyclopropane-fatty-acyl-phospholipid synthase/ oxidoreductase, putative, expressed	gb:AK111684.1 DB_XREF=gi:37988347 TID=Os.21044.1 CNT=4 FEA=FLmRNA TIER=FL STK=1 UG=Os.21044 UG_TITLE=(japonica cultivar-group) cDNA clone:J013169K10, full insert sequence DEF=Oryza sativa (japonica cultivar-group) cDNA clone:J013169K10, full insert sequence. FL=gb:AK111684.1 REP_ORG=O. sativa
	OsAffx.31756.5.S1_x_at	GPG	27.8	24.8	16.2	59.1	129	27.9	15.8	12.2	12.4	10.5	8.4	11.2	12.3	8.5	7.7	36.9	94.7	44.6	138.5	335	97.9	727	99	963.8	2.17015	8.83631	LOC_Os07g46870	sex determination protein tasselseed-2, putative, expressed	tigr:9635.m04718 TID=OsAffx.31756.5 CNT=1 FEA=mRNA TIER=ConsEnd STK=0 NOTE=sequence(s) not in UniGene DEF=oxidoreductase, short chain dehydrogenasereductase family, putative REP_ORG=O. sativa
	OsAffx.5767.1.S1_at	GPG	51.8	10.4	15.1	2.5	30.9	15.8	22.1	27	19.1	19.4	13.7	28.5	14.4	75.4	15.8	7.7	6	16.9	66.7	31.1	33.5	200.7	335	146.4	2.6618	9.2729	LOC_Os08g09860	FMN-dependent dehydrogenase family protein, expressed	tigr:9636.m00940 TID=OsAffx.5767.1 CNT=1 FEA=mRNA TIER=ConsEnd STK=0 NOTE=sequence(s) not in UniGene DEF=hypothetical protein REP_ORG=O. sativa
	OsAffx.8620.1.S1_x_at	GPG	65.3	8	9.5	4.7	23.5	8.9	3.7	8	9	34.7	25.3	17.7	95.5	114.1	61.4	76.9	110.5	132.6	31.3	131.8	22	283.1	527	311.7	2.35068	5.85624	LOC_Os08g40590	oxysterol-binding protein OBPa, putative, expressed	gb:XM_354447.1 DB_XREF=gi:35191493 TID=OsAffx.8620.1 CNT=1 FEA=mRNA TIER=ConsEnd STK=0 NOTE=sequence(s) not in UniGene DEF=Oryza sativa (japonica cultivar-group). REP_ORG=O. sativa
	Os.39637.1.A1_at	GPG	36.3	26.2	38.8	1.5	34.1	23.9	10.7	32.5	53.6	105.5	23.2	52.8	7.8	2.4	21.2	76.7	26.9	45.3	28.9	76.2	89.5	54.3	466.1	213.6	2.02464	6.17756	LOC_Os09g17000	glycerophosphoryl diester phosphodiesterase family protein, putative, expressed	gb:CF313787 DB_XREF=gi:33685548 DB_XREF=HD--02-B02.g1 CLONE=HD--02-B02 TID=Os.39637.1 CNT=2 FEA=EST TIER=ConsEnd STK=1 UG=Os.39637 UG_TITLE=Transcribed sequence with weak similarity to protein ref:NP_176869.1 (A.thaliana) unknown protein (Arabidopsis thaliana) REP_ORG=O. sativa
	OsAffx.6920.1.S1_at	GPG	5.4	28.8	10.4	21.5	3.3	39.1	35	34.7	24.6	8.5	24.1	3.8	3.9	77.6	25.8	137.9	64	48.2	139.6	152.1	116.6	407	620.8	21	2.67587	7.41338	LOC_Os10g39990	oxidoreductase, putative	tigr:9638.m03622 TID=OsAffx.6920.1 CNT=1 FEA=mRNA TIER=ConsEnd STK=0 NOTE=sequence(s) not in UniGene DEF=hypothetical protein REP_ORG=O. sativa
	OsAffx.30755.2.S1_at	GPG	26.7	30.7	5.2	7.7	21.3	4.4	4.5	30.8	10.8	8.7	1.5	23.2	77	19	17.7	12	8.8	3.6	63	60.7	15.6	256.4	285.6	166.1	3.32987	11.1425	LOC_Os10g42800	4-coumarate--CoA ligase 2, putative, expressed	tigr:9638.m03926 TID=OsAffx.30755.2 CNT=1 FEA=mRNA TIER=ConsEnd STK=0 NOTE=sequence(s) not in UniGene DEF=putative 4-coumarate CoA ligase REP_ORG=O. sativa
	Os.52255.1.S1_at	GPG	4.8	2	1.3	3.3	3.1	1.1	3.2	3.8	2	10.9	3.9	30.8	24.4	16.6	4.3	19.5	8.6	5.3	54.7	16.3	39.5	131.5	242.5	65.3	2.40402	8.27403	LOC_Os11g07922	retinol dehydrogenase 12, putative, expressed	gb:AK065928.1 DB_XREF=gi:32975946 TID=Os.52255.1 CNT=1 FEA=FLmRNA TIER=FL STK=1 UG=Os.52255 UG_TITLE=(japonica cultivar-group) cDNA clone:J013044J03, full insert sequence DEF=Oryza sativa (japonica cultivar-group) cDNA clone:J013044J03, full insert sequence. FL=gb:AK065928.1 REP_ORG=O. sativa
	OsAffx.19114.1.S1_x_at	GPG	11.1	8.4	4.8	16.7	34.7	6.9	31.1	18	27.2	22.7	8.6	11.2	15.1	17.7	5.5	31.2	10.6	40.5	18.1	100.3	54.8	219.2	345.5	129.5	2.18544	8.97364	LOC_Os11g32090	geranylgeranyl transferase type-2 beta subunit., putative	tigr:9639.m02916 TID=OsAffx.19114.1 CNT=1 FEA=mRNA TIER=ConsEnd STK=0 NOTE=sequence(s) not in UniGene DEF=Similar to Rab geranylgeranyl transferase componenet, subunit beta REP_ORG=O. sativa
	OsAffx.19157.1.S1_at	GPG	9.8	13.4	10.4	3.6	4.7	3.8	11.5	8	8.8	6.6	12.5	7.4	17.3	12.1	9	38.9	16.2	19.8	37.8	49.7	26.9	47.4	510.4	200.9	4.04225	14.7648	LOC_Os11g34570	erwinia induced protein 1, putative	tigr:9639.m03118 TID=OsAffx.19157.1 CNT=1 FEA=mRNA TIER=ConsEnd STK=0 NOTE=sequence(s) not in UniGene DEF=LysM domain, putative REP_ORG=O. sativa
	OsAffx.20024.1.S1_at	GPG	48.7	8.1	23.7	6.5	60	72.3	60.9	44.3	30.2	14.9	69.2	9.3	9.7	103.4	30.6	28.2	113.3	7.8	37.4	37.6	39.7	372.2	395.1	115.6	3.28508	10.9048	LOC_Os12g39240	cytochrome P450 family protein	tigr:9640.m03825 TID=OsAffx.20024.1 CNT=1 FEA=mRNA TIER=ConsEnd STK=0 NOTE=sequence(s) not in UniGene DEF=Cytochrome P450 REP_ORG=O. sativa
Phytohormone
	OsAffx.25987.1.S1_at	UNM	12	20.5	4.6	6.1	33.1	28.6	66.6	25.6	9.2	1043.4	930.9	676	369.2	223.3	327.9	72.5	164.5	43.6	45.1	163.7	30.9	76	307.3	98.2	2.5214	7.2823	LOC_Os04g11810	acyltransferase, putative, expressed	tigr:9632.m01055 TID=OsAffx.25987.1 CNT=1 FEA=mRNA TIER=ConsEnd STK=0 NOTE=sequence(s) not in UniGene DEF=Transferase family REP_ORG=O. sativa
	Os.56601.1.S1_at	UNM	62.7	31	70.7	28.3	50.8	59.1	57	31.6	47.2	1986.4	2464	2331.9	8.5	24.7	92.4	227.2	73	151.3	19.1	203.6	93	87.5	46	20.9	10.2636	38.8124	LOC_Os05g44030	BRASSINOSTEROID INSENSITIVE 1-associated receptor kinase 1 precursor, putative	gb:AK110196.1 DB_XREF=gi:32995405 TID=Os.56601.1 CNT=1 FEA=FLmRNA TIER=FL STK=1 UG=Os.56601 UG_TITLE=(japonica cultivar-group) cDNA clone:002-162-B01, full insert sequence DEF=Oryza sativa (japonica cultivar-group) cDNA clone:002-162-B01, full insert sequence. FL=gb:AK110196.1 REP_ORG=O. sativa
	Os.53859.1.S1_at	BCP	36.3	60.7	5	9	67.8	37.3	15.7	3.9	27.2	172.7	259.9	199.3	814.3	976.1	999.6	267.8	307.7	254.1	150.8	241	298.4	68.4	170.6	402.5	2.42509	6.76966	LOC_Os03g42290	B3 DNA binding domain containing protein, expressed	gb:AK100451.1 DB_XREF=gi:32985660 TID=Os.53859.1 CNT=1 FEA=FLmRNA TIER=FL STK=1 UG=Os.53859 UG_TITLE=(japonica cultivar-group) cDNA clone:J023090P20, full insert sequence DEF=Oryza sativa (japonica cultivar-group) cDNA clone:J023090P20, full insert sequence. FL=gb:AK100451.1 REP_ORG=O. sativa
	OsAffx.27390.1.S1_at	BCP	8.9	6.1	40.9	28.9	30.2	29.8	19.4	14.4	21	133.1	80.2	143.1	2075.8	2557	2531.9	458.3	540.8	555.2	153.3	164.2	150.4	259.8	432.1	351.4	4.56034	12.73	LOC_Os05g50140	auxin efflux carrier component 3b, putative, expressed	tigr:9633.m04715 TID=OsAffx.27390.1 CNT=1 FEA=mRNA TIER=ConsEnd STK=0 NOTE=sequence(s) not in UniGene DEF=Similar to auxin efflux carrier protein REP_ORG=O. sativa
	Os.50451.1.S1_at	BCP	94.9	38.9	62	18.6	36	34.1	16.4	4.1	32	114.5	128.3	203.5	562	421.8	443.4	181.7	134.7	74.9	130.7	11.3	128	26.8	125	15.9	2.17887	6.08367	LOC_Os06g08154	receptor-like protein kinase 5 precursor, putative, expressed	gb:AK121252.1 DB_XREF=gi:37990875 TID=Os.50451.1 CNT=1 FEA=FLmRNA TIER=FL STK=1 UG=Os.50451 UG_TITLE=(japonica cultivar-group) cDNA clone:J013043B04, full insert sequence DEF=Oryza sativa (japonica cultivar-group) cDNA clone:J023101N24, full insert sequence. FL=gb:AK121252.1 REP_ORG=O. sativa
	Os.29093.1.S1_at	BCP	30.3	55.1	99.5	105.8	103	140.5	10.6	15.2	36.6	467.8	795.7	605.8	1841.1	2631.8	2278.1	254.7	123.6	262.4	54.9	18.2	261.5	18.5	13.2	44.6	2.86301	9.89408	LOC_Os07g14600	IAA-amino acid hydrolase ILR1 precursor, putative, expressed	gb:AK110647.1 DB_XREF=gi:32995856 TID=Os.29093.1 CNT=2 FEA=FLmRNA TIER=FL STK=1 UG=Os.29093 UG_TITLE=(japonica cultivar-group) putative IAA amidohydrolase (P0021G06.15), mRNA DEF=Oryza sativa (japonica cultivar-group) cDNA clone:002-169-D08, full insert sequence. FL=gb:AK110647.1 REP_ORG=O. sativa
	Os.11384.1.S1_at	TCP	3256.4	3118.6	3322.3	3319	3757.4	3906.3	2667.4	3163.2	3095.3	566.9	443.8	468.9	418.9	451.3	457.8	11518.1	9514.4	11066.2	1054.8	1553.7	1534.4	820.4	721.3	718.6	2.83291	6.90607	LOC_Os01g63420	coronatine-insensitive protein 1, putative, expressed	gb:AY168645.1 DB_XREF=gi:37359392 TID=Os.11384.1 CNT=22 FEA=FLmRNA TIER=FL STK=1 UG=Os.11384 DEF=Oryza sativa (japonica cultivar-group) COI1 mRNA, complete cds. PROD=COI1 FL=gb:AY168645.1 gb:AK121543.1 REP_ORG=O. sativa
	OsAffx.12996.1.S1_at	TCP	126.3	82	148.9	113.3	69.7	167.4	129.8	151.4	145.6	480	379	452	4202.8	4508.4	4845.4	10909.9	9560.6	12071.4	1929.8	1938.1	2320.8	785.7	634.5	889.8	2.2516	6.27029	LOC_Os03g23030	aberrant pollen transmission 1, putative, expressed	tigr:9631.m02304 TID=OsAffx.12996.1 CNT=1 FEA=mRNA TIER=ConsEnd STK=0 NOTE=sequence(s) not in UniGene DEF=expressed protein REP_ORG=O. sativa
	Os.16567.1.S1_at	TCP	1201.9	1116	1458.8	1086.4	1323.4	1523.4	648.4	752.8	764.5	338.4	440.4	497.4	1839.3	2285.1	2375.3	5271.6	6044.6	7406.2	1133.5	1380.6	2081.2	2308.3	2445.9	2496.2	2.42152	6.53709	LOC_Os06g36490	EREBP-4 like protein, putative, expressed	gb:AK108074.1 DB_XREF=gi:32993283 TID=Os.16567.1 CNT=6 FEA=FLmRNA TIER=FL STK=1 UG=Os.16567 UG_TITLE=(japonica cultivar-group) cDNA clone:002-138-D09, full insert sequence DEF=Oryza sativa (japonica cultivar-group) cDNA clone:002-138-D09, full insert sequence. FL=gb:AK108074.1 gb:AK103575.1 REP_ORG=O. sativa
	Os.55663.1.S1_at	MPG	68.1	12.2	17.3	2.8	6.5	4.1	36.6	8.3	4.6	7.5	8.2	4	16.9	11.6	5.6	58.4	55.4	8	352.7	323.1	198.6	19.2	44	20.3	4.74449	15.1091	LOC_Os02g35820	retrotransposon protein, putative, unclassified, expressed	gb:AK108517.1 DB_XREF=gi:32993726 TID=Os.55663.1 CNT=1 FEA=FLmRNA TIER=FL STK=1 UG=Os.55663 UG_TITLE=(japonica cultivar-group) cDNA clone:002-144-A11, full insert sequence DEF=Oryza sativa (japonica cultivar-group) cDNA clone:002-144-A11, full insert sequence. FL=gb:AK108517.1 REP_ORG=O. sativa
	Os.55040.1.S1_at	MPG	62.3	33.6	40.4	59.2	25.5	24.1	27	59.9	14.2	3.4	12.3	6	6.3	2.8	2.9	15.9	9.7	4.8	144.8	199.8	641.4	9.4	46.6	7.6	3.20706	8.78253	LOC_Os04g59120	mtN21 nodulin protein-like, putative, expressed	gb:AK107360.1 DB_XREF=gi:32992569 TID=Os.55040.1 CNT=1 FEA=FLmRNA TIER=FL STK=1 UG=Os.55040 UG_TITLE=(japonica cultivar-group) cDNA clone:002-127-A04, full insert sequence DEF=Oryza sativa (japonica cultivar-group) cDNA clone:002-127-A04, full insert sequence. FL=gb:AK107360.1 REP_ORG=O. sativa
	OsAffx.16075.1.S1_x_at	MPG	210.6	190.7	180.4	83.6	32.9	136	31.5	184.2	101.1	86.1	45.3	37	65.3	29.5	116.9	424	86.1	203.2	1582	1116.4	537.2	442.6	270.6	548.5	2.03537	6.49261	LOC_Os07g04130	protein kinase, putative, expressed	tigr:9635.m00339 TID=OsAffx.16075.1 CNT=1 FEA=mRNA TIER=ConsEnd STK=0 NOTE=sequence(s) not in UniGene DEF=hypothetical protein REP_ORG=O. sativa
	Os.50856.1.S1_at	MPG	7.7	12	10	44.1	25.8	8.8	4	4.4	5.3	13.8	15	8.9	14.3	19.1	7.9	66.2	67.6	14.8	340.8	163.9	247.4	65.2	18.4	62	3.65976	9.95772	LOC_Os09g03140	cytokinin-O-glucosyltransferase 2, putative, expressed	gb:AK059022.1 DB_XREF=gi:32969040 TID=Os.50856.1 CNT=1 FEA=FLmRNA TIER=FL STK=1 UG=Os.50856 UG_TITLE=(japonica cultivar-group) cDNA clone:001-021-B05, full insert sequence DEF=Oryza sativa (japonica cultivar-group) cDNA clone:001-021-B05, full insert sequence. FL=gb:AK059022.1 REP_ORG=O. sativa
	OsAffx.30989.1.S1_at	MPG	57.7	62.2	65.3	4.7	35.8	37.6	51.3	50.3	48	7.7	47.5	41.4	71.7	16.5	34.1	218.6	135	9.3	514.5	566	48.4	114.1	74.1	215.5	2.35361	7.56144	LOC_Os11g15310	jasmonate O-methyltransferase, putative	tigr:9639.m01420 TID=OsAffx.30989.1 CNT=1 FEA=mRNA TIER=ConsEnd STK=0 NOTE=sequence(s) not in UniGene DEF=Similar to S-adenosyl-L-methionine:salicylic acid carboxyl methyltransferase REP_ORG=O. sativa
	OsAffx.13884.1.S1_at	GPG	6.4	22.4	4	38.4	5.5	11.3	2.7	2.9	15.6	7.7	7.5	6	28.1	5.5	5	29.8	10.4	9.8	69.3	68.3	30.5	169.9	77.3	403	2.45166	7.66932	LOC_Os04g20260	cytokinin-O-glucosyltransferase 1, putative, expressed	tigr:9632.m01851 TID=OsAffx.13884.1 CNT=1 FEA=mRNA TIER=ConsEnd STK=0 NOTE=sequence(s) not in UniGene DEF=glucosyltransferase-like protein REP_ORG=O. sativa
	OsAffx.14453.1.S1_at	GPG	8.7	9.5	4.2	3.8	5.8	13.1	3.1	8.6	5.8	22.7	6.6	13.3	16	18.2	9.9	32.3	42.6	6.1	154.2	102.4	85.2	328.7	436.9	609.6	2.83333	10.4435	LOC_Os04g57080	jasmonate O-methyltransferase, putative	tigr:9632.m05568 TID=OsAffx.14453.1 CNT=1 FEA=mRNA TIER=ConsEnd STK=0 NOTE=sequence(s) not in UniGene DEF=S-adenosyl-L-methionine:salicylic acid carboxyl methyltransferase-like protein REP_ORG=O. sativa
	OsAffx.27738.1.S1_at	GPG	7.3	4.8	4	6.1	4.1	3.9	2.4	5	4.5	11.8	4.1	3	19	5.8	3.6	9.5	8.9	4.2	30	29.9	24	193.3	63.6	44.6	2.12	6.23591	LOC_Os06g20770	jasmonate O-methyltransferase, putative, expressed	tigr:9634.m02029 TID=OsAffx.27738.1 CNT=1 FEA=mRNA TIER=ConsEnd STK=0 NOTE=sequence(s) not in UniGene DEF=floral nectary-specific protein REP_ORG=O. sativa
	OsAffx.5324.1.S1_x_at	GPG	151.7	83.8	87.2	52.9	57	49.6	27.7	79.4	82.6	10.7	32.2	15	17.9	10.3	10.9	12.6	14.6	20.7	92.6	43.3	151.4	373.5	515.5	277.9	2.4621	7.35423	LOC_Os07g13940	cytokinin-N-glucosyltransferase 1, putative, expressed	tigr:9635.m01377 TID=OsAffx.5324.1 CNT=2 FEA=mRNA TIER=ConsEnd STK=0 NOTE=sequence(s) not in UniGene DEF=hypothetical protein REP_ORG=O. sativa
Protein degradation
	Os.7173.1.S1_at	UNM	390.6	602.9	539.3	1999.8	1803.7	1095.5	1268.5	855	844.1	4473.4	4367.8	5395.8	1621.4	1613.8	1457.4	522.8	323.8	477.4	261.4	723.9	283.1	237.5	254	58.9	2.23692	6.20628	LOC_Os01g08200	ubiquitin carboxyl-terminal hydrolase 14, putative, expressed	gb:AK103230.1 DB_XREF=gi:32988439 TID=Os.7173.1 CNT=9 FEA=FLmRNA TIER=FL STK=1 UG=Os.7173 UG_TITLE=(japonica cultivar-group) cDNA clone:J033123D13, full insert sequence DEF=Oryza sativa (japonica cultivar-group) cDNA clone:J033123D13, full insert sequence. FL=gb:AK103230.1 REP_ORG=O. sativa
	OsAffx.21182.2.S1_x_at	UNM	10.2	32.2	16	5.3	33.2	45.2	28.7	8	34.1	245.4	320.7	286.5	52.8	4.7	48.4	53.3	8.5	8.7	73.1	23.9	24.3	85.6	17.3	55.2	3.34696	11.0368	LOC_Os01g33520	ulp1 protease family, C-terminal catalytic domain containing protein	tigr:9629.m03141 TID=OsAffx.21182.2 CNT=1 FEA=mRNA TIER=ConsEnd STK=0 NOTE=sequence(s) not in UniGene DEF=Ulp1 protease family, C-terminal catalytic domain, putative REP_ORG=O. sativa
	OsAffx.21396.1.S1_at	UNM	11.3	4.3	21.3	2.3	10	13.7	67.3	63.2	60.4	2981.9	3493.2	3188	1043.7	834.6	1392	132.8	346	274.9	507.4	612.4	538.7	751.4	654	570	2.29023	7.01859	LOC_Os01g41280	ribosomal RNA apurinic site specific lyase, putative, expressed	tigr:9629.m03946 TID=OsAffx.21396.1 CNT=2 FEA=mRNA TIER=ConsEnd STK=0 NOTE=sequence(s) not in UniGene DEF=F-box domain, putative REP_ORG=O. sativa
	Os.56120.1.S1_at	UNM	244.4	153.8	141.2	263.7	266.2	319.9	388.1	439.6	453.9	1164.5	986.3	1126.4	335	488.3	382.2	225.6	218.3	186.1	193.1	47.1	71.5	91.4	78.2	208	2.30678	6.71409	LOC_Os01g42250	expressed protein	gb:AK109289.1 DB_XREF=gi:32994498 TID=Os.56120.1 CNT=1 FEA=FLmRNA TIER=FL STK=1 UG=Os.56120 UG_TITLE=(japonica cultivar-group) cDNA clone:002-188-C07, full insert sequence DEF=Oryza sativa (japonica cultivar-group) cDNA clone:002-188-C07, full insert sequence. FL=gb:AK109289.1 REP_ORG=O. sativa
	OsAffx.11477.1.S1_at	UNM	39.7	3.1	30.3	4.4	4.8	1.3	18.1	7.4	1.3	285.4	845.5	353.8	6.2	14	2.2	17.5	19.2	15.8	51.1	20.5	28.4	60.3	19.3	14.7	5.86733	20.6297	LOC_Os01g45400	RUB1, putative	tigr:9629.m04337 TID=OsAffx.11477.1 CNT=2 FEA=mRNA TIER=ConsEnd STK=0 NOTE=sequence(s) not in UniGene DEF=Ubiquitin family, putative REP_ORG=O. sativa
	OsAffx.11477.1.S1_x_at	UNM	58	5.5	49.1	4.2	4.3	1.5	13.1	8.1	4.1	351.1	752.1	341.6	6.3	5.5	3.5	14.2	14.6	10.2	24.4	23.4	49.4	27.1	32.5	18.2	6.05345	19.8584	LOC_Os01g45400	RUB1, putative	tigr:9629.m04337 TID=OsAffx.11477.1 CNT=2 FEA=mRNA TIER=ConsEnd STK=0 NOTE=sequence(s) not in UniGene DEF=Ubiquitin family, putative REP_ORG=O. sativa
	OsAffx.2238.1.S1_at	UNM	3.1	9.4	1.4	2.5	3.5	2.7	3.6	8.1	3.1	107.3	231.5	163.4	8.6	10.8	2.5	9.3	11.6	7.5	26.9	28.9	14	40.8	46.6	29.6	3.50644	11.2563	LOC_Os01g45430	hypothetical protein	tigr:9629.m04340 TID=OsAffx.2238.1 CNT=1 FEA=mRNA TIER=ConsEnd STK=0 NOTE=sequence(s) not in UniGene DEF=hypothetical protein REP_ORG=O. sativa
	Os.35947.1.S1_at	UNM	22.8	39.1	34.8	3.5	3.7	6.6	68.9	13	17	2428.3	3433.5	2774	705.3	738.6	771.1	49.3	120.3	29.4	115.6	37.7	64.1	75.7	432.3	238.1	3.59746	10.1352	LOC_Os01g52970	ribosomal RNA apurinic site specific lyase, putative, expressed	gb:AK064757.1 DB_XREF=gi:32974775 TID=Os.35947.1 CNT=2 FEA=FLmRNA TIER=FL STK=1 UG=Os.35947 UG_TITLE=(japonica cultivar-group) putative ribosomal RNA apurinic site specific lyase (P0456A01.28), mRNA DEF=Oryza sativa (japonica cultivar-group) cDNA clone:002-120-G10, full insert sequence. FL=gb:AK064757.1 REP_ORG=O. sativa
	Os.2185.1.S1_at	UNM	722.6	802.1	864	1403.2	1298.4	1464.8	2392	2205.8	2650.8	5742.1	6344.2	6275.1	2717.4	2419.3	2934.3	884.6	991.6	1015.7	734.5	110.7	810.9	726	998.6	1242	2.13853	6.02034	LOC_Os01g56490	ubiquitin carboxyl-terminal hydrolase 21, putative, expressed	gb:BI808038 DB_XREF=gi:15855226 DB_XREF=B009D10 CLONE=B009D10 TID=Os.2185.1 CNT=13 FEA=mRNA TIER=ConsEnd STK=0 UG=Os.2185 UG_TITLE=(japonica cultivar-group) putative ubiquitin carboxyl-terminal hydrolase (P0665A11.26), mRNA REP_ORG=O. sativa
	OsAffx.11640.1.S1_at	UNM	33.3	3	4.5	45	28.2	24.9	427.1	394.6	373.2	2464.1	2523.6	2504.4	323.1	341.1	368.5	151.3	46.5	29.3	334.6	267.7	77.3	176.2	240.4	132.3	5.86373	15.2354	LOC_Os01g57920	F-box domain containing protein, expressed	tigr:9629.m05678 TID=OsAffx.11640.1 CNT=1 FEA=mRNA TIER=ConsEnd STK=0 NOTE=sequence(s) not in UniGene DEF=F-box domain, putative REP_ORG=O. sativa
	Os.39110.1.S1_s_at	UNM	15.3	24.3	26.8	7.1	6.4	6.3	130.3	95	119.5	3787.5	5701.4	5125.1	1122.4	1241.3	1429.3	52.6	331	134	191.6	43.6	19.1	51.3	57.6	30	3.58574	11.1879	LOC_Os01g67350	expressed protein	gb:CF278034 DB_XREF=gi:33655420 DB_XREF=14ETL--03-M14.g1 CLONE=14ETL--03-M14 TID=Os.39110.1 CNT=2 FEA=mRNA TIER=ConsEnd STK=0 UG=Os.39110 UG_TITLE=(japonica cultivar-group) P0506A10.21 (P0506A10.21), mRNA REP_ORG=O. sativa
	OsAffx.11771.1.S1_at	UNM	19.7	2	12.9	15.9	4.6	1.6	25.5	33	50.7	2017.6	2724	2097	711.5	532	593.8	13.7	152.8	25.3	277.1	142.3	119.4	17.7	20.2	13.4	2.94729	9.18899	LOC_Os01g67350	expressed protein	tigr:9629.m06692 TID=OsAffx.11771.1 CNT=1 FEA=mRNA TIER=ConsEnd STK=0 NOTE=sequence(s) not in UniGene DEF=expressed protein REP_ORG=O. sativa
	Os.50238.1.S1_x_at	UNM	260.5	132.4	243.2	327.5	324.5	811.8	96.1	164.7	113.6	27349.5	22580.3	22331.1	5082.3	3771.7	5094	578.2	943.7	690.8	2064.7	2013.3	1467.9	1842.8	852.6	1997.9	4.43272	13.7372	LOC_Os02g10520	subtilisin-like protease precursor, putative, expressed	gb:AK120287.1 DB_XREF=gi:37989910 TID=Os.50238.1 CNT=1 FEA=FLmRNA TIER=FL STK=1 UG=Os.50238 UG_TITLE=(japonica cultivar-group) cDNA clone:002-102-F05, full insert sequence DEF=Oryza sativa (japonica cultivar-group) cDNA clone:J013050B17, full insert sequence. FL=gb:AK120287.1 REP_ORG=O. sativa
	OsAffx.24637.3.S1_x_at	UNM	66.2	14.2	74.4	56.5	42.9	90.9	126.8	84.6	113.5	927.9	1061.2	777.3	289.3	290.4	366.2	88.3	201.3	127.3	82.5	78.1	59.5	101.9	88.2	71.3	2.53386	8.90187	LOC_Os02g38580	protein phosphatase type-2C, putative, expressed	tigr:9630.m03706 TID=OsAffx.24637.3 CNT=1 FEA=mRNA TIER=ConsEnd STK=0 NOTE=sequence(s) not in UniGene DEF=hypothetical protein REP_ORG=O. sativa
	Os.25539.1.S1_at	UNM	160.4	140.7	112.1	129.7	130.9	298.6	505	412.5	640	4142.6	5290.2	5914.2	1260.6	841.7	1732.2	384.8	712.5	728	132.7	169.9	190.1	112.4	249.3	67.8	3.05404	11.2783	LOC_Os02g38580	protein phosphatase type-2C, putative, expressed	gb:AK106903.1 DB_XREF=gi:32992112 TID=Os.25539.1 CNT=2 FEA=FLmRNA TIER=FL STK=0 UG=Os.25539 UG_TITLE=(japonica cultivar-group) cDNA clone:002-118-H10, full insert sequence DEF=Oryza sativa (japonica cultivar-group) cDNA clone:002-118-H10, full insert sequence. FL=gb:AK106903.1 REP_ORG=O. sativa
	Os.54820.1.S1_at	UNM	160.5	134.2	148.6	8.1	10.6	46.8	44.9	30.6	40	2573.4	2659.5	2555.5	250.4	120.5	187.5	89.7	14.7	11.8	234.5	144.7	152.2	53.2	18.5	213	10.2772	30.8875	LOC_Os02g42800	expressed protein	gb:AK106833.1 DB_XREF=gi:32992042 TID=Os.54820.1 CNT=1 FEA=FLmRNA TIER=FL STK=1 UG=Os.54820 UG_TITLE=(japonica cultivar-group) cDNA clone:002-116-F12, full insert sequence DEF=Oryza sativa (japonica cultivar-group) cDNA clone:002-116-F12, full insert sequence. FL=gb:AK106833.1 REP_ORG=O. sativa
	OsAffx.12526.1.S1_at	UNM	127.9	91.2	96.3	115.2	165.6	81.1	129.2	262.6	230.6	1139.9	973.3	927.8	223.1	193.5	183.2	148.3	25.9	74	382.2	343	183.5	157.2	302.1	336.1	2.54657	8.12949	LOC_Os02g46690	F-box domain containing protein, expressed	tigr:9630.m04539 TID=OsAffx.12526.1 CNT=1 FEA=mRNA TIER=ConsEnd STK=0 NOTE=sequence(s) not in UniGene DEF=hypothetical protein REP_ORG=O. sativa
	Os.12949.1.S1_at	UNM	98.8	116.9	82.6	453.1	509.4	365.1	698.5	862	995.3	2324.9	2529.1	2139.2	771.2	733.4	865.2	219.5	28.9	127.3	24.6	19.4	34	16.4	63	51.6	2.33588	5.75405	LOC_Os02g46990	ATPase family AAA domain-containing protein 3, putative, expressed	gb:AK121757.1 DB_XREF=gi:37991380 TID=Os.12949.1 CNT=10 FEA=FLmRNA TIER=FL STK=1 UG=Os.12949 UG_TITLE=(japonica cultivar-group) cDNA clone:001-031-D10, full insert sequence DEF=Oryza sativa (japonica cultivar-group) cDNA clone:J033088G12, full insert sequence. FL=gb:AK060715.1 gb:AK121757.1 REP_ORG=O. sativa
	Os.24061.1.A1_at	UNM	97.7	3.1	37	156.7	209.1	209.6	43	42.7	53.1	1689.5	2202.9	2276.4	330.7	247.2	462.4	267.5	222.4	177.2	230.5	426	19.8	350.1	508.6	188.2	4.3313	13.4068	LOC_Os02g48910	ubiquitin-conjugating enzyme E2-17 kDa 11, putative, expressed	gb:AK108167.1 DB_XREF=gi:32993376 TID=Os.24061.1 CNT=2 FEA=FLmRNA TIER=FL STK=0 UG=Os.24061 UG_TITLE=(japonica cultivar-group) cDNA clone:002-139-H07, full insert sequence DEF=Oryza sativa (japonica cultivar-group) cDNA clone:002-139-H07, full insert sequence. FL=gb:AK108167.1 REP_ORG=O. sativa
	OsAffx.22268.1.S1_at	UNM	51.5	4.6	25.1	36.7	6.3	19.6	7.4	4.4	12.4	262.4	599.4	357.5	16.2	29.9	11.3	25.8	80.9	33.8	22.2	18.7	138.4	26.1	10.9	30	2.58309	10.7126	LOC_Os03g12200	F-box domain containing protein	tigr:9631.m01141 TID=OsAffx.22268.1 CNT=2 FEA=mRNA TIER=ConsEnd STK=0 NOTE=sequence(s) not in UniGene DEF=F-box domain, putative REP_ORG=O. sativa
	OsAffx.25585.1.S1_at	UNM	35.2	22.8	2.2	26.3	31.5	22.3	4.2	8.8	20.9	881.7	2016.3	1170.8	36.2	48	82.8	27	17.2	7.1	80.1	144.7	20	19.9	20.2	67.6	8.09122	33.6842	LOC_Os03g46720	F-box domain containing protein	tigr:9631.m04537 TID=OsAffx.25585.1 CNT=1 FEA=mRNA TIER=ConsEnd STK=0 NOTE=sequence(s) not in UniGene DEF=hypothetical protein REP_ORG=O. sativa
	OsAffx.3780.1.S1_at	UNM	11.1	9.9	3	1	7	18.2	12.2	29.8	4.6	1138.2	2100.7	1492.7	298.2	297.1	331.7	198	165.6	94.9	314	218.1	11.8	44.8	269.9	48.7	4.50015	10.9677	LOC_Os04g13040	F-box domain containing protein	tigr:9632.m01179 TID=OsAffx.3780.1 CNT=1 FEA=mRNA TIER=ConsEnd STK=0 NOTE=sequence(s) not in UniGene DEF=F-box domain, putative REP_ORG=O. sativa
	OsAffx.4004.1.S1_at	UNM	87.7	91.9	76.7	44.5	43	38.7	58.3	40.4	83.3	1018.7	1662	1323.4	125.9	208.3	121.8	179.4	95.6	28.7	43.9	89.5	27	42.5	495.4	113.4	2.67138	11.9495	LOC_Os04g35930	F-box domain containing protein	tigr:9632.m03464 TID=OsAffx.4004.1 CNT=1 FEA=mRNA TIER=ConsEnd STK=0 NOTE=sequence(s) not in UniGene DEF=F-box domain, putative REP_ORG=O. sativa
	OsAffx.26351.1.S1_at	UNM	44.3	29.4	22.8	4.6	14.3	26.5	7.6	16	24.2	261.4	640	480.5	96.4	29.4	69	7.4	11.1	13.3	20.1	9.7	112.5	105.1	19.1	140.7	3.41507	10.9443	LOC_Os04g36000	F-box domain containing protein	tigr:9632.m03471 TID=OsAffx.26351.1 CNT=1 FEA=mRNA TIER=ConsEnd STK=0 NOTE=sequence(s) not in UniGene DEF=F-box domain, putative REP_ORG=O. sativa
	Os.14215.1.S1_at	UNM	274.7	259	164.4	507.1	615.9	555.9	919.3	978.6	838.3	4901.8	4688.9	3860.1	854.7	812.8	871.3	58.1	139.2	113.8	178.7	11.2	35.6	17.2	234.9	19.5	4.79144	12.1532	LOC_Os04g40370	F-box domain containing protein, expressed	gb:AK121430.1 DB_XREF=gi:37991053 TID=Os.14215.1 CNT=2 FEA=FLmRNA TIER=FL STK=1 UG=Os.14215 UG_TITLE=(japonica cultivar-group) cDNA clone:J023136L12, full insert sequence DEF=Oryza sativa (japonica cultivar-group) cDNA clone:J023136L12, full insert sequence. FL=gb:AK121430.1 REP_ORG=O. sativa
	Os.18254.1.A1_at	UNM	1487.5	1825.6	2338.4	3106	2869.8	3573.4	5137.1	4299.4	5771.8	14624	13141.8	13395.4	6207.4	4280.2	5224.1	1150.2	1340.1	1074.7	417.8	217.6	211.5	295.4	249.6	249.2	2.15797	5.36608	LOC_Os04g55150 | LOC_Os04g55159	UBA/TS-N domain containing protein, expressed	gb:AK062549.1 DB_XREF=gi:32972567 TID=Os.18254.1 CNT=4 FEA=FLmRNA TIER=FL STK=0 UG=Os.18254 UG_TITLE=(japonica cultivar-group) cDNA clone:001-104-G11, full insert sequence DEF=Oryza sativa (japonica cultivar-group) cDNA clone:001-104-G11, full insert sequence. FL=gb:AK062549.1 REP_ORG=O. sativa
	Os.51843.1.S1_at	UNM	106.3	67.7	44.7	126.6	89.9	125.8	88.1	97.2	71.9	533.1	656.9	488.9	99.9	76.3	77.4	3.3	34.7	48.5	12.6	7.1	4.5	92.2	225.4	10.6	2.36513	8.6745	LOC_Os04g57480	OTU domain-containing protein 3, putative, expressed	gb:AK064003.1 DB_XREF=gi:32974021 TID=Os.51843.1 CNT=1 FEA=FLmRNA TIER=FL STK=1 UG=Os.51843 UG_TITLE=(japonica cultivar-group) cDNA clone:J033118N06, full insert sequence DEF=Oryza sativa (japonica cultivar-group) cDNA clone:001-124-G01, full insert sequence. FL=gb:AK064003.1 REP_ORG=O. sativa
	Os.51843.1.S1_x_at	UNM	250.4	218.3	210.2	311.7	342.9	457.5	542.7	387.8	510.1	1797	1689.5	1586.4	519.8	280.4	433.5	188.1	227.4	158.8	305.3	572	19.5	76.8	298.1	370.2	2.95367	9.04726	LOC_Os04g57480	OTU domain-containing protein 3, putative, expressed	gb:AK064003.1 DB_XREF=gi:32974021 TID=Os.51843.1 CNT=1 FEA=FLmRNA TIER=FL STK=1 UG=Os.51843 UG_TITLE=(japonica cultivar-group) cDNA clone:J033118N06, full insert sequence DEF=Oryza sativa (japonica cultivar-group) cDNA clone:001-124-G01, full insert sequence. FL=gb:AK064003.1 REP_ORG=O. sativa
	Os.55109.1.S1_at	UNM	58.4	15.3	13.9	58.9	81.9	50	52.3	30.6	109.5	799.5	1532.6	946.6	252	135.9	181.8	106.6	36.6	19.3	57.4	251.6	31.7	354.4	142.7	239.5	2.67099	8.74657	LOC_Os04g57490	cysteine protease 1 precursor, putative, expressed	gb:AK107506.1 DB_XREF=gi:32992715 TID=Os.55109.1 CNT=1 FEA=FLmRNA TIER=FL STK=1 UG=Os.55109 UG_TITLE=(japonica cultivar-group) cDNA clone:002-129-E06, full insert sequence DEF=Oryza sativa (japonica cultivar-group) cDNA clone:002-129-E06, full insert sequence. FL=gb:AK107506.1 REP_ORG=O. sativa
	Os.53071.1.S1_at	UNM	34.8	24.6	42.9	80.9	70.4	153.6	391.9	315.9	441.9	1751.3	2185.6	1759.3	179.4	103.7	102.7	251.9	117.7	194.9	411.4	217.5	184.6	18.1	383.5	172.5	3.98122	11.7044	LOC_Os05g45870	F-box domain containing protein, expressed	gb:AK070696.1 DB_XREF=gi:32980720 TID=Os.53071.1 CNT=1 FEA=FLmRNA TIER=FL STK=1 UG=Os.53071 UG_TITLE=(japonica cultivar-group) cDNA clone:J023057L12, full insert sequence DEF=Oryza sativa (japonica cultivar-group) cDNA clone:J023057L12, full insert sequence. FL=gb:AK070696.1 REP_ORG=O. sativa
	Os.5316.1.S1_at	UNM	418.3	297.4	487.6	1043.5	1849.6	1208.8	813.1	1093.6	858.5	9791	12686.7	11311.3	3175.2	2976.4	3931.2	1274.3	1708.7	2512.2	867.2	658.4	2114.7	2855.2	3227.9	3830.2	2.87731	8.16359	LOC_Os06g39870	26S protease regulatory subunit 8, putative, expressed	gb:AK065619.1 DB_XREF=gi:32975637 TID=Os.5316.1 CNT=6 FEA=FLmRNA TIER=FL STK=3 UG=Os.5316 UG_TITLE=(japonica cultivar-group) cDNA clone:J013034M24, full insert sequence DEF=Oryza sativa (japonica cultivar-group) cDNA clone:J013034M24, full insert sequence. FL=gb:AK065619.1 REP_ORG=O. sativa
	OsAffx.28212.1.S1_at	UNM	4.2	4	4.1	12.1	2.9	4	4.5	13.3	12.9	8795.4	10877	8989.1	305.9	13.8	358.4	102.1	36.1	25.7	144.5	35.6	39.9	41.2	43.4	58.8	25.0812	91.7336	LOC_Os06g51370	serine carboxypeptidase F13S12.6 precursor, putative, expressed	tigr:9634.m05001 TID=OsAffx.28212.1 CNT=1 FEA=mRNA TIER=ConsEnd STK=0 NOTE=sequence(s) not in UniGene DEF=serine carboxypeptidase II-like protein REP_ORG=O. sativa
	Os.11532.1.S1_at	UNM	96	122.3	77.1	239.7	289.4	198.6	284.3	295.8	298.7	1160.3	1234.9	1184.1	404.4	412.3	485.5	367.4	186.1	315.3	46.4	279.8	232.7	475.8	450.1	521.5	2.27057	6.4709	LOC_Os07g03110	F-box domain containing protein, expressed	gb:AK070836.1 DB_XREF=gi:32980859 TID=Os.11532.1 CNT=7 FEA=FLmRNA TIER=FL STK=1 UG=Os.11532 UG_TITLE=(japonica cultivar-group) cDNA clone:J023071O06, full insert sequence DEF=Oryza sativa (japonica cultivar-group) cDNA clone:J023071O06, full insert sequence. FL=gb:AK070836.1 REP_ORG=O. sativa
	OsAffx.28281.1.S1_at	UNM	9.2	3.5	4.1	3.5	11	3.7	1.2	4.8	1.8	388.9	791.3	560.8	51.3	79.3	19.2	9.1	38.2	3.2	19.4	24	26.5	14.9	11.3	19.1	7.07188	28.2957	LOC_Os07g05150 | LOC_Os07g05180	SKP1-like protein 1A, putative	tigr:9635.m00451 TID=OsAffx.28281.1 CNT=4 FEA=mRNA TIER=ConsEnd STK=0 NOTE=sequence(s) not in UniGene DEF=Skp1 family, dimerisation domain, putative REP_ORG=O. sativa
	OsAffx.28281.1.S1_x_at	UNM	21.4	1.9	27.2	12.8	7	2	28.9	45.9	11	663.4	1435.4	774.9	96.4	157.8	125.4	111.2	9.8	85.2	202	16.4	194.3	84	39.6	123.3	3.83614	10.9931	LOC_Os07g05150 | LOC_Os07g05180	SKP1-like protein 1A, putative	tigr:9635.m00451 TID=OsAffx.28281.1 CNT=4 FEA=mRNA TIER=ConsEnd STK=0 NOTE=sequence(s) not in UniGene DEF=Skp1 family, dimerisation domain, putative REP_ORG=O. sativa
	Os.31430.1.S1_at	UNM	108.7	42.2	60	2.2	14.6	10.3	28.9	13.5	39.1	5962.8	4900.6	5327.9	157.7	7.7	143.5	173.5	322.5	195.8	106.6	365.4	336.6	252	286.8	417	12.7767	38.4689	LOC_Os07g13830	expressed protein	gb:AK107347.1 DB_XREF=gi:32992556 TID=Os.31430.1 CNT=2 FEA=FLmRNA TIER=FL STK=1 UG=Os.31430 UG_TITLE=(japonica cultivar-group) hypothetical protein predicted by FGENESH etc. (P0418E08.16), mRNA DEF=Oryza sativa (japonica cultivar-group) cDNA clone:002-126-G11, full insert sequence. FL=gb:AK107347.1 REP_ORG=O. sativa
	Os.53238.1.S1_at	UNM	125.4	93.8	122.3	208.4	317.4	223.9	791.7	1031.5	899.8	2427.4	2734	2139.1	777.7	676	749.1	139.2	147.1	155.8	162.4	254.3	103.4	171.8	370	30	2.35327	6.57803	LOC_Os07g23900	F-box domain containing protein, expressed	gb:AK071522.1 DB_XREF=gi:32981545 TID=Os.53238.1 CNT=1 FEA=FLmRNA TIER=FL STK=1 UG=Os.53238 UG_TITLE=(japonica cultivar-group) cDNA clone:J023099N14, full insert sequence DEF=Oryza sativa (japonica cultivar-group) cDNA clone:J023099N14, full insert sequence. FL=gb:AK071522.1 REP_ORG=O. sativa
	OsAffx.28777.1.S1_x_at	UNM	6.1	5.7	4.1	26.7	10.8	2	29.2	9.6	2.3	532.5	675.3	550.9	97.5	84.3	83.9	10.8	10.3	10.1	47.1	9.6	9.4	30.5	11.7	7.9	5.65026	18.0586	LOC_Os07g36300	F-box domain containing protein, expressed	gb:NM_185722.1 DB_XREF=gi:34898529 TID=OsAffx.28777.1 CNT=1 FEA=mRNA TIER=ConsEnd STK=0 NOTE=sequence(s) not in UniGene DEF=Oryza sativa (japonica cultivar-group) OJ1612_A04.22 (OJ1612_A04.22), mRNA. REP_ORG=O. sativa
	OsAffx.5552.1.S1_at	UNM	7.3	3.5	1.5	3.9	4.7	4.1	11.2	4.8	11.7	1567.1	1556.8	1427.6	105.5	169.3	206.1	175	67.2	111.5	256.8	105.8	184.9	563	184.8	205.3	2.76519	10.7069	LOC_Os07g36840	F-box domain containing protein	tigr:9635.m03646 TID=OsAffx.5552.1 CNT=1 FEA=mRNA TIER=ConsEnd STK=0 NOTE=sequence(s) not in UniGene DEF=AC074283 Hypothetical protein, putative REP_ORG=O. sativa
	OsAffx.5554.1.S1_at	UNM	68.6	28.6	7.4	37.8	4	11.7	6.9	17.2	2.5	123.4	302.7	190.2	13.7	14.9	15.6	91.7	6.9	4.6	23.1	58.4	29.2	75.3	51.6	36.9	2.07415	6.18389	LOC_Os07g36900	F-box domain containing protein	tigr:9635.m03653 TID=OsAffx.5554.1 CNT=1 FEA=mRNA TIER=ConsEnd STK=0 NOTE=sequence(s) not in UniGene DEF=F-box domain, putative REP_ORG=O. sativa
	OsAffx.16615.1.S1_at	UNM	5.7	7.2	25.6	26.7	13.3	9.1	99.5	57.2	22.3	4280	4008	3860	855	586.3	464.6	485.9	342.1	498.8	25.8	42.7	114.2	130.6	85	19.7	4.68772	15.4891	LOC_Os07g38650	conserved hypothetical protein	tigr:9635.m03849 TID=OsAffx.16615.1 CNT=1 FEA=mRNA TIER=ConsEnd STK=0 NOTE=sequence(s) not in UniGene DEF=hypothetical protein REP_ORG=O. sativa
	OsAffx.5569.1.S1_at	UNM	14.3	2.7	2.5	14.9	3.3	3.8	5.6	5.7	3.7	1558.4	1623.3	1340.6	60.2	3.7	49.7	127.5	26	45.2	213.6	42.2	11.2	56.7	37.1	121.2	7.29588	28.1941	LOC_Os07g38700	hypothetical protein	tigr:9635.m03854 TID=OsAffx.5569.1 CNT=1 FEA=mRNA TIER=ConsEnd STK=0 NOTE=sequence(s) not in UniGene DEF=hypothetical protein REP_ORG=O. sativa
	Os.33799.1.S1_at	UNM	136.1	92	130.3	428.6	401.5	586.7	1214.1	1818.3	1832.8	5101	5446.3	5692.4	1457	1282	1440.7	242	164.2	155.7	30.5	188.1	78.9	260.6	290.4	164.3	2.97157	7.81093	LOC_Os07g49230	ubiquitin-activating enzyme E1 3, putative, expressed	gb:AK074007.1 DB_XREF=gi:32984030 TID=Os.33799.1 CNT=9 FEA=FLmRNA TIER=FL STK=1 UG=Os.33799 UG_TITLE=(japonica cultivar-group) putative ubiquitin-activating enzyme (P0034A04.21), mRNA DEF=Oryza sativa (japonica cultivar-group) cDNA clone:J033076H04, full insert sequence. FL=gb:AK074007.1 REP_ORG=O. sativa
	OsAffx.16805.1.S1_at	UNM	9.7	15.7	9.7	1.7	2.8	2.7	3.5	5.3	12.2	135.9	118.4	87.1	17.2	3.4	4.6	14.8	15.9	5.1	36	28.3	15.6	30.8	16.5	16	3.28889	10.904	LOC_Os08g03320	F-box domain containing protein, expressed	tigr:9636.m00246 TID=OsAffx.16805.1 CNT=1 FEA=mRNA TIER=ConsEnd STK=0 NOTE=sequence(s) not in UniGene DEF=hypothetical protein REP_ORG=O. sativa
	OsAffx.29116.1.S1_at	UNM	37.2	17.2	4.4	11.8	12.5	25.8	4.9	56.8	34.2	1008.6	1223.5	1059.6	198.3	125.3	231.5	38.2	31.3	19	217.4	11.6	186.4	76.3	162.6	99.7	4.57711	12.6644	LOC_Os08g09410	F-box domain containing protein	tigr:9636.m00895 TID=OsAffx.29116.1 CNT=1 FEA=mRNA TIER=ConsEnd STK=0 NOTE=sequence(s) not in UniGene DEF=contains similarity to Medicago truncatula N7 protein REP_ORG=O. sativa
	OsAffx.29123.1.S1_x_at	UNM	5.6	35.8	24.1	34.4	24.3	2.5	29.8	88.4	20.5	182.9	187.3	103.6	39.7	83.5	28.9	12.6	45.3	17	29.2	30.9	7.9	12.3	30.4	17.5	2.069	7.00243	LOC_Os08g09720	F-box domain containing protein, expressed	tigr:9636.m00926 TID=OsAffx.29123.1 CNT=1 FEA=mRNA TIER=ConsEnd STK=0 NOTE=sequence(s) not in UniGene DEF=F-box domain, putative REP_ORG=O. sativa
	Os.18985.1.S1_at	UNM	119.7	91.5	97.1	96.4	33.9	56.9	243.1	241.7	349.7	4986.9	3785.8	3913.8	571	446.2	617.9	185.4	65.2	77.2	186.5	196.8	21.1	13	447	24.4	6.33403	20.1609	LOC_Os08g09760	F-box domain containing protein, expressed	gb:AK068342.1 DB_XREF=gi:32978360 TID=Os.18985.1 CNT=3 FEA=FLmRNA TIER=FL STK=1 UG=Os.18985 UG_TITLE=(japonica cultivar-group) cDNA clone:J013151I04, full insert sequence DEF=Oryza sativa (japonica cultivar-group) cDNA clone:J013151I04, full insert sequence. FL=gb:AK068342.1 REP_ORG=O. sativa
	OsAffx.29325.1.S1_at	UNM	11.2	7.3	2.7	28	3.5	3.6	90.4	177.5	144	962.2	1191.6	851.4	7.9	7.7	3.4	41.7	8.9	40.4	50	133.4	27.3	20.7	142	18.8	5.42085	16.4334	LOC_Os08g23960	F-box domain containing protein, expressed	tigr:9636.m02345 TID=OsAffx.29325.1 CNT=1 FEA=mRNA TIER=ConsEnd STK=0 NOTE=sequence(s) not in UniGene DEF=hypothetical protein REP_ORG=O. sativa
	Os.38424.1.S1_at	UNM	107.3	24.5	9.2	39.7	58.3	25.1	33.4	42.7	30.1	2192.8	3840.5	2813.8	47	71.8	77.5	111.3	17.2	68.4	432.7	247.5	293.6	397.2	424.9	78.3	6.50289	19.0037	LOC_Os08g28820	SKP1-like protein 1A, putative, expressed	gb:AY336992.1 DB_XREF=gi:33243055 TID=Os.38424.1 CNT=1 FEA=FLmRNA TIER=FL STK=1 UG=Os.38424 DEF=Oryza sativa (japonica cultivar-group) SKP1 mRNA, complete cds. PROD=SKP1 FL=gb:AY336992.1 REP_ORG=O. sativa
	Os.57093.1.S1_at	UNM	5.2	27.3	23.1	4	5.2	27.4	325	337.8	344.9	5179.3	4245.4	4738.2	987.7	839.9	1085.8	117	114.4	182.5	88.3	339	219.1	216.7	291.3	244.1	4.36379	14.0823	LOC_Os08g35060	ubiquitin-conjugating enzyme 7-interacting protein 4, putative, expressed	gb:AK110908.1 DB_XREF=gi:32996117 TID=Os.57093.1 CNT=1 FEA=FLmRNA TIER=FL STK=1 UG=Os.57093 UG_TITLE=(japonica cultivar-group) cDNA clone:002-173-B10, full insert sequence DEF=Oryza sativa (japonica cultivar-group) cDNA clone:002-173-B10, full insert sequence. FL=gb:AK110908.1 REP_ORG=O. sativa
	Os.24413.1.S1_at	UNM	163.1	162.9	306.2	157.1	85.1	168.6	355.2	490.9	442.5	1674.1	1523.8	1400.9	500.9	536.6	575	515.6	318.3	439.4	81.8	344.7	332	70	550.7	97.5	2.65009	6.84716	LOC_Os08g35930	F-box domain containing protein, expressed	gb:AK065651.1 DB_XREF=gi:32975669 TID=Os.24413.1 CNT=3 FEA=FLmRNA TIER=FL STK=1 UG=Os.24413 UG_TITLE=(japonica cultivar-group) cDNA clone:J013036L03, full insert sequence DEF=Oryza sativa (japonica cultivar-group) cDNA clone:J013036L03, full insert sequence. FL=gb:AK065651.1 REP_ORG=O. sativa
	Os.10254.1.S1_at	UNM	59.1	5.1	35.1	257	291.7	175.2	983.2	959.1	1006.7	6136.6	8060.9	6726.7	733.4	530.4	840.3	482.8	568.4	393.9	532.5	623.6	578.4	598.6	798.5	850.3	6.68193	19.7426	LOC_Os08g38600	copine-6, putative, expressed	gb:AK066150.1 DB_XREF=gi:32976168 TID=Os.10254.1 CNT=5 FEA=FLmRNA TIER=FL STK=1 UG=Os.10254 UG_TITLE=(japonica cultivar-group) cDNA clone:J013058G19, full insert sequence DEF=Oryza sativa (japonica cultivar-group) cDNA clone:J013058G19, full insert sequence. FL=gb:AK066150.1 REP_ORG=O. sativa
	Os.25022.1.A1_at	UNM	24.7	12.3	32.9	35.4	8.7	10.4	314.5	350	290.9	1013.3	1201.4	983.4	198.9	164.5	284.4	140.9	78	33	155	11.3	10.4	9.3	51.7	17.3	2.89514	7.75659	LOC_Os08g41610	ubiquitin carboxyl-terminal hydrolase family protein, expressed	gb:AK063392.1 DB_XREF=gi:32973410 TID=Os.25022.1 CNT=2 FEA=FLmRNA TIER=FL STK=1 UG=Os.25022 UG_TITLE=(japonica cultivar-group) cDNA clone:001-114-H04, full insert sequence DEF=Oryza sativa (japonica cultivar-group) cDNA clone:001-114-H04, full insert sequence. FL=gb:AK063392.1 REP_ORG=O. sativa
	Os.54989.1.S1_at	UNM	55.1	17.8	25.4	10.9	39.7	16	159.5	145.5	116.9	593.7	1099.2	968.4	127.9	232	180.9	178.9	118.5	58.5	19.6	111.7	6.1	23	148.2	21.8	4.17414	12.6139	LOC_Os09g12310	baculoviral IAP repeat-containing protein 6, putative, expressed	gb:AK107258.1 DB_XREF=gi:32992467 TID=Os.54989.1 CNT=1 FEA=FLmRNA TIER=FL STK=1 UG=Os.54989 UG_TITLE=(japonica cultivar-group) cDNA clone:002-125-G10, full insert sequence DEF=Oryza sativa (japonica cultivar-group) cDNA clone:002-125-G10, full insert sequence. FL=gb:AK107258.1 REP_ORG=O. sativa
	Os.5768.1.S1_at	UNM	286.1	315.7	334.3	912.6	754.9	819.2	1137.2	1341.3	1170.6	8637.8	9198.3	8607.6	2924.7	3246.7	3342	211.4	465.6	343.8	371.8	372.4	30.1	593	70.2	61.8	2.58462	7.59078	LOC_Os09g15320	NEDD8-conjugating enzyme Ubc12-like, putative, expressed	gb:AK073821.1 DB_XREF=gi:32983844 TID=Os.5768.1 CNT=6 FEA=FLmRNA TIER=FL STK=1 UG=Os.5768 UG_TITLE=(japonica cultivar-group) cDNA clone:J033069E18, full insert sequence DEF=Oryza sativa (japonica cultivar-group) cDNA clone:J033069E18, full insert sequence. FL=gb:AK073821.1 REP_ORG=O. sativa
	Os.51952.1.S1_x_at	UNM	163.5	18.1	129.2	144.6	87.1	105.4	468.4	432.4	457	2865.9	2544.2	2464.6	497.1	450.4	488.7	157.4	235.6	195.4	329.3	130.6	184.8	390.3	24.5	120.4	5.11808	13.9706	LOC_Os09g25190	ubiquitin-protein ligase/ zinc ion binding protein, putative, expressed	gb:AK073786.1 DB_XREF=gi:32983809 TID=Os.51952.1 CNT=1 FEA=FLmRNA TIER=FL STK=1 UG=Os.51952 UG_TITLE=(japonica cultivar-group) cDNA clone:J033067G01, full insert sequence DEF=Oryza sativa (japonica cultivar-group) cDNA clone:J033067G01, full insert sequence. FL=gb:AK073786.1 REP_ORG=O. sativa
	OsAffx.6495.1.S1_s_at	UNM	326.7	284.5	233.3	2863.6	3108.6	2176.1	5626.1	6862	6681.5	17456.4	13797.5	13972.5	4801.6	4870.3	5669.2	1070.6	1087.4	1592.6	748.2	1067.7	1448	1326.9	1552.3	1537.3	2.03621	5.16664	LOC_Os09g36830	SKP1-like protein 1B, putative, expressed	tigr:9637.m03110 TID=OsAffx.6495.1 CNT=1 FEA=mRNA TIER=ConsEnd STK=0 NOTE=sequence(s) not in UniGene DEF=kinetochore protein, putative REP_ORG=O. sativa
	Os.53529.1.S1_at	UNM	59.3	2.3	15.8	17.8	34.2	12.3	270	248.5	322.1	774.6	1306.7	1219.1	203.2	106.1	209	147.8	37.4	15.2	97.4	30.2	23.2	69.1	82.9	35.4	3.78485	11.5316	LOC_Os09g37570	cyclin-like F-box, putative, expressed	gb:AK073122.1 DB_XREF=gi:32983145 TID=Os.53529.1 CNT=1 FEA=FLmRNA TIER=FL STK=1 UG=Os.53529 UG_TITLE=(japonica cultivar-group) cDNA clone:J033003A15, full insert sequence DEF=Oryza sativa (japonica cultivar-group) cDNA clone:J033003A15, full insert sequence. FL=gb:AK073122.1 REP_ORG=O. sativa
	OsAffx.30191.1.S1_at	UNM	4.1	11.5	4.5	6	4	5.3	4.8	9.7	5.6	537.1	704.6	523.1	230.8	127.8	195	41.1	25.6	18.7	112.4	85.1	68.7	25.1	33.9	55.1	2.32712	7.4484	LOC_Os09g38630	protein ariadne-2, putative	tigr:9637.m03286 TID=OsAffx.30191.1 CNT=1 FEA=mRNA TIER=ConsEnd STK=0 NOTE=sequence(s) not in UniGene DEF=hypothetical protein REP_ORG=O. sativa
	Os.23283.1.S1_at	UNM	157	45.4	28.9	51.6	77	63.9	123.7	102.1	135.5	645.9	963.7	823.9	179.6	169.4	182.6	137.5	70.5	5	239.8	25.7	18.9	25.1	146.6	66.9	3.43578	11.0114	LOC_Os10g03660	F-box domain containing protein, expressed	gb:CA759133 DB_XREF=gi:25803165 DB_XREF=BR060001000B10.ab1 CLONE=BR060001000B10.ab1 TID=Os.23283.1 CNT=3 FEA=mRNA TIER=ConsEnd STK=0 UG=Os.23283 UG_TITLE=(japonica cultivar-group) unknown protein (OSJNBa0056A20.13), mRNA REP_ORG=O. sativa
	Os.46555.1.S1_x_at	UNM	34.8	61.3	86	224.3	241.7	207.5	819.7	736.5	854.1	3403.7	2764.8	3085.1	1283.3	1119.7	1218.7	297.7	301.8	180	250.4	254.3	336.5	385.1	295.9	353	2.40404	6.82553	LOC_Os10g03730	F-box domain containing protein, expressed	gb:AK064296.1 DB_XREF=gi:32974314 TID=Os.46555.1 CNT=2 FEA=FLmRNA TIER=FL STK=1 UG=Os.46555 UG_TITLE=(japonica cultivar-group) unknown protein (OSJNBa0020E23.8), mRNA DEF=Oryza sativa (japonica cultivar-group) cDNA clone:002-107-A03, full insert sequence. FL=gb:AK064296.1 REP_ORG=O. sativa
	Os.46058.2.S1_x_at	UNM	83.6	47.1	16.2	94	88.3	139.9	377.6	436	399.2	1381.7	1121.5	1279.9	250.1	396.2	423.9	75.6	15	87.5	143	190.6	216.6	27	47.3	44.7	2.93555	7.45451	LOC_Os10g03730 | LOC_Os10g03750	F-box domain containing protein, expressed	gb:NM_194693.1 DB_XREF=gi:37530745 TID=Os.46058.2 CNT=1 FEA=mRNA TIER=ConsEnd STK=0 UG=Os.46058 DEF=Oryza sativa (japonica cultivar-group) unknown protein (OSJNBa0020E23.10), mRNA. PROD=unknown protein REP_ORG=O. sativa
	Os.46058.1.S1_at	UNM	63.1	21.2	20.1	109.8	77.4	54.2	338.1	329.8	358.2	1335.5	1333.9	1326.7	273.4	237	235.5	51.2	94.1	82.9	469.3	167.5	168.5	148.3	295.7	90.1	2.84232	9.02635	LOC_Os10g03750	F-box domain containing protein, expressed	gb:AK101761.1 DB_XREF=gi:32986970 TID=Os.46058.1 CNT=1 FEA=FLmRNA TIER=FL STK=1 UG=Os.46058 UG_TITLE=(japonica cultivar-group) unknown protein (OSJNBa0020E23.10), mRNA DEF=Oryza sativa (japonica cultivar-group) cDNA clone:J033064B15, full insert sequence. FL=gb:AK101761.1 REP_ORG=O. sativa
	Os.46806.1.S1_at	UNM	34.7	16.9	7.9	36.4	21	17.7	76.3	50.3	92.8	518.6	968.3	796	103.3	61.6	123.3	21.7	78.8	52.7	21	155.1	74.9	6.4	279.6	67	2.84692	11.5844	LOC_Os10g03870	F-box domain containing protein, expressed	gb:AK110742.1 DB_XREF=gi:32995951 TID=Os.46806.1 CNT=2 FEA=FLmRNA TIER=FL STK=1 UG=Os.46806 UG_TITLE=(japonica cultivar-group) putative gag-pol polyprotein (OSJNBb0015I11.24), mRNA DEF=Oryza sativa (japonica cultivar-group) cDNA clone:002-170-F09, full insert sequence. FL=gb:AK110742.1 REP_ORG=O. sativa
	Os.46566.1.S1_at	UNM	47.2	45	38.7	82.2	75.9	149.3	196.9	174.5	198.7	1438.6	1837.6	1455.7	283.2	342.7	419.6	306.7	318.3	462.7	191.5	19	11.6	17.1	21	12	3.1461	8.97134	LOC_Os10g17940	F-box domain containing protein, expressed	gb:AK063471.1 DB_XREF=gi:32973489 TID=Os.46566.1 CNT=1 FEA=FLmRNA TIER=FL STK=1 UG=Os.46566 UG_TITLE=(japonica cultivar-group) hypothetical protein (OSJNBa0093I09.20), mRNA DEF=Oryza sativa (japonica cultivar-group) cDNA clone:001-116-A07, full insert sequence. FL=gb:AK063471.1 REP_ORG=O. sativa
	OsAffx.16407.3.S1_at	UNM	8.3	37.2	4.4	3.5	1.8	1.6	1.5	2.7	4.7	281.2	528.9	445.1	66.2	29.3	58.4	13.3	10.8	25.6	24.3	51.4	40.4	43	11	180.6	2.46456	10.3461	LOC_Os10g24954	ulp1 protease family, C-terminal catalytic domain containing protein	tigr:9638.m02100 TID=OsAffx.16407.3 CNT=1 FEA=mRNA TIER=ConsEnd STK=0 NOTE=sequence(s) not in UniGene DEF=hypothetical protein REP_ORG=O. sativa
	OsAffx.16407.3.S1_s_at	UNM	45.4	21.7	22.6	1.1	35.1	2.9	4.6	1	24.1	1676.6	4113.7	3403.9	122.9	91.5	213.4	80.4	125.6	31.4	393.6	49.5	104.4	13.8	148.5	127.9	8.64812	35.7938	LOC_Os10g24954 | LOC_Os02g27840	ulp1 protease family, C-terminal catalytic domain containing protein	tigr:9638.m02100 TID=OsAffx.16407.3 CNT=1 FEA=mRNA TIER=ConsEnd STK=0 NOTE=sequence(s) not in UniGene DEF=hypothetical protein REP_ORG=O. sativa
	OsAffx.8026.1.S1_at	UNM	195.8	66.5	119	19.2	26.2	1.5	39.3	45.4	26.2	2832.3	3576.9	2864.4	815.5	689.6	932.2	394.8	274.3	449.6	205.7	51	26.7	41.9	270.8	180.9	3.07273	9.52307	LOC_Os10g33490	hypothetical protein	tigr:9638.m02930 TID=OsAffx.8026.1 CNT=2 FEA=mRNA TIER=ConsEnd STK=0 NOTE=sequence(s) not in UniGene DEF=putative serine protease REP_ORG=O. sativa
	Os.46656.1.A1_at	UNM	38.8	8.9	5.2	6.5	5.6	6.2	4.6	5.4	5.7	486.3	790.7	590.7	53.5	149	148.4	13.1	15.2	6.6	24.9	19.9	16.6	33.2	32.5	20.2	3.96443	13.4354	LOC_Os10g34990	ubiquitin-carboxyl extension, putative, expressed	gb:NM_197131.1 DB_XREF=gi:37535621 TID=Os.46656.1 CNT=2 FEA=mRNA TIER=ConsEnd STK=0 UG=Os.46656 DEF=Oryza sativa (japonica cultivar-group) putative ubiquitinribosomal protein S27a fusion protein (OSJNBa0051D19.8), mRNA. PROD=putative ubiquitinribosomal protein S27a fusionprotein REP_ORG=O. sativa
	Os.52549.1.S1_s_at	UNM	50.2	22.9	40.1	119.6	87.2	90.1	433.4	507.7	553	1024.8	1203.2	1322.1	342.7	360.1	419.7	20.3	29	74.3	173.4	239.2	66.6	41.1	134.1	75	2.17577	5.80143	LOC_Os11g10240	F-box domain containing protein, expressed	gb:AK067887.1 DB_XREF=gi:32977905 TID=Os.52549.1 CNT=1 FEA=FLmRNA TIER=FL STK=1 UG=Os.52549 UG_TITLE=(japonica cultivar-group) cDNA clone:J013125D22, full insert sequence DEF=Oryza sativa (japonica cultivar-group) cDNA clone:J013125D22, full insert sequence. FL=gb:AK067887.1 REP_ORG=O. sativa
	Os.12187.1.S1_at	UNM	160.4	178.3	216.6	485.2	400.9	299	3726.8	3188.3	4279.2	9837.4	9843.3	10767	231.1	121.6	309.5	119.1	38.3	27.3	379.3	295.1	54.4	15.5	101.6	9.9	2.30027	7.10122	LOC_Os11g10750	serine carboxypeptidase F13S12.6 precursor, putative, expressed	gb:AK103461.1 DB_XREF=gi:32988670 TID=Os.12187.1 CNT=19 FEA=FLmRNA TIER=FL STK=1 UG=Os.12187 UG_TITLE=(japonica cultivar-group) cDNA clone:J033129M07, full insert sequence DEF=Oryza sativa (japonica cultivar-group) cDNA clone:J033129M07, full insert sequence. FL=gb:AK103461.1 REP_ORG=O. sativa
	OsAffx.18815.1.S1_x_at	UNM	72.8	85.7	78.6	20.5	55.6	48.5	216.2	211.3	216	1097.2	1451.8	904.6	138.8	95.9	106.9	258.3	213.5	244	309.2	542.6	245.2	304.1	111.9	70.5	2.02212	7.52193	LOC_Os11g12420 | LOC_Os11g12460 | LOC_Os11g12410	protein Z, putative, expressed	tigr:9639.m01189 TID=OsAffx.18815.1 CNT=3 FEA=mRNA TIER=ConsEnd STK=0 NOTE=sequence(s) not in UniGene DEF=Serpin (serine protease inhibitor), putative REP_ORG=O. sativa
	Os.4902.1.S1_at	UNM	729.8	752.1	829	419.7	519.4	624.8	877.9	900	906.8	2910.4	3199.5	2918.5	679.2	538.2	696.2	227.8	634.3	415.5	67.6	134.3	203.6	68.5	74.5	216.6	3.21846	8.19049	LOC_Os11g16330	F-box domain containing protein, expressed	gb:AK103706.1 DB_XREF=gi:32988915 TID=Os.4902.1 CNT=7 FEA=FLmRNA TIER=FL STK=1 UG=Os.4902 UG_TITLE=(japonica cultivar-group) cDNA clone:002-171-B07, full insert sequence DEF=Oryza sativa (japonica cultivar-group) cDNA clone:J033136N20, full insert sequence. FL=gb:AK071935.1 gb:AK103706.1 REP_ORG=O. sativa
	Os.39008.1.S1_at	UNM	91.6	52.4	46.3	48.9	57	39.2	479.6	458.5	473.8	11848.2	11881	12471	2991.9	3096.2	3638.9	1479.5	1581.2	1780.6	892.8	886.8	1147	763.5	707.4	685.6	3.265	10.1351	LOC_Os11g38610	expressed protein	gb:AK101994.1 DB_XREF=gi:32987203 TID=Os.39008.1 CNT=9 FEA=FLmRNA TIER=FL STK=0 UG=Os.39008 UG_TITLE=(japonica cultivar-group) cDNA clone:J033079I07, full insert sequence DEF=Oryza sativa (japonica cultivar-group) cDNA clone:J033079I07, full insert sequence. FL=gb:AK101994.1 REP_ORG=O. sativa
	OsAffx.7344.1.S1_at	UNM	103.4	36.4	33.3	26.4	16.7	3.9	17.1	5.5	3.1	1632.3	2736.7	2149	72	136.6	157.1	33.6	5.8	76	25.5	12.8	9.7	36.2	284.9	247.6	7.543	25.9979	LOC_Os11g38640	expressed protein	tigr:9639.m03511 TID=OsAffx.7344.1 CNT=1 FEA=mRNA TIER=ConsEnd STK=0 NOTE=sequence(s) not in UniGene DEF=Ubiquitin carboxyl-terminal hydrolase, putative REP_ORG=O. sativa
	OsAffx.31432.1.S1_at	UNM	11.2	4	13.7	2	2.7	0.7	2	1.8	2.1	1539.5	2633.7	1962.2	703.4	612.1	919.7	284.2	259.1	314.2	255	160.2	118.2	267.6	303	427	2.13352	6.63203	LOC_Os11g41570	F-box domain containing protein	tigr:9639.m03823 TID=OsAffx.31432.1 CNT=1 FEA=mRNA TIER=ConsEnd STK=0 NOTE=sequence(s) not in UniGene DEF=F-box domain, putative REP_ORG=O. sativa
	Os.49355.1.S1_at	UNM	39	13.8	7.7	246.2	210.1	246.4	251.5	188.5	196	386.2	593.2	811	105.7	81.1	127.1	149	251.6	98	188.5	244.8	267.2	64.7	210.5	59.2	2.22006	5.05805	LOC_Os12g16690	ubiquitin-protein ligase/ zinc ion binding protein, putative, expressed	gb:AK072042.1 DB_XREF=gi:32982065 TID=Os.49355.1 CNT=2 FEA=FLmRNA TIER=FL STK=1 UG=Os.49355 UG_TITLE=(japonica cultivar-group) cDNA clone:J013104I23, full insert sequence DEF=Oryza sativa (japonica cultivar-group) cDNA clone:J013104I23, full insert sequence. FL=gb:AK072042.1 REP_ORG=O. sativa
	Os.56315.1.S1_at	UNM	37	9	12.2	24.1	11.2	8.1	9.3	48.6	81.2	121.3	253.3	167.1	14.7	67.6	45.2	20.5	51.1	39.6	54.1	69	19.1	61.1	50	65.1	2.05788	5.49125	LOC_Os12g27810	F-box domain containing protein, expressed	gb:AK109841.1 DB_XREF=gi:32995050 TID=Os.56315.1 CNT=1 FEA=FLmRNA TIER=FL STK=1 UG=Os.56315 UG_TITLE=(japonica cultivar-group) cDNA clone:002-148-E01, full insert sequence DEF=Oryza sativa (japonica cultivar-group) cDNA clone:002-148-E01, full insert sequence. FL=gb:AK109841.1 REP_ORG=O. sativa
	OsAffx.19962.1.S1_at	UNM	1.4	19.1	5.6	27.9	3	2.1	4.3	3.1	20	351.2	662	451.3	5.2	14	23.9	21.9	27.3	21.7	34.7	18	12.8	21	43.5	57.8	7.80796	29.5371	LOC_Os12g34270	F-box domain containing protein	tigr:9640.m03308 TID=OsAffx.19962.1 CNT=1 FEA=mRNA TIER=ConsEnd STK=0 NOTE=sequence(s) not in UniGene DEF=F-box domain, putative REP_ORG=O. sativa
	Os.41468.1.S1_at	BCP	143.3	70	173.9	197	177.9	307.2	236	160	180.3	2898.6	3688.3	3728.9	8756.5	9475.3	9470.8	1495.4	2040.9	2227.9	445.1	359.9	327.2	296.9	182.2	219.9	2.53984	6.97236	LOC_Os01g47050	kelch motif family protein, expressed	gb:AK121359.1 DB_XREF=gi:37990982 TID=Os.41468.1 CNT=4 FEA=FLmRNA TIER=FL STK=1 UG=Os.41468 UG_TITLE=(japonica cultivar-group) P0684E06.20 (P0684E06.20), mRNA DEF=Oryza sativa (japonica cultivar-group) cDNA clone:J023123E18, full insert sequence. FL=gb:AK121359.1 REP_ORG=O. sativa
	Os.19098.1.S1_at	BCP	575.1	463.4	480.7	363.9	373	369.7	572.8	496.6	483.5	685.7	479.2	645	1661.8	1942.7	2370	665.6	656.9	614	51.9	215.1	128.6	215.9	62.6	33	2.83316	7.10497	LOC_Os06g06810	membrane-bound transcription factor site 1 protease precursor, putative, expressed	gb:AK071415.1 DB_XREF=gi:32981438 TID=Os.19098.1 CNT=4 FEA=FLmRNA TIER=FL STK=2 UG=Os.19098 UG_TITLE=(japonica cultivar-group) cDNA clone:J023090G07, full insert sequence DEF=Oryza sativa (japonica cultivar-group) cDNA clone:J023090G07, full insert sequence. FL=gb:AK071415.1 REP_ORG=O. sativa
	Os.52969.1.S1_at	BCP	12.7	2.8	2.3	4	4.8	42.4	2.4	7	23.7	738.2	818.6	834.7	5437.1	5486.3	5482.9	800.7	582.7	628.6	56.6	45.1	26.9	26.9	42.4	43.9	6.56871	15.7522	LOC_Os06g13850	F-box domain containing protein, expressed	gb:AK110713.1 DB_XREF=gi:32995922 TID=Os.52969.1 CNT=3 FEA=FLmRNA TIER=FL STK=1 UG=Os.52969 UG_TITLE=(japonica cultivar-group) cDNA clone:002-170-D03, full insert sequence DEF=Oryza sativa (japonica cultivar-group) cDNA clone:002-170-D03, full insert sequence. FL=gb:AK070362.1 gb:AK070175.1 gb:AK110713.1 REP_ORG=O. sativa
	Os.36460.1.S1_at	BCP	133.4	41.2	124.7	147.3	161.8	112.7	529.8	681.4	692.5	426.1	486.3	656.1	3239.9	2942	3213.7	559.7	791.6	767.3	88.5	37.7	40.3	41.8	76.1	42.3	4.05975	10.1844	LOC_Os07g13870	F-box domain containing protein, expressed	gb:AK063340.1 DB_XREF=gi:32973358 TID=Os.36460.1 CNT=1 FEA=FLmRNA TIER=FL STK=1 UG=Os.36460 UG_TITLE=(japonica cultivar-group) hypothetical protein predicted by FGENESH etc. (P0418E08.21), mRNA DEF=Oryza sativa (japonica cultivar-group) cDNA clone:001-114-A11, full insert sequence. FL=gb:AK063340.1 REP_ORG=O. sativa
	Os.36460.2.S1_x_at	BCP	88.3	3.5	58	37.1	10.5	28.6	200.1	251.6	202.9	161	147.3	162	985.2	974.7	916.3	217.7	377	272	247	46.5	237.2	408.2	438.6	434.1	2.2223	5.61201	LOC_Os07g13870	F-box domain containing protein, expressed	gb:NM_186805.1 DB_XREF=gi:34900695 TID=Os.36460.2 CNT=1 FEA=mRNA TIER=ConsEnd STK=0 UG=Os.36460 UG_TITLE=(japonica cultivar-group) hypothetical protein predicted by FGENESH etc. (P0418E08.21), mRNA DEF=Oryza sativa (japonica cultivar-group) hypothetical protein predicted by FGENESH etc. (P0418E08.21), mRNA. REP_ORG=O. sativa
	OsAffx.5765.1.S1_at	BCP	9	4.4	6.9	8.7	34.9	5.6	4.6	35.4	4.4	3940.5	4366.5	3774.3	9476.1	12140.9	9159.8	1747.3	2287.6	2162.4	98.2	134.6	264.9	53.1	54	99.2	2.17018	5.7398	LOC_Os08g09640	ubiquitin-protein ligase, putative	tigr:9636.m00918 TID=OsAffx.5765.1 CNT=1 FEA=mRNA TIER=ConsEnd STK=0 NOTE=sequence(s) not in UniGene DEF=contains similarity to Medicago truncatula N7 protein, putative REP_ORG=O. sativa
	OsAffx.17117.1.S1_at	BCP	5.7	4.8	1.9	4.8	5.2	2.4	3	7.2	2.1	1199.4	1072.8	1268.4	15211.5	18805.6	18403.8	4561.3	5552.2	6183.3	32.8	32.1	77.8	24.2	77.3	23.3	2.97637	9.02281	LOC_Os08g23740	subtilisin-like protease precursor, putative, expressed	tigr:9636.m02318 TID=OsAffx.17117.1 CNT=1 FEA=mRNA TIER=ConsEnd STK=0 NOTE=sequence(s) not in UniGene DEF=PA domain, putative REP_ORG=O. sativa
	OsAffx.17117.1.S1_x_at	BCP	8.8	13	3.4	15.5	8.7	9.3	8.2	13.3	3.5	1508.7	1678.5	1917.3	17668.2	21822.8	17597.3	5889	7620.1	8196.5	40.6	57.7	62.4	30.5	93.6	304.1	2.15558	6.34767	LOC_Os08g23740	subtilisin-like protease precursor, putative, expressed	tigr:9636.m02318 TID=OsAffx.17117.1 CNT=1 FEA=mRNA TIER=ConsEnd STK=0 NOTE=sequence(s) not in UniGene DEF=PA domain, putative REP_ORG=O. sativa
	OsAffx.30068.1.S1_at	BCP	29.3	66.6	65.9	7.4	8.9	5.4	3.3	19	2.8	479.4	373	410.6	1662.7	2324.2	1670.4	388.8	555.7	345.5	99.3	152.1	16.2	11.1	23	302	3.00594	7.99883	LOC_Os09g28840	serine carboxypeptidase family protein, expressed	tigr:9637.m02541 TID=OsAffx.30068.1 CNT=1 FEA=mRNA TIER=ConsEnd STK=0 NOTE=sequence(s) not in UniGene DEF=serine carboxypeptidase II, putative REP_ORG=O. sativa
	OsAffx.7748.1.S1_at	BCP	2.6	2.3	1	1.2	1.4	1.6	1.6	1.2	0.9	93.5	148.7	108.9	299.9	547.1	599.2	6.5	27.9	14.2	56.4	15	50.8	11.5	12.7	29.6	3.67922	12.5208	LOC_Os12g30970	F-box domain containing protein	tigr:9640.m02995 TID=OsAffx.7748.1 CNT=1 FEA=mRNA TIER=ConsEnd STK=0 NOTE=sequence(s) not in UniGene DEF=F-box domain, putative REP_ORG=O. sativa
	Os.16993.1.S1_at	TCP	1844.3	1759.9	1730.2	587.4	578.1	783	680.6	905.3	879.3	1452.8	1464.5	1273.8	2851	3002.9	2464.9	9935.2	9286.8	9584.2	4273.2	2604	3013.1	1494.6	1526.8	947.5	2.24286	7.98386	LOC_Os01g29469	dual specificity protein phosphatase 9, putative, expressed	gb:AK103881.1 DB_XREF=gi:32989090 TID=Os.16993.1 CNT=8 FEA=FLmRNA TIER=FL STK=0 UG=Os.16993 UG_TITLE=(japonica cultivar-group) hypothetical protein similar to Arabidopsis thaliana chromosome 3, At3g23610 (OJ1460_H08.3), mRNA DEF=Oryza sativa (japonica cultivar-group) cDNA clone:J033149O18, full insert sequence. FL=gb:AK103881.1 REP_ORG=O. sativa
	Os.33421.1.S1_at	TCP	27.4	5.4	4.2	3	7.2	50.5	4.1	27.9	42.2	284.3	185.1	191.9	381.9	359	343.8	1112.1	762.4	1285.1	340.6	451.3	271.8	335.4	165.3	382.5	2.46421	5.75984	LOC_Os01g41270	ribosomal RNA apurinic site specific lyase, putative, expressed	gb:AK100625.1 DB_XREF=gi:32985834 TID=Os.33421.1 CNT=2 FEA=FLmRNA TIER=FL STK=1 UG=Os.33421 UG_TITLE=(japonica cultivar-group) putative ribosomal RNA apurinic site specific lyase (P0451D05.29), mRNA DEF=Oryza sativa (japonica cultivar-group) cDNA clone:J023108J06, full insert sequence. FL=gb:AK100625.1 REP_ORG=O. sativa
	Os.27158.1.S1_at	TCP	445	474.1	416	1226.2	1164	1163.5	875.1	985.2	988.8	2173.9	2696.7	2472.7	5748.7	7938.6	7065.9	25392.2	30977.5	26386.3	6710.2	10428.7	12619.7	5863.8	6711.6	7413.1	2.09088	6.06909	LOC_Os02g15594	catalytic/ protein phosphatase type 2C/ protein serine/threonine phosphatase, putative, expressed	gb:AK069289.1 DB_XREF=gi:32979313 TID=Os.27158.1 CNT=5 FEA=FLmRNA TIER=FL STK=1 UG=Os.27158 UG_TITLE=(japonica cultivar-group) cDNA clone:J023012I24, full insert sequence DEF=Oryza sativa (japonica cultivar-group) cDNA clone:J023012I24, full insert sequence. FL=gb:AK069289.1 gb:AK060458.1 REP_ORG=O. sativa
	Os.47908.1.S1_at	TCP	1440.4	1468.1	1538.6	426.6	466.7	867.1	335	406.6	350.5	210.7	186.4	213.3	746.4	890.5	847.2	3051.8	3413.5	3747	689.7	628.2	750.7	1049.3	1486.6	913.2	2.21858	6.04193	LOC_Os02g21110	kelch motif family protein, expressed	gb:AK073932.1 DB_XREF=gi:32983955 TID=Os.47908.1 CNT=5 FEA=FLmRNA TIER=FL STK=2 UG=Os.47908 UG_TITLE=(japonica cultivar-group) cDNA clone:001-202-D03, full insert sequence DEF=Oryza sativa (japonica cultivar-group) cDNA clone:J033076K03, full insert sequence. FL=gb:AK073932.1 gb:AK105757.1 REP_ORG=O. sativa
	OsAffx.14072.1.S1_at	TCP	4.2	3.9	2.2	5	2.5	2	2.8	3.5	1.7	9	4.5	3.5	4.1	5.6	2.3	131.8	163.4	205.9	25.3	28.3	24.6	17.9	35.4	13	4.61582	14.9328	LOC_Os04g31570	F-box protein interaction domain containing protein, expressed	tigr:9632.m03004 TID=OsAffx.14072.1 CNT=1 FEA=mRNA TIER=ConsEnd STK=0 NOTE=sequence(s) not in UniGene DEF=hypothetical protein REP_ORG=O. sativa
	Os.22667.1.S1_at	TCP	2463	2820.3	2445	2699.3	2555.2	1776.6	2314.8	2022.7	1863.3	4795.4	3274.6	3948	4058.5	3943.2	3357.7	13916.7	11506.8	11737.6	5541.6	4256.9	5650.7	5795	4702.6	4858.5	2.02547	6.28806	LOC_Os04g40910	F-box domain containing protein, expressed	gb:AK100299.1 DB_XREF=gi:32985508 TID=Os.22667.1 CNT=10 FEA=FLmRNA TIER=FL+Stack STK=6 UG=Os.22667 UG_TITLE=(japonica cultivar-group) cDNA clone:J033093N24, full insert sequence DEF=Oryza sativa (japonica cultivar-group) cDNA clone:J023077K22, full insert sequence. FL=gb:AK102446.1 gb:AK100299.1 REP_ORG=O. sativa
	Os.17446.1.S1_at	TCP	905	832.7	727	373.2	344.4	567.2	1134.2	1097.2	948.7	402	415.4	434.9	1187.3	1300.6	1341.9	4332.6	5511.2	5317.1	767.5	412	571.3	377.7	689.9	613	3.96237	13.9449	LOC_Os04g48270	ATPP2-A13, putative, expressed	gb:AK064611.1 DB_XREF=gi:32974629 TID=Os.17446.1 CNT=22 FEA=FLmRNA TIER=FL+Stack STK=10 UG=Os.17446 UG_TITLE=(japonica cultivar-group) cDNA clone:J013081J09, full insert sequence DEF=Oryza sativa (japonica cultivar-group) cDNA clone:002-113-B11, full insert sequence. FL=gb:AK064611.1 gb:AK099216.1 REP_ORG=O. sativa
	Os.53886.1.S1_at	TCP	186.3	177.7	353.7	159.2	340.4	306	112.9	266.4	309.2	200.4	26	25.7	233.4	189.3	111.5	6989.7	6909.6	7669	1144.8	974.4	994.5	676.1	946.9	847.9	6.10561	18.3809	LOC_Os04g49000	RING zinc finger protein-like, putative, expressed	gb:AK100603.1 DB_XREF=gi:32985812 TID=Os.53886.1 CNT=2 FEA=FLmRNA TIER=FL STK=1 UG=Os.53886 UG_TITLE=(japonica cultivar-group) cDNA clone:J023107E20, full insert sequence DEF=Oryza sativa (japonica cultivar-group) cDNA clone:J023107E20, full insert sequence. FL=gb:AK100603.1 REP_ORG=O. sativa
	Os.253.1.S1_at	TCP	800.2	837.3	791.4	764.4	1009.3	788.9	584.4	429.2	534.4	2252.5	2350.5	2397.8	3589.1	3502.9	4034.3	10825.6	9927.3	11755.6	1398.4	1300	1679.2	1313.2	881	1074.9	2.68339	8.62639	LOC_Os04g52870	F-box domain containing protein, expressed	gb:AK111585.1 DB_XREF=gi:37988248 TID=Os.253.1 CNT=15 FEA=FLmRNA TIER=FL STK=3 UG=Os.253 UG_TITLE=(japonica cultivar-group) cDNA clone:J013089H02, full insert sequence DEF=Oryza sativa (japonica cultivar-group) cDNA clone:J013089H02, full insert sequence. FL=gb:AK111585.1 REP_ORG=O. sativa
	Os.53947.1.S1_at	TCP	352.1	341.7	441	621.8	643.8	698.4	591.6	595.8	635	651.6	632.1	610.8	357.9	611.3	659.6	1075.1	1509.5	1684	303.9	58.2	11.2	180.2	275.4	161.1	2.16137	4.84455	LOC_Os04g55360	ubiquitin carboxyl-terminal hydrolase 22, putative, expressed	gb:AK100969.1 DB_XREF=gi:32986178 TID=Os.53947.1 CNT=1 FEA=FLmRNA TIER=FL STK=1 UG=Os.53947 UG_TITLE=(japonica cultivar-group) cDNA clone:J023143B02, full insert sequence DEF=Oryza sativa (japonica cultivar-group) cDNA clone:J023143B02, full insert sequence. FL=gb:AK100969.1 REP_ORG=O. sativa
	Os.6251.1.S1_at	TCP	239.6	238.3	210.4	160.1	119.2	180.1	148.3	292.6	144.7	624.4	518.6	676.4	2618.1	2178.2	2611.3	6844.1	6863.5	6402.6	876.4	918.1	765.5	380.9	108.2	406.8	2.61415	7.78378	LOC_Os10g06700	F-box domain containing protein, expressed	gb:AK070930.1 DB_XREF=gi:32980953 TID=Os.6251.1 CNT=3 FEA=FLmRNA TIER=FL STK=2 UG=Os.6251 UG_TITLE=(japonica cultivar-group) unknown protein (OSJNAa0034B05.12), mRNA DEF=Oryza sativa (japonica cultivar-group) cDNA clone:J023074M13, full insert sequence. FL=gb:AK070930.1 REP_ORG=O. sativa
	OsAffx.21423.1.S1_at	MPG	13.1	20.3	4.6	36.8	22.7	9.3	8.5	32	68	63.4	15.2	17.7	26.6	14.8	14.3	128.6	87.1	50.5	293.9	407.9	69.4	113.3	55.4	73.6	2.28538	7.06999	LOC_Os01g40160	F-box domain containing protein	tigr:9629.m03830 TID=OsAffx.21423.1 CNT=2 FEA=mRNA TIER=ConsEnd STK=0 NOTE=sequence(s) not in UniGene DEF=F-box domain, putative REP_ORG=O. sativa
	OsAffx.11553.1.S1_at	MPG	37	7.9	2	17.8	3.1	4.7	30.1	2.4	3.8	53.2	13.8	33.6	7.9	3.2	8.2	30.5	8	15.9	126.7	39	135.8	59.9	17.7	17	2.11519	6.47164	LOC_Os01g50990	ribosomal RNA apurinic site specific lyase, putative, expressed	tigr:9629.m04938 TID=OsAffx.11553.1 CNT=2 FEA=mRNA TIER=ConsEnd STK=0 NOTE=sequence(s) not in UniGene DEF=hypothetical protein REP_ORG=O. sativa
	OsAffx.24086.1.S1_at	MPG	54.2	64.9	2.1	26.9	33.9	20.8	55.9	27.1	42.1	106	84.9	47.3	16.9	42.9	29.3	100.1	71.8	143.2	86.7	475.2	403.2	56.7	82.2	113.5	2.81564	9.54917	LOC_Os02g03660	F-box domain containing protein	tigr:9630.m00270 TID=OsAffx.24086.1 CNT=1 FEA=mRNA TIER=ConsEnd STK=0 NOTE=sequence(s) not in UniGene DEF=F-box domain, putative REP_ORG=O. sativa
	OsAffx.12659.1.S1_at	MPG	20.9	11.3	14.4	24.7	5.5	8.4	7.9	7.4	9.2	9.9	7.4	5.8	10.2	16	6.4	32.2	33.3	36.3	423.3	61.1	491.9	79.4	178	103	2.37809	9.32789	LOC_Os02g56160	kelch motif family protein	tigr:9630.m05572 TID=OsAffx.12659.1 CNT=1 FEA=mRNA TIER=ConsEnd STK=0 NOTE=sequence(s) not in UniGene DEF=Kelch motif, putative REP_ORG=O. sativa
	OsAffx.25929.1.S1_at	MPG	38.2	24.9	12.6	2.2	6.2	3.6	232.1	282.7	194.8	98.4	184.8	188.5	119.9	54	123	125.8	30.6	116.7	637.4	644.4	552.7	98.1	142.4	194	2.25469	6.37926	LOC_Os04g08560	protein phosphatase 2C containing protein, expressed	tigr:9632.m00773 TID=OsAffx.25929.1 CNT=1 FEA=mRNA TIER=ConsEnd STK=0 NOTE=sequence(s) not in UniGene DEF=Similar to protein phosphatase 2C REP_ORG=O. sativa
	OsAffx.27384.1.S1_at	MPG	58.6	14.2	5.5	13.2	19.4	28.5	20.6	56.5	19	86.4	12.4	11.5	16	9.7	15.7	25.5	22.3	46.1	654.7	626.5	47.5	81.1	206.9	103.6	3.02803	12.4039	LOC_Os05g49530	F-box domain containing protein	tigr:9633.m04646 TID=OsAffx.27384.1 CNT=1 FEA=mRNA TIER=ConsEnd STK=0 NOTE=sequence(s) not in UniGene DEF=hypothetical protein REP_ORG=O. sativa
	OsAffx.6069.1.S1_x_at	MPG	34.8	77.3	38.5	52.2	11.8	36.1	20.5	47.1	15.2	170.9	110.1	76.1	201.4	178.1	85.9	247	250.6	134.6	730.3	863.7	395	299.5	296.5	219.5	2.4384	6.26393	LOC_Os08g38490	F-box domain containing protein	tigr:9636.m03878 TID=OsAffx.6069.1 CNT=1 FEA=mRNA TIER=ConsEnd STK=0 NOTE=sequence(s) not in UniGene DEF=hypothetical protein REP_ORG=O. sativa
	OsAffx.11366.1.S1_at	GPG	41.7	13	83.3	46.8	41.3	40.9	50.7	31.2	64.6	40.6	109.5	66.6	167.5	74.9	49.6	86.6	72.2	11.6	22.1	101.9	54.9	404.4	518.1	26.6	2.41433	9.52213	LOC_Os01g37832	thioredoxin family Trp26, putative, expressed	tigr:9629.m03586 TID=OsAffx.11366.1 CNT=1 FEA=mRNA TIER=ConsEnd STK=0 NOTE=sequence(s) not in UniGene DEF=Peptidase M16 inactive domain, putative REP_ORG=O. sativa
	OsAffx.23672.1.S1_at	GPG	13.1	13.9	4.4	4.1	10.3	8.9	15.6	3.3	33.2	97.7	57.8	147.4	94.5	63.1	70.2	65.3	26.9	51.1	91.8	84.9	30.9	73.9	411.5	355.2	2.40977	7.69566	LOC_Os01g45650	F-box domain containing protein	tigr:9629.m04363 TID=OsAffx.23672.1 CNT=2 FEA=mRNA TIER=ConsEnd STK=0 NOTE=sequence(s) not in UniGene DEF=F-box domain, putative REP_ORG=O. sativa
	OsAffx.24780.1.S1_at	GPG	40.1	7.5	22.2	4.9	10	48.3	3	1.4	3.9	14.6	39.2	17	10.3	4.9	6	25.6	60.1	13.9	65.2	45.9	49.1	249.8	250.2	43.8	3.83129	10.9808	LOC_Os02g48300	F-box domain containing protein	tigr:9630.m04708 TID=OsAffx.24780.1 CNT=1 FEA=mRNA TIER=ConsEnd STK=0 NOTE=sequence(s) not in UniGene DEF=hypothetical protein REP_ORG=O. sativa
	OsAffx.14342.1.S1_at	GPG	2.7	4.5	2.7	3	2.1	5.7	3.2	1.8	1.9	10	6.1	5	17.4	15	2.5	23.9	7.5	8.4	36.5	29.5	25.4	24.5	172.8	75.3	2.06301	6.28684	LOC_Os04g49394	ulp1 protease family, C-terminal catalytic domain containing protein	tigr:9632.m04794 TID=OsAffx.14342.1 CNT=1 FEA=mRNA TIER=ConsEnd STK=0 NOTE=sequence(s) not in UniGene DEF=hypothetical protein REP_ORG=O. sativa
	OsAffx.14807.1.S1_at	GPG	16.2	92.1	13.3	17.2	9.5	20.5	12	22.1	43.2	27.2	11.9	13.8	21.8	19.8	7.9	51.7	38.7	14	91.4	77.6	85.8	227.1	42.6	184.4	2.00217	5.24944	LOC_Os05g24570	hypothetical protein	tigr:9633.m02193 TID=OsAffx.14807.1 CNT=1 FEA=mRNA TIER=ConsEnd STK=0 NOTE=sequence(s) not in UniGene DEF=hypothetical protein REP_ORG=O. sativa
	OsAffx.27160.1.S1_at	GPG	89.2	6.1	27.2	38.4	3	32.4	26.1	23.2	22.7	50.2	52.8	22.7	31.6	6.4	3.2	5.3	15.3	23.6	52.5	21	50.4	221.9	298.3	168.4	2.48767	9.05637	LOC_Os05g34520	ulp1 protease family, C-terminal catalytic domain containing protein	tigr:9633.m03199 TID=OsAffx.27160.1 CNT=1 FEA=mRNA TIER=ConsEnd STK=0 NOTE=sequence(s) not in UniGene DEF=hypothetical protein REP_ORG=O. sativa
	OsAffx.28776.3.S1_x_at	GPG	7.6	2.2	4.3	5.8	15.3	34.8	66.9	68.1	59.1	38.6	51.1	28.5	31.3	12.1	5.9	28	21.4	29.4	36.3	78.6	89	270.4	408	42.4	3.0382	9.1097	LOC_Os07g36290	F-box domain containing protein	gb:NM_185720.1 DB_XREF=gi:34898525 TID=OsAffx.28776.3 CNT=1 FEA=mRNA TIER=ConsEnd STK=0 NOTE=sequence(s) not in UniGene DEF=Oryza sativa (japonica cultivar-group) OJ1612_A04.20 (OJ1612_A04.20), mRNA. REP_ORG=O. sativa
	Os.53141.1.S1_at	GPG	27.5	7.1	2.9	3	21.3	3.1	18.2	3.7	5.5	16.4	14.5	4.9	72.8	29.4	1.5	11.8	18.1	16	37	60.5	31	221.9	82.9	264.4	3.04808	10.6844	LOC_Os09g12150	expressed protein	gb:AK070984.1 DB_XREF=gi:32981007 TID=Os.53141.1 CNT=1 FEA=FLmRNA TIER=FL STK=1 UG=Os.53141 UG_TITLE=(japonica cultivar-group) cDNA clone:J023078A07, full insert sequence DEF=Oryza sativa (japonica cultivar-group) cDNA clone:J023078A07, full insert sequence. FL=gb:AK070984.1 REP_ORG=O. sativa
	OsAffx.8415.1.S1_at	GPG	38.4	25	14	14	8.4	2.6	5.1	10	1.3	8.1	30	21.7	47.8	82.6	4.7	155.1	225.8	151.9	177	432.4	446.2	1256.9	668.5	1016.2	2.27745	6.93311	LOC_Os10g10420	F-box domain containing protein	tigr:9638.m00917 TID=OsAffx.8415.1 CNT=2 FEA=mRNA TIER=ConsEnd STK=0 NOTE=sequence(s) not in UniGene DEF=F-box domain, putative REP_ORG=O. sativa
	OsAffx.31600.1.S1_at	GPG	16.8	30	12.6	17.7	6.4	1.8	3.2	5.3	33.3	305.5	529.9	351.1	32.8	12.4	45.4	108.4	68.1	165.3	322.4	113	515.6	1557.1	1514.6	1520.9	2.87016	8.15283	LOC_Os12g05609 | LOC_Os12g05709	F-box domain containing protein	tigr:9640.m00479 TID=OsAffx.31600.1 CNT=2 FEA=mRNA TIER=ConsEnd STK=0 NOTE=sequence(s) not in UniGene DEF=F-box domain, putative REP_ORG=O. sativa
Signaling
	Os.7304.1.S1_at	UNM	425.5	545.5	570.4	1123.1	1224	961.2	500.3	486.4	493	1912.3	2754.5	2710	155.9	207.3	225	105.1	131.3	42.8	95.3	11.8	28.4	316.3	174.3	22.4	2.21405	6.51088	LOC_Os01g10450	protein kinase, putative, expressed	gb:AK069537.1 DB_XREF=gi:32979561 TID=Os.7304.1 CNT=8 FEA=FLmRNA TIER=FL STK=1 UG=Os.7304 UG_TITLE=(japonica cultivar-group) putative protein kinase (B1015E06.18), mRNA DEF=Oryza sativa (japonica cultivar-group) cDNA clone:J023019I05, full insert sequence. FL=gb:AK069537.1 REP_ORG=O. sativa
	Os.25964.1.S2_a_at	UNM	686.4	815.8	939.1	1084.3	1160.4	1399.4	1305.7	1165.4	1468.5	3894.2	4955.5	5224.9	1996.5	1722.8	2388.9	1419.7	1618.1	1454.1	1257	2081.5	1363.6	1091.2	1092.3	1150.4	2.07439	8.59565	LOC_Os01g17180	COP9 signalosome complex subunit 2, putative, expressed	gb:AK063907.1 DB_XREF=gi:32973925 TID=Os.25964.1 CNT=15 FEA=FLmRNA TIER=FL STK=0 UG=Os.25964 UG_TITLE=(japonica cultivar-group) unnamed protein product (Gene), mRNA DEF=Oryza sativa (japonica cultivar-group) cDNA clone:001-123-A01, full insert sequence. FL=gb:AK103258.1 gb:AK063907.1 gb:AK107911.1 REP_ORG=O. sativa
	Os.13615.2.S1_at	UNM	273.8	327.3	263	480.7	441.8	449.3	1235.7	1048.1	1250.9	3384.3	3794	3878	1080.3	1199.3	1472.2	278.7	235.5	300.4	611.1	320.5	176	76.2	258.4	85.8	2.5771	7.26667	LOC_Os01g47256	exosome complex exonuclease RRP40, putative, expressed	gb:AK073113.1 DB_XREF=gi:32983136 TID=Os.13615.2 CNT=3 FEA=FLmRNA TIER=FL STK=1 UG=Os.13615 UG_TITLE=(japonica cultivar-group) P0445H04.34 (P0445H04.34), mRNA DEF=Oryza sativa (japonica cultivar-group) cDNA clone:J033022G03, full insert sequence. FL=gb:AK073113.1 REP_ORG=O. sativa
	Os.12116.1.S1_at	UNM	1172.9	1149	1253.5	1794.5	1687.4	1383.8	1335.4	1247.7	1309.7	9477	7569.3	7900.2	3643.9	2640.1	3098.4	449.4	653.1	586.3	374.7	241.2	347.4	271.9	19	155.5	2.16806	6.85341	LOC_Os01g67340	protein kinase Pti1, putative, expressed	gb:AK121843.1 DB_XREF=gi:37991466 TID=Os.12116.1 CNT=9 FEA=FLmRNA TIER=FL STK=1 UG=Os.12116 UG_TITLE=(japonica cultivar-group) putative protein kinase (P0506A10.20), mRNA DEF=Oryza sativa (japonica cultivar-group) cDNA clone:J033101F17, full insert sequence. FL=gb:AK121843.1 REP_ORG=O. sativa
	Os.24603.1.A1_at	UNM	49	12.5	29.9	111.9	97.6	80.9	208.5	290.1	237.7	3674.5	3917.9	3870.6	1047.9	1003.6	1283.6	169	187.3	157.3	52.8	457.8	304.3	50.8	334.9	268	3.01543	9.92936	LOC_Os01g72190	expressed protein	gb:AK107123.1 DB_XREF=gi:32992332 TID=Os.24603.1 CNT=2 FEA=FLmRNA TIER=FL STK=2 UG=Os.24603 UG_TITLE=(japonica cultivar-group) cDNA clone:002-124-B08, full insert sequence DEF=Oryza sativa (japonica cultivar-group) cDNA clone:002-124-B08, full insert sequence. FL=gb:AK107123.1 REP_ORG=O. sativa
	Os.4686.1.S1_at	UNM	2070	2580.7	2509.7	5241.2	5656.3	3936.3	5287.3	4871	4458.3	19770.6	13969.4	15287.9	5100.2	3864.7	4510.2	1810.8	1683.5	1650.3	1832.9	1767.8	1740.9	1078.3	1369.5	1560.5	2.70281	7.70284	LOC_Os02g33180	integrin beta-1-binding protein 2, putative, expressed	gb:AK111881.1 DB_XREF=gi:37988544 TID=Os.4686.1 CNT=10 FEA=FLmRNA TIER=FL STK=1 UG=Os.4686 UG_TITLE=(japonica cultivar-group) cDNA clone:J033050A01, full insert sequence DEF=Oryza sativa (japonica cultivar-group) cDNA clone:J033050A01, full insert sequence. FL=gb:AK111881.1 REP_ORG=O. sativa
	OsAffx.24554.1.S1_s_at	UNM	652.2	523	443.4	776.7	862	817.6	1165.5	1218.1	1085.3	4035.4	5664.8	4836.2	868.4	1023.3	1087.3	359.2	395	420.3	1059.1	893.3	489.3	644.9	912.2	740.9	3.97028	14.9716	LOC_Os02g33180	integrin beta-1-binding protein 2, putative, expressed	tigr:9630.m03150 TID=OsAffx.24554.1 CNT=1 FEA=mRNA TIER=ConsEnd STK=0 NOTE=sequence(s) not in UniGene DEF=AF254799 Rar1 REP_ORG=O. sativa
	Os.52876.1.S1_at	UNM	156	106.6	143.1	193.3	153.1	311.1	300	231.6	289.1	872.9	694.1	854.2	276.7	287	363.2	51.7	24.3	81.7	407.6	40.2	31.9	39.3	78.5	58.8	2.09568	5.60238	LOC_Os03g31070	ATP binding protein, putative, expressed	gb:AK069682.1 DB_XREF=gi:32979706 TID=Os.52876.1 CNT=1 FEA=FLmRNA TIER=FL STK=1 UG=Os.52876 UG_TITLE=(japonica cultivar-group) cDNA clone:J023029I01, full insert sequence DEF=Oryza sativa (japonica cultivar-group) cDNA clone:J023029I01, full insert sequence. FL=gb:AK069682.1 REP_ORG=O. sativa
	Os.16231.1.S1_s_at	UNM	230.7	102.3	141.4	373.3	453.4	598.2	1083	1183.1	1107.4	4021.1	3683.5	3866.7	1028.7	1061.5	1275.3	113.8	312.9	178.4	1441.1	752.3	642.1	1327.8	1380.2	1235.7	2.68316	6.49681	LOC_Os04g36890	peptidyl-prolyl cis-trans isomerase, FKBP-type family protein, expressed	gb:AK073743.1 DB_XREF=gi:32983766 TID=Os.16231.1 CNT=15 FEA=FLmRNA TIER=FL STK=1 UG=Os.16231 UG_TITLE=(japonica cultivar-group) cDNA clone:J033147C19, full insert sequence DEF=Oryza sativa (japonica cultivar-group) cDNA clone:J033067L09, full insert sequence. FL=gb:AK103814.1 gb:AK073743.1 REP_ORG=O. sativa
	Os.16231.1.S2_at	UNM	225.5	269	300.9	1982.9	2015.7	1533	3163.8	2848.9	3043.5	9924.4	7932.4	9150.6	2801.1	1972.1	3053.7	176.6	249.2	213	1565.9	1382.2	1737.4	2057.5	2334.5	2269.3	2.89228	7.06709	LOC_Os04g36890	peptidyl-prolyl cis-trans isomerase, FKBP-type family protein, expressed	gb:AK103814.1 DB_XREF=gi:32989023 TID=Os.16231.1 CNT=15 FEA=FLmRNA TIER=FL STK=1 UG=Os.16231 UG_TITLE=(japonica cultivar-group) cDNA clone:J033147C19, full insert sequence DEF=Oryza sativa (japonica cultivar-group) cDNA clone:J033147C19, full insert sequence. FL=gb:AK103814.1 gb:AK073743.1 REP_ORG=O. sativa
	Os.52780.1.S1_at	UNM	291.4	118.9	140.6	217.7	248.2	269.9	283.5	297.7	279.5	1859.9	2328.6	2025.8	698	731.7	798.6	900	529.9	798.3	493.9	587.6	270.6	521.6	506.8	436.1	2.25089	6.75059	LOC_Os05g07710	WD-repeat domain phosphoinositide-interacting protein 3, putative, expressed	gb:AK069215.1 DB_XREF=gi:32979239 TID=Os.52780.1 CNT=1 FEA=FLmRNA TIER=FL STK=1 UG=Os.52780 UG_TITLE=(japonica cultivar-group) cDNA clone:J023010M03, full insert sequence DEF=Oryza sativa (japonica cultivar-group) cDNA clone:J023010M03, full insert sequence. FL=gb:AK069215.1 REP_ORG=O. sativa
	Os.53554.1.S1_at	UNM	117.5	73.9	87.6	75.7	44.8	52.7	1813.2	1896.4	2050.2	14007.7	13598.6	12383.3	1677.3	1653.9	1826	160.4	130	187.3	165.9	103.2	227	18.4	309.2	254.8	6.63282	16.5015	LOC_Os05g43970	heat- and acid-stable phosphoprotein, putative, expressed	gb:AK073259.1 DB_XREF=gi:32983282 TID=Os.53554.1 CNT=1 FEA=FLmRNA TIER=FL STK=1 UG=Os.53554 UG_TITLE=(japonica cultivar-group) cDNA clone:J033026J20, full insert sequence DEF=Oryza sativa (japonica cultivar-group) cDNA clone:J033026J20, full insert sequence. FL=gb:AK073259.1 REP_ORG=O. sativa
	Os.25647.1.S1_at	UNM	822.1	909.3	1010.2	2109.4	2192.1	1938.7	3444.6	3862.8	4278.8	10378.5	12210	11676.8	4691.1	5130.4	5677.3	785.8	968.8	1138.6	205.9	156.3	222.8	202.3	170.5	196.5	2.05675	5.3107	LOC_Os08g39070	COP9 signalosome complex subunit 6a, putative, expressed	gb:AK058215.1 DB_XREF=gi:32968233 TID=Os.25647.1 CNT=9 FEA=FLmRNA TIER=FL STK=1 UG=Os.25647 UG_TITLE=Mov34 homolog mRNA, partial cds DEF=Oryza sativa (japonica cultivar-group) cDNA clone:001-010-D12, full insert sequence. FL=gb:AK058215.1 REP_ORG=O. sativa
	Os.26943.1.S1_at	UNM	197.3	46	205.7	200.4	190.6	106	336	327.9	403.5	5857	5845.4	5611.2	716.2	449.1	761.1	40.2	31.9	78.1	134.6	65.1	61.5	112.9	104.3	137.5	7.6802	26.9356	LOC_Os09g32840	nucleotide pyrophosphatase/phosphodiesterase, putative, expressed	gb:AK106533.1 DB_XREF=gi:32991742 TID=Os.26943.1 CNT=13 FEA=FLmRNA TIER=FL+Stack STK=7 UG=Os.26943 UG_TITLE=(japonica cultivar-group) cDNA clone:002-108-A11, full insert sequence DEF=Oryza sativa (japonica cultivar-group) cDNA clone:002-108-A11, full insert sequence. FL=gb:AK073291.1 gb:AK102346.1 gb:AK073281.1 gb:AK106533.1 REP_ORG=O. sativa
	Os.23259.1.S1_a_at	UNM	106.3	102.6	87.8	125.1	128.4	146.9	397.8	451.4	461.3	1429.9	1573.5	1497.4	619.6	390.1	514.4	7.1	41.7	63.1	21.2	13.3	20	13.4	191	13.1	2.41672	6.6713	LOC_Os10g01540	notchless homolog 1, putative, expressed	gb:AK122080.1 DB_XREF=gi:37991726 TID=Os.23259.1 CNT=7 FEA=FLmRNA TIER=FL STK=1 UG=Os.23259 UG_TITLE=(japonica cultivar-group) putative notchless protein homolog (OSJNBa0071K19.11), mRNA DEF=Oryza sativa (japonica cultivar-group) cDNA clone:J033120J20, full insert sequence. FL=gb:AK101265.1 gb:AK122080.1 REP_ORG=O. sativa
	Os.7334.1.A1_at	UNM	178.4	8	79.9	220.5	199.7	208.6	659.6	684.6	574.3	1591.4	1581.4	1580.4	220	171.1	232.6	25.7	176.2	33.2	359	135.4	30.7	20.6	366.1	152	2.30996	6.7541	LOC_Os11g11340	CIP111, putative, expressed	gb:CR292851 DB_XREF=gi:44679417 DB_XREF=CR292851 CLONE=y809e02p3 TID=Os.7334.1 CNT=2 FEA=EST TIER=ConsEnd STK=0 UG=Os.7334 UG_TITLE=Transcribed sequence with weak similarity to protein pir:T51257 (A.thaliana) T51257 calmodulin-binding protein - Arabidopsis thaliana REP_ORG=O. sativa
	Os.52821.1.S1_at	UNM	417.3	589.8	554	59.2	39.7	48.2	393.3	391.1	435.4	16805.1	15066.8	14860.5	4369.9	3962.3	4255.9	2305.9	2004.8	2283.3	911.1	1467	1510.6	896.4	894.5	743.9	3.44786	10.0185	LOC_Os11g37200	transmembrane BAX inhibitor motif-containing protein 4, putative, expressed	gb:AK069449.1 DB_XREF=gi:32979473 TID=Os.52821.1 CNT=1 FEA=FLmRNA TIER=FL STK=1 UG=Os.52821 UG_TITLE=(japonica cultivar-group) cDNA clone:J023020E21, full insert sequence DEF=Oryza sativa (japonica cultivar-group) cDNA clone:J023020E21, full insert sequence. FL=gb:AK069449.1 REP_ORG=O. sativa
	OsAffx.31341.1.S1_s_at	UNM	149.8	174.1	150.3	39.6	51.3	33.7	145.3	129.3	133.3	3936.2	4536.3	4203.9	1184.2	1034.7	1033.6	716.6	862.8	765.7	346.8	645.7	535.1	601.5	242.5	547	3.54999	10.1201	LOC_Os11g37200	transmembrane BAX inhibitor motif-containing protein 4, putative, expressed	tigr:9639.m03364 TID=OsAffx.31341.1 CNT=1 FEA=mRNA TIER=ConsEnd STK=0 NOTE=sequence(s) not in UniGene DEF=hypothetical protein REP_ORG=O. sativa
	Os.56254.1.S1_at	UNM	160.4	8.9	55	26.2	18.3	65.3	46.5	31.9	101.2	6042.7	6364.3	6134.7	1013.9	724.6	952.5	181.9	32.1	156.8	96.1	276.8	343.2	95.2	315.6	100.6	6.0506	19.7391	LOC_Os12g41260	ATMRK1, putative, expressed	gb:AK109696.1 DB_XREF=gi:32994905 TID=Os.56254.1 CNT=1 FEA=FLmRNA TIER=FL STK=1 UG=Os.56254 UG_TITLE=(japonica cultivar-group) cDNA clone:002-145-F01, full insert sequence DEF=Oryza sativa (japonica cultivar-group) cDNA clone:002-145-F01, full insert sequence. FL=gb:AK109696.1 REP_ORG=O. sativa
	Os.24397.1.S1_at	UNM	262.9	151.9	119.2	93.4	111.7	119	1057.8	1198.8	1090.7	2476.4	2753.2	2617.7	591.2	471.7	768.1	327.5	424.3	671.8	208	188.6	167.4	79.4	51.1	69.7	2.1836	6.07228	LOC_Os12g42810	mov34/MPN/PAD-1 family protein, expressed	gb:AK106674.1 DB_XREF=gi:32991883 TID=Os.24397.1 CNT=1 FEA=FLmRNA TIER=FL STK=1 UG=Os.24397 UG_TITLE=(japonica cultivar-group) cDNA clone:002-114-A05, full insert sequence DEF=Oryza sativa (japonica cultivar-group) cDNA clone:002-114-A05, full insert sequence. FL=gb:AK106674.1 REP_ORG=O. sativa
	OsAffx.20111.1.S1_at	UNM	153.5	52.6	98.9	16.2	34.5	31.4	54.8	139.1	69.7	10148.4	10271.8	9497.5	3523.1	3300	3548.7	160.2	60.4	115.4	504.7	449.3	448.7	416.4	25.2	658.8	2.85975	8.00195	LOC_Os12g44010	purple acid phosphatase precursor, putative, expressed	tigr:9640.m04337 TID=OsAffx.20111.1 CNT=1 FEA=mRNA TIER=ConsEnd STK=0 NOTE=sequence(s) not in UniGene DEF=secretory acid phosphatase precursor REP_ORG=O. sativa
	Os.15904.1.S1_at	BCP	353.1	411.2	396.4	992.9	948.3	1631.3	1290.1	1120.3	1371.5	2877.9	3195.8	2709.7	7563.4	6851.5	6152.1	1664	1498.3	1273.2	139.4	445.7	247.7	112	43.9	518.6	2.14391	6.21076	LOC_Os01g56880	purple acid phosphatase precursor, putative, expressed	gb:AK071643.1 DB_XREF=gi:32981666 TID=Os.15904.1 CNT=17 FEA=FLmRNA TIER=FL STK=4 UG=Os.15904 UG_TITLE=(japonica cultivar-group) putative purple acid phosphatase (P0413G02.11), mRNA DEF=Oryza sativa (japonica cultivar-group) cDNA clone:J023105J09, full insert sequence. FL=gb:AK060314.1 gb:AK071643.1 gb:AK059025.1 REP_ORG=O. sativa
	OsAffx.9457.1.S1_at	BCP	51.9	14.2	6.8	239.9	316.5	294.1	192.9	194.1	182.2	798.5	806	742.6	2586.1	2785.9	2861.7	740.1	725.7	948.3	103	32.3	38.1	27.3	315.6	48.1	2.93778	7.65098	LOC_Os01g60330	ATP binding protein, putative, expressed	tigr:9629.m05927 TID=OsAffx.9457.1 CNT=2 FEA=mRNA TIER=ConsEnd STK=0 NOTE=sequence(s) not in UniGene DEF=Protein kinase domain, putative REP_ORG=O. sativa
	Os.30910.1.S1_at	BCP	41.5	66.9	23.5	158.6	153.8	175.7	37.7	48.6	27	418.1	502.6	427.4	1327.2	1388.5	1127	379.7	255.7	196.7	64.5	592.1	362.9	439.6	370.5	274.8	2.24151	6.07059	LOC_Os01g73630	rhoGAP, putative, expressed	gb:AK108137.1 DB_XREF=gi:32993346 TID=Os.30910.1 CNT=2 FEA=FLmRNA TIER=FL STK=1 UG=Os.30910 UG_TITLE=(japonica cultivar-group) putative rac GTPase activating protein (P0458E05.31), mRNA DEF=Oryza sativa (japonica cultivar-group) cDNA clone:002-139-E04, full insert sequence. FL=gb:AK108137.1 REP_ORG=O. sativa
	Os.49797.1.A1_at	BCP	249.9	292.1	224.9	8.5	56.6	16.8	28	51.8	9.3	715.8	483.6	545.9	2085.7	2116.6	2398.9	560	558.4	589.1	821.4	505.3	469.5	967.3	456.1	731.3	2.18815	5.83316	LOC_Os02g08130 | LOC_Os02g08140	carbohydrate kinase, putative, expressed	gb:AK111625.1 DB_XREF=gi:37988288 TID=Os.49797.1 CNT=2 FEA=FLmRNA TIER=FL STK=1 UG=Os.49797 UG_TITLE=(japonica cultivar-group) cDNA clone:J013113N20, full insert sequence DEF=Oryza sativa (japonica cultivar-group) cDNA clone:J013113N20, full insert sequence. FL=gb:AK111625.1 REP_ORG=O. sativa
	Os.49714.1.S1_at	BCP	199.9	128.2	196.3	308.4	454.3	450.8	480.7	369.4	384.3	1038.5	830.5	972	3370.7	3371.8	2999.9	1253.3	1407.2	1327.2	275.5	145.1	26.8	55.3	89.4	13.1	2.39532	6.35594	LOC_Os04g41950	calcium-binding mitochondrial protein Anon-60Da, putative, expressed	gb:AK068782.1 DB_XREF=gi:32978807 TID=Os.49714.1 CNT=4 FEA=FLmRNA TIER=FL STK=1 UG=Os.49714 UG_TITLE=(japonica cultivar-group) cDNA clone:J013159H18, full insert sequence DEF=Oryza sativa (japonica cultivar-group) cDNA clone:J013159H18, full insert sequence. FL=gb:AK068782.1 REP_ORG=O. sativa
	Os.48975.1.S1_at	BCP	153.9	56	146.8	817.1	781.6	491.1	204.6	193.5	162	679.5	554.2	538.5	2187	2118.6	2871.3	457.2	927.8	787.6	367	315	61.2	71	189.1	47.6	2.35719	6.27986	LOC_Os05g40200	ATP binding protein, putative, expressed	gb:AK120115.1 DB_XREF=gi:37989738 TID=Os.48975.1 CNT=5 FEA=FLmRNA TIER=FL STK=0 UG=Os.48975 UG_TITLE=(japonica cultivar-group) cDNA clone:J013025M17, full insert sequence DEF=Oryza sativa (japonica cultivar-group) cDNA clone:J013025M17, full insert sequence. FL=gb:AK120115.1 REP_ORG=O. sativa
	Os.47896.1.A1_at	BCP	95.8	7.7	25.6	2.1	13.2	20.3	327.9	322.1	256.5	897.3	867	799.2	5581.8	6032.9	5627.5	1176.9	1339.4	1422.1	228.9	409.1	504.4	347.3	253.1	320.7	3.95718	11.5226	LOC_Os05g41230	BRASSINOSTEROID INSENSITIVE 1-associated receptor kinase 1 precursor, putative, expressed	gb:AK107986.1 DB_XREF=gi:32993195 TID=Os.47896.1 CNT=2 FEA=FLmRNA TIER=FL STK=1 UG=Os.47896 UG_TITLE=(japonica cultivar-group) cDNA clone:002-135-F01, full insert sequence DEF=Oryza sativa (japonica cultivar-group) cDNA clone:002-135-F01, full insert sequence. FL=gb:AK107986.1 REP_ORG=O. sativa
	Os.26392.1.S1_at	BCP	2781.2	2956.2	2960.8	1484.2	1283.8	1952.4	647.7	661.5	614	1322.2	1331.9	1339.8	8128.8	7541.4	7137.2	632.6	1207.7	929	284.5	397.6	312.9	119.2	461.6	121.3	2.54708	7.21471	LOC_Os06g04880	ATP binding protein, putative, expressed	gb:AK065683.1 DB_XREF=gi:32975701 TID=Os.26392.1 CNT=11 FEA=FLmRNA TIER=FL STK=5 UG=Os.26392 UG_TITLE=(japonica cultivar-group) isolate 31017 putative serinethreonine protein kinase mRNA, partial cds DEF=Oryza sativa (japonica cultivar-group) cDNA clone:J013037K06, full insert sequence. FL=gb:AK105657.1 gb:AK065683.1 REP_ORG=O. sativa
	Os.50807.1.S1_at	BCP	10.9	34	26	33.8	53.9	20.2	121.8	132.2	115.5	471.9	293.3	310.1	3287.4	3259.1	3582.7	433.8	366.6	417.2	16.7	56.3	50	19.3	20	125.6	6.96631	19.657	LOC_Os06g11650	erg-1, putative, expressed	gb:AK058704.1 DB_XREF=gi:32968722 TID=Os.50807.1 CNT=1 FEA=FLmRNA TIER=FL STK=1 UG=Os.50807 UG_TITLE=(japonica cultivar-group) cDNA clone:001-019-C08, full insert sequence DEF=Oryza sativa (japonica cultivar-group) cDNA clone:001-019-C08, full insert sequence. FL=gb:AK058704.1 REP_ORG=O. sativa
	Os.17809.1.S1_at	BCP	428.5	180.1	307.8	249.2	167.8	108.2	238.1	296.5	257	1351.1	951.6	1118.8	3293.3	3467.7	2552.4	1370.8	1268.5	1194.1	394.1	291.2	337	46.6	67.2	258	2.40247	5.9794	LOC_Os08g25430	serine/threonine kinase-like protein, putative, expressed	gb:AK099236.1 DB_XREF=gi:32984445 TID=Os.17809.1 CNT=4 FEA=FLmRNA TIER=FL STK=1 UG=Os.17809 UG_TITLE=(japonica cultivar-group) cDNA clone:J013106P03, full insert sequence DEF=Oryza sativa (japonica cultivar-group) cDNA clone:J013106P03, full insert sequence. FL=gb:AK099236.1 gb:AK068357.1 REP_ORG=O. sativa
	Os.20211.1.S1_at	BCP	172.2	146.9	230	334.2	402.1	625	778.5	756.2	923.4	911.7	852.6	976.6	2433.5	3259.5	3502.2	1108.9	956.4	1071.4	330.5	31.5	150.2	99.5	215.5	206.2	2.9394	7.30721	LOC_Os10g36710	CDPK-related protein kinase, putative, expressed	gb:NM_197303.1 DB_XREF=gi:37535965 TID=Os.20211.1 CNT=3 FEA=mRNA TIER=ConsEnd STK=2 UG=Os.20211 DEF=Oryza sativa (japonica cultivar-group) putative kinase (OSJNBa0005K07.3), mRNA. PROD=putative kinase REP_ORG=O. sativa
	Os.6325.2.A1_x_at	TCP	84.4	110.3	68.5	24.6	86.9	401.1	107.8	82.9	138.2	301.7	229.7	217	495.9	556.9	494	1954.1	2494.3	2227.5	717.7	790.6	955.6	1032.4	811.6	905.2	2.15759	5.37517	LOC_Os01g39770	calcineurin B-like protein 10, putative, expressed	gb:BX898346 DB_XREF=gi:40487200 DB_XREF=BX898346 CLONE=y610c11p5 TID=Os.6325.2 CNT=8 FEA=mRNA TIER=ConsEnd STK=0 UG=Os.6325 UG_TITLE=(japonica cultivar-group) putative calcium sensor protein (P0013G02.23), mRNA REP_ORG=O. sativa
	Os.45999.1.S1_x_at	TCP	56.3	48	48	99.4	56.1	298	28.1	22	38.2	198.8	102	78.8	306.9	305.9	281.7	2302.5	2040.7	1998.5	423.8	277.5	307.8	249.5	567.9	361.5	3.59341	11.8974	LOC_Os01g39770	calcineurin B-like protein 10, putative, expressed	gb:AK100352.1 DB_XREF=gi:32985561 TID=Os.45999.1 CNT=3 FEA=FLmRNA TIER=FL STK=1 UG=Os.45999 UG_TITLE=(japonica cultivar-group) cDNA clone:J023083G13, full insert sequence DEF=Oryza sativa (japonica cultivar-group) cDNA clone:J023083G13, full insert sequence. FL=gb:AK100352.1 REP_ORG=O. sativa
	Os.6325.1.A1_x_at	TCP	181.9	139.3	173	140.8	110.1	721.8	165.4	77.7	116.2	368	375.2	381.6	860.8	637.4	792.4	4079.3	3840.8	3733.6	761.1	710.8	944.7	618.6	818.4	1055	3.64057	10.323	LOC_Os01g39770	calcineurin B-like protein 10, putative, expressed	gb:AK111735.1 DB_XREF=gi:37988398 TID=Os.6325.1 CNT=14 FEA=FLmRNA TIER=FL STK=1 UG=Os.6325 UG_TITLE=(japonica cultivar-group) putative calcium sensor protein (P0013G02.23), mRNA DEF=Oryza sativa (japonica cultivar-group) cDNA clone:J023045O14, full insert sequence. FL=gb:AK111936.1 gb:AK111735.1 REP_ORG=O. sativa
	Os.6325.1.A1_at	TCP	129.1	70.3	87.9	107	78.1	471.3	58.1	12	46.2	328.9	302.8	416	534.1	504.6	630.8	1953.3	1995	2442.9	108.1	172.7	212.7	106	33.6	184.6	3.16265	9.40601	LOC_Os01g39770	calcineurin B-like protein 10, putative, expressed	gb:AK111735.1 DB_XREF=gi:37988398 TID=Os.6325.1 CNT=14 FEA=FLmRNA TIER=FL STK=1 UG=Os.6325 UG_TITLE=(japonica cultivar-group) putative calcium sensor protein (P0013G02.23), mRNA DEF=Oryza sativa (japonica cultivar-group) cDNA clone:J023045O14, full insert sequence. FL=gb:AK111936.1 gb:AK111735.1 REP_ORG=O. sativa
	Os.24128.1.A1_at	TCP	5.9	31	13.4	22.4	31.5	13.6	4.9	5.2	19.5	138.9	132.7	85.4	532.3	741.3	628.4	9323.5	10461.9	11869	3225.5	3612.6	4389.9	1489.7	1652.7	1761.8	2.38318	7.17078	LOC_Os02g58520	calcium-dependent protein kinase, isoform AK1, putative, expressed	gb:AK069127.1 DB_XREF=gi:32979151 TID=Os.24128.1 CNT=2 FEA=FLmRNA TIER=FL STK=2 UG=Os.24128 UG_TITLE=(japonica cultivar-group) cDNA clone:002-146-F12, full insert sequence DEF=Oryza sativa (japonica cultivar-group) cDNA clone:J023007M23, full insert sequence. FL=gb:AK069127.1 REP_ORG=O. sativa
	Os.9033.1.S1_at	TCP	328.6	264.6	359.9	761.4	601	690.2	679.5	694.1	652.6	208.5	216.4	251.4	715.5	872.8	670.6	2046	1083.2	1978.9	725.1	434.8	739.1	724.9	524.2	300.5	2.2673	6.70244	LOC_Os03g44610	calmodulin binding protein, putative, expressed	gb:AK067192.1 DB_XREF=gi:32977210 TID=Os.9033.1 CNT=6 FEA=FLmRNA TIER=FL STK=0 UG=Os.9033 UG_TITLE=(japonica cultivar-group) cDNA clone:J013098A04, full insert sequence DEF=Oryza sativa (japonica cultivar-group) cDNA clone:J013098A04, full insert sequence. FL=gb:AK067192.1 REP_ORG=O. sativa
	Os.54906.1.S1_at	TCP	162.5	55.4	68.6	40.4	43.7	82.2	29.7	76.7	86.1	59.7	135.1	36.8	462.5	385	328.2	26255.5	19223.7	25467	7528.6	6556.6	8280.5	7183.5	7627	7249.8	3.07554	6.88337	LOC_Os05g11790	CBL-interacting serine/threonine-protein kinase 15, putative, expressed	gb:AK107068.1 DB_XREF=gi:32992277 TID=Os.54906.1 CNT=1 FEA=FLmRNA TIER=FL STK=1 UG=Os.54906 UG_TITLE=(japonica cultivar-group) cDNA clone:002-121-E08, full insert sequence DEF=Oryza sativa (japonica cultivar-group) cDNA clone:002-121-E08, full insert sequence. FL=gb:AK107068.1 REP_ORG=O. sativa
	Os.52374.1.S1_a_at	TCP	822.4	818.5	723.5	1560.3	1831.8	1483.5	1646.3	1654.1	1370	1349	1215.8	1228	3481.9	3270	3076.1	7771.7	7494.3	7705.3	1742.2	1461.2	1017.4	530.7	561.7	673.3	2.21296	7.35777	LOC_Os09g29890	phosphatidylinositol 3- and 4-kinase family protein, expressed	gb:AK066715.1 DB_XREF=gi:32976733 TID=Os.52374.1 CNT=4 FEA=FLmRNA TIER=FL STK=1 UG=Os.52374 UG_TITLE=(japonica cultivar-group) cDNA clone:J023113B13, full insert sequence DEF=Oryza sativa (japonica cultivar-group) cDNA clone:J013088A05, full insert sequence. FL=gb:AK066715.1 REP_ORG=O. sativa
	Os.21289.1.S1_at	TCP	1016.3	919.8	802.9	430.7	449.1	436.1	305.9	390.4	279.3	242.1	185.8	147.1	1483.4	1727	1385.8	4956.9	5225.1	6420.4	1767.6	1536.5	1656.7	1797.5	1515.7	2064.5	2.53093	6.48677	LOC_Os11g05540	rac GTPase activating protein 1, putative, expressed	gb:AK071807.1 DB_XREF=gi:32981830 TID=Os.21289.1 CNT=8 FEA=FLmRNA TIER=FL STK=1 UG=Os.21289 UG_TITLE=(japonica cultivar-group) cDNA clone:J023110A09, full insert sequence DEF=Oryza sativa (japonica cultivar-group) cDNA clone:J023110A09, full insert sequence. FL=gb:AK071807.1 REP_ORG=O. sativa
	OsAffx.9156.2.S1_at	MPG	30.8	7.2	22.7	1.9	26.2	2.1	48.7	6.1	30.1	58.2	6.7	4.6	3.1	3.6	3.2	8.1	55.9	6.7	179.7	119.3	100.8	16.2	34	37.9	2.04983	5.34616	LOC_Os01g41910	receptor-like protein kinase 5 precursor, putative	tigr:9629.m04012 TID=OsAffx.9156.2 CNT=1 FEA=mRNA TIER=ConsEnd STK=0 NOTE=sequence(s) not in UniGene DEF=Leucine Rich Repeat, putative REP_ORG=O. sativa
	Os.55776.1.S1_at	GPG	49.6	2.6	54.6	2	19.1	2.6	3.9	1.4	15.6	26.5	1.2	30.2	38.6	50.1	22.6	13.9	13.4	3.5	22.9	79.4	7.2	243	27.2	164.5	2.07179	6.58927	LOC_Os01g06876	Cf-2, putative, expressed	gb:AK108785.1 DB_XREF=gi:32993994 TID=Os.55776.1 CNT=1 FEA=FLmRNA TIER=FL STK=1 UG=Os.55776 UG_TITLE=(japonica cultivar-group) cDNA clone:002-151-A12, full insert sequence DEF=Oryza sativa (japonica cultivar-group) cDNA clone:002-151-A12, full insert sequence. FL=gb:AK108785.1 REP_ORG=O. sativa
	Os.24128.2.S1_at	GPG	40.3	14	49.3	41.3	26.1	6.9	1.4	28.6	11.9	7.5	70	23	76.6	8	9.1	66.6	20.2	36.7	74.7	21.1	34.8	309	343.6	40.4	4.03394	11.652	LOC_Os02g58520	calcium-dependent protein kinase, isoform AK1, putative, expressed	gb:AK109754.1 DB_XREF=gi:32994963 TID=Os.24128.2 CNT=1 FEA=FLmRNA TIER=FL STK=1 UG=Os.24128 UG_TITLE=(japonica cultivar-group) cDNA clone:002-146-F12, full insert sequence DEF=Oryza sativa (japonica cultivar-group) cDNA clone:002-146-F12, full insert sequence. FL=gb:AK109754.1 REP_ORG=O. sativa
	OsAffx.22679.1.S1_x_at	GPG	205.3	101.4	163.4	111.5	114.8	462.6	29.8	59.4	3.6	149.5	186.3	125.7	171.1	149	145.5	367.2	355	421.8	4244.3	3059.6	3986.7	9328.6	8722.5	7292.5	2.05511	6.15548	LOC_Os03g40260	ran GTPase binding protein, putative, expressed	tigr:9631.m03873 TID=OsAffx.22679.1 CNT=2 FEA=mRNA TIER=ConsEnd STK=0 NOTE=sequence(s) not in UniGene DEF=putative chromosome condensation regulator REP_ORG=O. sativa
	Os.23202.1.S1_at	GPG	38.3	7	28	4.2	6.5	4	6.8	7.6	2.8	55	6	26.9	86.8	4.5	10.1	51.1	80	25.7	53.4	19.1	13.8	203.4	284.5	14.3	2.34332	6.90917	LOC_Os08g03002	lectin-like receptor kinase 1, putative, expressed	gb:AK108590.1 DB_XREF=gi:32993799 TID=Os.23202.1 CNT=2 FEA=FLmRNA TIER=FL STK=0 UG=Os.23202 UG_TITLE=(japonica cultivar-group) cDNA clone:002-146-D02, full insert sequence DEF=Oryza sativa (japonica cultivar-group) cDNA clone:002-146-D02, full insert sequence. FL=gb:AK108590.1 REP_ORG=O. sativa
Transcription and RNA process
	Os.810.1.S1_at	UNM	370.2	421.8	289.2	1531.3	1171.6	1254.3	2213.3	2295	2110	6921	7460	7630.5	2020.6	1810.3	2182.5	56.9	46.2	153.6	351.4	31.9	62.9	181.6	68.6	44.1	3.25054	7.33893	LOC_Os01g01510	expressed protein	gb:AK067602.1 DB_XREF=gi:32977620 TID=Os.810.1 CNT=7 FEA=FLmRNA TIER=FL STK=0 UG=Os.810 UG_TITLE=(japonica cultivar-group) contains ESTs AU057065(S21110),AU057064(S21110) unknown protein (B1109A06.20), mRNA DEF=Oryza sativa (japonica cultivar-group) cDNA clone:J013109E04, full insert sequence. FL=gb:AK067602.1 gb:AK103287.1 REP_ORG=O. sativa
	Os.810.2.S1_x_at	UNM	172.3	143.1	155.5	432.2	398.8	474.7	1153.4	1215.3	1134.1	2923	3109.2	3075.1	831.1	659.1	886.5	88	127.1	111.7	240	95.4	10.9	24.4	173.3	185.6	2.53032	6.64677	LOC_Os01g01510	expressed protein	gb:NM_183472.1 DB_XREF=gi:34894071 GEN=P0436E04.20 TID=Os.810.2 CNT=1 FEA=mRNA TIER=ConsEnd STK=0 UG=Os.810 UG_TITLE=(japonica cultivar-group) contains ESTs AU057065(S21110),AU057064(S21110) unknown protein (B1109A06.20), mRNA DEF=Oryza sativa (japonica cultivar-group) P0436E04.20 (P0436E04.20), mRNA. REP_ORG=O. sativa
	OsAffx.10932.1.S1_at	UNM	4.1	5.7	8.2	36.6	23.3	39.4	2.5	6.5	13.1	4286.5	5546.3	4304.6	782.2	477.3	917	59.6	28.6	41.9	56.8	104	223.2	413.2	377	180.8	4.69422	15.5201	LOC_Os01g06040	conserved hypothetical protein	tigr:9629.m00530 TID=OsAffx.10932.1 CNT=2 FEA=mRNA TIER=ConsEnd STK=0 NOTE=sequence(s) not in UniGene DEF=hypothetical protein REP_ORG=O. sativa
	OsAffx.9704.1.S1_at	UNM	162.3	32.1	34.6	31.3	9	17.3	26.7	38.3	27.4	872.8	1742.5	1205.6	291.3	408.8	284.4	134.1	120.6	103.5	145	27.8	180.6	109.6	7.7	21.4	2.94912	9.99087	LOC_Os01g08990	conserved hypothetical protein	tigr:9629.m00842 TID=OsAffx.9704.1 CNT=2 FEA=mRNA TIER=ConsEnd STK=0 NOTE=sequence(s) not in UniGene DEF=hypothetical protein REP_ORG=O. sativa
	Os.54636.1.S1_at	UNM	37.4	34.8	73.2	111.3	82.2	143	432.3	354.8	325.2	1230.4	1214.3	1167.2	123.2	103	105.7	9.3	16.2	6	71.1	21.4	145.3	143.4	14.5	12.4	2.80893	9.23704	LOC_Os01g13300	B3 DNA binding domain containing protein, expressed	gb:AK106332.1 DB_XREF=gi:32991541 TID=Os.54636.1 CNT=2 FEA=FLmRNA TIER=FL STK=1 UG=Os.54636 UG_TITLE=(japonica cultivar-group) cDNA clone:002-101-F09, full insert sequence DEF=Oryza sativa (japonica cultivar-group) cDNA clone:002-101-F09, full insert sequence. FL=gb:AK106332.1 REP_ORG=O. sativa
	Os.5450.1.S1_at	UNM	596.1	444.7	604	1295.7	1296.4	917.6	1809	1940.9	2238.7	5135	5261.5	5547.6	2306	2029.3	2554.4	800.7	998	904.4	1490.8	1589.7	1387.3	1427.4	2018.6	1940.9	2.05978	6.18083	LOC_Os01g40110	RNA-binding protein, putative, expressed	gb:AK059387.1 DB_XREF=gi:32969405 TID=Os.5450.1 CNT=7 FEA=FLmRNA TIER=FL STK=2 UG=Os.5450 UG_TITLE=(japonica cultivar-group) cDNA clone:J033128B21, full insert sequence DEF=Oryza sativa (japonica cultivar-group) cDNA clone:001-026-H02, full insert sequence. FL=gb:AK103402.1 gb:AK059387.1 REP_ORG=O. sativa
	Os.52056.1.S1_at	UNM	306.3	322.8	318.2	444.4	346.5	167.2	448.1	285.3	418.6	3514.4	4840.4	2936.8	775	614.6	825.8	305.6	276.2	294.3	565.1	557.2	591.7	438.5	227.7	323.1	4.25575	17.627	LOC_Os01g43080	3-5 exonuclease eri-1, putative, expressed	gb:AK064632.1 DB_XREF=gi:32974650 TID=Os.52056.1 CNT=1 FEA=FLmRNA TIER=FL STK=1 UG=Os.52056 UG_TITLE=(japonica cultivar-group) cDNA clone:002-113-H01, full insert sequence DEF=Oryza sativa (japonica cultivar-group) cDNA clone:002-113-H01, full insert sequence. FL=gb:AK064632.1 REP_ORG=O. sativa
	OsAffx.21642.1.S1_s_at	UNM	4.8	73.9	45.1	3.3	3.1	6.9	7	2.6	1.8	2891.4	3306.2	2815.8	71.2	5.2	71.3	30.6	190.2	63.7	498.8	57.6	42.3	218.8	417.6	148.4	5.79671	20.4745	LOC_Os01g53590	3-5 exonuclease/ nucleic acid binding protein, putative	gb:NM_191122.1 DB_XREF=gi:34909327 GEN=OSJNBb0021A09.10 TID=OsAffx.21642.1 CNT=2 FEA=mRNA TIER=ConsEnd STK=0 NOTE=sequence(s) not in UniGene DEF=Oryza sativa (japonica cultivar-group) OSJNBb0021A09.10 (OSJNBb0021A09.10), mRNA. REP_ORG=O. sativa
	Os.27911.1.S1_at	UNM	11.7	12.6	20.8	350.2	420.6	546.1	229.1	147.3	287.8	1020.5	1110.7	1356.2	387.8	211.6	352.1	29.1	37.1	47.6	487.2	507.9	17.9	392	73.4	363.5	2.03388	4.65801	LOC_Os01g54210	GATA transcription factor 13, putative, expressed	gb:AK121896.1 DB_XREF=gi:37991519 TID=Os.27911.1 CNT=8 FEA=FLmRNA TIER=FL STK=1 UG=Os.27911 UG_TITLE=(japonica cultivar-group) OSJNBa0014K08.18 (OSJNBa0014K08.18), mRNA DEF=Oryza sativa (japonica cultivar-group) cDNA clone:J033105E11, full insert sequence. FL=gb:AK121896.1 REP_ORG=O. sativa
	Os.49746.1.S1_at	UNM	114.4	132.2	119.3	114.5	146.9	94.5	282.4	270.2	196.2	754.4	954.8	660.6	202.5	154.6	240.3	6.4	99.1	31.9	76.4	45.4	24.7	22.5	34.6	36	2.67139	7.62414	LOC_Os01g74020	ARR1 protein-like, putative, expressed	gb:AY581256.1 DB_XREF=gi:46371869 TID=Os.49746.1 CNT=2 FEA=FLmRNA TIER=FL STK=1 UG=Os.49746 DEF=Oryza sativa (japonica cultivar-group) induced protein MgI1 mRNA, complete cds. PROD=induced protein MgI1 FL=gb:AY581256.1 REP_ORG=O. sativa
	Os.14111.1.S1_s_at	UNM	129.5	146.4	140.8	414.5	470.9	473.6	1353.7	1416.2	1537.3	3155.3	3130.7	3395.8	904.6	666.5	981.7	50.7	30.3	137.7	279.6	101.8	32.9	292.2	21	254.2	2.05249	5.50823	LOC_Os01g74030	BPM, putative, expressed	gb:AK067739.1 DB_XREF=gi:32977757 TID=Os.14111.1 CNT=6 FEA=FLmRNA TIER=FL STK=2 UG=Os.14111 UG_TITLE=(japonica cultivar-group) cDNA clone:J013120L17, full insert sequence DEF=Oryza sativa (japonica cultivar-group) cDNA clone:J013120L17, full insert sequence. FL=gb:AK067739.1 REP_ORG=O. sativa
	Os.24718.1.S1_at	UNM	189.1	285.2	273.3	905.6	831.8	751.6	1834.6	2064.4	1960.3	4399.1	4489.3	4169.5	601.9	369.7	687.7	51.7	96.8	41.1	214.7	240	138.5	60.1	93.4	270.3	2.13093	6.0103	LOC_Os02g04270	DNA binding protein, putative, expressed	gb:AK100570.1 DB_XREF=gi:32985779 TID=Os.24718.1 CNT=5 FEA=FLmRNA TIER=FL STK=0 UG=Os.24718 UG_TITLE=(japonica cultivar-group) cDNA clone:J023105B17, full insert sequence DEF=Oryza sativa (japonica cultivar-group) cDNA clone:J023105B17, full insert sequence. FL=gb:AK100570.1 gb:AK059533.1 REP_ORG=O. sativa
	OsAffx.2701.1.S1_at	UNM	23.9	16.2	17.5	3.4	8.5	7	5.3	4.9	7.3	949.7	1439.9	1026.7	371.3	261.8	282.7	40.9	19.2	91.7	18.8	21.1	154.1	100.5	54.7	364.9	2.76515	7.63583	LOC_Os02g20690	speckle-type POZ protein, putative	tigr:9630.m01981 TID=OsAffx.2701.1 CNT=1 FEA=mRNA TIER=ConsEnd STK=0 NOTE=sequence(s) not in UniGene DEF=snRNP protein, putative REP_ORG=O. sativa
	OsAffx.12372.1.S1_at	UNM	122.2	79.4	39.6	108.5	95.1	64	31.8	35.2	93.2	1155.7	1379.7	938.7	549	543.1	466.3	136.9	152.9	272.2	337.4	268.4	387.6	387.9	427.8	116.2	2.1051	5.31779	LOC_Os02g36320	RING-H2 finger protein ATL3B precursor, putative	tigr:9630.m03466 TID=OsAffx.12372.1 CNT=1 FEA=mRNA TIER=ConsEnd STK=0 NOTE=sequence(s) not in UniGene DEF=Zinc finger, C3HC4 type (RING finger), putative REP_ORG=O. sativa
	Os.37362.1.S1_at	UNM	79	125.8	72.6	1100.2	1013.1	920.2	3578	3461.3	3110.8	8976.2	9364.1	9787.9	1769.7	1354.2	1707.5	100.9	59.2	157.9	35.1	404.5	127.3	31.4	13.2	23.6	2.61713	7.13501	LOC_Os02g40460	3-5-exoribonuclease/ RNA binding protein, putative, expressed	gb:AK058997.1 DB_XREF=gi:32969015 TID=Os.37362.1 CNT=5 FEA=FLmRNA TIER=FL STK=1 UG=Os.37362 UG_TITLE=(japonica cultivar-group) cDNA clone:001-020-G05, full insert sequence DEF=Oryza sativa (japonica cultivar-group) cDNA clone:001-020-G05, full insert sequence. FL=gb:AK058997.1 REP_ORG=O. sativa
	OsAffx.12476.1.S1_at	UNM	7	6.1	4.3	4.9	7.1	1.1	3.8	4.5	2.4	182.6	269.9	254.7	2.7	7.4	20.3	8.3	8.3	51.3	25	23.4	9.6	18.5	20	6.7	4.96491	20.8826	LOC_Os02g43460	helicase conserved C-terminal domain containing protein	tigr:9630.m04181 TID=OsAffx.12476.1 CNT=1 FEA=mRNA TIER=ConsEnd STK=0 NOTE=sequence(s) not in UniGene DEF=Similar to gene_id:K7M2.11 REP_ORG=O. sativa
	Os.7523.1.S1_at	UNM	304.3	182.4	288	1412.2	1480.7	1593.3	2443.6	2298.1	1838.2	6453.7	8537	6783.7	1190.8	1260.9	1605.3	275.3	454.3	536.9	347.2	440.9	524.4	199	738.6	328.9	2.77611	8.08708	LOC_Os02g44930	HMG1/2-like protein, putative, expressed	gb:AB079636.1 DB_XREF=gi:18700442 GEN=OsHMGB2 TID=Os.7523.1 CNT=8 FEA=FLmRNA TIER=FL STK=1 UG=Os.7523 DEF=Oryza sativa (japonica cultivar-group) OsHMGB2 mRNA for high mobility group box protein 2, complete cds. PROD=high mobility group box protein 2 FL=gb:AB079636.1 REP_ORG=O. sativa
	OsAffx.12698.1.S1_at	UNM	58.8	76.3	55.9	103.2	101.6	81.5	299.3	217.9	353.6	2966.5	4238.5	3523.6	654	404.3	513.8	169.9	176.1	155.2	113.8	143.9	203.6	246.7	433.1	185.1	5.38777	20.3386	LOC_Os03g01240	CCR4-Not complex component, Not1 family protein, expressed	tigr:9631.m00026 TID=OsAffx.12698.1 CNT=1 FEA=mRNA TIER=ConsEnd STK=0 NOTE=sequence(s) not in UniGene DEF=CCR4-Not complex component, Not1, putative REP_ORG=O. sativa
	Os.54842.1.S1_at	UNM	161.4	48.7	47	17.9	43.7	11.7	42.6	71.5	49.5	10314.1	9155.7	9199.9	3034.2	2282.7	3035.9	602.5	883.3	649.1	1304.5	810.2	1500	3743.8	2899.6	3762	2.44548	5.9159	LOC_Os03g09150	RNA binding protein, putative, expressed	gb:AK106885.1 DB_XREF=gi:32992094 TID=Os.54842.1 CNT=1 FEA=FLmRNA TIER=FL STK=1 UG=Os.54842 UG_TITLE=(japonica cultivar-group) cDNA clone:002-118-F08, full insert sequence DEF=Oryza sativa (japonica cultivar-group) cDNA clone:002-118-F08, full insert sequence. FL=gb:AK106885.1 REP_ORG=O. sativa
	Os.7650.1.S1_at	UNM	461.3	500.9	470.7	647.2	636.3	389.3	75.4	96.7	110.9	3147.2	3448.5	3678.3	364.7	278.5	499.8	204.1	88.5	93.5	122.1	279.4	216.9	406.6	352.6	414.7	5.32834	17.1716	LOC_Os03g14720	transcription initiation factor IIF, alpha subunit, putative, expressed	gb:AK073337.1 DB_XREF=gi:32983360 TID=Os.7650.1 CNT=4 FEA=FLmRNA TIER=FL STK=0 UG=Os.7650 UG_TITLE=(japonica cultivar-group) cDNA clone:J033025I20, full insert sequence DEF=Oryza sativa (japonica cultivar-group) cDNA clone:J033025I20, full insert sequence. FL=gb:AK073337.1 gb:AK067333.1 REP_ORG=O. sativa
	Os.6728.1.S1_a_at	UNM	423.1	359.6	344.8	1813.2	1874.4	1724.2	5528.7	6244.6	6214	18121.7	15243.1	15262.6	1565	927.6	1302.7	167.2	106.9	114.6	290.3	268.1	210.6	18	383.6	405.1	2.44413	6.89862	LOC_Os03g22730	nucleolar protein NOP5, putative, expressed	gb:AK099754.1 DB_XREF=gi:32984963 TID=Os.6728.1 CNT=15 FEA=FLmRNA TIER=FL STK=1 UG=Os.6728 UG_TITLE=MRNA for SAR DNA binding protein, partial cds DEF=Oryza sativa (japonica cultivar-group) cDNA clone:J013092O17, full insert sequence. FL=gb:AK099754.1 REP_ORG=O. sativa
	Os.24324.1.S1_x_at	UNM	91.5	66.8	136	191.8	169.4	140.2	398.7	390.8	421.3	2440.6	3512.7	3335	1044	979	1390.3	110.1	133.2	153.4	167.2	37.3	117.9	308.5	194.3	355.4	2.39876	8.30726	LOC_Os03g27030	splicing factor, arginine/serine-rich 2, putative, expressed	gb:AK062658.1 DB_XREF=gi:32972676 TID=Os.24324.1 CNT=1 FEA=FLmRNA TIER=FL STK=1 UG=Os.24324 UG_TITLE=(japonica cultivar-group) cDNA clone:J033020I19, full insert sequence DEF=Oryza sativa (japonica cultivar-group) cDNA clone:001-105-F02, full insert sequence. FL=gb:AK062658.1 REP_ORG=O. sativa
	Os.30983.1.S1_at	UNM	45.9	22.7	28.2	214.1	241.4	200.5	62.8	81.8	61.9	829.9	1181.2	1100.3	74.6	77.2	84.5	37.5	20.1	30.1	17.2	8.2	38.3	9.9	6.5	53.2	4.558	15.1611	LOC_Os03g40170	protein binding protein, putative, expressed	gb:AK108026.1 DB_XREF=gi:32993235 TID=Os.30983.1 CNT=3 FEA=FLmRNA TIER=FL STK=1 UG=Os.30983 UG_TITLE=(japonica cultivar-group) hypothetical protein (OJ1523_A02.17), mRNA DEF=Oryza sativa (japonica cultivar-group) cDNA clone:002-137-A02, full insert sequence. FL=gb:AK108026.1 REP_ORG=O. sativa
	Os.30983.2.S1_x_at	UNM	83.5	50.1	64.4	263.1	255.2	474.8	135	170.7	100.5	1424.5	2228	1569.9	215.4	157.5	179	21.7	78	27.9	370.1	289.8	144	71.7	323	8.4	3.30644	11.1919	LOC_Os03g40170	protein binding protein, putative, expressed	gb:NM_184864.1 DB_XREF=gi:34896817 TID=Os.30983.2 CNT=2 FEA=mRNA TIER=ConsEnd STK=0 UG=Os.30983 UG_TITLE=(japonica cultivar-group) hypothetical protein (OJ1523_A02.17), mRNA DEF=Oryza sativa (japonica cultivar-group) hypothetical protein (OJ1523_A02.17), mRNA. REP_ORG=O. sativa
	OsAffx.13329.1.S1_at	UNM	99.3	39.6	42.9	49.1	46.1	34.6	36.3	110.7	85.1	1055.7	1237.7	1192.8	178.7	260.5	206.4	142.7	124.6	76.5	130.2	38.6	171.9	100.4	293.6	258.1	4.06267	13.2509	LOC_Os03g43730	tesmin/TSO1-like CXC domain containing protein, expressed	tigr:9631.m04218 TID=OsAffx.13329.1 CNT=1 FEA=mRNA TIER=ConsEnd STK=0 NOTE=sequence(s) not in UniGene DEF=hypothetical protein REP_ORG=O. sativa
	Os.49761.1.S1_at	UNM	8.8	2.9	1.2	24.4	11.1	1.5	0.6	1.9	1.9	186.2	174.6	117.3	74.8	37.3	2.8	6	4.8	43.5	11.5	7.3	16.4	67	6.7	9.5	2.33422	7.35242	LOC_Os03g54170	MADS-box transcription factor 34, putative, expressed	gb:AB003324.1 DB_XREF=gi:5295981 TID=Os.49761.1 CNT=7 FEA=FLmRNA TIER=FL STK=3 UG=Os.49761 DEF=Oryza sativa (japonica cultivar-group) mRNA for MADS box-like protein, complete cds, clone:E31254. PROD=MADS box-like protein FL=gb:AY551926.1 gb:AY551922.1 gb:AB003324.1 gb:AY551917.1 gb:AK100227.1 REP_ORG=O. sativa
	Os.14753.1.S1_at	UNM	218.2	185.6	190	815.3	782	636	1228.3	1386.8	1209.8	3243.6	3753	3509.2	779.9	834	900.9	252.8	238.7	65.6	53.4	124.6	104.2	37.1	157.9	13.8	2.53043	6.74061	LOC_Os03g57280	N-dimethylguanosine tRNA methyltransferase, putative, expressed	gb:AK067936.1 DB_XREF=gi:32977954 TID=Os.14753.1 CNT=14 FEA=FLmRNA TIER=FL STK=2 UG=Os.14753 UG_TITLE=(japonica cultivar-group) cDNA clone:J013128E07, full insert sequence DEF=Oryza sativa (japonica cultivar-group) cDNA clone:J013128E07, full insert sequence. FL=gb:AK067936.1 REP_ORG=O. sativa
	Os.50217.1.S1_at	UNM	352	286.9	269.7	875.5	848.9	741.6	1332.7	1440.5	1299.6	3257.2	2975.1	3441.4	1138.7	1141.3	1342	118.7	57.6	115.9	64	246.7	144.6	20.4	355.4	239.7	2.26116	5.22837	LOC_Os04g01480	nucleic acid binding protein, putative, expressed	gb:AK120156.1 DB_XREF=gi:37989779 TID=Os.50217.1 CNT=3 FEA=FLmRNA TIER=FL STK=1 UG=Os.50217 UG_TITLE=(japonica cultivar-group) cDNA clone:J013030B09, full insert sequence DEF=Oryza sativa (japonica cultivar-group) cDNA clone:J013030B09, full insert sequence. FL=gb:AK120156.1 REP_ORG=O. sativa
	Os.9944.1.S1_at	UNM	816.1	848	759.9	532	538.3	702.8	1046.9	942.5	899.3	4196.5	4467.7	4471.4	838.2	676.4	770.8	439.3	548.9	526.5	284.9	24.1	397.6	409.1	50	623.8	4.26755	14.128	LOC_Os04g36730	PHD finger protein, putative, expressed	gb:AK063657.1 DB_XREF=gi:32973675 TID=Os.9944.1 CNT=8 FEA=FLmRNA TIER=FL STK=3 UG=Os.9944 UG_TITLE=(japonica cultivar-group) cDNA clone:J013072K02, full insert sequence DEF=Oryza sativa (japonica cultivar-group) cDNA clone:001-119-B10, full insert sequence. FL=gb:AK063657.1 gb:AK098960.1 REP_ORG=O. sativa
	OsAffx.14248.1.S1_at	UNM	183.4	92.9	180.9	247.4	51.4	219.2	89	137.8	132.3	3054.4	4221.7	3106.7	229.8	289.1	222.1	665.3	653.2	458	869.8	933.5	595.7	873.4	1120.9	1064.3	2.77161	7.52722	LOC_Os04g42970	hypothetical protein	tigr:9632.m04112 TID=OsAffx.14248.1 CNT=1 FEA=mRNA TIER=ConsEnd STK=0 NOTE=sequence(s) not in UniGene DEF=hypothetical protein REP_ORG=O. sativa
	Os.30529.1.S1_at	UNM	9	5.4	17.4	3.3	1.6	5	6.1	34.1	41	438.6	442.6	407.5	17.5	11	18.6	16.7	14.9	2	32.4	62.7	15.4	37.6	56.2	16	6.99522	23.958	LOC_Os04g43660	expressed protein	gb:AK108714.1 DB_XREF=gi:32993923 TID=Os.30529.1 CNT=1 FEA=FLmRNA TIER=FL STK=1 UG=Os.30529 UG_TITLE=(japonica cultivar-group) cDNA clone:002-150-B06, full insert sequence DEF=Oryza sativa (japonica cultivar-group) cDNA clone:002-150-B06, full insert sequence. FL=gb:AK108714.1 REP_ORG=O. sativa
	Os.53641.1.S1_at	UNM	1.7	10.7	4.8	5.3	19.3	12.4	34.1	1.4	2.5	200.1	137	172	10.2	2.5	49.4	13.7	42.4	19.1	27.6	6.2	6.7	80.7	36.6	5.2	2.13135	7.59234	LOC_Os04g46060	OsWRKY36 - Superfamily of rice TFs having WRKY and zinc finger domains, expressed	gb:AK073695.1 DB_XREF=gi:32983718 TID=Os.53641.1 CNT=1 FEA=FLmRNA TIER=FL STK=1 UG=Os.53641 UG_TITLE=(japonica cultivar-group) cDNA clone:J033063J05, full insert sequence DEF=Oryza sativa (japonica cultivar-group) cDNA clone:J033063J05, full insert sequence. FL=gb:AK073695.1 REP_ORG=O. sativa
	Os.56150.1.S1_at	UNM	89.1	12	33.9	28.6	15.2	54.6	274.4	272.9	271.7	1891.3	2027.4	1896.8	261.3	197.9	347.5	81.6	85.6	78.1	124.3	168.2	61	229.6	56	102.3	5.45842	17.0561	LOC_Os04g59430	B3 DNA binding domain containing protein, expressed	gb:AK109449.1 DB_XREF=gi:32994658 TID=Os.56150.1 CNT=1 FEA=FLmRNA TIER=FL STK=1 UG=Os.56150 UG_TITLE=(japonica cultivar-group) cDNA clone:001-113-A09, full insert sequence DEF=Oryza sativa (japonica cultivar-group) cDNA clone:001-113-A09, full insert sequence. FL=gb:AK109449.1 REP_ORG=O. sativa
	Os.52584.1.S1_at	UNM	1597.9	1521.5	1737	946.6	958.8	1086.1	1468.1	1454.2	1657.8	3589.8	3967.9	3302.4	1227.3	1039.7	1506.9	839.8	925.6	1185.8	656.8	715.4	1166.5	1609.6	1675.9	1521.1	2.06667	6.85667	LOC_Os05g05230	ATP binding protein, putative, expressed	gb:AK068173.1 DB_XREF=gi:32978191 TID=Os.52584.1 CNT=1 FEA=FLmRNA TIER=FL STK=1 UG=Os.52584 UG_TITLE=(japonica cultivar-group) cDNA clone:J013133N02, full insert sequence DEF=Oryza sativa (japonica cultivar-group) cDNA clone:J013133N02, full insert sequence. FL=gb:AK068173.1 REP_ORG=O. sativa
	Os.50563.1.S1_at	UNM	63.5	42.5	43.4	207.6	212.1	106.2	923.6	834.9	767.9	2998	2744.6	2723.4	1004.9	842.4	1052	187.8	448.1	182.3	816.1	245.3	311.3	40.8	186.9	179.8	2.60894	6.42557	LOC_Os05g07000	splicing factor RSZ33, putative, expressed	gb:AK063518.1 DB_XREF=gi:32973536 TID=Os.50563.1 CNT=2 FEA=FLmRNA TIER=FL STK=1 UG=Os.50563 UG_TITLE=(japonica cultivar-group) cDNA clone:001-116-H05, full insert sequence DEF=Oryza sativa (japonica cultivar-group) cDNA clone:001-116-H05, full insert sequence. FL=gb:AK121854.1 gb:AK063518.1 REP_ORG=O. sativa
	Os.32021.1.S1_at	UNM	37.4	52.2	72.5	41.9	40.9	54.4	1229.9	1316.5	1238.4	42947.5	27736	30183.2	7571.2	3717.7	9437.4	10707.3	5399.7	9702.7	897.1	666.4	581.7	250.4	479.3	400.3	2.81894	7.56311	LOC_Os05g13620	glycine-rich RNA-binding protein GRP2A, putative, expressed	gb:AK106308.1 DB_XREF=gi:32991517 TID=Os.32021.1 CNT=2 FEA=FLmRNA TIER=FL STK=1 UG=Os.32021 UG_TITLE=(japonica cultivar-group) cDNA clone:002-101-C12, full insert sequence DEF=Oryza sativa (japonica cultivar-group) cDNA clone:002-101-C12, full insert sequence. FL=gb:AK106308.1 REP_ORG=O. sativa
	Os.52857.1.S1_at	UNM	48.6	10	45.6	5.9	18.1	22.5	24.5	25.2	26.4	17318.4	14269.2	15186.6	317.5	118.4	302.4	99.1	47.9	48.9	61.1	106.5	26.3	83.7	207.3	227.6	47.8318	159.797	LOC_Os05g13630	ribonucleoprotein, chloroplast, putative, expressed	gb:AK069616.1 DB_XREF=gi:32979640 TID=Os.52857.1 CNT=4 FEA=FLmRNA TIER=FL STK=1 UG=Os.52857 UG_TITLE=(japonica cultivar-group) cDNA clone:J023021C02, full insert sequence DEF=Oryza sativa (japonica cultivar-group) cDNA clone:J023021C02, full insert sequence. FL=gb:AK069616.1 REP_ORG=O. sativa
	OsAffx.26948.1.S1_at	UNM	26.5	16.8	20.7	26	18.6	75.3	50.6	168.1	153.7	662.9	1266.8	1049.9	306.8	272	219.4	30	24.6	6.2	13.2	45	21.9	45.8	175.1	10.3	3.4221	10.377	LOC_Os05g18850	endoribonuclease Dicer, putative, expressed	tigr:9633.m01697 TID=OsAffx.26948.1 CNT=1 FEA=mRNA TIER=ConsEnd STK=0 NOTE=sequence(s) not in UniGene DEF=Similar to gene_id:MQC12.21 REP_ORG=O. sativa
	Os.57561.1.S1_at	UNM	88.4	4.1	49.2	4	32.5	17.9	47.8	32.6	47.6	2359.2	2609.6	2784.8	905.2	649	1119	182.4	18	115.5	571.4	298.7	110.6	106.4	207.4	148.5	2.33208	7.56626	LOC_Os05g41166	transcription factor GAMYB, putative, expressed	gb:D88621.1 DB_XREF=gi:2605624 GEN=Osmyb5 TID=Os.57561.1 CNT=1 FEA=FLmRNA TIER=FL STK=1 UG=Os.57561 DEF=Oryza sativa mRNA for OSMYB5, complete cds. PROD=OSMYB5 FL=gb:D88621.1 REP_ORG=O. sativa
	Os.20309.1.S1_at	UNM	34.6	34.2	13.5	205.6	192.4	91.3	133.4	109.9	148.2	473.9	530.8	559.2	110.7	108.5	67.7	102.3	54.9	12.4	24.7	24.6	82.1	18.4	20.2	41.1	2.58171	7.77042	LOC_Os06g02230	B3 DNA binding domain containing protein, expressed	gb:AK106920.1 DB_XREF=gi:32992129 TID=Os.20309.1 CNT=4 FEA=FLmRNA TIER=FL STK=0 UG=Os.20309 UG_TITLE=(japonica cultivar-group) ESTs C74322(E30878),AU082328(E30878) correspond to a region of the predicted gene. hypothetical protein (Gene), mRNA DEF=Oryza sativa (japonica cultivar-group) cDNA clone:002-119-B04, full insert sequence. FL=gb:AK106920.1 REP_ORG=O. sativa
	Os.18071.1.S1_at	UNM	828.4	484.2	558.7	1003.7	958	971.1	966.6	822	843.1	1546.4	2330	2470.9	585.1	705	952.4	106.7	137.2	107.1	34	17	101.2	58.4	22.5	4.3	2.32141	4.59824	LOC_Os06g19980	myb-like DNA-binding domain containing protein, expressed	gb:CR284744 DB_XREF=gi:44671310 DB_XREF=CR284744 CLONE=y760g10p3 TID=Os.18071.1 CNT=4 FEA=EST TIER=ConsEnd STK=0 UG=Os.18071 UG_TITLE=Transcribed sequences REP_ORG=O. sativa
	Os.22469.1.S1_at	UNM	571.3	576.2	387.3	759	691	824.1	993.6	1166.2	1117.1	14550.3	11443.1	12155.1	1863.6	1430.9	2078.3	494.9	392.1	369.7	538.3	304.4	44.3	382.9	457.8	175	5.84858	21.4371	LOC_Os06g40330	myb-like DNA-binding domain containing protein, expressed	gb:AK106613.1 DB_XREF=gi:32991822 TID=Os.22469.1 CNT=7 FEA=FLmRNA TIER=FL STK=0 UG=Os.22469 UG_TITLE=(japonica cultivar-group) cDNA clone:002-112-G09, full insert sequence DEF=Oryza sativa (japonica cultivar-group) cDNA clone:002-112-G09, full insert sequence. FL=gb:AK106613.1 REP_ORG=O. sativa
	OsAffx.28022.1.S1_x_at	UNM	203.4	198.7	197.5	289.7	216.6	259.2	347.2	421.2	367.8	3331.8	3800.1	3701.5	655.5	304.8	633.2	275.6	263.6	192.8	212.5	455.7	257.9	237	464.4	91.6	5.64683	23.4928	LOC_Os06g40330	myb-like DNA-binding domain containing protein, expressed	tigr:9634.m03869 TID=OsAffx.28022.1 CNT=1 FEA=mRNA TIER=ConsEnd STK=0 NOTE=sequence(s) not in UniGene DEF=Similar to typical P-type R2R3 Myb protein REP_ORG=O. sativa
	OsAffx.28181.1.S1_at	UNM	81.7	32.6	85.1	64.8	67	82.1	297	279.7	304.4	859.7	782.5	606.8	275.3	194.4	333.2	158.9	134.4	132.5	268.5	177.8	204.2	52.7	198	212.9	2.34844	6.4635	LOC_Os06g49130	TAZ zinc finger family protein, expressed	tigr:9634.m04784 TID=OsAffx.28181.1 CNT=1 FEA=mRNA TIER=ConsEnd STK=0 NOTE=sequence(s) not in UniGene DEF=TAZ zinc finger, putative REP_ORG=O. sativa
	Os.9753.1.S1_at	UNM	2443.5	3018.9	2769.8	1993.5	2073	2063.6	3495.5	3597	3003	8208.7	11643.8	9003.1	2486.1	2334.7	2459.1	876.5	866	951.4	555.8	632.7	708.4	923	1062	1132	2.50295	7.13499	LOC_Os07g03240	ribonucleoprotein like protein, putative, expressed	gb:AK073437.1 DB_XREF=gi:32983460 TID=Os.9753.1 CNT=15 FEA=FLmRNA TIER=FL STK=0 UG=Os.9753 UG_TITLE=(japonica cultivar-group) cDNA clone:J033042K24, full insert sequence DEF=Oryza sativa (japonica cultivar-group) cDNA clone:J033042K24, full insert sequence. FL=gb:AK073437.1 REP_ORG=O. sativa
	Os.33741.1.S1_at	UNM	99.3	108.5	64.7	345.7	323.8	180	419.9	277.2	332.4	960	843.1	949.8	247.2	209.3	395.7	88.2	126.6	29.4	410.8	17.7	122.7	153.3	17.2	20.6	2.26197	5.49367	LOC_Os07g12320	small nucleolar ribonucleoprotein complex subunit, putative, expressed	gb:AK111745.1 DB_XREF=gi:37988408 TID=Os.33741.1 CNT=4 FEA=FLmRNA TIER=FL STK=1 UG=Os.33741 UG_TITLE=(japonica cultivar-group) P0668C05.22 (P0668C05.22), mRNA DEF=Oryza sativa (japonica cultivar-group) cDNA clone:J023052H04, full insert sequence. FL=gb:AK111745.1 gb:AK099214.1 REP_ORG=O. sativa
	OsAffx.5322.1.S1_at	UNM	13.6	46.4	37.5	58.1	7.6	15.6	49	51.7	52.7	196.6	182.3	193.7	12.5	29.4	13.3	19.6	8.7	10.3	51.5	31.6	15.5	19.9	24.2	57.8	3.33391	9.04907	LOC_Os07g13920	no apical meristem protein	gb:NM_186813.1 DB_XREF=gi:34900711 TID=OsAffx.5322.1 CNT=2 FEA=mRNA TIER=ConsEnd STK=0 NOTE=sequence(s) not in UniGene DEF=Oryza sativa (japonica cultivar-group) hypothetical protein predicted by FGENESH etc. (P0418E08.29), mRNA. REP_ORG=O. sativa
	Os.57022.1.S1_at	UNM	377.9	12.9	92.1	50.4	25.2	7.8	649.5	623.2	593.7	2347.7	2052.1	2396.3	19.7	6.7	122.4	8.1	25.9	10.2	89.9	82.2	141.7	29.6	72.7	210.6	3.61463	10.2499	LOC_Os07g25740	KH domain containing protein, expressed	gb:AK110757.1 DB_XREF=gi:32995966 TID=Os.57022.1 CNT=1 FEA=FLmRNA TIER=FL STK=1 UG=Os.57022 UG_TITLE=(japonica cultivar-group) cDNA clone:002-170-H02, full insert sequence DEF=Oryza sativa (japonica cultivar-group) cDNA clone:002-170-H02, full insert sequence. FL=gb:AK110757.1 REP_ORG=O. sativa
	Os.24708.1.S1_at	UNM	705.2	689.9	701.9	558	625.4	649.4	1063.3	1128.3	1281.4	3262.3	2741.7	3184.7	1353.5	1041.3	1308.6	185.5	111.6	223.2	245.9	26.2	17.1	28.3	61.1	23.6	2.35294	5.48344	LOC_Os07g33340	ATP-dependent RNA helicase dbp4, putative, expressed	gb:AK064167.1 DB_XREF=gi:32974185 TID=Os.24708.1 CNT=8 FEA=FLmRNA TIER=FL STK=1 UG=Os.24708 UG_TITLE=(japonica cultivar-group) putative RNA helicase (OSJNBa0036M16.9), mRNA DEF=Oryza sativa (japonica cultivar-group) cDNA clone:002-103-H11, full insert sequence. FL=gb:AK064167.1 REP_ORG=O. sativa
	Os.46046.1.A1_at	UNM	853.5	967.9	946.5	2013.6	2475	2201.1	3262.5	3428.7	3005.3	10132.2	8485.2	8962.3	2660.2	2183.4	2623.1	344.6	420.9	295.4	275.7	399.5	298.2	70.2	86.8	56.9	2.61391	6.32527	LOC_Os07g36490	ELAV-like protein 4, putative, expressed	gb:AK120874.1 DB_XREF=gi:37990497 TID=Os.46046.1 CNT=4 FEA=FLmRNA TIER=FL STK=1 UG=Os.46046 UG_TITLE=(japonica cultivar-group) P0534A03.25 (P0534A03.25), mRNA DEF=Oryza sativa (japonica cultivar-group) cDNA clone:J023026P08, full insert sequence. FL=gb:AK120874.1 REP_ORG=O. sativa
	OsAffx.28821.1.S1_at	UNM	100.8	66	61.1	34.5	21.1	16.2	26.4	43.3	64.7	1931.9	1811.9	1830.2	526.4	522.2	503.5	67.4	162.3	118.3	325.9	90	353.7	510.1	275.8	268.9	3.47682	8.7271	LOC_Os07g39440	RNA binding protein, putative	tigr:9635.m03933 TID=OsAffx.28821.1 CNT=1 FEA=mRNA TIER=ConsEnd STK=0 NOTE=sequence(s) not in UniGene DEF=hypothetical protein REP_ORG=O. sativa
	Os.47354.1.A1_at	UNM	22.1	17.9	13.8	176.4	178.5	161.3	383.7	287.5	380.7	1261.4	1408.3	1534.6	256.3	131.9	247	9.8	4.1	49.6	302.8	7.2	16.4	5.3	9.5	9.3	3.67032	9.49693	LOC_Os08g02360	exosome complex exonuclease 1, putative, expressed	gb:AK063695.1 DB_XREF=gi:32973713 TID=Os.47354.1 CNT=3 FEA=FLmRNA TIER=FL STK=1 UG=Os.47354 UG_TITLE=(japonica cultivar-group) cDNA clone:001-119-G01, full insert sequence DEF=Oryza sativa (japonica cultivar-group) cDNA clone:001-119-G01, full insert sequence. FL=gb:AK063695.1 REP_ORG=O. sativa
	OsAffx.16808.1.S1_at	UNM	7.6	13.9	3.9	37.7	6	9.7	7.4	4.1	3.9	519.1	639.1	458.5	24.1	154.9	39	55.1	27.3	12.5	83	135.3	24.8	49.1	31.3	29.3	3.35119	11.6273	LOC_Os08g03480	ATBPM1, putative	tigr:9636.m00263 TID=OsAffx.16808.1 CNT=1 FEA=mRNA TIER=ConsEnd STK=0 NOTE=sequence(s) not in UniGene DEF=BTBPOZ domain, putative REP_ORG=O. sativa
	OsAffx.16936.1.S1_at	UNM	14.3	9.5	8.8	4.5	3.6	10.3	66.2	70.7	48.3	963.8	1275.7	980.4	59.1	127.9	108.6	54.6	21.1	44.5	31.4	75.5	84.7	124.1	107.4	428.5	2.28798	9.97455	LOC_Os08g10560	histone-like transcription factor and archaeal histone family protein	tigr:9636.m01016 TID=OsAffx.16936.1 CNT=1 FEA=mRNA TIER=ConsEnd STK=0 NOTE=sequence(s) not in UniGene DEF=Similar to Transcription factor REP_ORG=O. sativa
	Os.55454.1.S1_at	UNM	46.3	10.7	47.4	28.7	2.1	50.1	7.6	54	22.7	1404.4	1441.2	1481.2	100.5	176.8	57.7	20.1	8.9	31.3	87.5	262.7	211.1	109	41.7	27.4	5.48611	19.5165	LOC_Os08g16940	zinc finger, C2H2 type family protein, expressed	gb:AK108117.1 DB_XREF=gi:32993326 TID=Os.55454.1 CNT=1 FEA=FLmRNA TIER=FL STK=1 UG=Os.55454 UG_TITLE=(japonica cultivar-group) cDNA clone:002-139-C06, full insert sequence DEF=Oryza sativa (japonica cultivar-group) cDNA clone:002-139-C06, full insert sequence. FL=gb:AK108117.1 REP_ORG=O. sativa
	Os.24174.1.A1_at	UNM	885.8	792.9	882.2	700.9	893.4	999.8	932.4	916.5	1028.6	2672.2	2127.7	2405.4	662.5	721.3	852	213.6	220.9	283.3	231.3	273.9	36.2	267.4	298.2	271.9	2.33852	5.48807	LOC_Os08g38240	cleavage and polyadenylation specificity factor 6, putative, expressed	gb:AK066895.1 DB_XREF=gi:32976913 TID=Os.24174.1 CNT=1 FEA=FLmRNA TIER=FL STK=1 UG=Os.24174 UG_TITLE=(japonica cultivar-group) cDNA clone:J013090I22, full insert sequence DEF=Oryza sativa (japonica cultivar-group) cDNA clone:J013090I22, full insert sequence. FL=gb:AK066895.1 REP_ORG=O. sativa
	Os.15542.1.S1_at	UNM	630.8	596	692.8	627.4	653	644.8	1270.1	1317.8	1500.2	3070.5	3550.8	3291.6	1141.7	1220.3	1169.6	301.8	272	143.2	30.2	258	230.8	190.5	164.8	23.5	2.19411	5.65522	LOC_Os09g02810	CBF/Mak21 family protein, expressed	gb:AK101351.1 DB_XREF=gi:32986560 TID=Os.15542.1 CNT=8 FEA=FLmRNA TIER=FL STK=0 UG=Os.15542 UG_TITLE=(japonica cultivar-group) cDNA clone:J033034O16, full insert sequence DEF=Oryza sativa (japonica cultivar-group) cDNA clone:J033034O16, full insert sequence. FL=gb:AK101139.1 gb:AK101351.1 REP_ORG=O. sativa
	OsAffx.6345.1.S1_at	UNM	75.1	12.1	48.3	23.8	10.5	35.2	6.5	6.2	31.1	580.1	994.2	693.6	5.9	19.7	38	28.8	63	26.4	61.3	54.5	5.9	23	66.3	15.9	9.23569	29.92	LOC_Os09g20560	RNA binding protein, putative	tigr:9637.m01757 TID=OsAffx.6345.1 CNT=1 FEA=mRNA TIER=ConsEnd STK=0 NOTE=sequence(s) not in UniGene DEF=00806 domains. REP_ORG=O. sativa
	Os.35707.1.S1_at	UNM	29	5.2	17	5.6	8	7.2	1.2	26	5.7	110.5	14.4	87.6	5.2	18.7	7.9	11.8	6.7	39.4	11.8	22	28.5	27.3	22.4	24.9	2.22335	6.75664	LOC_Os09g33580	bHLH transcription factor GBOF-1, putative, expressed	gb:AK066188.1 DB_XREF=gi:32976206 TID=Os.35707.1 CNT=4 FEA=FLmRNA TIER=FL STK=0 UG=Os.35707 UG_TITLE=(japonica cultivar-group) cDNA clone:J013053A18, full insert sequence DEF=Oryza sativa (japonica cultivar-group) cDNA clone:J013053A18, full insert sequence. FL=gb:AK066188.1 REP_ORG=O. sativa
	OsAffx.6482.1.S1_at	UNM	23.8	25.3	20.2	23.4	54	30	12.4	18.8	21.7	555.4	756.3	658.5	80.9	18.9	119.1	50.2	76.5	172.6	83.1	46.4	40.2	77.7	131.3	63.2	3.81518	14.0397	LOC_Os09g34950	auxin-induced basic helix-loop-helix transcription factor, putative, expressed	tigr:9637.m02976 TID=OsAffx.6482.1 CNT=1 FEA=mRNA TIER=ConsEnd STK=0 NOTE=sequence(s) not in UniGene DEF=TCP family transcription factor, putative REP_ORG=O. sativa
	Os.48903.1.A1_s_at	UNM	283.6	195.2	226.8	697	613.7	530.8	944.5	741.4	1125.3	4256.9	3720.9	3979.8	1153.8	1296.4	1477.8	1260.6	1677.2	1654.9	1500.7	824.5	1049.6	869.8	777.4	1150.6	2.37288	6.82301	LOC_Os09g39660	zinc finger, C2H2 type family protein, expressed	gb:CR291009 DB_XREF=gi:44677575 DB_XREF=CR291009 CLONE=y604f09p3 TID=Os.48903.1 CNT=2 FEA=EST TIER=ConsEnd STK=1 UG=Os.48903 UG_TITLE=Transcribed sequences REP_ORG=O. sativa
	OsAffx.30362.1.S1_at	UNM	9.6	14.9	2	3.9	10.4	7.4	3	7.2	6.4	234.7	522.4	421.2	8	13.5	10	13.2	22.3	11.7	39.1	187.4	124.2	31.5	40.9	205.4	2.05063	6.48431	LOC_Os10g09820	no apical meristem protein	tigr:9638.m00855 TID=OsAffx.30362.1 CNT=2 FEA=mRNA TIER=ConsEnd STK=0 NOTE=sequence(s) not in UniGene DEF=Putative OsNAC4 protein REP_ORG=O. sativa
	Os.46505.2.S1_at	UNM	118	32.7	77	241.1	198	204.3	262.7	202.6	304.2	604.8	820.4	902.5	142.1	178.9	182.2	71.3	57.3	61.1	20.6	17.7	47.7	6.1	9.8	16.6	2.69691	7.47524	LOC_Os10g29180	speckle-type POZ protein, putative, expressed	gb:AK070118.1 DB_XREF=gi:32980142 TID=Os.46505.2 CNT=1 FEA=FLmRNA TIER=FL STK=1 UG=Os.46505 UG_TITLE=(japonica cultivar-group) putative speckle-type protein (OSJNBa0073D04.4), mRNA DEF=Oryza sativa (japonica cultivar-group) cDNA clone:J023041D04, full insert sequence. FL=gb:AK070118.1 REP_ORG=O. sativa
	Os.46505.2.S1_x_at	UNM	52.3	103.4	82.4	179.1	193.5	204.6	224.8	229.2	211.9	732.8	831.7	816.5	190.2	105.2	94.6	44.2	114.2	6.2	160.9	142.2	156.7	104.5	68	180.1	3.56239	10.5603	LOC_Os10g29180	speckle-type POZ protein, putative, expressed	gb:AK070118.1 DB_XREF=gi:32980142 TID=Os.46505.2 CNT=1 FEA=FLmRNA TIER=FL STK=1 UG=Os.46505 UG_TITLE=(japonica cultivar-group) putative speckle-type protein (OSJNBa0073D04.4), mRNA DEF=Oryza sativa (japonica cultivar-group) cDNA clone:J023041D04, full insert sequence. FL=gb:AK070118.1 REP_ORG=O. sativa
	Os.17184.1.S1_at	UNM	175.3	187.2	197.8	654	636.7	847.5	1445.7	1296	1213.4	5761.9	6494.9	6066.8	1408.1	941.7	1235.4	69.2	158.1	12.3	48	25.3	13.5	105.9	20.5	11.7	4.19644	10.2457	LOC_Os10g31856	ATP binding protein, putative, expressed	gb:AK064571.1 DB_XREF=gi:32974589 TID=Os.17184.1 CNT=6 FEA=FLmRNA TIER=FL STK=1 UG=Os.17184 UG_TITLE=(japonica cultivar-group) unknown protein (OSJNBa0018F16.8), mRNA DEF=Oryza sativa (japonica cultivar-group) cDNA clone:002-112-D09, full insert sequence. FL=gb:AK064571.1 REP_ORG=O. sativa
	Os.3105.1.S1_at	UNM	885	1062.4	967	2490	2266.9	2424.4	1779.2	1491.9	1588.4	11138.5	8743.2	10550.8	4562.3	3596	4722	418	482.4	333.6	352.1	343.5	180	46.2	244.8	112.2	2.23439	6.35727	LOC_Os10g33940	auxin response factor 16, putative, expressed	gb:AU086009 DB_XREF=gi:7332663 DB_XREF=AU086009 CLONE=S11014 TID=Os.3105.1 CNT=6 FEA=mRNA TIER=ConsEnd STK=1 UG=Os.3105 UG_TITLE=(japonica cultivar-group) putative transcription factor (OSJNBa0093B11.2), mRNA REP_ORG=O. sativa
	Os.46054.1.S1_at	UNM	620.6	616.5	502.6	1136.4	1009.4	819.5	751.5	736	804.7	4330.4	4129.8	3565	1129.5	1048.8	1339.8	496.2	527.7	471.1	79.4	33	200.2	291	498.5	570.4	3.0824	9.91369	LOC_Os10g34590	RHC1A, putative, expressed	gb:AK064407.1 DB_XREF=gi:32974425 TID=Os.46054.1 CNT=4 FEA=FLmRNA TIER=FL STK=3 UG=Os.46054 UG_TITLE=(japonica cultivar-group) putative zinc finger protein (OSJNBa0029C15.10), mRNA DEF=Oryza sativa (japonica cultivar-group) cDNA clone:002-108-H11, full insert sequence. FL=gb:AK064407.1 gb:AK102471.1 gb:AK073407.1 REP_ORG=O. sativa
	Os.56229.1.S1_at	UNM	86.8	69	97.6	373.5	436.1	408.8	388.1	415.6	433.3	1661.2	1033.3	1211.4	279.9	217.5	223.9	91.8	85.4	106.6	485.2	204.7	343.2	260.2	270.3	436.5	2.4967	6.60699	LOC_Os11g04330	kelch motif family protein, expressed	gb:AK109658.1 DB_XREF=gi:32994867 TID=Os.56229.1 CNT=1 FEA=FLmRNA TIER=FL STK=1 UG=Os.56229 UG_TITLE=(japonica cultivar-group) cDNA clone:002-140-F10, full insert sequence DEF=Oryza sativa (japonica cultivar-group) cDNA clone:002-140-F10, full insert sequence. FL=gb:AK109658.1 REP_ORG=O. sativa
	Os.49214.1.S1_at	UNM	147.1	45.8	69.8	438.9	348.8	341.5	529.1	570.6	506.5	1708.1	1421.3	1402	481.4	353.1	441.8	410.2	340.6	307.5	86.5	216.5	330.1	319	238.4	603.5	2.3551	6.71242	LOC_Os11g07050	FHA domain containing protein, expressed	gb:AK099115.1 DB_XREF=gi:32984324 TID=Os.49214.1 CNT=5 FEA=FLmRNA TIER=FL STK=1 UG=Os.49214 UG_TITLE=(japonica cultivar-group) cDNA clone:J023038C07, full insert sequence DEF=Oryza sativa (japonica cultivar-group) cDNA clone:J023038C07, full insert sequence. FL=gb:AK099115.1 gb:AK064084.1 REP_ORG=O. sativa
	OsAffx.30890.1.S1_at	UNM	84.3	46.8	63.2	38.3	14.6	63.2	16.8	42.6	33.2	711.6	1500.1	1152.4	185.7	86.6	72.2	150	154.4	88.6	517.3	459.8	266.7	332.7	410.3	302.6	2.22772	6.35736	LOC_Os11g08640	retrotransposon protein, putative, unclassified	tigr:9639.m00813 TID=OsAffx.30890.1 CNT=1 FEA=mRNA TIER=ConsEnd STK=0 NOTE=sequence(s) not in UniGene DEF=hypothetical protein REP_ORG=O. sativa
	Os.57095.1.S1_at	UNM	14.3	3.5	2.2	3.5	5.6	1.6	2.3	2.4	2.1	936.5	1723.3	1383.7	6	4.9	3.2	12.2	8.7	6.2	47.5	24.1	11.5	29.1	46.6	30.8	29.1305	95.4601	LOC_Os11g25610	zinc finger, C2H2 type family protein, expressed	gb:AK110914.1 DB_XREF=gi:32996123 TID=Os.57095.1 CNT=1 FEA=FLmRNA TIER=FL STK=1 UG=Os.57095 UG_TITLE=(japonica cultivar-group) cDNA clone:002-173-C05, full insert sequence DEF=Oryza sativa (japonica cultivar-group) cDNA clone:002-173-C05, full insert sequence. FL=gb:AK110914.1 REP_ORG=O. sativa
	Os.52052.1.S1_at	UNM	147.2	97.1	116.1	118.7	94.9	84.2	322.7	286.6	334.3	1454.3	2034.1	1809.9	347.1	444.3	467	21.2	123	128	96.5	108.7	84.6	146.9	25.3	37.6	3.87559	12.1259	LOC_Os11g27530	FHA domain containing protein, expressed	gb:AK064625.1 DB_XREF=gi:32974643 TID=Os.52052.1 CNT=1 FEA=FLmRNA TIER=FL STK=1 UG=Os.52052 UG_TITLE=(japonica cultivar-group) cDNA clone:002-113-E12, full insert sequence DEF=Oryza sativa (japonica cultivar-group) cDNA clone:002-113-E12, full insert sequence. FL=gb:AK064625.1 REP_ORG=O. sativa
	OsAffx.7222.1.S1_s_at	UNM	58	73.5	46.1	12.5	62.5	7.6	82	155.2	69.3	767.8	1083.8	791.7	113.1	173.4	202.4	12.5	19.5	53.2	22.4	58.5	10.9	259.5	26.3	25.9	3.05087	10.3123	LOC_Os11g27530	FHA domain containing protein, expressed	tigr:9639.m02471 TID=OsAffx.7222.1 CNT=1 FEA=mRNA TIER=ConsEnd STK=0 NOTE=sequence(s) not in UniGene DEF=Similar to transcriptional activator FHA1 REP_ORG=O. sativa
	OsAffx.19299.1.S1_x_at	UNM	74.2	76.2	77.3	61.3	40.1	23.4	13.9	79.8	48.5	1168.3	1654.2	1121.1	45.6	80.1	58.5	47.9	123.9	103.5	288.3	109.5	205.7	424.9	74.6	262	2.74959	10.3625	LOC_Os11g41350	snRNP protein, putative	tigr:9639.m03799 TID=OsAffx.19299.1 CNT=1 FEA=mRNA TIER=ConsEnd STK=0 NOTE=sequence(s) not in UniGene DEF=hypothetical protein REP_ORG=O. sativa
	OsAffx.14156.1.S1_at	BCP	9.7	6.3	9.3	43.7	2.8	2.7	639.3	641.8	643.1	649.2	668.3	641.4	2283.5	2442.4	2536.5	790.7	1028.5	1019.7	504	534.4	704.9	173.7	551.8	416.1	2.37472	5.81805	LOC_Os04g35430	PHD-finger family protein, expressed	tigr:9632.m03410 TID=OsAffx.14156.1 CNT=1 FEA=mRNA TIER=ConsEnd STK=0 NOTE=sequence(s) not in UniGene DEF=PHD-finger, putative REP_ORG=O. sativa
	Os.53405.1.S1_at	BCP	86	47.4	18.5	19.5	4.8	27.3	150.8	216.5	181.6	309.5	391.2	336.2	1042.3	1619.2	1440.3	186.4	408.2	310.5	256.5	187.5	85	10.6	12.8	173.2	3.52842	9.59045	LOC_Os04g58590	RNA recognition motif family protein, expressed	gb:AK072470.1 DB_XREF=gi:32982493 TID=Os.53405.1 CNT=1 FEA=FLmRNA TIER=FL STK=1 UG=Os.53405 UG_TITLE=(japonica cultivar-group) cDNA clone:J023121E15, full insert sequence DEF=Oryza sativa (japonica cultivar-group) cDNA clone:J023121E15, full insert sequence. FL=gb:AK072470.1 REP_ORG=O. sativa
	Os.54186.1.S1_at	BCP	71.5	87.1	57.4	671.3	701.1	698.8	801	886.1	755.6	855.1	846.7	811	1669.3	2082.6	1929.7	499.4	538.8	318	581.5	535.1	282.1	257.5	239.9	167.3	2.17775	4.97607	LOC_Os05g37900	zinc finger, C3HC4 type family protein, expressed	gb:AK102413.1 DB_XREF=gi:32987622 TID=Os.54186.1 CNT=1 FEA=FLmRNA TIER=FL STK=1 UG=Os.54186 UG_TITLE=(japonica cultivar-group) cDNA clone:J033093B10, full insert sequence DEF=Oryza sativa (japonica cultivar-group) cDNA clone:J033093B10, full insert sequence. FL=gb:AK102413.1 REP_ORG=O. sativa
	OsAffx.27307.1.S1_at	BCP	76.3	109.7	83.5	438.3	427.9	418.1	251.2	200	191.5	1296.5	1348.5	1589.1	4026	4922.6	5384.4	1022.7	1610.3	1582.9	555.4	148.7	273.9	56.4	30.2	194.6	3.05695	7.59286	LOC_Os05g44400	GATA transcription factor 13, putative, expressed	tigr:9633.m04146 TID=OsAffx.27307.1 CNT=1 FEA=mRNA TIER=ConsEnd STK=0 NOTE=sequence(s) not in UniGene DEF=GATA zinc finger, putative REP_ORG=O. sativa
	OsAffx.4661.1.S1_x_at	BCP	32	20.5	36.4	20.1	18.8	22.2	19.8	16.4	46.4	347	340.2	229.8	984.2	1473.7	1250	308.4	316.6	528.3	81.5	168.2	23	65.9	54.2	76	2.36608	7.4293	LOC_Os05g49210	OsWRKY43 - Superfamily of rice TFs having WRKY and zinc finger domains, expressed	tigr:9633.m04611 TID=OsAffx.4661.1 CNT=1 FEA=mRNA TIER=ConsEnd STK=0 NOTE=sequence(s) not in UniGene DEF=WRKY DNA -binding domain, putative REP_ORG=O. sativa
	Os.19320.1.S1_a_at	BCP	987	1117.5	1299.2	1432.6	1290.7	1680.7	2965.2	2614.3	2782.3	3172.8	2509.4	2710.4	7996.4	7309.3	7507	2440.7	3292.6	2550.2	584.5	381.1	483.3	346.4	594.2	540	2.27996	5.61388	LOC_Os06g39600	protein phosphatase 2C homolog 2, putative, expressed	gb:AK070996.1 DB_XREF=gi:32981019 TID=Os.19320.1 CNT=7 FEA=FLmRNA TIER=FL STK=2 UG=Os.19320 UG_TITLE=(japonica cultivar-group) cDNA clone:J023080K08, full insert sequence DEF=Oryza sativa (japonica cultivar-group) cDNA clone:J023080K08, full insert sequence. FL=gb:AK070996.1 REP_ORG=O. sativa
	Os.2254.1.S1_at	BCP	71.7	3.5	0.9	9.7	11.1	385.5	255.5	258.1	250.3	452.3	355.2	347.9	1430.7	1594.5	1478.1	417.1	469.2	564.4	29.3	25.5	24	10.1	7.5	84.4	2.61889	6.65115	LOC_Os07g03770	homeobox protein rough sheath 1, putative, expressed	gb:AF050181.1 DB_XREF=gi:2935574 GEN=Oskn3 TID=Os.2254.1 CNT=6 FEA=FLmRNA TIER=FL STK=1 UG=Os.2254 DEF=Oryza sativa strain Indica IR58 KNOX class homeodomain protein (Oskn3) mRNA, complete cds. PROD=KNOX class homeodomain protein FL=gb:AB016071.1 gb:AF050181.1 gb:AK111877.1 REP_ORG=O. sativa
	Os.7039.1.S1_at	BCP	230	254.5	238.9	485.7	527	553.1	209.2	240.5	232.9	946.3	1116.8	830.3	2404.5	2729.2	2596.4	1285.6	978.9	1278.7	79.5	201.8	242.8	21.6	22.9	77.6	2.0196	5.04242	LOC_Os07g49210	helicase conserved C-terminal domain containing protein, expressed	gb:NM_185564.1 DB_XREF=gi:34898213 GEN=P0034A04.18 TID=Os.7039.1 CNT=1 FEA=mRNA TIER=ConsEnd STK=0 UG=Os.7039 UG_TITLE=(japonica cultivar-group) P0034A04.18 (P0034A04.18), mRNA DEF=Oryza sativa (japonica cultivar-group) P0034A04.18 (P0034A04.18), mRNA. REP_ORG=O. sativa
	Os.15707.1.S1_at	BCP	338.2	244.3	252	212.3	217.9	209.9	884.2	788.5	749.3	1495.3	1383.3	1376.7	6694.8	6359.4	5887.2	2278.6	1898.7	1831.4	165.4	104.3	455.6	61.4	18.6	52.4	2.79092	7.96338	LOC_Os08g40420 | LOC_Os08g40430	ternary complex factor MIP1, putative, expressed	gb:AK061787.1 DB_XREF=gi:32971805 TID=Os.15707.1 CNT=10 FEA=FLmRNA TIER=FL STK=0 UG=Os.15707 UG_TITLE=(japonica cultivar-group) P0686C03.23 (P0686C03.23), mRNA DEF=Oryza sativa (japonica cultivar-group) cDNA clone:001-039-E10, full insert sequence. FL=gb:AK061787.1 REP_ORG=O. sativa
	Os.55500.1.S1_at	BCP	36.5	54	53.8	35.8	28.1	96.5	27.9	31.3	42.6	302.6	473.8	455.8	2141.3	2918	2486.6	783.5	805.1	781.7	526.9	367.3	400.7	353.7	151.7	360	3.08856	8.12314	LOC_Os08g41030	ethylene-responsive transcription factor 3, putative, expressed	gb:AK108208.1 DB_XREF=gi:32993417 TID=Os.55500.1 CNT=1 FEA=FLmRNA TIER=FL STK=1 UG=Os.55500 UG_TITLE=(japonica cultivar-group) cDNA clone:002-140-D07, full insert sequence DEF=Oryza sativa (japonica cultivar-group) cDNA clone:002-140-D07, full insert sequence. FL=gb:AK108208.1 REP_ORG=O. sativa
	Os.12994.1.S1_at	BCP	70.2	23.9	66.3	655.8	605.8	687.2	1116.6	943.5	815.9	2210	2326.5	2641	6274.2	6131.9	5746.2	1334.5	1942.2	2042.6	116.4	594	459.1	351.4	101	463.2	2.32181	6.26655	LOC_Os12g38400	protein ASYMMETRIC LEAVES1, putative, expressed	gb:AB064519.1 DB_XREF=gi:14588603 GEN=OsRS2 TID=Os.12994.1 CNT=7 FEA=FLmRNA TIER=FL STK=2 UG=Os.12994 DEF=Oryza sativa (japonica cultivar-group) OsRS2 mRNA for transcription factor rough sheath 2 like protein, complete cds. PROD=transcription factor rough sheath 2 likeprotein FL=gb:AB064519.1 REP_ORG=O. sativa
	Os.22272.1.S1_at	BCP	185.2	128.2	200.1	1881.9	2100.8	1227	947.7	1231.1	1137.7	2024.4	1582.8	1990.5	4009.9	4613.7	4281.9	1643.7	1752.3	1897.8	24.3	15.5	9.8	429.2	290.4	38.7	2.03822	4.08794	LOC_Os12g41950	auxin response factor 6, putative, expressed	gb:AK121703.1 DB_XREF=gi:37991326 TID=Os.22272.1 CNT=8 FEA=FLmRNA TIER=FL STK=1 UG=Os.22272 UG_TITLE=OsARF6b mRNA for auxin response factor 6b, partial cds DEF=Oryza sativa (japonica cultivar-group) cDNA clone:J033074F07, full insert sequence. FL=gb:AK121703.1 gb:AK065025.1 REP_ORG=O. sativa
	Os.55137.1.S1_at	TCP	59.7	1.7	1.9	8.7	2.7	5.5	4.9	15.4	11.2	163.3	173.9	170.7	4649.5	6366.1	5690.9	24073.5	22676.3	28222.6	6305.8	5526	9217.5	7741.6	9012.1	7759.3	2.61172	5.81377	LOC_Os02g44120	zinc finger, C2H2 type family protein, expressed	gb:AK107559.1 DB_XREF=gi:32992768 TID=Os.55137.1 CNT=3 FEA=FLmRNA TIER=FL STK=1 UG=Os.55137 UG_TITLE=(japonica cultivar-group) cDNA clone:002-130-B07, full insert sequence DEF=Oryza sativa (japonica cultivar-group) cDNA clone:002-130-B07, full insert sequence. FL=gb:AK107559.1 REP_ORG=O. sativa
	OsAffx.3012.1.S1_at	TCP	327.1	314.8	350.8	124.6	170.1	236.4	86.5	83.3	109.4	167.8	178.4	205	301.5	460	630.7	2345.6	1553.6	2696.7	605.8	964.8	1133	599.3	81.6	858.2	2.07026	6.3713	LOC_Os02g49550	zinc finger, C3HC4 type family protein, expressed	tigr:9630.m04851 TID=OsAffx.3012.1 CNT=1 FEA=mRNA TIER=ConsEnd STK=0 NOTE=sequence(s) not in UniGene DEF=Similar to ring finger protein REP_ORG=O. sativa
	Os.7176.3.S1_at	TCP	5.9	3.5	32.9	51.2	47.4	18.7	3.7	8.3	23.5	55.9	12.7	23.3	3.9	3.3	3.9	3298.9	2359.5	3403.8	458.4	269.3	731.6	497.7	29.1	559.9	4.50916	14.108	LOC_Os02g50990	RING-H2 finger protein ATL1Q, putative, expressed	gb:AK060092.1 DB_XREF=gi:32970110 TID=Os.7176.3 CNT=3 FEA=FLmRNA TIER=FL STK=1 UG=Os.7176 UG_TITLE=(japonica cultivar-group) cDNA clone:J023049J18, full insert sequence DEF=Oryza sativa (japonica cultivar-group) cDNA clone:006-307-D05, full insert sequence. FL=gb:AK060092.1 REP_ORG=O. sativa
	Os.7176.3.S1_x_at	TCP	141.2	132	180.4	161.7	112.7	131.5	112.5	145.6	108.3	38.1	109.1	33	130.2	23.1	107.4	8320.2	7883.1	7898.8	2931.4	2001.7	2288.4	2777.6	2875.4	2811.6	2.69455	6.02042	LOC_Os02g50990	RING-H2 finger protein ATL1Q, putative, expressed	gb:AK060092.1 DB_XREF=gi:32970110 TID=Os.7176.3 CNT=3 FEA=FLmRNA TIER=FL STK=1 UG=Os.7176 UG_TITLE=(japonica cultivar-group) cDNA clone:J023049J18, full insert sequence DEF=Oryza sativa (japonica cultivar-group) cDNA clone:006-307-D05, full insert sequence. FL=gb:AK060092.1 REP_ORG=O. sativa
	Os.18565.1.S1_at	TCP	2120.8	2082.7	2182.1	1490.9	1696.2	2014.9	138.3	195.3	135	316.9	263.2	324.3	269.8	248.2	260.5	6814.5	6031.6	6884.3	1609.5	1602.3	1964.1	1076.7	1423.4	914.4	3.12291	7.24491	LOC_Os02g55480	protein binding protein, putative, expressed	gb:AK061459.1 DB_XREF=gi:32971477 TID=Os.18565.1 CNT=8 FEA=FLmRNA TIER=FL STK=2 UG=Os.18565 UG_TITLE=(japonica cultivar-group) cDNA clone:006-301-G04, full insert sequence DEF=Oryza sativa (japonica cultivar-group) cDNA clone:006-308-A03, full insert sequence. FL=gb:AK061459.1 gb:AK104480.1 REP_ORG=O. sativa
	Os.12964.1.A1_s_at	TCP	878.8	925	885.4	778.9	822.3	1443.7	525.8	468.4	394.8	77.4	120.9	99.7	118.7	159.8	112.2	5829.4	4654.7	6977.5	2098.1	1258.1	2167.5	965.6	1193.6	1649.6	2.68946	7.79198	LOC_Os03g22800	tubby protein, putative, expressed	gb:CB628465 DB_XREF=gi:29623454 DB_XREF=OSIIEb04A22.r CLONE=OSIIEb04A22 TID=Os.12964.1 CNT=5 FEA=EST TIER=ConsEnd STK=1 UG=Os.12964 UG_TITLE=Transcribed sequence with moderate similarity to protein ref:NP_182311.1 (A.thaliana) putative tubby protein (Arabidopsis thaliana) REP_ORG=O. sativa
	OsAffx.13086.1.S1_at	TCP	8.7	46.6	6.6	6.6	7.1	54.9	7	13.1	3.9	61.7	7.5	17.8	2535.4	3295.1	3310.3	10473.3	11235.7	11011.8	3025.1	2260.4	2636.6	3124.1	1269.6	3443	3.19832	6.72537	LOC_Os03g27900	ZIM motif family protein, expressed	tigr:9631.m02757 TID=OsAffx.13086.1 CNT=1 FEA=mRNA TIER=ConsEnd STK=0 NOTE=sequence(s) not in UniGene DEF=expressed protein REP_ORG=O. sativa
	Os.52858.1.S1_at	TCP	120.5	53.2	47.8	44.2	6.3	28.3	11.7	47	25.5	53.9	78.5	30.8	577.8	768	701.7	3638	3226	4211.6	1214.9	1074.2	1258	1051.9	571.7	1234.2	2.89189	6.57639	LOC_Os04g46670	cys2/His2 zinc-finger transcription factor, putative, expressed	gb:AK069623.1 DB_XREF=gi:32979647 TID=Os.52858.1 CNT=1 FEA=FLmRNA TIER=FL STK=1 UG=Os.52858 UG_TITLE=(japonica cultivar-group) cDNA clone:J023023M18, full insert sequence DEF=Oryza sativa (japonica cultivar-group) cDNA clone:J023023M18, full insert sequence. FL=gb:AK069623.1 REP_ORG=O. sativa
	OsAffx.27574.1.S1_at	TCP	11.8	23.4	38.8	53.2	11.8	29.7	44.3	11	34.4	99.7	38.7	35.7	56.8	19.1	62.4	30.9	214.2	265.7	70.9	64.4	68.4	51.9	50.8	96.9	2.14845	6.6231	LOC_Os06g11940	AP2 domain containing protein, expressed	tigr:9634.m01168 TID=OsAffx.27574.1 CNT=1 FEA=mRNA TIER=ConsEnd STK=0 NOTE=sequence(s) not in UniGene DEF=AP2 domain, putative REP_ORG=O. sativa
	OsAffx.5312.1.S1_s_at	TCP	319.2	176.4	229.9	320.3	375.5	449.4	415.8	533.5	555	1279.2	994.9	1055.1	794	602.3	619.7	3706.2	3314.6	2917.4	1346.3	1226.2	896.4	288.6	104.9	259.4	2.46201	7.04824	LOC_Os07g13280	THO complex subunit 4, putative, expressed	tigr:9635.m01310 TID=OsAffx.5312.1 CNT=1 FEA=mRNA TIER=ConsEnd STK=0 NOTE=sequence(s) not in UniGene DEF=expressed protein REP_ORG=O. sativa
	Os.17417.1.S1_at	TCP	2460.8	2803.6	3039.5	2352.2	2738.1	2418.9	1585.6	1332.3	1488.2	1998.3	1555.2	1937.3	2654.5	2038.3	2487.3	12334.1	10688.7	11771	3509.5	2397.2	3091.4	2281.3	2950.2	4443	2.64934	12.7036	LOC_Os08g38060	ubiquitin-protein ligase CIP8, putative, expressed	gb:AK066326.1 DB_XREF=gi:32976344 TID=Os.17417.1 CNT=3 FEA=FLmRNA TIER=FL STK=0 UG=Os.17417 UG_TITLE=(japonica cultivar-group) cDNA clone:J013059I17, full insert sequence DEF=Oryza sativa (japonica cultivar-group) cDNA clone:J013059I17, full insert sequence. FL=gb:AK066326.1 REP_ORG=O. sativa
	OsAffx.6386.1.S1_at	TCP	501.1	763.5	435.2	3.4	25.2	7.7	32.3	109.3	76.5	13.7	4	52.9	92.2	171	113.3	2475.2	2079.1	2811.6	221.2	109.4	230.4	70.4	359.8	244.1	3.24191	11.6959	LOC_Os09g24530	ribulose-1,5 bisphosphate carboxylase/oxygenase large subunit N-methyltransferase, chloroplast precursor, putative, expressed	tigr:9637.m02103 TID=OsAffx.6386.1 CNT=1 FEA=mRNA TIER=ConsEnd STK=0 NOTE=sequence(s) not in UniGene DEF=SET domain, putative REP_ORG=O. sativa
	Os.23162.1.S1_a_at	TCP	575.9	591	630.2	307.3	294.7	409.4	431.4	325.4	316.4	871.6	952	969.1	2674.4	3475.2	3254.1	10277.2	10706.1	11453.6	1997	1154.6	2067.4	1887.4	1770.1	1789.8	3.08071	9.50969	LOC_Os12g05660 | LOC_Os12g05680	membrane-associated phospholipid phosphatase, putative, expressed	gb:AK072885.1 DB_XREF=gi:32982908 TID=Os.23162.1 CNT=6 FEA=FLmRNA TIER=FL STK=1 UG=Os.23162 UG_TITLE=(japonica cultivar-group) cDNA clone:J033044P20, full insert sequence DEF=Oryza sativa (japonica cultivar-group) cDNA clone:J023149P08, full insert sequence. FL=gb:AK073401.1 gb:AK072885.1 REP_ORG=O. sativa
	Os.7529.1.S2_at	TCP	27.1	16.6	20.3	16	20.3	2.9	1.8	20.7	37.7	45	31.5	26	630.5	871.8	801.4	2080.9	2387.7	2907.2	737.4	786	847.9	433.5	648.3	401.9	2.73882	5.89735	LOC_Os12g18080 | LOC_Os09g26430	retrotransposon protein, putative, unclassified	gb:AK069042.1 DB_XREF=gi:32979066 TID=Os.7529.1 CNT=6 FEA=FLmRNA TIER=FL STK=1 UG=Os.7529 UG_TITLE=(japonica cultivar-group) cDNA clone:J023083M07, full insert sequence DEF=Oryza sativa (japonica cultivar-group) cDNA clone:J023003L21, full insert sequence. FL=gb:AK069042.1 gb:AK071264.1 REP_ORG=O. sativa
	OsAffx.23943.3.A1_at	MPG	17.4	64.6	20.2	18.7	34.3	20.8	42.9	19.2	51.7	31.6	82.9	97.5	50.1	169.7	37	121.3	138.7	199.9	1073	901	685.8	238.7	381.2	378.4	2.36359	7.1554	LOC_Os01g66570	zinc finger, C2H2 type family protein	tigr:9629.m06602 TID=OsAffx.23943.3 CNT=1 FEA=mRNA TIER=ConsEnd STK=0 NOTE=sequence(s) not in UniGene DEF=Zinc finger, C2H2 type, putative REP_ORG=O. sativa
	Os.18086.1.A1_at	MPG	585.6	522.3	446.3	527.2	483.6	718	974.2	916.1	939.6	796.6	939.3	920	578.1	440.7	459.4	267.7	504.1	264.1	5693.8	5446.6	4206.2	1916.6	2345.9	2347.1	2.32057	7.52689	LOC_Os02g02424	zinc finger X-linked protein ZXDA, putative, expressed	gb:AK100473.1 DB_XREF=gi:32985682 TID=Os.18086.1 CNT=7 FEA=FLmRNA TIER=FL STK=2 UG=Os.18086 UG_TITLE=(japonica cultivar-group) cDNA clone:J023093M20, full insert sequence DEF=Oryza sativa (japonica cultivar-group) cDNA clone:J023093M20, full insert sequence. FL=gb:AK100473.1 REP_ORG=O. sativa
	OsAffx.25100.1.A1_at	MPG	5.6	9.5	7.9	4.4	2.8	4.6	2.3	4.7	2.2	46	14.7	3.4	35.6	43.5	57	93.5	15.1	70.3	227.9	21.5	216.1	20	51.8	94.3	2.29162	6.20403	LOC_Os03g15680	nodulation signaling pathway 2 protein, putative	gb:NM_187524.1 DB_XREF=gi:34902133 TID=OsAffx.25100.1 CNT=2 FEA=mRNA TIER=ConsEnd STK=0 NOTE=sequence(s) not in UniGene DEF=Oryza sativa (japonica cultivar-group) hypothetical protein (OJ1041F02.13), mRNA. REP_ORG=O. sativa
	OsAffx.28970.2.S1_at	MPG	115	23.9	20.5	11.1	31.5	105.9	21.6	13.8	10.5	149.6	50.5	31.2	100.6	193.6	153.7	131.2	29.7	39.6	83.7	391	752	119.3	192.9	124	2.01963	4.98246	LOC_Os03g18480	DNA binding protein, putative, expressed	tigr:9631.m01821 TID=OsAffx.28970.2 CNT=1 FEA=mRNA TIER=ConsEnd STK=0 NOTE=sequence(s) not in UniGene DEF=typical P-type R2R3 Myb protein REP_ORG=O. sativa
	OsAffx.4165.1.S1_at	MPG	8.9	22	1.9	32.7	3.2	22.1	3.8	20.5	2.7	64.4	21.5	23.4	55.9	17.9	3.3	31.4	5.3	4.2	366.2	251	25	41.6	27.1	28.1	3.89752	13.0845	LOC_Os04g53390	TD and POZ domain-containing protein 4, putative	tigr:9632.m05180 TID=OsAffx.4165.1 CNT=1 FEA=mRNA TIER=ConsEnd STK=0 NOTE=sequence(s) not in UniGene DEF=BTBPOZ domain, putative REP_ORG=O. sativa
	OsAffx.14536.1.S1_at	MPG	10.5	51.2	55.4	71.1	43.6	1.5	2.9	3.6	4.6	24.9	3.5	2.7	8.2	4.8	4.2	175.8	26.2	53.9	140.4	395.8	400.5	57.4	16.9	50.9	2.25142	9.00902	LOC_Os05g04210	cpm5, putative, expressed	tigr:9633.m00347 TID=OsAffx.14536.1 CNT=1 FEA=mRNA TIER=ConsEnd STK=0 NOTE=sequence(s) not in UniGene DEF=Myb-like DNA-binding domain, putative REP_ORG=O. sativa
	OsAffx.15057.1.S1_at	MPG	121.5	7.7	61.4	63.4	49.5	99.2	62	64.6	60	91.8	24.9	74.4	10.3	8.9	31.6	56.1	109.9	83.7	17.5	327.9	294.9	53.3	41.6	73.7	2.42716	7.41176	LOC_Os05g41280	transcription factor HBP-1b, putative	tigr:9633.m03865 TID=OsAffx.15057.1 CNT=1 FEA=mRNA TIER=ConsEnd STK=0 NOTE=sequence(s) not in UniGene DEF=bZIP transcription factor REP_ORG=O. sativa
	OsAffx.22478.1.S1_at	MPG	14	16.9	48	7.2	22.6	3.8	43.9	3.1	17.1	61.4	57	28.4	6.9	7	11.5	17.1	45.9	29.4	505.2	226.3	68.4	58.7	16.8	64.4	3.51398	9.52063	LOC_Os07g06540	RING-H2 finger protein ATL5D, putative	tigr:9635.m00594 TID=OsAffx.22478.1 CNT=2 FEA=mRNA TIER=ConsEnd STK=0 NOTE=sequence(s) not in UniGene DEF=Zinc finger, C3HC4 type (RING finger), putative REP_ORG=O. sativa
	Os.30670.2.S1_x_at	MPG	63.6	65.6	70.7	72.2	91.5	37.7	4	65.7	39.6	52.7	5.9	86.3	80.8	25.1	5.7	74.9	80.4	51	124.4	202.7	241.1	59.8	58.1	22.6	2.2153	5.50935	LOC_Os07g22730	ethylene-responsive transcription factor 15, putative, expressed	gb:NM_187803.1 DB_XREF=gi:34902691 GEN=P0710F09.8 TID=Os.30670.2 CNT=1 FEA=mRNA TIER=ConsEnd STK=0 UG=Os.30670 DEF=Oryza sativa (japonica cultivar-group) putative ethylene response factor ERF1 (P0710F09.8), mRNA. PROD=putative ethylene response factor ERF1 REP_ORG=O. sativa
	Os.50628.1.S1_at	MPG	50.5	11.8	4.4	5.7	10.5	11.4	29	48.8	3.4	18.5	10	53.4	16.4	9	7.6	39.7	8.3	14.5	205.3	319.9	67.5	76.7	47.5	39.2	2.67666	8.63758	LOC_Os07g39970	zinc finger protein PIF1, putative, expressed	gb:AY395294.1 DB_XREF=gi:37623880 GEN=ZFP39 TID=Os.50628.1 CNT=1 FEA=FLmRNA TIER=FL STK=1 UG=Os.50628 DEF=Oryza sativa (japonica cultivar-group) C2H2-type zinc finger transcription factor (ZFP39) mRNA, complete cds. PROD=C2H2-type zinc finger transcription factor FL=gb:AY395294.1 REP_ORG=O. sativa
	OsAffx.29518.1.S1_at	MPG	36.2	12.8	2.8	1.3	3.3	2.9	3	2.3	24.2	75.2	3.4	5.1	6.4	4.8	6.1	15	20.2	21.9	113.9	183.2	163.4	16.1	41.2	43.6	2.17287	7.78958	LOC_Os08g34920	hypothetical protein	tigr:9636.m03505 TID=OsAffx.29518.1 CNT=1 FEA=mRNA TIER=ConsEnd STK=0 NOTE=sequence(s) not in UniGene DEF=hypothetical protein REP_ORG=O. sativa
	OsAffx.30110.1.S1_at	MPG	10.9	12.7	10.3	8.2	11.2	12.3	9.6	9.4	10.2	16	27.2	17.8	25.6	98.5	19.9	401.8	376.5	73.5	1214.8	1762.1	198.1	249.4	247.1	46.3	3.02339	9.10403	LOC_Os09g31434	expressed protein	tigr:9637.m02789 TID=OsAffx.30110.1 CNT=1 FEA=mRNA TIER=ConsEnd STK=0 NOTE=sequence(s) not in UniGene DEF=Similar to SBP-domain protein 5 REP_ORG=O. sativa
	OsAffx.30574.1.S1_at	MPG	38.9	50.9	18.6	73.5	57.5	34	7	8.1	34.1	15.8	2.9	53.5	22.2	7.9	46.3	30.1	30.2	13.4	349.7	169.8	37.7	66.8	63.5	73.2	2.3102	5.83039	LOC_Os10g28520	CAF1 family ribonuclease containing protein	tigr:9638.m02419 TID=OsAffx.30574.1 CNT=2 FEA=mRNA TIER=ConsEnd STK=0 NOTE=sequence(s) not in UniGene DEF=CCR4-associated factor, putative REP_ORG=O. sativa
	OsAffx.31501.1.S1_at	MPG	4	37.1	21.3	30.9	7.6	21.6	16.6	8.3	33.3	13.9	3.9	15.1	56	16.8	19.8	70.4	106.4	105	281.8	25.8	293.5	40.7	122.4	83.3	2.30229	6.61881	LOC_Os11g45850	OsWRKY61 - Superfamily of rice TFs having WRKY and zinc finger domains, expressed	tigr:9639.m04272 TID=OsAffx.31501.1 CNT=1 FEA=mRNA TIER=ConsEnd STK=0 NOTE=sequence(s) not in UniGene DEF=WRKY DNA -binding domain, putative REP_ORG=O. sativa
	Os.20224.1.S1_at	MPG	81.4	33.8	70.3	89.7	93.4	54.7	31.6	43.2	31.1	9.5	37.6	12.6	42.8	14.1	49.4	92.7	20.9	7.9	435.5	256.3	474.9	54.9	69.4	146.6	2.97067	10.9575	LOC_Os12g37690	MYB transcription factor, putative, expressed	gb:AK072403.1 DB_XREF=gi:32982426 TID=Os.20224.1 CNT=3 FEA=FLmRNA TIER=FL STK=1 UG=Os.20224 UG_TITLE=(japonica cultivar-group) cDNA clone:J023080H01, full insert sequence DEF=Oryza sativa (japonica cultivar-group) cDNA clone:J023080H01, full insert sequence. FL=gb:AK072403.1 REP_ORG=O. sativa
	Os.32457.2.S1_at	GPG	3.1	2.3	5.6	5.3	2.1	3.1	5.9	1.9	3.7	14.6	7.1	10.9	66.6	38.4	78.1	37.8	283.6	59.7	572.2	359.5	552.6	1943.4	987.6	1524.5	2.66428	7.91538	LOC_Os01g07930	zinc finger C-x8-C-x5-C-x3-H type family protein, expressed	gb:AK107662.1 DB_XREF=gi:32992871 TID=Os.32457.2 CNT=1 FEA=FLmRNA TIER=FL STK=1 UG=Os.32457 UG_TITLE=(japonica cultivar-group) OSJNBa0089K24.18 (OSJNBa0089K24.18), mRNA DEF=Oryza sativa (japonica cultivar-group) cDNA clone:002-131-G11, full insert sequence. FL=gb:AK107662.1 REP_ORG=O. sativa
	Os.3818.1.S1_a_at	GPG	204.8	259	256.9	392.3	367.9	290.5	670.5	817.9	673.4	7	8.2	7.6	119.7	168	43.3	76.7	322.4	153.8	1633.2	750.3	1493.1	3579.4	3404.7	3223.2	2.08468	6.57068	LOC_Os01g09280	myb-related transcription activator, putative, expressed	gb:AK071611.1 DB_XREF=gi:32981634 TID=Os.3818.1 CNT=9 FEA=FLmRNA TIER=FL STK=2 UG=Os.3818 UG_TITLE=(japonica cultivar-group) unnamed protein product (Gene), mRNA DEF=Oryza sativa (japonica cultivar-group) cDNA clone:J023105I20, full insert sequence. FL=gb:AK071611.1 REP_ORG=O. sativa
	Os.24034.1.S1_a_at	GPG	58.8	53.2	18.7	29.1	14.9	20.8	11.1	22	15.9	44.6	29.2	18.8	62.5	113.1	52.3	42	8	40	105.3	9.5	98.7	368.6	309.8	240.5	2.73917	8.47692	LOC_Os01g65400	DNA polymerase I, putative, expressed	gb:AK119315.1 DB_XREF=gi:37988938 TID=Os.24034.1 CNT=2 FEA=FLmRNA TIER=FL STK=2 UG=Os.24034 UG_TITLE=(japonica cultivar-group) putative DNA polymerase I (P0648C09.11), mRNA DEF=Oryza sativa (japonica cultivar-group) cDNA clone:001-130-H04, full insert sequence. FL=gb:AK119315.1 REP_ORG=O. sativa
	Os.7051.1.S1_at	GPG	54.6	2.2	6.8	28.4	23.2	9.3	56.6	53.6	35.5	47.6	2.8	31.5	24.8	30.4	9.6	40.3	5	45.3	12.9	20	10.7	158.8	33	147.3	2.60247	6.65533	LOC_Os02g49986	odorant 1 protein, putative, expressed	gb:AK108709.1 DB_XREF=gi:32993918 TID=Os.7051.1 CNT=3 FEA=FLmRNA TIER=FL STK=0 UG=Os.7051 UG_TITLE=(japonica cultivar-group) cDNA clone:002-150-A10, full insert sequence DEF=Oryza sativa (japonica cultivar-group) cDNA clone:002-150-A10, full insert sequence. FL=gb:AK108709.1 REP_ORG=O. sativa
	OsAffx.12620.1.S1_at	GPG	7.2	14.2	10.5	27	7.9	313.5	3.9	14.8	9.1	223.6	258.7	112	91.3	143.6	4.7	20	14.7	18.6	338.8	213.8	89.2	958.2	428.9	745.1	2.19923	5.85186	LOC_Os02g53100	OsWRKY32 - Superfamily of rice TFs having WRKY and zinc finger domains, expressed	tigr:9630.m05243 TID=OsAffx.12620.1 CNT=1 FEA=mRNA TIER=ConsEnd STK=0 NOTE=sequence(s) not in UniGene DEF=Similar to Avr9Cf-9 rapidly elicited protein 126 REP_ORG=O. sativa
	OsAffx.12772.1.S1_at	GPG	17.3	19.5	1.7	5.4	17.4	2.3	3.7	2.5	5.7	48.1	31.4	31.8	19.4	3	8.1	23.3	73	13.1	235.5	69.7	288.9	487.5	594.9	719.1	2.05919	7.25811	LOC_Os03g07830	dehydration-responsive element-binding protein 2F, putative	tigr:9631.m00720 TID=OsAffx.12772.1 CNT=1 FEA=mRNA TIER=ConsEnd STK=0 NOTE=sequence(s) not in UniGene DEF=Similar to AY087243 AP2 transcription factor-like protein REP_ORG=O. sativa
	OsAffx.29552.2.A1_at	GPG	4.7	4.4	4.4	3.5	2.5	5.4	10.5	5.4	3.6	6.3	2.8	2.3	8.1	5.6	2.1	10.6	27.7	5.2	45.6	34.5	47.1	283.2	481.8	50.9	6.01274	19.1757	LOC_Os03g29480	nodulation signaling pathway 1 protein, putative, expressed	tigr:9631.m02874 TID=OsAffx.29552.2 CNT=1 FEA=mRNA TIER=ConsEnd STK=0 NOTE=sequence(s) not in UniGene DEF=putative transcription factor REP_ORG=O. sativa
	Os.151.2.S1_at	GPG	44.9	31.6	37.7	14.8	4.3	14.4	19.3	29.3	25.9	3.4	31.8	32.7	4	31.1	15	2.7	4.3	20.1	72.8	53.3	41.2	153.2	297	4.1	2.1044	6.95787	LOC_Os03g51690	homeobox protein OSH1, putative, expressed	gb:D16507.1 DB_XREF=gi:452235 GEN=OSH1 TID=Os.151.2 CNT=7 FEA=mRNA TIER=ConsEnd STK=0 UG=Os.151 DEF=Oryza sativa (japonica cultivar-group) OSH1 gene for homeobox protein. PROD=homeobox protein REP_ORG=O. sativa
	OsAffx.26193.1.S1_at	GPG	34.7	52.5	6.8	5.6	2.9	34.3	3	4.4	3.8	5	3.9	17.4	10.8	16.6	3.1	57.3	13.4	28.6	51.4	32.5	30	28.6	202.5	204	3.53403	10.075	LOC_Os04g28000	B3 DNA binding domain containing protein	tigr:9632.m02642 TID=OsAffx.26193.1 CNT=1 FEA=mRNA TIER=ConsEnd STK=0 NOTE=sequence(s) not in UniGene DEF=hypothetical protein REP_ORG=O. sativa
	OsAffx.4030.1.S1_at	GPG	8.9	10	8.4	10.5	3.3	3	6.8	9.8	3.2	68	95	57.2	20.7	14.9	13.4	16.8	23.9	71.9	62.7	68.1	117.5	361.8	28.6	269.1	2.29021	6.85052	LOC_Os04g39520	zinc finger, C2H2 type family protein	tigr:9632.m03746 TID=OsAffx.4030.1 CNT=1 FEA=mRNA TIER=ConsEnd STK=0 NOTE=sequence(s) not in UniGene DEF=C2H2-type zinc finger protein, putative REP_ORG=O. sativa
	Os.57418.1.S1_at	GPG	5.7	13.1	32.5	44.2	6.5	3.6	19.8	3.7	26.9	20.2	38	24.9	28.1	9.7	36.3	8.6	31.2	39.9	59.8	39.1	49.6	51.7	249.9	125.2	2.09365	6.09658	LOC_Os04g52410	MADS-box transcription factor 31, putative, expressed	gb:AY177698.1 DB_XREF=gi:30313680 TID=Os.57418.1 CNT=1 FEA=FLmRNA TIER=FL STK=1 UG=Os.57418 DEF=Oryza sativa (japonica cultivar-group) transcription factor MADS31 mRNA, complete cds. PROD=transcription factor MADS31 FL=gb:AY177698.1 REP_ORG=O. sativa
	OsAffx.14985.1.A1_at	GPG	20.5	7	7.6	15.6	10.2	10.4	10.9	23.8	11.1	30	12.1	10.1	4.8	26	14.7	35.2	33.8	34.6	67.3	106.7	137.2	103	297.5	446.3	2.16837	7.83856	LOC_Os05g36900	dof domain, zinc finger family protein	tigr:9633.m03401 TID=OsAffx.14985.1 CNT=1 FEA=mRNA TIER=ConsEnd STK=0 NOTE=sequence(s) not in UniGene DEF=Dof domain, zinc finger, putative REP_ORG=O. sativa
	Os.12968.1.S1_at	GPG	3.2	4	14.9	153.3	167	261	59	33.2	47.6	70.2	82.5	74.9	46.3	93.4	45.6	65.1	181.9	69.5	501.9	520.4	681.9	1414.1	1796.8	1486.7	2.18023	7.1068	LOC_Os06g11730	RNA-binding region-containing protein 1, putative, expressed	gb:AK058664.1 DB_XREF=gi:32968682 TID=Os.12968.1 CNT=3 FEA=FLmRNA TIER=FL STK=0 UG=Os.12968 UG_TITLE=(japonica cultivar-group) cDNA clone:001-018-G07, full insert sequence DEF=Oryza sativa (japonica cultivar-group) cDNA clone:001-018-G07, full insert sequence. FL=gb:AK058664.1 REP_ORG=O. sativa
	OsAffx.15840.1.S1_at	GPG	8.2	8.1	3	3.5	4	9.3	14.7	2.8	6.5	24	24	5.9	41.4	8.9	7.8	54.5	29	32.1	96.3	47.2	87.1	329.4	469	42.9	3.42056	11.2393	LOC_Os06g39380	hypothetical protein	tigr:9634.m03766 TID=OsAffx.15840.1 CNT=1 FEA=mRNA TIER=ConsEnd STK=0 NOTE=sequence(s) not in UniGene DEF=hypothetical protein REP_ORG=O. sativa
	OsAffx.16154.1.S1_at	GPG	64.2	28	1	26.8	25.1	5.1	94.6	116.9	140.5	239.5	364.4	191.7	251.9	265.1	224.6	364.6	362.1	317.2	979.1	907.6	971.6	1883.7	2176.9	2380.9	2.22337	6.19446	LOC_Os07g08320	RNA binding protein, putative	tigr:9635.m00785 TID=OsAffx.16154.1 CNT=1 FEA=mRNA TIER=ConsEnd STK=0 NOTE=sequence(s) not in UniGene DEF=APOBEC-1 complementation factor 43 kDa variant REP_ORG=O. sativa
	Os.37554.1.S1_at	GPG	4.8	5	4.2	1.4	2.4	2.3	2.8	14.5	33.4	2.8	2.5	3.1	9.2	17.1	10.2	20.8	104.5	9.5	48.4	81.8	20.5	268.4	243.1	31.4	2.32632	8.1387	LOC_Os07g47240	expressed protein	gb:AK108315.1 DB_XREF=gi:32993524 TID=Os.37554.1 CNT=3 FEA=FLmRNA TIER=FL STK=1 UG=Os.37554 UG_TITLE=(japonica cultivar-group) zinc finger transcription factor-like protein (P0625E02.10), mRNA DEF=Oryza sativa (japonica cultivar-group) cDNA clone:002-141-G08, full insert sequence. FL=gb:AK108315.1 REP_ORG=O. sativa
	OsAffx.5933.1.S1_at	GPG	27.9	5.2	3.3	31.5	4.4	3.7	2	14.7	18.5	30.5	44.6	3.8	74	41.7	8.8	96.9	24.7	4	41.3	60.7	281.9	716.3	366.6	751.7	2.54097	11.0443	LOC_Os08g26310	conserved hypothetical protein	tigr:9636.m02592 TID=OsAffx.5933.1 CNT=1 FEA=mRNA TIER=ConsEnd STK=0 NOTE=sequence(s) not in UniGene DEF=hypothetical protein REP_ORG=O. sativa
	OsAffx.30109.1.S1_at	GPG	125.1	90.7	108.8	66.1	86.2	65.1	350.2	296	347.3	92.3	259.7	181.3	157.8	250.7	95.9	212.9	46.9	153.8	653.2	196.5	461.4	1626	1665.5	1415.6	2.48928	9.391	LOC_Os09g31380	conserved hypothetical protein	tigr:9637.m02781 TID=OsAffx.30109.1 CNT=1 FEA=mRNA TIER=ConsEnd STK=0 NOTE=sequence(s) not in UniGene DEF=Similar to AY125538 AT3g20810MOE17_10 REP_ORG=O. sativa
	OsAffx.20729.1.S1_x_at	GPG	18.3	2.5	3.7	2.5	11.9	2.2	3.3	10.7	3.8	4.4	2.9	5.5	40.3	31.3	3.5	11.2	6.2	3.4	68.9	101.8	15	299.6	268.4	18.5	2.63654	9.91024	LOC_Os10g06490	retrotransposon protein, putative, unclassified	gb:NM_194911.1 DB_XREF=gi:37531181 TID=OsAffx.20729.1 CNT=1 FEA=mRNA TIER=ConsEnd STK=0 NOTE=sequence(s) not in UniGene DEF=Oryza sativa (japonica cultivar-group) putative gag-pol precursor (OSJNBa0034B05.19), mRNA. PROD=putative gag-pol precursor REP_ORG=O. sativa
	OsAffx.20650.1.S1_at	GPG	108.5	57.1	24.5	28.5	3.1	3.3	3.3	2.5	6.4	11.8	3.7	3.1	5.1	6.4	7.6	19.6	13.9	4.9	92.8	32.2	8.1	246.1	305.5	4.9	2.2682	7.57139	LOC_Os10g11070	retrotransposon protein, putative, unclassified	gb:NM_195256.1 DB_XREF=gi:37531871 TID=OsAffx.20650.1 CNT=1 FEA=mRNA TIER=ConsEnd STK=0 NOTE=sequence(s) not in UniGene DEF=Oryza sativa (japonica cultivar-group) putative polyprotein (OSJNBb0009C07.4), mRNA. PROD=putative polyprotein REP_ORG=O. sativa
	OsAffx.19097.1.S1_at	GPG	90.5	94.3	75.4	14.5	23.4	20.7	7.2	48	82.1	39.1	20	29	42.5	39	26.7	133.3	82.8	180.6	173.7	159.8	111.3	372.6	615.7	633.3	3.40919	10.0327	LOC_Os11g31100	SCARECROW, putative	tigr:9639.m02820 TID=OsAffx.19097.1 CNT=1 FEA=mRNA TIER=ConsEnd STK=0 NOTE=sequence(s) not in UniGene DEF=RGA1 protein, putative REP_ORG=O. sativa
	OsAffx.19547.1.S1_at	GPG	55.1	11.7	10.7	8	18	18.6	10.6	17	47	13.1	46.1	50.8	24.6	33.8	16.7	52.7	14.8	56.7	59.8	64.3	97	295.6	223.8	38.5	2.30722	7.82434	LOC_Os12g07980	RNA polymerases N / 8 kDa subunit family protein, expressed	tigr:9640.m00730 TID=OsAffx.19547.1 CNT=1 FEA=mRNA TIER=ConsEnd STK=0 NOTE=sequence(s) not in UniGene DEF=Similar to dna-directed rna polymerase ii 8.2 kda polypeptide (ec 2.7.7.6) (rpb10) (rp10) (abc10). (mouse-ear cress REP_ORG=O. sativa
	OsAffx.7574.1.S1_at	GPG	16.4	4.5	36.6	11.4	12.8	10.5	12.3	13.9	6.2	48	2.6	9.1	68.4	13.5	7	204.8	426.5	272.4	2610.5	4225.8	3840.6	10531.8	5606.9	9071.7	2.14674	6.61896	LOC_Os12g12970	RWP-RK domain containing protein	tigr:9640.m01250 TID=OsAffx.7574.1 CNT=1 FEA=mRNA TIER=ConsEnd STK=0 NOTE=sequence(s) not in UniGene DEF=hypothetical protein REP_ORG=O. sativa
Translation
	Os.23665.1.A1_at	UNM	89.6	92.2	80.1	448.5	414	309.9	632.5	890	725.1	2754.6	3420.7	3403.3	1075.9	944.2	1246	446.7	640.8	427.8	1002	1234	1072.1	903	867	1000	2.73138	7.27326	LOC_Os01g08550	aminoacyl-tRNA synthetase, putative, expressed	gb:CA760235 DB_XREF=gi:25804274 DB_XREF=BR060011A20A03.ab1 CLONE=BR060011A20A03.ab1 TID=Os.23665.1 CNT=2 FEA=mRNA TIER=ConsEnd STK=0 UG=Os.23665 UG_TITLE=(japonica cultivar-group) OJ1174_D05.15 (OJ1174_D05.15), mRNA REP_ORG=O. sativa
	OsAffx.28030.1.S1_s_at	UNM	94.4	20.9	37.5	26.5	4	4.4	13.1	6.9	3.2	1380.9	1888.9	1199.3	267.7	234.8	268	5.2	29.1	5.8	49.9	54.7	23.4	12	11.2	16.5	5.15261	15.2672	LOC_Os01g51450 | LOC_Os05g14570 | LOC_Os06g40920	conserved hypothetical protein	tigr:9629.m04985 TID=OsAffx.28030.1 CNT=2 FEA=mRNA TIER=ConsEnd STK=0 NOTE=sequence(s) not in UniGene DEF=Nucleosome assembly protein (NAP), putative REP_ORG=O. sativa
	OsAffx.28030.1.S1_x_at	UNM	89.4	2.4	42.4	24.6	7.6	4.7	23	48.4	23.5	1464.8	2536.4	1717.2	420.1	470.4	439.4	97	25.6	77.7	309	13.6	141.4	67	37.2	128.6	3.65051	10.5064	LOC_Os01g51450 | LOC_Os06g40920	conserved hypothetical protein	tigr:9629.m04985 TID=OsAffx.28030.1 CNT=2 FEA=mRNA TIER=ConsEnd STK=0 NOTE=sequence(s) not in UniGene DEF=Nucleosome assembly protein (NAP), putative REP_ORG=O. sativa
	Os.32865.1.S1_at	UNM	121.4	45.3	117.9	51.8	73.2	62.7	398.8	336.2	434.1	2458.1	4181	3224.6	252.9	230.1	206.9	323.8	65.8	94.8	142.7	242.7	34.3	73.6	114.5	254.6	7.42824	24.8724	LOC_Os01g52470	elongation factor 2, putative, expressed	gb:AK073592.1 DB_XREF=gi:32983615 TID=Os.32865.1 CNT=4 FEA=FLmRNA TIER=FL STK=1 UG=Os.32865 UG_TITLE=(japonica cultivar-group) putative elongation factor 2 (P0690B02.28), mRNA DEF=Oryza sativa (japonica cultivar-group) cDNA clone:J033048F11, full insert sequence. FL=gb:AK102586.1 gb:AK073592.1 REP_ORG=O. sativa
	Os.47966.1.S1_at	UNM	369	351	344.2	1468.9	1492.2	1263	2450.2	2515.8	2504.1	6551.3	6088.1	5802.2	2703.7	2843.9	2613	362.4	413.5	362.5	189.7	48	130.9	29.7	72.9	178.9	2.14076	4.65274	LOC_Os01g62210	50S ribosomal protein L17, putative, expressed	gb:AK064685.1 DB_XREF=gi:32974703 TID=Os.47966.1 CNT=3 FEA=FLmRNA TIER=FL STK=1 UG=Os.47966 UG_TITLE=(japonica cultivar-group) cDNA clone:002-116-D07, full insert sequence DEF=Oryza sativa (japonica cultivar-group) cDNA clone:002-116-D07, full insert sequence. FL=gb:AK064685.1 REP_ORG=O. sativa
	Os.11975.1.S1_at	UNM	867.3	824.4	848.6	468.9	415.7	408	751	887.7	885.5	2912.8	2921.3	2873.5	977.5	906.3	941.1	232.5	214.9	219.3	367.8	243	38.2	53	413.6	540.7	2.97985	7.44696	LOC_Os01g68310	expressed protein	gb:AK064047.1 DB_XREF=gi:32974065 TID=Os.11975.1 CNT=8 FEA=FLmRNA TIER=FL STK=1 UG=Os.11975 UG_TITLE=(japonica cultivar-group) P0470A12.5 (P0470A12.5), mRNA DEF=Oryza sativa (japonica cultivar-group) cDNA clone:001-125-D10, full insert sequence. FL=gb:AK103283.1 gb:AK064047.1 REP_ORG=O. sativa
	OsAffx.24217.1.S1_at	UNM	75.3	29.7	68.5	40.9	37.2	34.6	338	232.6	287.4	1502.4	1669	1458.1	654.8	608.7	576.5	218.4	297.9	299.6	443.4	699	523.8	441.2	391.6	504	2.14936	5.31835	LOC_Os02g12840	helicase conserved C-terminal domain containing protein, expressed	tigr:9630.m01169 TID=OsAffx.24217.1 CNT=1 FEA=mRNA TIER=ConsEnd STK=0 NOTE=sequence(s) not in UniGene DEF=EIF4A protein REP_ORG=O. sativa
	OsAffx.3073.1.S1_at	UNM	41.2	31.1	40	6.9	59.1	29.4	18.1	55.1	55.8	2792	4798.4	3028.4	160.2	202.4	170.9	74.6	142.1	138.9	91.5	129.6	195.9	411.2	315.5	316.8	7.36479	26.2094	LOC_Os02g54690	eukaryotic translation initiation factor 3 RNA-bindingsubunit, putative, expressed	tigr:9630.m05423 TID=OsAffx.3073.1 CNT=1 FEA=mRNA TIER=ConsEnd STK=0 NOTE=sequence(s) not in UniGene DEF=AY087887 putative eukaryotic translation initiation factor 3 subunit REP_ORG=O. sativa
	Os.19112.1.S1_at	UNM	94.1	62.1	127.8	676.5	608.4	656.9	1168.1	1292.8	1279.1	2734.6	2741.8	2953.1	1161.7	911.3	1221.1	109.2	82.8	91.1	240.4	154.2	7.5	169.7	69.8	140.6	2.12082	4.63336	LOC_Os03g21530	ribosome biogenesis protein Bms1, putative, expressed	gb:AK101050.1 DB_XREF=gi:32986259 TID=Os.19112.1 CNT=2 FEA=FLmRNA TIER=FL STK=2 UG=Os.19112 UG_TITLE=(japonica cultivar-group) cDNA clone:J033010C12, full insert sequence DEF=Oryza sativa (japonica cultivar-group) cDNA clone:J033010C12, full insert sequence. FL=gb:AK101050.1 REP_ORG=O. sativa
	Os.7540.1.S1_a_at	UNM	313.8	229.9	200.5	354.6	433.7	497	844.1	813.4	761.6	2110.1	1831.7	1757.6	734.8	725.2	550.4	449.4	370.4	263.4	527.2	336.5	219.9	198.8	390.4	35.9	2.17	6.09662	LOC_Os03g21550	eukaryotic translation initiation factor 2 beta subunit, putative, expressed	gb:AK063858.1 DB_XREF=gi:32973876 TID=Os.7540.1 CNT=8 FEA=FLmRNA TIER=FL STK=1 UG=Os.7540 UG_TITLE=(japonica cultivar-group) cDNA clone:J033023N08, full insert sequence DEF=Oryza sativa (japonica cultivar-group) cDNA clone:001-122-D07, full insert sequence. FL=gb:AK073228.1 gb:AK063858.1 REP_ORG=O. sativa
	Os.53974.1.S1_at	UNM	113.5	86	115	610.8	585.6	412.2	920.3	1031.4	952.1	3169	2747.5	3113	685.9	420.5	532.5	77.8	43.4	93.4	309.4	34	39.9	135.2	133.5	17.4	3.01823	8.24382	LOC_Os03g42770	expressed protein	gb:AK101109.1 DB_XREF=gi:32986318 TID=Os.53974.1 CNT=3 FEA=FLmRNA TIER=FL STK=1 UG=Os.53974 UG_TITLE=(japonica cultivar-group) cDNA clone:J033025E11, full insert sequence DEF=Oryza sativa (japonica cultivar-group) cDNA clone:J033025E11, full insert sequence. FL=gb:AK101109.1 REP_ORG=O. sativa
	Os.53765.1.S1_at	UNM	590	570.7	604.4	970.4	1054.9	1095.2	1831.7	2201.3	1836	9917.9	10037.6	9660.6	2272.7	1767.7	2581.5	326.3	343.8	354.1	155	9.3	219.1	215.8	382	307.2	3.84191	11.1098	LOC_Os03g46610	ATP-dependent RNA helicase DDX47, putative, expressed	gb:AK099820.1 DB_XREF=gi:32985029 TID=Os.53765.1 CNT=1 FEA=FLmRNA TIER=FL STK=1 UG=Os.53765 UG_TITLE=(japonica cultivar-group) cDNA clone:J013100J10, full insert sequence DEF=Oryza sativa (japonica cultivar-group) cDNA clone:J013100J10, full insert sequence. FL=gb:AK099820.1 REP_ORG=O. sativa
	Os.5421.1.S1_at	UNM	320.9	324	243.3	852	739	518	794.2	642.2	934.7	5036.6	5320.6	5457.2	1026.1	993.1	951.1	334.9	223.2	219.3	361	226.8	310.1	551.1	586.7	311.2	5.18526	16.655	LOC_Os03g46610	ATP-dependent RNA helicase DDX47, putative, expressed	gb:AK067769.1 DB_XREF=gi:32977787 TID=Os.5421.1 CNT=6 FEA=FLmRNA TIER=FL STK=1 UG=Os.5421 UG_TITLE=(japonica cultivar-group) cDNA clone:J013120J20, full insert sequence DEF=Oryza sativa (japonica cultivar-group) cDNA clone:J013120J20, full insert sequence. FL=gb:AK067769.1 REP_ORG=O. sativa
	Os.5421.1.S1_s_at	UNM	578.5	673.3	685.6	1030.5	1126.2	1020.4	1085.5	1069.7	1273.9	6712.2	7536.2	7105.8	1795.3	1811.1	2296.9	601	794.6	566	211.7	227.3	343.3	653.8	834.7	731.3	3.09365	11.6834	LOC_Os03g46610	ATP-dependent RNA helicase DDX47, putative, expressed	gb:AK067769.1 DB_XREF=gi:32977787 TID=Os.5421.1 CNT=6 FEA=FLmRNA TIER=FL STK=1 UG=Os.5421 UG_TITLE=(japonica cultivar-group) cDNA clone:J013120J20, full insert sequence DEF=Oryza sativa (japonica cultivar-group) cDNA clone:J013120J20, full insert sequence. FL=gb:AK067769.1 REP_ORG=O. sativa
	Os.14949.1.S1_at	UNM	157.1	83.9	167.2	633.7	772.1	611	1136.8	1195	1269.8	7066.4	7189.2	7610	725.8	467.2	764.4	16.1	228.8	109.4	71.7	25	63.6	17.3	19.8	41	5.66168	15.8364	LOC_Os04g12480	pumilio-family RNA binding repeat containing protein, expressed	gb:C98156 DB_XREF=gi:3760902 DB_XREF=C98156 CLONE=C0820_6Z TID=Os.14949.1 CNT=3 FEA=EST TIER=ConsEnd STK=0 UG=Os.14949 UG_TITLE=Transcribed sequence with weak similarity to protein pir:T04242 (A.thaliana) T04242 abdominal segment formation protein pumilio homolog F14M19.160 - Arabidopsis thaliana REP_ORG=O. sativa
	OsAffx.3776.1.S1_at	UNM	185.9	83.1	106.6	499.7	387.7	440	776.4	758.4	620	2132.3	2959.5	2618	331.8	350.3	345.9	138.7	73.7	59.6	131.7	143.9	160.9	302.2	242.7	93.6	3.37197	10.5809	LOC_Os04g12480	pumilio-family RNA binding repeat containing protein, expressed	tigr:9632.m01123 TID=OsAffx.3776.1 CNT=1 FEA=mRNA TIER=ConsEnd STK=0 NOTE=sequence(s) not in UniGene DEF=Pumilio-family RNA binding repeat, putative REP_ORG=O. sativa
	Os.13721.1.S1_at	UNM	280.9	324.1	409.3	729.9	736.9	610.8	830.3	801.4	1121.8	3311	2873.3	3572.5	987.4	834.5	1347.6	227.5	205.2	197.4	21.3	120.4	14.7	24.9	8.5	13.4	2.45696	6.88465	LOC_Os04g53770	mystery 45A CG8070-PA, putative, expressed	gb:AK060199.1 DB_XREF=gi:32970217 TID=Os.13721.1 CNT=7 FEA=FLmRNA TIER=FL STK=1 UG=Os.13721 UG_TITLE=(japonica cultivar-group) cDNA clone:001-001-F12, full insert sequence DEF=Oryza sativa (japonica cultivar-group) cDNA clone:001-001-F12, full insert sequence. FL=gb:AK060199.1 REP_ORG=O. sativa
	Os.6153.1.S1_at	UNM	4850.7	5198.6	5274	3512.6	3827.3	3173.4	5533.4	5497.8	5070	11427.3	11176.4	11060.4	5201.8	4755.7	5512.6	746	1289.6	1052.8	290.9	486.2	578.9	540.8	450.5	841.3	2.01981	3.75454	LOC_Os05g07030	arginyl-tRNA synthetase, putative, expressed	gb:AK066161.1 DB_XREF=gi:32976179 TID=Os.6153.1 CNT=31 FEA=FLmRNA TIER=FL+Stack STK=11 UG=Os.6153 UG_TITLE=(japonica cultivar-group) cDNA clone:J013052F22, full insert sequence DEF=Oryza sativa (japonica cultivar-group) cDNA clone:J013052F22, full insert sequence. FL=gb:AK066161.1 REP_ORG=O. sativa
	Os.7516.1.S1_at	UNM	566.8	657.2	577.7	92.8	98.7	59.9	466.4	486.8	468.9	6527.4	6446.6	6145.1	2998.1	2987.6	3109.8	1497.9	1610.3	1788.2	318.4	223.4	39.6	248.6	227.5	276.4	2.073	5.42873	LOC_Os05g43390	signal recognition particle 54 kDa protein 2, putative, expressed	gb:AB115419.1 DB_XREF=gi:33235564 GEN=srp54-2 TID=Os.7516.1 CNT=8 FEA=FLmRNA TIER=FL STK=1 UG=Os.7516 DEF=Oryza sativa (japonica cultivar-group) srp54-2 mRNA for signal recognition particle 54kDa subunit, complete cds. PROD=signal recognition particle 54kDa subunit FL=gb:AK068958.1 gb:AB115419.1 REP_ORG=O. sativa
	Os.48189.1.S1_at	UNM	214.3	244.6	279.4	1257.7	1258	1145.6	2268.9	2218.8	2544.2	8790.1	6530.1	7859	1937.8	1236.9	1659.9	299.6	250	159.8	175.4	654.8	168.1	355.7	44.3	383.7	3.08899	8.50004	LOC_Os07g10350	RRP5 protein, putative, expressed	gb:AK103882.1 DB_XREF=gi:32989091 TID=Os.48189.1 CNT=4 FEA=FLmRNA TIER=FL STK=1 UG=Os.48189 UG_TITLE=(japonica cultivar-group) cDNA clone:J033149P22, full insert sequence DEF=Oryza sativa (japonica cultivar-group) cDNA clone:J033149P22, full insert sequence. FL=gb:AK103882.1 REP_ORG=O. sativa
	Os.27614.1.S1_at	UNM	465.5	332.1	388.5	801.4	665	607.6	1575.1	1563.5	1372.6	4853.4	4529.4	4467.8	1490.2	1140.3	1335.7	51.7	14.7	81.6	274	77.4	94.3	83.6	228.2	102.5	2.87563	6.89129	LOC_Os07g34740	pre-rRNA processing protein ESF1, putative, expressed	gb:AK071504.1 DB_XREF=gi:32981527 TID=Os.27614.1 CNT=7 FEA=FLmRNA TIER=FL STK=1 UG=Os.27614 UG_TITLE=(japonica cultivar-group) cDNA clone:J023094A01, full insert sequence DEF=Oryza sativa (japonica cultivar-group) cDNA clone:J023094A01, full insert sequence. FL=gb:AK071504.1 REP_ORG=O. sativa
	OsAffx.5823.1.S1_at	UNM	36.2	20.3	7.4	34.3	28.9	7.1	9.5	4.6	24.5	1477.1	3256.6	2283.2	87.3	4.8	80.5	129	111.8	139.5	149.7	121.7	38.8	19	64.3	23.6	15.2518	45.0904	LOC_Os08g15180	60S acidic ribosomal protein P2A, putative	tigr:9636.m01522 TID=OsAffx.5823.1 CNT=1 FEA=mRNA TIER=ConsEnd STK=0 NOTE=sequence(s) not in UniGene DEF=95993 60S acidic ribosomal protein p2 REP_ORG=O. sativa
	Os.11122.1.S1_at	UNM	29.8	33.3	50.3	12.3	10.1	17	25.8	56.6	50.1	900.9	1294.5	1108.9	50.9	19.9	105.4	61.4	18.6	49.1	45.8	333.7	73.6	32.8	14.1	34.1	3.32304	15.4644	LOC_Os08g37456	flavonol synthase/flavanone 3-hydroxylase, putative, expressed	gb:AK065790.1 DB_XREF=gi:32975808 TID=Os.11122.1 CNT=2 FEA=FLmRNA TIER=FL STK=2 UG=Os.11122 UG_TITLE=(japonica cultivar-group) cDNA clone:J013039B08, full insert sequence DEF=Oryza sativa (japonica cultivar-group) cDNA clone:J013039B08, full insert sequence. FL=gb:AK065790.1 REP_ORG=O. sativa
	Os.13605.1.S1_at	UNM	93	5.2	19.1	142.2	59	119.3	551.2	566.4	519.1	1643.8	1325	1464.9	303.3	611.3	369.6	184.6	203.5	192.9	160.2	171.5	210.7	264.1	445.9	263.4	2.39637	6.5539	LOC_Os09g32210	pumilio domain-containing protein PPD1, putative, expressed	gb:AK070870.1 DB_XREF=gi:32980893 TID=Os.13605.1 CNT=4 FEA=FLmRNA TIER=FL STK=1 UG=Os.13605 UG_TITLE=(japonica cultivar-group) cDNA clone:J023075A04, full insert sequence DEF=Oryza sativa (japonica cultivar-group) cDNA clone:J023075A04, full insert sequence. FL=gb:AK070870.1 REP_ORG=O. sativa
	Os.3354.1.S1_at	UNM	102.2	107	100.1	182	153.2	171.9	324.8	324.3	340.9	876.8	871.1	824.8	355.4	326.4	391.1	246.2	210.3	220.7	267.3	95.3	152.3	35.8	32.6	269.9	2.22731	6.07021	LOC_Os10g25110	RNA binding protein, putative, expressed	gb:AK067341.1 DB_XREF=gi:32977359 TID=Os.3354.1 CNT=12 FEA=FLmRNA TIER=FL STK=1 UG=Os.3354 UG_TITLE=(japonica cultivar-group) putative RNA-binding protein (OSJNBb0061I18.14), mRNA DEF=Oryza sativa (japonica cultivar-group) cDNA clone:J013105N21, full insert sequence. FL=gb:AK067341.1 REP_ORG=O. sativa
	Os.9537.1.S1_at	UNM	403.3	296.3	370.7	1540	1440.1	1339	2844.6	2437.7	2641.5	9124.1	7927.4	9126.6	3355.4	3177.2	3148.7	168.4	364.5	378.1	19.2	119.7	142.4	192.1	123.2	15.4	2.71923	6.42489	LOC_Os11g01420 | LOC_Os12g01430	mRNA turnover protein 4, putative, expressed	gb:AK067673.1 DB_XREF=gi:32977691 TID=Os.9537.1 CNT=11 FEA=FLmRNA TIER=FL STK=1 UG=Os.9537 UG_TITLE=(japonica cultivar-group) cDNA clone:J013116N21, full insert sequence DEF=Oryza sativa (japonica cultivar-group) cDNA clone:J013116N21, full insert sequence. FL=gb:AK067673.1 REP_ORG=O. sativa
	Os.54077.1.S1_at	UNM	408.4	85.4	185.5	1504.2	1544.8	1510	1568	1531.9	1678.2	4475.7	4122.2	4242.1	1016.2	766	1062.3	261.1	155.4	381.8	10.6	49.8	74.7	25.7	339.5	13.9	2.52777	5.53612	LOC_Os11g02740 | LOC_Os12g02710	expressed protein	gb:AK105399.1 DB_XREF=gi:32990608 TID=Os.54077.1 CNT=3 FEA=FLmRNA TIER=FL STK=1 UG=Os.54077 UG_TITLE=(japonica cultivar-group) cDNA clone:001-123-C07, full insert sequence DEF=Oryza sativa (japonica cultivar-group) cDNA clone:001-123-C07, full insert sequence. FL=gb:AK105399.1 gb:AK101734.1 REP_ORG=O. sativa
	Os.11568.2.S1_at	UNM	122.2	118.5	159.7	1129.8	1095.4	910.4	2203.2	2256.6	2191.3	4732.2	4922.3	5052.4	1276.1	1060	1408.7	7.7	123.2	91.9	246.6	302.1	42.5	43	32.9	24.3	2.18129	5.32569	LOC_Os12g06610	expressed protein	gb:AK070504.1 DB_XREF=gi:32980528 TID=Os.11568.2 CNT=6 FEA=FLmRNA TIER=FL STK=1 UG=Os.11568 UG_TITLE=(japonica cultivar-group) cDNA clone:J033032G09, full insert sequence DEF=Oryza sativa (japonica cultivar-group) cDNA clone:J023054G20, full insert sequence. FL=gb:AK070504.1 REP_ORG=O. sativa
	Os.14593.1.S1_at	BCP	48.7	66.6	67.3	152	99.7	141.1	160.2	139.7	117.2	275.3	285.7	258.1	787.1	813.6	764.8	32.8	86.5	115.5	160.5	16.5	122	88.3	62.8	27.4	2.75499	8.63847	LOC_Os01g37510	peptide deformylase, mitochondrial precursor, putative, expressed	gb:AK062551.1 DB_XREF=gi:32972569 TID=Os.14593.1 CNT=3 FEA=FLmRNA TIER=FL STK=1 UG=Os.14593 UG_TITLE=(japonica cultivar-group) peptide deformylase-like protein (B1110C07.29), mRNA DEF=Oryza sativa (japonica cultivar-group) cDNA clone:001-104-H02, full insert sequence. FL=gb:AK062551.1 REP_ORG=O. sativa
	Os.27925.1.S1_at	BCP	270.1	205	487.6	537.7	473.6	584.5	883.6	951.2	1047.8	1535.2	1418.4	1699.6	3885	4000.6	3698.2	1546.8	1531.1	1791.9	346.9	190.2	117.3	230.4	154	12.5	2.16809	5.19328	LOC_Os03g52400	50S ribosomal protein L12-2, chloroplast precursor, putative, expressed	gb:AK062628.1 DB_XREF=gi:32972646 TID=Os.27925.1 CNT=2 FEA=FLmRNA TIER=FL STK=1 UG=Os.27925 UG_TITLE=(japonica cultivar-group) cDNA clone:001-105-C05, full insert sequence DEF=Oryza sativa (japonica cultivar-group) cDNA clone:001-105-C05, full insert sequence. FL=gb:AK062628.1 REP_ORG=O. sativa
	Os.37365.1.S2_at	TCP	490.1	243.1	335.8	164.2	147.3	144.9	345.6	318	302.5	264.2	126.6	186.2	118.6	130.5	128.7	1330.6	1627.8	1415.5	606.6	603.1	162.1	68.7	210.5	63.7	2.3335	7.36412	LOC_Os02g43519	expressed protein	gb:AK072476.1 DB_XREF=gi:32982499 TID=Os.37365.1 CNT=21 FEA=FLmRNA TIER=FL STK=1 UG=Os.37365 UG_TITLE=Small nucleolar RNA gene ClusterVI DEF=Oryza sativa (japonica cultivar-group) cDNA clone:J023124O19, full insert sequence. FL=gb:AK121865.1 gb:AK072476.1 gb:AK058970.1 gb:AK066333.1 gb:AK059426.1 REP_ORG=O. sativa
	Os.55492.1.S1_at	MPG	14.8	38.4	8.3	37.2	9	51.3	47.2	1.3	2.4	5.7	27.3	28.2	6.4	71.2	2.9	7.4	50.6	35.9	798.4	806.7	1314	363.1	249.1	193.6	2.2217	7.97551	LOC_Os03g27260	ribosomal protein s6 RPS6-2	gb:AK108193.1 DB_XREF=gi:32993402 TID=Os.55492.1 CNT=1 FEA=FLmRNA TIER=FL STK=1 UG=Os.55492 UG_TITLE=(japonica cultivar-group) cDNA clone:002-140-C04, full insert sequence DEF=Oryza sativa (japonica cultivar-group) cDNA clone:002-140-C04, full insert sequence. FL=gb:AK108193.1 REP_ORG=O. sativa
	OsAffx.28951.1.S1_at	MPG	57.1	53.7	60.5	22.1	4.3	83	71.6	43.8	5.7	8.3	5.7	7.8	9.9	90	53.3	96.5	104.6	37.4	331.3	24.8	277.1	21.5	54.9	59.1	2.64914	7.14548	LOC_Os07g48290 | LOC_Os07g48300	serine/threonine-protein kinase AtPK19, putative, expressed	tigr:9635.m04872 TID=OsAffx.28951.1 CNT=1 FEA=mRNA TIER=ConsEnd STK=0 NOTE=sequence(s) not in UniGene DEF=Domain found in IF2BIF5, putative REP_ORG=O. sativa
	OsAffx.11400.1.S1_x_at	GPG	10.9	9.7	24.3	54.3	14	16.2	65.5	72.9	85.6	28.4	102.2	49.3	46.9	12.2	17.4	25.3	17.6	10	93.5	77.3	51.3	268.3	330.9	72.2	2.62524	7.4173	LOC_Os01g40170	translation initiation factor, putative	gb:NM_192512.1 DB_XREF=gi:34912107 GEN=OSJNBb0024F06.5 TID=OsAffx.11400.1 CNT=1 FEA=mRNA TIER=ConsEnd STK=0 NOTE=sequence(s) not in UniGene DEF=Oryza sativa (japonica cultivar-group) putative translation initiation factor IF-2 (OSJNBb0024F06.5), mRNA. PROD=putative translation initiation factor IF-2 REP_ORG=O. sativa
	Os.11568.1.S1_at	GPG	70.8	55.9	28.5	5	8.1	31.8	78.8	91.3	44.8	27.5	69.9	58.1	6.2	61.1	8.7	103.1	30.7	11.4	104.9	75.3	35.4	101.1	222	247.8	2.1163	5.39896	LOC_Os12g06610	expressed protein	gb:AK101255.1 DB_XREF=gi:32986464 TID=Os.11568.1 CNT=1 FEA=FLmRNA TIER=FL STK=1 UG=Os.11568 UG_TITLE=(japonica cultivar-group) cDNA clone:J033032G09, full insert sequence DEF=Oryza sativa (japonica cultivar-group) cDNA clone:J033032G09, full insert sequence. FL=gb:AK101255.1 REP_ORG=O. sativa
Transporter and channel
	Os.53395.1.S1_at	UNM	79.6	95.9	74.9	25.6	63.2	7.2	1228.9	857.8	1054.8	5050.5	6226.5	5453.7	322.3	189.2	371.7	51.4	151.9	138.7	354.3	265.8	398.1	251.6	499.6	428.9	4.43787	15.164	LOC_Os01g08020 | LOC_Os01g08010	boron transporter-like protein 2, putative, expressed	gb:AK072421.1 DB_XREF=gi:32982444 TID=Os.53395.1 CNT=3 FEA=FLmRNA TIER=FL STK=0 UG=Os.53395 UG_TITLE=(japonica cultivar-group) cDNA clone:J023086K01, full insert sequence DEF=Oryza sativa (japonica cultivar-group) cDNA clone:J023086K01, full insert sequence. FL=gb:AK072421.1 REP_ORG=O. sativa
	Os.7545.1.S1_a_at	UNM	3538	3354.5	3909.7	4203.7	4013.8	3915.7	3879.8	3785.3	4326.5	15733.2	16958.3	16216.4	5792.2	5710.4	5874.1	2479	3000.1	2911.6	818.1	201.2	1282.5	1582	777.1	1240.9	2.76066	7.77069	LOC_Os01g08660	aquaporin SIP1.1, putative, expressed	gb:AK109424.2 DB_XREF=gi:42821738 TID=Os.7545.1 CNT=17 FEA=FLmRNA TIER=FL+Stack STK=7 UG=Os.7545 UG_TITLE=(japonica cultivar-group) P0666G04.16 (P0666G04.16), mRNA DEF=Oryza sativa (japonica cultivar-group) cDNA clone:006-306-A09, full insert sequence. FL=gb:AK069381.1 gb:AK109424.2 gb:AK106185.1 REP_ORG=O. sativa
	Os.3822.1.S1_at	UNM	428.5	335.2	320.4	1891.5	1872.1	1148.2	1487.3	1191.9	1212.3	5192.8	3970.9	4792.7	1816.5	1294.6	1820.4	278.6	478.8	353.6	18.6	202.1	136.1	39.8	371.5	31.5	2.53381	5.79926	LOC_Os01g13430	importin-alpha re-exporter, putative, expressed	gb:AK100704.1 DB_XREF=gi:32985913 TID=Os.3822.1 CNT=5 FEA=FLmRNA TIER=FL STK=3 UG=Os.3822 UG_TITLE=(japonica cultivar-group) unnamed protein product (Gene), mRNA DEF=Oryza sativa (japonica cultivar-group) cDNA clone:J023114P05, full insert sequence. FL=gb:AK105595.1 gb:AK120981.1 gb:AK100704.1 REP_ORG=O. sativa
	Os.43682.1.S1_at	UNM	84.4	76.4	93.6	910.9	1106.8	976.2	1498.4	1634	1522.4	3721.2	5399.2	4345.1	1246.6	1693.7	1776.4	65.5	70.9	165.1	809.3	369.7	134.4	369.6	312.6	249.4	2.44601	5.71754	LOC_Os01g16910	mitochondrial import receptor subunit TOM40 homolog 1, putative, expressed	gb:CA923293 DB_XREF=gi:27410223 DB_XREF=SSHD66 TID=Os.43682.1 CNT=3 FEA=mRNA TIER=ConsEnd STK=0 UG=Os.43682 UG_TITLE=(japonica cultivar-group) unnamed protein product (Gene), mRNA REP_ORG=O. sativa
	Os.38984.1.S1_at	UNM	108.9	55	104.4	718.2	818.7	61.5	78.3	83.5	62.3	2431.8	2460	2712.4	411.8	373.6	454	277.6	297.1	217.7	255.4	383.1	381.8	186.2	208.9	180.4	3.00476	10.4766	LOC_Os01g23580	pyrophosphate-energized vacuolar membrane proton pump, putative, expressed	gb:AY333187.1 DB_XREF=gi:33465892 TID=Os.38984.1 CNT=4 FEA=FLmRNA TIER=FL STK=1 UG=Os.38984 DEF=Oryza sativa (japonica cultivar-group) H+-pyrophosphatase mRNA, complete cds. PROD=H+-pyrophosphatase FL=gb:AY333187.1 REP_ORG=O. sativa
	Os.35004.1.S1_x_at	UNM	96	93.7	81.4	25.4	71.5	44.3	167.7	178.5	189.9	23379.4	20807.5	21470.6	10725	7122.7	9196.3	1236.5	1468.5	947.4	122.2	478.6	864.6	103.9	650.6	600.6	2.00192	6.26648	LOC_Os01g38670	sugar carrier protein C, putative, expressed	gb:AK069327.1 DB_XREF=gi:32979351 TID=Os.35004.1 CNT=2 FEA=FLmRNA TIER=FL STK=1 UG=Os.35004 UG_TITLE=(japonica cultivar-group) putative monosaccharide transporter 3 (P0002B05.15), mRNA DEF=Oryza sativa (japonica cultivar-group) cDNA clone:J023015H11, full insert sequence. FL=gb:AK069327.1 REP_ORG=O. sativa
	Os.47306.1.S1_at	UNM	2.5	2.4	0.5	12.2	15	6.8	6.2	12.4	7.8	7916.4	13380.4	11402.8	170	165.6	115.1	51.7	4.5	5.7	183.3	3.6	20.1	11.6	17.7	25.4	62.2084	186.196	LOC_Os01g38680	sugar carrier protein C, putative, expressed	gb:NM_193582.1 DB_XREF=gi:34914247 GEN=P0002B05.16 TID=Os.47306.1 CNT=1 FEA=mRNA TIER=ConsEnd STK=0 UG=Os.47306 DEF=Oryza sativa (japonica cultivar-group) putative monosaccharide transporter 3 (P0002B05.16), mRNA. PROD=putative monosaccharide transporter 3 REP_ORG=O. sativa
	Os.47306.1.S1_x_at	UNM	78.3	157.6	95.5	37.3	86.2	70.4	36.2	113.2	46.2	13165.8	17623.3	15479.4	1512.4	1123.4	1715.3	261.3	537.3	400.9	407.8	1046.7	224	745.6	385.4	449.5	9.02431	30.1333	LOC_Os01g38680	sugar carrier protein C, putative, expressed	gb:NM_193582.1 DB_XREF=gi:34914247 GEN=P0002B05.16 TID=Os.47306.1 CNT=1 FEA=mRNA TIER=ConsEnd STK=0 UG=Os.47306 DEF=Oryza sativa (japonica cultivar-group) putative monosaccharide transporter 3 (P0002B05.16), mRNA. PROD=putative monosaccharide transporter 3 REP_ORG=O. sativa
	Os.29907.1.S1_at	UNM	44.6	8.2	103.9	785.9	868.6	1978.9	303.4	330.3	309.2	9948	9549.5	9190.4	1717.3	847.1	1809.7	23.7	49.9	70.3	71.1	21.9	19.1	9.6	500.6	34.3	4.82566	14.2371	LOC_Os01g48800	ATPUP11, putative, expressed	gb:AK121881.1 DB_XREF=gi:37991504 TID=Os.29907.1 CNT=2 FEA=FLmRNA TIER=FL STK=1 UG=Os.29907 UG_TITLE=(japonica cultivar-group) putative purine permease (B1144G04.33), mRNA DEF=Oryza sativa (japonica cultivar-group) cDNA clone:J033104L22, full insert sequence. FL=gb:AK121881.1 REP_ORG=O. sativa
	OsAffx.2310.1.S1_at	UNM	3.4	3.4	1.6	2.9	6.1	1.9	2.3	7.4	4.2	3712	5201.9	3917.1	8.1	7	3.3	5.1	28.7	3.5	74.2	16.6	113	16.3	48.6	14.9	34.6646	138.155	LOC_Os01g52200	hydrogen-transporting ATP synthase, rotational mechanism, putative	tigr:9629.m05063 TID=OsAffx.2310.1 CNT=1 FEA=mRNA TIER=ConsEnd STK=0 NOTE=sequence(s) not in UniGene DEF=Mitochondrial ATP synthase g subunit, putative REP_ORG=O. sativa
	Os.7053.1.S1_s_at	UNM	960.9	790	827	6738.6	6890.2	5013.5	5961.8	6072.9	6255.6	14796.8	10674	14314.3	5310.9	3448.7	4538.7	353.8	432.1	234.7	367.7	430.8	560.3	307.5	575.3	298.4	2.07749	4.35379	LOC_Os01g65380	patellin-5, putative, expressed	gb:AK121856.1 DB_XREF=gi:37991479 TID=Os.7053.1 CNT=19 FEA=FLmRNA TIER=FL+Stack STK=9 UG=Os.7053 UG_TITLE=(japonica cultivar-group) contains ESTs AU093915(E1276),AU162319(E60301) similar to cytosolic factor unknown protein (P0648C09.9), mRNA DEF=Oryza sativa (japonica cultivar-group) cDNA clone:J033102G02, full insert sequence. FL=gb:AK121856.1 gb:AK073077.1 REP_ORG=O. sativa
	OsAffx.2672.1.S1_at	UNM	17.9	18.2	5.8	3.2	1.9	1.9	2.2	3.7	1.8	1352.1	2446.5	1540.2	103.6	111	157.8	54.3	7.7	27.5	19.2	142.7	33.9	109.8	106	127.7	9.76046	27.0563	LOC_Os02g18670	ABC transporter family protein, expressed	tigr:9630.m01768 TID=OsAffx.2672.1 CNT=1 FEA=mRNA TIER=ConsEnd STK=0 NOTE=sequence(s) not in UniGene DEF=hypothetical protein REP_ORG=O. sativa
	Os.49590.1.S1_at	UNM	9.2	46.7	41.8	94.3	33.1	115.9	42.9	43.8	66.8	520.2	442.9	393.6	20	6	37.4	16.8	17.6	16.3	61.3	35.1	181.6	22.5	186.7	59.6	2.37225	7.63183	LOC_Os02g25960	protein binding protein, putative, expressed	gb:AK101296.1 DB_XREF=gi:32986505 TID=Os.49590.1 CNT=2 FEA=FLmRNA TIER=FL STK=1 UG=Os.49590 UG_TITLE=(japonica cultivar-group) cDNA clone:002-116-G07, full insert sequence DEF=Oryza sativa (japonica cultivar-group) cDNA clone:J033033H23, full insert sequence. FL=gb:AK101296.1 REP_ORG=O. sativa
	Os.56106.1.S1_at	UNM	56.4	56.5	48.5	24.6	56.3	65.3	70.7	84.8	73.4	1600.6	2578	2419.1	440.6	504.8	301.6	58	88.1	134	266.5	310.9	163.5	93.8	88.4	220	4.79219	16.5935	LOC_Os02g45100	mitochondrial import inner membrane translocase subunit tim23, putative, expressed	gb:AK109266.1 DB_XREF=gi:32994475 TID=Os.56106.1 CNT=2 FEA=FLmRNA TIER=FL STK=1 UG=Os.56106 UG_TITLE=(japonica cultivar-group) cDNA clone:002-172-B11, full insert sequence DEF=Oryza sativa (japonica cultivar-group) cDNA clone:002-185-B07, full insert sequence. FL=gb:AK109266.1 gb:AK110845.1 REP_ORG=O. sativa
	Os.52998.1.S1_x_at	UNM	66	117	76.6	470.1	513.3	421.5	1396.8	1271.2	1265.8	3734.3	4046.3	3434.8	729.2	418.4	767.2	207.2	140.5	113.1	654.8	12.7	179.7	177.7	74.9	20.1	2.67347	7.58661	LOC_Os02g47760	ATPase family AAA domain-containing protein 3, putative, expressed	gb:AK070353.1 DB_XREF=gi:32980377 TID=Os.52998.1 CNT=1 FEA=FLmRNA TIER=FL STK=1 UG=Os.52998 UG_TITLE=(japonica cultivar-group) cDNA clone:J023050A15, full insert sequence DEF=Oryza sativa (japonica cultivar-group) cDNA clone:J023050A15, full insert sequence. FL=gb:AK070353.1 REP_ORG=O. sativa
	Os.53523.1.A1_at	UNM	37.6	36.1	65.8	413.7	442.8	345.3	960.5	990.7	1301.3	2911.7	4292.1	4482.4	347.6	287.6	640.1	14.7	109	30.8	36	73.5	36.7	8.4	8.3	4.8	3.29832	10.4972	LOC_Os02g47760	ATPase family AAA domain-containing protein 3, putative, expressed	gb:AK073092.1 DB_XREF=gi:32983115 TID=Os.53523.1 CNT=2 FEA=FLmRNA TIER=FL STK=1 UG=Os.53523 UG_TITLE=(japonica cultivar-group) cDNA clone:J033023H03, full insert sequence DEF=Oryza sativa (japonica cultivar-group) cDNA clone:J033023H03, full insert sequence. FL=gb:AK073092.1 REP_ORG=O. sativa
	Os.17247.1.S1_at	UNM	572.9	493	367.3	825.2	880.8	517.6	347	347.1	218.9	1748.7	2235.9	1824.8	87.8	142.7	135.8	166.3	20.6	22	560.4	267.5	337.2	521.9	512.8	201.4	2.07175	6.08952	LOC_Os02g55980 | LOC_Os02g55970	vacuolar protein sorting 55 containing protein, expressed	gb:AK101538.1 DB_XREF=gi:32986747 TID=Os.17247.1 CNT=3 FEA=FLmRNA TIER=FL STK=2 UG=Os.17247 UG_TITLE=(japonica cultivar-group) cDNA clone:002-126-C07, full insert sequence DEF=Oryza sativa (japonica cultivar-group) cDNA clone:J033048F22, full insert sequence. FL=gb:AK101538.1 REP_ORG=O. sativa
	Os.54757.1.S1_at	UNM	54	62.4	1.7	29	16.4	35.8	45.6	4.6	22.2	3932.1	5265.3	4598.2	25.9	120.8	70.4	65.8	18.2	68.8	197.7	272.9	295.1	88	252.3	206.5	15.5818	48.2638	LOC_Os03g05610	inorganic phosphate transporter 1-2, putative, expressed	gb:AK106694.1 DB_XREF=gi:32991903 TID=Os.54757.1 CNT=1 FEA=FLmRNA TIER=FL STK=1 UG=Os.54757 UG_TITLE=(japonica cultivar-group) cDNA clone:002-114-C12, full insert sequence DEF=Oryza sativa (japonica cultivar-group) cDNA clone:002-114-C12, full insert sequence. FL=gb:AK106694.1 REP_ORG=O. sativa
	Os.9942.1.S1_x_at	UNM	804.8	1042.5	1076.9	1856.9	1715.8	1979.9	2055.9	2038	2460.4	7655.8	7457	8361.6	3559.3	2620	3823.2	566.5	690.7	543.8	82.6	202.9	214.2	233.7	226.2	188.1	2.00246	5.56386	LOC_Os03g15540	protein transporter, putative, expressed	gb:AK100569.1 DB_XREF=gi:32985778 TID=Os.9942.1 CNT=4 FEA=FLmRNA TIER=FL STK=1 UG=Os.9942 UG_TITLE=(japonica cultivar-group) cDNA clone:J023105A03, full insert sequence DEF=Oryza sativa (japonica cultivar-group) cDNA clone:J023105A03, full insert sequence. FL=gb:AK100569.1 REP_ORG=O. sativa
	Os.7354.1.S1_at	UNM	146.4	47.1	47.3	208.2	182.2	72.7	1115.1	1095.5	1344.5	9732.4	11337.9	11921	3207.1	4406.6	5121.7	1281.7	1734.3	1409.2	635.9	475.7	416.4	337.2	719.8	309.6	2.2137	7.17058	LOC_Os03g30200	mitochondrial import inner membrane translocase subunit Tim17, putative, expressed	gb:AK108435.1 DB_XREF=gi:32993644 TID=Os.7354.1 CNT=7 FEA=FLmRNA TIER=FL STK=0 UG=Os.7354 UG_TITLE=(japonica cultivar-group) cDNA clone:002-143-B04, full insert sequence DEF=Oryza sativa (japonica cultivar-group) cDNA clone:002-143-B04, full insert sequence. FL=gb:AK108435.1 REP_ORG=O. sativa
	OsAffx.25767.1.S1_s_at	UNM	4.2	2.9	30	22.3	14.1	48.4	81.1	95.9	129.9	1344.4	2821.2	2140.8	306.9	312.8	367.2	236.1	218.3	208.2	366.3	104.5	343.7	305.9	13.5	110.5	5.83007	14.9085	LOC_Os03g59380	nonspecific lipid-transfer protein 4 precursor, putative, expressed	tigr:9631.m05846 TID=OsAffx.25767.1 CNT=1 FEA=mRNA TIER=ConsEnd STK=0 NOTE=sequence(s) not in UniGene DEF=expressed protein REP_ORG=O. sativa
	OsAffx.26458.1.S1_at	UNM	66.9	48.4	42.3	30.5	74.3	78.5	61.1	88.7	59.5	13719.5	16530.1	13595	4656.1	4693	4090.4	348.5	511.5	234.1	417.4	509.2	202.4	361.2	108.6	541.3	2.9234	8.35331	LOC_Os04g44330	transposon protein, putative, unclassified, expressed	tigr:9632.m04254 TID=OsAffx.26458.1 CNT=1 FEA=mRNA TIER=ConsEnd STK=0 NOTE=sequence(s) not in UniGene DEF=hypothetical protein REP_ORG=O. sativa
	Os.55683.1.S1_at	UNM	35.6	3.5	31	94.2	105.3	126.3	177.8	198.7	211.1	3333.7	2868.4	2599.4	1111.3	1265.8	1202.4	564.4	614.4	851.1	195.9	156.9	354.9	321.1	709.4	322	2.26608	6.14983	LOC_Os04g47900	ATTIM23-2, putative, expressed	gb:AK108551.1 DB_XREF=gi:32993760 TID=Os.55683.1 CNT=1 FEA=FLmRNA TIER=FL STK=1 UG=Os.55683 UG_TITLE=(japonica cultivar-group) cDNA clone:002-144-E05, full insert sequence DEF=Oryza sativa (japonica cultivar-group) cDNA clone:002-144-E05, full insert sequence. FL=gb:AK108551.1 REP_ORG=O. sativa
	OsAffx.14697.1.S1_at	UNM	81.1	75.6	97.6	40.5	55.3	70	58.4	74.5	48.2	9275.1	11250.4	9012.3	516.7	301.9	470.2	313.4	138.1	285.1	333.9	332.3	309.4	369.9	434.1	227.4	17.9506	57.6873	LOC_Os05g14820	LHT1, putative, expressed	tigr:9633.m01302 TID=OsAffx.14697.1 CNT=1 FEA=mRNA TIER=ConsEnd STK=0 NOTE=sequence(s) not in UniGene DEF=AY133550 At5g40780K1B16_3 REP_ORG=O. sativa
	Os.6720.1.S1_at	UNM	157.9	236	211.1	711.3	587.3	673.9	1480.2	1199.8	1400.3	5094.6	4297.3	3794.9	1088	1008.2	1153	184.1	136.1	110.7	146.9	143.3	161.3	320.7	41.9	40.8	2.90319	7.66426	LOC_Os05g50654	mitochondrial import receptor subunit TOM7-1, putative, expressed	gb:AK101992.1 DB_XREF=gi:32987201 TID=Os.6720.1 CNT=3 FEA=FLmRNA TIER=FL STK=1 UG=Os.6720 UG_TITLE=(japonica cultivar-group) cDNA clone:J033079G16, full insert sequence DEF=Oryza sativa (japonica cultivar-group) cDNA clone:J033079G16, full insert sequence. FL=gb:AK101992.1 REP_ORG=O. sativa
	Os.51683.1.S1_at	UNM	115.9	141.7	189.9	145.4	154.4	137.2	342.7	296.3	384.9	6957.5	7781.3	7094.4	118.7	68.7	100.8	16.7	110	127.8	84.9	60	10.5	201.2	842.2	180.8	8.42365	38.6676	LOC_Os06g34830	cationic amino acid transporter 4, putative, expressed	gb:AK063382.1 DB_XREF=gi:32973400 TID=Os.51683.1 CNT=1 FEA=FLmRNA TIER=FL STK=1 UG=Os.51683 UG_TITLE=(japonica cultivar-group) cDNA clone:001-114-G03, full insert sequence DEF=Oryza sativa (japonica cultivar-group) cDNA clone:001-114-G03, full insert sequence. FL=gb:AK063382.1 REP_ORG=O. sativa
	Os.24751.1.S1_at	UNM	91.9	75.9	89.8	610.1	473.2	540.3	1189.3	955.1	1322.8	2910.1	3021	3258.3	518.1	429.9	765.6	143.6	173.7	99.8	376.3	129.6	163.7	303.7	322.4	10.7	2.28379	6.96465	LOC_Os07g19460	mitochondrial carrier protein PET8, putative, expressed	gb:AK071844.1 DB_XREF=gi:32981867 TID=Os.24751.1 CNT=6 FEA=FLmRNA TIER=FL STK=0 UG=Os.24751 UG_TITLE=(japonica cultivar-group) cDNA clone:J023137D03, full insert sequence DEF=Oryza sativa (japonica cultivar-group) cDNA clone:J023115D04, full insert sequence. FL=gb:AK071844.1 gb:AK099295.1 REP_ORG=O. sativa
	Os.51668.1.S1_at	UNM	9.7	4.2	16.5	84.4	77.1	90.3	1328.7	1283.7	1745.4	3220.6	3703.3	3854.8	985.5	729.2	1084	179.2	120.4	171.4	18.8	249.5	63.2	124.3	574.9	48.8	2.12175	6.08072	LOC_Os07g36930	expressed protein	gb:AK063333.1 DB_XREF=gi:32973351 TID=Os.51668.1 CNT=1 FEA=FLmRNA TIER=FL STK=1 UG=Os.51668 UG_TITLE=(japonica cultivar-group) cDNA clone:001-114-A04, full insert sequence DEF=Oryza sativa (japonica cultivar-group) cDNA clone:001-114-A04, full insert sequence. FL=gb:AK063333.1 REP_ORG=O. sativa
	OsAffx.22521.1.S1_x_at	UNM	28.9	10.4	39.1	42.6	44.6	7.5	33.6	9.4	38.6	1004	2457.3	1695.6	18.2	14.2	5.6	197.2	164.5	108.2	233.4	297	184.2	325	439.2	220.5	3.86066	12.4316	LOC_Os07g47410	conserved hypothetical protein	gb:NM_186129.1 DB_XREF=gi:34899343 GEN=P0625E02.37 TID=OsAffx.22521.1 CNT=1 FEA=mRNA TIER=ConsEnd STK=0 NOTE=sequence(s) not in UniGene DEF=Oryza sativa (japonica cultivar-group) hypothetical protein similar to Arabidopsis thaliana chromosome3, AY039545.1 (P0625E02.37), mRNA. REP_ORG=O. sativa
	Os.55633.1.A1_at	UNM	128.7	205.6	270.7	249.1	300.3	117.8	30.3	29.7	45.1	18817.6	16161.9	17614.7	3833.7	3161.3	3678.5	237.9	330.2	246.4	318.7	287.6	130.8	263.7	514.2	416.4	4.5947	14.0349	LOC_Os08g14360	expressed protein	gb:AK108449.1 DB_XREF=gi:32993658 TID=Os.55633.1 CNT=2 FEA=FLmRNA TIER=FL STK=1 UG=Os.55633 UG_TITLE=(japonica cultivar-group) cDNA clone:002-143-C07, full insert sequence DEF=Oryza sativa (japonica cultivar-group) cDNA clone:002-143-C07, full insert sequence. FL=gb:AK108449.1 REP_ORG=O. sativa
	OsAffx.5813.1.S1_x_at	UNM	13.2	16.3	10.3	14.4	64.4	13.3	52.4	27.5	14.6	4196.4	4781.6	3569	585.7	424.9	548.9	174.5	174.5	27.5	507.6	344	559.2	419.7	43.7	582.3	7.16476	17.0706	LOC_Os08g14360	expressed protein	tigr:9636.m01434 TID=OsAffx.5813.1 CNT=1 FEA=mRNA TIER=ConsEnd STK=0 NOTE=sequence(s) not in UniGene DEF=plasma-membrane proton-efflux P-type ATPase REP_ORG=O. sativa
	Os.5639.1.S1_at	UNM	286.2	169.2	229.6	238.5	299.8	127.7	290.5	369.5	396.7	3118.6	2573	3041.1	586.4	596	785.2	182.6	142.1	110.5	251.8	41.9	48.7	41.6	142.7	25.2	3.87303	13.8687	LOC_Os08g42720	solute carrier family 35, member F1, putative, expressed	gb:AK070813.1 DB_XREF=gi:32980836 TID=Os.5639.1 CNT=10 FEA=FLmRNA TIER=FL STK=0 UG=Os.5639 UG_TITLE=(japonica cultivar-group) cDNA clone:J023073C13, full insert sequence DEF=Oryza sativa (japonica cultivar-group) cDNA clone:J023073C13, full insert sequence. FL=gb:AK070813.1 REP_ORG=O. sativa
	Os.10380.1.S1_at	UNM	128.1	124.1	115.3	147.4	127.7	155.1	386.3	351.7	480.7	1145.5	1464.1	1417	277.1	262.5	293.2	12.5	27.2	50.4	40.9	39.5	8.9	233.4	136	63.8	2.94778	9.38573	LOC_Os09g19680	ABC-type transport protein, putative, expressed	gb:AK119274.1 DB_XREF=gi:37988897 TID=Os.10380.1 CNT=3 FEA=FLmRNA TIER=FL STK=1 UG=Os.10380 UG_TITLE=(japonica cultivar-group) cDNA clone:001-130-B06, full insert sequence DEF=Oryza sativa (japonica cultivar-group) cDNA clone:001-130-B06, full insert sequence. FL=gb:AK119274.1 REP_ORG=O. sativa
	Os.52076.1.S1_at	UNM	40.3	21.1	21	22.3	36	3.7	40.6	21	24	1517.5	3469.5	2339.7	199.8	163.9	105.4	110.5	92.9	67.6	126.8	403.5	80.5	80.3	291.5	246.1	5.79851	21.4361	LOC_Os11g37280	protease inhibitor/seed storage/LTP family protein, expressed	gb:AK064672.1 DB_XREF=gi:32974690 TID=Os.52076.1 CNT=5 FEA=FLmRNA TIER=FL STK=0 UG=Os.52076 UG_TITLE=(japonica cultivar-group) cDNA, clone:Osc6 abundantly expressed at microspore stage DEF=Oryza sativa (japonica cultivar-group) cDNA clone:002-115-E05, full insert sequence. FL=gb:AK064672.1 REP_ORG=O. sativa
	OsAffx.32292.1.S1_x_at	UNM	1062.7	1079.8	652.5	2076.4	1752.4	836.4	2931.3	2803.5	1906.4	13912.4	14077.5	14108.7	6923.8	4908.2	4368.6	6734.9	6191.5	2910.1	909.1	1214.8	1478	493.1	740.6	396.7	2.0332	5.49128	LOC_Os12g34110	ATP synthase subunit C family protein	gb:BA000029.2 DB_XREF=gi:47118326 GEN=atp9 TID=OsAffx.32292.1 CNT=1 FEA=DNA_34 TIER=ConsEnd STK=0 NOTE=sequence(s) not in UniGene DEF=ATP synthase F0 subunit 9 (Oryza sativa (japonica cultivar-group)) mitochondrion PROD=ATP synthase F0 subunit 9 REP_ORG=O. sativa
	OsAffx.9990.1.S1_x_at	BCP	141.2	11.6	53	18.3	83.4	28	43.5	23.4	50.5	729.4	592.5	519.1	4847.1	4780.9	4263.4	998.3	779.5	636	543	443.3	293.8	402.6	399.5	443.4	4.78904	14.7811	LOC_Os01g16610	early nodulin-like protein 1 precursor, putative	tigr:9629.m01655 TID=OsAffx.9990.1 CNT=2 FEA=mRNA TIER=ConsEnd STK=0 NOTE=sequence(s) not in UniGene DEF=Plastocyanin-like domain, putative REP_ORG=O. sativa
	OsAffx.9990.1.S1_at	BCP	96.2	10.3	18.7	103.7	50.5	17.6	77.6	82.1	15.6	652.1	352.3	392.9	4880.1	3652.8	3125.7	335.7	654.2	265.1	425.5	1342.1	661.5	836.5	1511.5	487.1	2.41667	7.62441	LOC_Os01g16610	early nodulin-like protein 1 precursor, putative	tigr:9629.m01655 TID=OsAffx.9990.1 CNT=2 FEA=mRNA TIER=ConsEnd STK=0 NOTE=sequence(s) not in UniGene DEF=Plastocyanin-like domain, putative REP_ORG=O. sativa
	Os.51901.1.S1_at	BCP	178.2	146.6	147.7	75.5	113.7	47.9	577.1	469.8	481.4	9543	7586.3	8828.7	25355.3	24349	21158.9	8560.1	11541.2	9419	1328.7	786.4	970.7	1146.8	367.2	805.6	2.10975	5.18921	LOC_Os02g21750	multidrug resistance protein 4, putative, expressed	gb:AK064221.1 DB_XREF=gi:32974239 TID=Os.51901.1 CNT=1 FEA=FLmRNA TIER=FL STK=1 UG=Os.51901 UG_TITLE=(japonica cultivar-group) cDNA clone:002-104-G01, full insert sequence DEF=Oryza sativa (japonica cultivar-group) cDNA clone:002-104-G01, full insert sequence. FL=gb:AK064221.1 REP_ORG=O. sativa
	Os.7371.1.S1_s_at	BCP	1431.2	1815.4	1684.7	2837.2	2873.3	2167.7	428.5	419.2	502.4	3675.7	3485.6	3393.8	7146.2	8721.8	7771.3	2490.6	2884.1	2679.7	554.6	710.7	646.2	164	289.3	152	2.11424	4.9121	LOC_Os03g02380	major Facilitator Superfamily protein, expressed	gb:AK065394.1 DB_XREF=gi:32975412 TID=Os.7371.1 CNT=26 FEA=FLmRNA TIER=FL+Stack STK=8 UG=Os.7371 UG_TITLE=(japonica cultivar-group) Putative transporter (OSJNBa0090O10.18), mRNA DEF=Oryza sativa (japonica cultivar-group) cDNA clone:J013023A12, full insert sequence. FL=gb:AK060853.1 gb:AK065394.1 REP_ORG=O. sativa
	OsAffx.30403.1.S1_s_at	BCP	141	68.9	91.1	45	47.9	43.4	42.4	18	40.9	3278	3120.1	3435.4	7281.3	6605.6	7131.2	189.3	574.5	257.8	540.8	267	283.3	464	395.8	418	2.0758	5.82385	LOC_Os03g03680	major facilitator superfamily protein, expressed	tigr:9631.m00279 TID=OsAffx.30403.1 CNT=3 FEA=mRNA TIER=ConsEnd STK=0 NOTE=sequence(s) not in UniGene DEF=major facilitator superfamily protein REP_ORG=O. sativa
	Os.2971.1.S1_at	BCP	39.2	10.2	8	3.2	3.9	2.5	15.5	7.4	7.2	3304.6	4291.8	3408.4	28696.4	26852.1	18247.7	4504.3	6317	3668.1	29	265.5	52.6	282.4	27	207	4.25077	12.6796	LOC_Os03g25350	5a2 protein, putative, expressed	gb:AK111061.1 DB_XREF=gi:32996270 TID=Os.2971.1 CNT=7 FEA=FLmRNA TIER=FL STK=4 UG=Os.2971 UG_TITLE=(japonica cultivar-group) hypothetical protein (OSJNBa0013M12.16), mRNA DEF=Oryza sativa (japonica cultivar-group) cDNA clone:002-175-D08, full insert sequence. FL=gb:AK111061.1 REP_ORG=O. sativa
	OsAffx.26700.2.S1_at	BCP	15	53.3	29.6	61.4	7.9	8.5	4.9	3.4	19.9	140.4	7.6	69.7	1902.2	1679.1	1701.6	762.5	645.1	639.8	20.5	40.9	206.5	200.7	21.8	41.5	2.23161	6.65178	LOC_Os05g02870	ATPase, coupled to transmembrane movement of substances, putative	tigr:9633.m00202 TID=OsAffx.26700.2 CNT=1 FEA=mRNA TIER=ConsEnd STK=0 NOTE=sequence(s) not in UniGene DEF=similar to ABC transporter of Arabidopsis thaliana REP_ORG=O. sativa
	Os.12475.1.S1_s_at	BCP	474.9	529.2	603.2	1310.1	1366.2	1146.5	1115.1	792.9	856.6	5826.8	4706.9	5316.3	18684.2	13938.2	14783.2	1622.3	2317.1	1402.9	982.6	1115	989.6	1270.5	1062.5	1052.8	2.5371	8.3953	LOC_Os05g37470	auxin transporter-like protein 2, putative, expressed	gb:AA753676 DB_XREF=gi:2800456 DB_XREF=97BS0166 CLONE=97BS0166 TID=Os.12475.1 CNT=1 FEA=EST TIER=ConsEnd STK=1 UG=Os.12475 UG_TITLE=Transcribed sequence REP_ORG=O. sativa
	Os.5052.1.S1_at	BCP	662.3	635.8	437.2	491	445.5	463.1	469.2	546.4	338.1	291.9	252.8	267.2	1793.7	2309	1621.4	514.7	468.6	381.1	401.9	287.5	310.7	340.7	192.6	179.1	2.70829	10.4643	LOC_Os06g36450	transporter like protein, putative, expressed	gb:AK063490.1 DB_XREF=gi:32973508 TID=Os.5052.1 CNT=4 FEA=FLmRNA TIER=FL STK=2 UG=Os.5052 UG_TITLE=(japonica cultivar-group) cDNA clone:J033070C07, full insert sequence DEF=Oryza sativa (japonica cultivar-group) cDNA clone:001-116-C09, full insert sequence. FL=gb:AK063490.1 gb:AK101863.1 REP_ORG=O. sativa
	Os.51825.1.S1_at	BCP	631.5	761	712.4	769.4	815.1	743.5	1420.7	1488.6	1458.6	1465.8	1653.9	1655.6	4182.2	4893.5	4260.4	944.2	874.3	1029.9	63.8	144.2	77.4	60	209.3	18.1	2.57333	6.13953	LOC_Os06g43130	ABC-type sugar transport system, permease component, putative, expressed	gb:AK073270.1 DB_XREF=gi:32983293 TID=Os.51825.1 CNT=5 FEA=FLmRNA TIER=FL STK=2 UG=Os.51825 UG_TITLE=(japonica cultivar-group) cDNA clone:J033027A18, full insert sequence DEF=Oryza sativa (japonica cultivar-group) cDNA clone:J033027A18, full insert sequence. FL=gb:AK063888.1 gb:AK073270.1 REP_ORG=O. sativa
	Os.11698.1.S1_at	BCP	367.8	326.9	460.1	808.4	866.1	743.4	414.3	406.9	364.2	925.9	911.2	911.1	2591.5	3261.3	2698.7	896.6	881.7	1038	431.4	836.8	601	453.9	578	419.4	2.5999	8.52138	LOC_Os07g38400	SV2 related protein, putative, expressed	gb:AK067178.1 DB_XREF=gi:32977196 TID=Os.11698.1 CNT=8 FEA=FLmRNA TIER=FL STK=2 UG=Os.11698 UG_TITLE=(japonica cultivar-group) cDNA clone:J013098E20, full insert sequence DEF=Oryza sativa (japonica cultivar-group) cDNA clone:J013098E20, full insert sequence. FL=gb:AK067178.1 REP_ORG=O. sativa
	Os.24017.1.S1_at	BCP	646.3	763.6	391.4	501.1	528.9	584.1	489.5	420.8	453	641.6	748	753.3	1726	1528.4	1547.3	435.1	306.7	227.2	40.8	27	25.5	182.9	8.6	143.6	2.02632	4.54472	LOC_Os08g29150	phospholipid-transporting ATPase 8, putative, expressed	gb:AK108698.1 DB_XREF=gi:32993907 TID=Os.24017.1 CNT=4 FEA=FLmRNA TIER=FL STK=0 UG=Os.24017 UG_TITLE=(japonica cultivar-group) putative potential phospholipid-transporting ATPase 8 (OSJNBb0011E04.24), mRNA DEF=Oryza sativa (japonica cultivar-group) cDNA clone:002-149-G12, full insert sequence. FL=gb:AK108698.1 REP_ORG=O. sativa
	OsAffx.29875.1.S1_at	BCP	6.3	2.6	10.2	6.5	14.5	28.9	1.9	3.8	2	289	378	338.5	2259.9	1579.5	1741.7	17.7	159.2	145.9	363.5	10.3	6.3	8.3	21.3	10.1	4.60767	12.2742	LOC_Os09g16520	nitrate reductase 1, putative, expressed	tigr:9637.m01388 TID=OsAffx.29875.1 CNT=1 FEA=mRNA TIER=ConsEnd STK=0 NOTE=sequence(s) not in UniGene DEF=Similar to probable Cytochrome B5 F8A5.18 (imported) - Arabidopsis thaliana REP_ORG=O. sativa
	OsAffx.29875.1.S1_s_at	BCP	65.9	39.8	21.7	116.6	89.1	131.3	31.6	52.8	54.9	968.8	1136	1113.9	4597.8	4450.3	3911.5	308.2	813.7	419.9	331.8	140.1	303.8	17.4	96	397.4	3.91752	11.1711	LOC_Os09g16520	nitrate reductase 1, putative, expressed	tigr:9637.m01388 TID=OsAffx.29875.1 CNT=1 FEA=mRNA TIER=ConsEnd STK=0 NOTE=sequence(s) not in UniGene DEF=Similar to probable Cytochrome B5 F8A5.18 (imported) - Arabidopsis thaliana REP_ORG=O. sativa
	Os.17416.1.S1_at	TCP	1644.8	2204.1	1847.6	232.8	251.7	210.6	2.8	22.7	18.5	152.1	103.7	73.4	3778.6	4828.9	3362.8	12701.5	8360.5	11987.5	4573.4	3433.1	5397.9	5580.9	5553.8	5775.9	2.07543	4.25912	LOC_Os01g17214	carbohydrate transporter/ sugar porter/ transporter, putative, expressed	gb:AF543418.1 DB_XREF=gi:23452820 GEN=mfs1 TID=Os.17416.1 CNT=3 FEA=FLmRNA TIER=FL STK=1 UG=Os.17416 DEF=Oryza sativa (japonica cultivar-group) major facilitator superfamily antiporter (mfs1) mRNA, complete cds. PROD=major facilitator superfamily antiporter FL=gb:AK065048.1 gb:AF543418.1 REP_ORG=O. sativa
	Os.53376.1.S1_at	TCP	228.9	307.8	276.3	38.1	42.7	44.4	17.6	1.5	24.5	312.7	470.3	507.7	666	803.7	679.2	6891.3	8397.1	6996.2	979.8	647.3	1302	1016	734.5	1424.9	4.90996	14.9845	LOC_Os02g02460	transposon protein, putative, unclassified, expressed	gb:AK072347.1 DB_XREF=gi:32982370 TID=Os.53376.1 CNT=3 FEA=FLmRNA TIER=FL STK=1 UG=Os.53376 UG_TITLE=(japonica cultivar-group) cDNA clone:J023054D10, full insert sequence DEF=Oryza sativa (japonica cultivar-group) cDNA clone:J023054D10, full insert sequence. FL=gb:AK072347.1 REP_ORG=O. sativa
	Os.51696.1.S1_at	TCP	76	42.9	29.5	58.1	49.1	48.2	501.6	490.5	536.6	649.4	413.6	520.9	846.2	1084.4	870.7	4353.8	4836.7	4207.2	152.9	600.3	456.7	54.9	13.1	104.6	4.01494	12.1279	LOC_Os02g43620	sugar porter/ transporter, putative, expressed	gb:AK063448.1 DB_XREF=gi:32973466 TID=Os.51696.1 CNT=1 FEA=FLmRNA TIER=FL STK=1 UG=Os.51696 UG_TITLE=(japonica cultivar-group) cDNA clone:001-115-F09, full insert sequence DEF=Oryza sativa (japonica cultivar-group) cDNA clone:001-115-F09, full insert sequence. FL=gb:AK063448.1 REP_ORG=O. sativa
	Os.52768.1.S1_at	TCP	7.9	13.5	17.7	54.3	71.7	52.8	8.2	55	61.2	80.7	55.3	39.3	200.3	183.5	290.6	13247	13375.3	11837	4531.6	3208.7	5145.6	5365.8	4573.4	6488.6	2.04158	5.14768	LOC_Os02g49510	amino acid transporter-like protein, putative, expressed	gb:AK069154.1 DB_XREF=gi:32979178 TID=Os.52768.1 CNT=1 FEA=FLmRNA TIER=FL STK=1 UG=Os.52768 UG_TITLE=(japonica cultivar-group) cDNA clone:J023006P21, full insert sequence DEF=Oryza sativa (japonica cultivar-group) cDNA clone:J023006P21, full insert sequence. FL=gb:AK069154.1 REP_ORG=O. sativa
	OsAffx.3020.1.S1_at	TCP	58.7	14.3	10.8	2.1	11.9	23.5	4.9	8.1	8.1	8.3	11.6	17.5	4.6	9.7	8	1680.3	2039.5	1732.6	527.4	697.9	652	375.2	677.3	629.8	2.48259	5.63882	LOC_Os02g49790	ALMT1, putative, expressed	tigr:9630.m04877 TID=OsAffx.3020.1 CNT=1 FEA=mRNA TIER=ConsEnd STK=0 NOTE=sequence(s) not in UniGene DEF=hypothetical protein REP_ORG=O. sativa
	Os.50459.1.S1_at	TCP	18.1	3.5	2	4.8	2.2	1.3	4.6	2.9	4.8	5.3	57.9	10.7	343	248.3	280.3	38899	32843	33449.1	7745.9	6682.5	7989.3	1622.6	1083.7	1541.9	4.18674	12.21	LOC_Os02g55400	ATPase 8, plasma membrane-type, putative, expressed	gb:AK121272.1 DB_XREF=gi:37990895 TID=Os.50459.1 CNT=2 FEA=FLmRNA TIER=FL STK=1 UG=Os.50459 UG_TITLE=(japonica cultivar-group) cDNA clone:J023107A16, full insert sequence DEF=Oryza sativa (japonica cultivar-group) cDNA clone:J023107A16, full insert sequence. FL=gb:AK121272.1 REP_ORG=O. sativa
	Os.50449.1.S1_at	TCP	502.4	395.8	575.4	1535.8	1793.1	2138.8	117.2	111.7	170.8	617.3	623.9	561.9	3618.1	4867.8	4198.9	10023.9	9643.6	12337.7	2567.7	1598.4	3376.9	2540.2	2360	2643.1	2.05923	5.76521	LOC_Os03g10640	calcium-transporting ATPase 2, plasma membrane-type, putative, expressed	gb:AK121250.1 DB_XREF=gi:37990873 TID=Os.50449.1 CNT=2 FEA=FLmRNA TIER=FL STK=1 UG=Os.50449 UG_TITLE=(japonica cultivar-group) cDNA clone:J023087M18, full insert sequence DEF=Oryza sativa (japonica cultivar-group) cDNA clone:J023101G05, full insert sequence. FL=gb:AK121250.1 gb:AK100415.1 REP_ORG=O. sativa
	Os.54780.1.S1_at	TCP	38.5	107	49.8	6.8	62.7	38.3	30.3	40.6	38.7	29.5	90.1	27.7	73.2	120	49.1	2561.7	2915.9	2976.8	776.7	653.3	459.4	416.9	295.1	197.9	3.75422	12.3959	LOC_Os04g48210	cytochrome P450 87A3, putative, expressed	gb:AK106747.1 DB_XREF=gi:32991956 TID=Os.54780.1 CNT=1 FEA=FLmRNA TIER=FL STK=1 UG=Os.54780 UG_TITLE=(japonica cultivar-group) cDNA clone:002-115-C03, full insert sequence DEF=Oryza sativa (japonica cultivar-group) cDNA clone:002-115-C03, full insert sequence. FL=gb:AK106747.1 REP_ORG=O. sativa
	Os.25086.1.A1_at	TCP	85.4	51.6	55.5	46.9	39.7	64.2	55.3	60.2	74.7	155.5	418.1	205.9	6972.6	8247.7	8429.6	17781.7	15993.4	19116.7	2017.9	1291.9	1877.3	302.4	514.9	476.3	2.10944	5.93156	LOC_Os04g49739	ATPUP11, putative, expressed	gb:AK119483.1 DB_XREF=gi:37989106 TID=Os.25086.1 CNT=2 FEA=FLmRNA TIER=FL STK=1 UG=Os.25086 UG_TITLE=(japonica cultivar-group) cDNA clone:001-134-C03, full insert sequence DEF=Oryza sativa (japonica cultivar-group) cDNA clone:001-134-C03, full insert sequence. FL=gb:AK119483.1 REP_ORG=O. sativa
	Os.53894.1.S1_x_at	TCP	1678	1575.4	1655.3	1103.6	1147	1488.4	1081.9	1384.7	1151.8	1292.6	1377.4	1478.5	4468.2	5511.3	5172.6	11063	10168.8	11557.9	2214.6	1729.2	2155.4	2692.3	2774	2205.8	2.00733	6.77777	LOC_Os04g52120	potassium transporter 15, putative, expressed	gb:AK100672.1 DB_XREF=gi:32985881 TID=Os.53894.1 CNT=2 FEA=FLmRNA TIER=FL STK=1 UG=Os.53894 UG_TITLE=(japonica cultivar-group) cDNA clone:J023112N09, full insert sequence DEF=Oryza sativa (japonica cultivar-group) cDNA clone:J023112N09, full insert sequence. FL=gb:AK100672.1 REP_ORG=O. sativa
	Os.52206.1.S1_at	TCP	1599.3	1827.2	2168.2	3537.2	3581	3587.8	1583	1328.7	1685.6	843.9	1216.5	1109.8	1172.9	1105.3	1096.1	9635	8464.4	11298.7	3419.6	3145.6	4055.5	2903	2772.4	2604.4	2.37579	7.11457	LOC_Os05g07670	integral membrane protein like, putative, expressed	gb:AK065618.1 DB_XREF=gi:32975636 TID=Os.52206.1 CNT=4 FEA=FLmRNA TIER=FL STK=1 UG=Os.52206 UG_TITLE=GPT mRNA for putative glucose-6-phosphatephosphate-tranlocator, complete cds DEF=Oryza sativa (japonica cultivar-group) cDNA clone:J013028M22, full insert sequence. FL=gb:AB060277.1 gb:AK065618.1 REP_ORG=O. sativa
	Os.52753.1.S1_at	TCP	8.7	12	3	4.3	4.5	2.7	2.7	5.1	9.7	54	53.1	4.3	624.9	656.9	548.6	5872.9	5657.1	6531.1	509.5	960.5	865.5	30.3	405.4	110.8	6.11442	17.3847	LOC_Os05g19500	ATCHX19, putative, expressed	gb:AK069092.1 DB_XREF=gi:32979116 TID=Os.52753.1 CNT=1 FEA=FLmRNA TIER=FL STK=1 UG=Os.52753 UG_TITLE=(japonica cultivar-group) cDNA clone:J023007H06, full insert sequence DEF=Oryza sativa (japonica cultivar-group) cDNA clone:J023007H06, full insert sequence. FL=gb:AK069092.1 REP_ORG=O. sativa
	Os.53362.1.S1_at	TCP	40.3	11	6.1	8.3	4.7	8.2	25.9	26.6	88.6	33.2	51.1	64.5	493.4	358.4	346.2	18274.3	9765.4	17513	2611	4132.8	3805.2	2795.1	2020	3094.9	4.23756	11.5287	LOC_Os05g39600	ATCHX15, putative, expressed	gb:AK100933.1 DB_XREF=gi:32986142 TID=Os.53362.1 CNT=2 FEA=FLmRNA TIER=FL STK=1 UG=Os.53362 UG_TITLE=(japonica cultivar-group) cDNA clone:002-148-G01, full insert sequence DEF=Oryza sativa (japonica cultivar-group) cDNA clone:J023136C05, full insert sequence. FL=gb:AK100933.1 gb:AK072263.1 REP_ORG=O. sativa
	Os.53921.1.S1_at	TCP	3.2	6.6	27.8	27.4	20.2	2.3	8	29.8	10.7	732.2	543.1	608.7	7455.6	8321.7	6458.5	34773.2	30008.3	32276	4276.9	5109.1	4470	1933.9	2571.5	1577.2	3.87853	10.9457	LOC_Os05g40230	vacuolar ATP synthase subunit E, putative, expressed	gb:AK100850.1 DB_XREF=gi:32986059 TID=Os.53921.1 CNT=2 FEA=FLmRNA TIER=FL STK=1 UG=Os.53921 UG_TITLE=(japonica cultivar-group) cDNA clone:J023123I11, full insert sequence DEF=Oryza sativa (japonica cultivar-group) cDNA clone:J023123I11, full insert sequence. FL=gb:AK100850.1 REP_ORG=O. sativa
	Os.54633.1.S1_at	TCP	49.1	25.5	14.4	27.6	23.5	3.3	1145.4	876.4	1253.4	293.9	217.7	326.9	5052.6	5366.4	5282.6	13197.6	13566.7	17008.5	1049.8	569.5	2214.2	485.3	288.1	906.9	2.52808	6.97707	LOC_Os05g40650	ATCHX15, putative, expressed	gb:AK106318.1 DB_XREF=gi:32991527 TID=Os.54633.1 CNT=1 FEA=FLmRNA TIER=FL STK=1 UG=Os.54633 UG_TITLE=(japonica cultivar-group) cDNA clone:002-101-E03, full insert sequence DEF=Oryza sativa (japonica cultivar-group) cDNA clone:002-101-E03, full insert sequence. FL=gb:AK106318.1 REP_ORG=O. sativa
	Os.8956.1.S1_at	TCP	49.2	42.1	26.1	3	22	8.8	5129.7	5102.5	4724.1	295	380	490.3	364.2	320.1	295.1	18969.5	14232.3	15621	2916	5362.9	5109	2384.3	1465.4	2553	2.91279	6.6121	LOC_Os06g36210	amino acid permease 1, putative, expressed	gb:AK071510.1 DB_XREF=gi:32981533 TID=Os.8956.1 CNT=1 FEA=FLmRNA TIER=FL STK=1 UG=Os.8956 UG_TITLE=(japonica cultivar-group) cDNA clone:J023095G15, full insert sequence DEF=Oryza sativa (japonica cultivar-group) cDNA clone:J023095G15, full insert sequence. FL=gb:AK071510.1 REP_ORG=O. sativa
	Os.26866.1.S1_at	TCP	372.7	409.1	483.9	634	774.2	805.3	253.1	241.5	297.3	1485.7	1102.4	1462.7	4076.7	3100.2	2999.4	8977.1	6456.6	10155.3	1025	1419.2	1260	344.5	516.6	517.2	2.20205	7.48578	LOC_Os06g43700	amino acid permease, putative, expressed	gb:AK070101.1 DB_XREF=gi:32980125 TID=Os.26866.1 CNT=5 FEA=FLmRNA TIER=FL STK=2 UG=Os.26866 UG_TITLE=(japonica cultivar-group) cDNA clone:J023044I16, full insert sequence DEF=Oryza sativa (japonica cultivar-group) cDNA clone:J023044I16, full insert sequence. FL=gb:AK070101.1 REP_ORG=O. sativa
	Os.53121.1.S1_at	TCP	34.9	13.1	7.4	16.5	34.6	22.1	3.3	6.1	23.5	182	41.2	9.4	1195.7	1555.8	1150.8	6944.9	6098.9	6697.8	1051	1481	1330.9	978	458.4	381.6	4.30505	10.6292	LOC_Os07g08060	transmembrane BAX inhibitor motif-containing protein 4, putative, expressed	gb:AK070925.1 DB_XREF=gi:32980948 TID=Os.53121.1 CNT=1 FEA=FLmRNA TIER=FL STK=1 UG=Os.53121 UG_TITLE=(japonica cultivar-group) cDNA clone:J023070O07, full insert sequence DEF=Oryza sativa (japonica cultivar-group) cDNA clone:J023070O07, full insert sequence. FL=gb:AK070925.1 REP_ORG=O. sativa
	Os.25449.1.S1_at	TCP	532.4	713.9	723.5	59.7	14.3	43.4	104.4	83.5	112.6	81	74	43.1	192.2	363.8	309.5	3633.8	3745	4934.8	1022.9	976.7	1222.4	675.5	657.8	698.9	3.06365	8.75393	LOC_Os07g24230	folate/biopterin transporter family protein, expressed	gb:AK108531.1 DB_XREF=gi:32993740 TID=Os.25449.1 CNT=2 FEA=FLmRNA TIER=FL STK=0 UG=Os.25449 UG_TITLE=(japonica cultivar-group) cDNA clone:002-144-C03, full insert sequence DEF=Oryza sativa (japonica cultivar-group) cDNA clone:002-144-C03, full insert sequence. FL=gb:AK108531.1 REP_ORG=O. sativa
	Os.53900.1.S1_at	TCP	3.1	6.3	41.3	5.8	3.8	6.6	38.8	4.4	10.7	254.6	322.4	279.3	667.2	832.3	869.5	9108.6	4927.5	7816.6	651.3	866.6	990.6	81.3	815.5	641.2	7.89077	20.0179	LOC_Os08g02450	ATCHX15, putative, expressed	gb:AK100696.1 DB_XREF=gi:32985905 TID=Os.53900.1 CNT=3 FEA=FLmRNA TIER=FL STK=1 UG=Os.53900 UG_TITLE=(japonica cultivar-group) cDNA clone:J023114J05, full insert sequence DEF=Oryza sativa (japonica cultivar-group) cDNA clone:J023114J05, full insert sequence. FL=gb:AK100696.1 REP_ORG=O. sativa
	Os.10571.1.S1_at	TCP	22.6	8.4	2.3	1.4	3	1.6	2.2	2.2	17.6	24.7	84.9	90.5	2981	3195.8	3728	19362.3	20827	23823.9	2541.3	1142.6	2766.1	1796.6	1959.5	2485.7	5.58664	14.5524	LOC_Os08g08070	sugar transport protein 1, putative, expressed	gb:AK070877.1 DB_XREF=gi:32980900 TID=Os.10571.1 CNT=5 FEA=FLmRNA TIER=FL STK=1 UG=Os.10571 UG_TITLE=(japonica cultivar-group) cDNA clone:J023008O22, full insert sequence DEF=Oryza sativa (japonica cultivar-group) cDNA clone:J023065C06, full insert sequence. FL=gb:AK070877.1 gb:AK072269.1 REP_ORG=O. sativa
	OsAffx.6126.1.S1_x_at	TCP	12.4	22.5	8.4	14.7	65	23.1	69.5	38	27.6	49.5	35.6	14.9	207.9	419.8	329.8	1059.9	1004.1	1350.4	339.8	155	42.6	429.7	505.4	38.4	2.09715	5.61894	LOC_Os08g43690	sodium/hydrogen exchanger family protein, expressed	tigr:9636.m04449 TID=OsAffx.6126.1 CNT=1 FEA=mRNA TIER=ConsEnd STK=0 NOTE=sequence(s) not in UniGene DEF=Sodiumhydrogen exchanger family protein, putative REP_ORG=O. sativa
	OsAffx.18042.1.S1_at	TCP	123.8	30.1	46.3	73.1	48.7	308.4	176.3	284.2	200.3	239.6	227.4	223.1	885.9	851.9	845.8	2967.1	2033.7	2870.6	1419.3	1119	1162.6	518.5	1131.2	823.7	2.02255	5.26797	LOC_Os09g38100	phosphate carrier protein, mitochondrial precursor, putative, expressed	tigr:9637.m03244 TID=OsAffx.18042.1 CNT=1 FEA=mRNA TIER=ConsEnd STK=0 NOTE=sequence(s) not in UniGene DEF=Mitochondrial carrier protein, putative REP_ORG=O. sativa
	Os.46781.1.S1_at	TCP	15.7	19	15	10.9	10.2	10.2	11.4	7.5	8.2	40.6	45.8	11.6	3209	2869.3	2876.8	29705.8	28824.8	26668.9	7363	7591.2	7476	3063.4	2606.4	2644.9	3.79713	10.1088	LOC_Os10g26470	sucrose transporter 1, putative, expressed	gb:AB071809.1 DB_XREF=gi:15718400 GEN=OsSUT3 TID=Os.46781.1 CNT=4 FEA=FLmRNA TIER=FL STK=1 UG=Os.46781 DEF=Oryza sativa (japonica cultivar-group) OsSUT3 mRNA for sucrose transporter, complete cds. PROD=sucrose transporter FL=gb:AB071809.1 REP_ORG=O. sativa
	Os.53829.1.S1_at	TCP	24	42.1	22.8	23.9	69.8	37.6	35.7	20.1	56.6	43.6	38	37.3	125.2	114.8	148.8	8761.6	6284.3	8366.2	1216.1	1049.6	2432.2	1539.2	1148.2	2187.4	3.43977	10.2138	LOC_Os11g01820	ATCHX15, putative, expressed	gb:AK100300.1 DB_XREF=gi:32985509 TID=Os.53829.1 CNT=1 FEA=FLmRNA TIER=FL STK=1 UG=Os.53829 UG_TITLE=(japonica cultivar-group) cDNA clone:J023077P16, full insert sequence DEF=Oryza sativa (japonica cultivar-group) cDNA clone:J023077P16, full insert sequence. FL=gb:AK100300.1 REP_ORG=O. sativa
	Os.53465.1.S1_at	TCP	1.7	42.9	24.1	2.3	1.6	2.7	2.2	0.4	0.7	29.1	31.9	7.7	64.8	211.6	212.6	1522.3	1875.9	2717.8	114.9	186.9	267.4	22.1	31.4	139.4	7.01533	21.179	LOC_Os12g02840	ATCHX15, putative, expressed	gb:AK072782.1 DB_XREF=gi:32982805 TID=Os.53465.1 CNT=1 FEA=FLmRNA TIER=FL STK=1 UG=Os.53465 UG_TITLE=(japonica cultivar-group) cDNA clone:J023142C01, full insert sequence DEF=Oryza sativa (japonica cultivar-group) cDNA clone:J023142C01, full insert sequence. FL=gb:AK072782.1 REP_ORG=O. sativa
	Os.53475.1.A1_at	TCP	112.4	59.5	101.1	275.9	413.5	424.8	254.9	358.7	429	288.8	267.8	348	538.4	559.4	474.9	1546.2	1455	1395.1	388.6	599.4	258.1	352.7	362.2	152.8	2.42743	7.51515	LOC_Os12g07270	bile acid sodium symporter/ transporter, putative, expressed	gb:AK072870.1 DB_XREF=gi:32982893 TID=Os.53475.1 CNT=2 FEA=FLmRNA TIER=FL STK=1 UG=Os.53475 UG_TITLE=(japonica cultivar-group) cDNA clone:J023142A17, full insert sequence DEF=Oryza sativa (japonica cultivar-group) cDNA clone:J023142A17, full insert sequence. FL=gb:AK072870.1 REP_ORG=O. sativa
	Os.52739.1.S1_at	TCP	41.9	50.2	7.4	40.4	46.4	39	16.7	49.1	24.9	8085.2	7524	7496.4	6153.9	7227.2	6746.6	17078.2	13269	16639.5	1965.6	1810.1	1928.1	932.1	957.8	1098.2	2.05802	4.50115	LOC_Os12g38570	amino acid permease, putative, expressed	gb:AK069006.1 DB_XREF=gi:32979030 TID=Os.52739.1 CNT=1 FEA=FLmRNA TIER=FL STK=1 UG=Os.52739 UG_TITLE=(japonica cultivar-group) cDNA clone:J023003I08, full insert sequence DEF=Oryza sativa (japonica cultivar-group) cDNA clone:J023003I08, full insert sequence. FL=gb:AK069006.1 REP_ORG=O. sativa
	OsAffx.32187.1.S1_s_at	TCP	13.2	20.1	10.5	15.3	65.8	16.5	20.4	26.1	13.2	14.6	40.5	18.7	35.2	21.9	93	2052.2	1349.6	1966.1	723.2	164.3	107.2	122.3	64.3	119.8	2.71861	12.2575	LOC_Os12g44300	monovalent cation proton antiporter, putative, expressed	tigr:9640.m04366 TID=OsAffx.32187.1 CNT=1 FEA=mRNA TIER=ConsEnd STK=0 NOTE=sequence(s) not in UniGene DEF=hypothetical protein REP_ORG=O. sativa
	Os.10071.1.S1_at	TCP	5.8	34.1	44.8	83.6	83.7	90.2	1.5	1.7	35.4	45.7	40	34	134.6	82.3	94.3	5967.9	7707.1	7012.6	1394.8	1463.4	2534.2	1994.7	2322.8	2048.2	2.76718	7.0361	LOC_Os12g44300	monovalent cation proton antiporter, putative, expressed	gb:AK070701.1 DB_XREF=gi:32980725 TID=Os.10071.1 CNT=2 FEA=FLmRNA TIER=FL STK=1 UG=Os.10071 UG_TITLE=(japonica cultivar-group) cDNA clone:J023058I16, full insert sequence DEF=Oryza sativa (japonica cultivar-group) cDNA clone:J023058I16, full insert sequence. FL=gb:AK070701.1 REP_ORG=O. sativa
	OsAffx.1261.1.S1_at	MPG	7.2	46.9	3.9	12.9	36.5	24.1	31	34.9	39.8	11.8	69.7	35.2	94	19.4	29.5	37.7	11.5	52.6	705.6	482.5	24	136.6	100.7	129.3	3.53221	11.2893	LOC_Os01g12680	C4-dicarboxylate transporter/malic acid transport protein, expressed	gb:NM_188564.1 DB_XREF=gi:34904211 GEN=P0443E07.22 TID=OsAffx.1261.1 CNT=1 FEA=mRNA TIER=ConsEnd STK=0 NOTE=sequence(s) not in UniGene DEF=Oryza sativa (japonica cultivar-group) P0443E07.22 (P0443E07.22), mRNA. REP_ORG=O. sativa
[truncated: 1,390 more rows]

## Sheet: Additional file 5b
	Additional file 5b. The distributions of the stage-enriched unigenes having putative functions in each group (Table A) and the other categories (Table B). The numbers showed as numbers of each group (the percentage of each categories).
	Table A
		UNM(%)	BCP(%)	TCP(%)	MPG(%)	GPG(%)
	Cell cycle	22(5.33)	1(0.89)	4(2.76)	2(2.25)	6(4.35)
	Cell wall	32(7.75)	12(10.71)	20(13.79)	7(7.87)	16(11.60)
[truncated: 20 more rows]

## Sheet: Additional file 5c
	Additional file 5c. Stage-down regulated transcripts and their functional categories. Apart from the unknown and transposable element related transcripts, the remainings were classified into 13 functional groups and one "Unclassified" group. Cutoff: ratio≤0.5, Z-score<-1.7245 (p-value <0.05).
[truncated: 1,241 more rows]

[truncated: 1 more sheets: Additional file 5d]
