# Supplementary material for: Genome-scale analysis and comparison of gene expression profiles in developing and germinated pollen in Oryza sativa
Source: BMC Genomics. 2010 May 28;11:338. doi: 10.1186/1471-2164-11-338 (PMC2895629; doi:10.1186/1471-2164-11-338)
Supplement: Additional file 7 — Pollen-preferential transcripts of transcription factors (Additional file7a), phytohormones (Additional file7b), the unbiquitin/26 S proteasome system (Additional file7c), kinases (Additional file7d), cell cycle regulation (Additional file7e) anddefense/stress responders (Additional file7f) and their expression patterns. [file 1471-2164-11-338-S7.XLS]

## Sheet: Additional file 7 Legend
	Additional file 7. Pollen-preferential transcripts of transcription factors (Additional file 7a), phytohormones (Additional file 7b), the unbiquitin/26S proteasome system (Additional file 7c), kinases (Additional file 7d), cell cycle regulation (Additional file 7e) and defense/stress responders (Additional file 76f) and their expression patterns.These data were extracted from Additional file 4a. …

## Sheet: Additional file 7a
	Additional file 7a. Pollen-preferential transcripts encoding transcription factors and their expression patterns.
Cluster No.	Probe Set ID	Leaf-1	Leaf-2	Leaf-3	Root-1	Root-2	Root-3	Callus-1	Callus-2	Callus-3	UNM-1	UNM-2	UNM-3	BCP-1	BCP-2	BCP-3	TCP-1	TCP-2	TCP-3	MPG-1	MPG-2	MPG-3	GPG-1	GPG-2	GPG-3	Ratio(Pollen/others)	Z-score	Annotation	locus ID (from TIGR)	Description (from TIGR)	Descriptions (from Affymetrix)
c0
	OsAffx.26193.1.S1_at	34.7	52.5	6.8	5.6	2.9	34.3	3	4.4	3.8	5	3.9	17.4	10.8	16.6	3.1	57.3	13.4	28.6	51.4	32.5	30	28.6	202.5	204	3.85714	9.88898	ABI3VP1	LOC_Os04g28000	B3 DNA binding domain containing protein	tigr:9632.m02642 TID=OsAffx.26193.1 CNT=1 FEA=mRNA TIER=ConsEnd STK=0 NOTE=sequence(s) not in UniGene DEF=hypothetical protein REP_ORG=O. sativa
	OsAffx.12391.1.S1_at	30.5	23.3	17.4	27.7	16.8	24.4	16.6	26.1	24.2	13.1	77.9	24.7	61.3	99.1	36.7	52.5	216.4	140	151.8	256	130.3	36.1	119.6	639.2	4.97705	25.6195	AP2-EREBP	LOC_Os02g38090	AP2 domain containing protein	tigr:9630.m03656 TID=OsAffx.12391.1 CNT=1 FEA=mRNA TIER=ConsEnd STK=0 NOTE=sequence(s) not in UniGene DEF=hypothetical protein REP_ORG=O. sativa
	Os.9064.1.A1_s_at	4	3.6	6.4	7.8	3.8	2.6	3.4	3	1.8	10.1	3.5	3.5	6.6	5.9	2.5	25.2	16.7	49.1	25.8	39.1	17.9	25.2	70.6	30.7	3.9359	14.112	AP2-EREBP	LOC_Os05g47650	DNA-binding protein RAV1, putative, expressed	gb:CB672626 DB_XREF=gi:29676351 DB_XREF=OSJNEe06L24.r CLONE=OSJNEe06L24 TID=Os.9064.1 CNT=4 FEA=EST TIER=ConsEnd STK=1 UG=Os.9064 UG_TITLE=Transcribed sequence with weak similarity to protein pir:T51330 (A.thaliana) T51330 DNA binding protein RAV2 (imported) - Arabidopsis thaliana REP_ORG=O. sativa
	OsAffx.15137.1.A1_at	114.5	94.9	93.9	48.7	88.3	51.8	59.1	44.8	47	112	7.9	89.6	84.1	65.7	58.8	25.8	191.7	69.6	163	317.1	172.8	277.6	469.5	186.6	2.42445	7.82319	AP2-EREBP	LOC_Os05g47650	DNA-binding protein RAV1, putative, expressed	tigr:9633.m04437 TID=OsAffx.15137.1 CNT=1 FEA=mRNA TIER=ConsEnd STK=0 NOTE=sequence(s) not in UniGene DEF=B3 DNA binding domain, putative REP_ORG=O. sativa
	Os.7718.1.S1_at	284.1	276.7	280.4	236.9	169.8	307.6	246.9	259.2	327.1	370.1	341.9	288.5	203.2	255.7	266.5	105.8	106.8	165.7	566.1	286.1	301.9	709.2	267.5	748.5	2.16814	9.73586	AP2-EREBP	LOC_Os05g27930	dehydration-responsive element-binding protein 2C, putative, expressed	gb:AK071850.1 DB_XREF=gi:32981873 TID=Os.7718.1 CNT=17 FEA=FLmRNA TIER=FL STK=0 UG=Os.7718 UG_TITLE=(japonica cultivar-group) cDNA clone:J013087H21, full insert sequence DEF=Oryza sativa (japonica cultivar-group) cDNA clone:J023116E13, full insert sequence. FL=gb:AK071850.1 gb:AK099221.1 REP_ORG=O. sativa
	OsAffx.28832.1.S1_at	2.8	10.1	5.6	27.6	52.1	84.1	2.9	28	1.3	87.5	3.6	2.9	97.3	10.4	43.8	11.6	101.2	82.2	23.5	306.1	132.6	92.7	397.8	186.8	2.22117	5.77437	bHLH	LOC_Os07g39940	DNA binding protein, putative	tigr:9635.m03987 TID=OsAffx.28832.1 CNT=1 FEA=mRNA TIER=ConsEnd STK=0 NOTE=sequence(s) not in UniGene DEF=hypothetical protein REP_ORG=O. sativa
	Os.54250.1.S1_at	533.4	319.6	381	372.8	305.7	391	1220.3	1196	1172.7	676.9	616	579.9	1212.5	1426.1	1329.4	2254.5	1842.3	2336.1	1090.5	1669.9	1499.5	2540.5	1520.9	2499.1	2.04794	4.48325	bZIP	LOC_Os09g34060	transcription factor RF2a, putative, expressed	gb:AF005492.1 DB_XREF=gi:2253277 GEN=rf2a TID=Os.54250.1 CNT=8 FEA=FLmRNA TIER=FL STK=1 UG=Os.54250 DEF=Oryza sativa bZIP transcriptional activator RF2a (rf2a) mRNA, complete cds. PROD=RF2a FL=gb:AF005492.1 gb:AK102795.1 REP_ORG=O. sativa
	OsAffx.31325.1.S1_at	1.9	13.7	2.2	3.7	2	5.8	5.3	15	1.3	9.8	4.8	2.4	5.6	3.4	26.9	58.4	5.5	4	34.5	176.9	19.3	313.2	31.7	236.5	15.7667	44.5933	C2C2-GATA	LOC_Os11g36470	cysteine-type endopeptidase/ double-stranded DNA binding protein, putative, expressed	tigr:9639.m03291 TID=OsAffx.31325.1 CNT=1 FEA=mRNA TIER=ConsEnd STK=0 NOTE=sequence(s) not in UniGene DEF=ubiquitin-specific protease UBP12, putative REP_ORG=O. sativa
	OsAffx.25636.1.S1_at	8.6	16.2	9	6.1	6.7	7.9	3.5	27.7	9.5	119.6	45.9	147.3	12	16.7	65.7	18.5	24.1	17.7	50.4	96.7	42.7	28.3	185.3	94.3	4.31769	14.9631	C2H2	LOC_Os03g49132	zinc finger, C2H2 type family protein	tigr:9631.m04789 TID=OsAffx.25636.1 CNT=1 FEA=mRNA TIER=ConsEnd STK=0 NOTE=sequence(s) not in UniGene DEF=hypothetical protein REP_ORG=O. sativa
	Os.32996.1.S1_at	112.7	7.1	14.3	90.5	58.1	72.5	91	106	107.9	188.5	88	73.8	135.6	41.5	139.7	116.7	77.5	84.8	64.7	18.5	112.3	253.7	91.3	307.8	2.25111	4.55848	C2H2	LOC_Os12g38960	zinc finger, C2H2 type family protein, expressed	gb:AK102141.1 DB_XREF=gi:32987350 TID=Os.32996.1 CNT=4 FEA=FLmRNA TIER=FL STK=0 UG=Os.32996 UG_TITLE=(japonica cultivar-group) cDNA clone:J033085L23, full insert sequence DEF=Oryza sativa (japonica cultivar-group) cDNA clone:J033085L23, full insert sequence. FL=gb:AK102141.1 REP_ORG=O. sativa
	Os.23613.1.S1_at	572.7	458.6	421.7	191.8	183.3	277.1	200.5	261.9	242.8	67.3	112.8	83.6	169	50.2	56.2	224.5	244	110.9	546.4	399.8	683.6	1273.5	1370.3	950.6	2.22368	6.94049	C2H2	LOC_Os06g07020	zinc finger, C2H2 type family protein, expressed	gb:AK106360.1 DB_XREF=gi:32991569 TID=Os.23613.1 CNT=3 FEA=FLmRNA TIER=FL STK=0 UG=Os.23613 UG_TITLE=(japonica cultivar-group) Hypothetical protein (Gene), mRNA DEF=Oryza sativa (japonica cultivar-group) cDNA clone:002-102-A12, full insert sequence. FL=gb:AK106360.1 REP_ORG=O. sativa
	Os.57046.1.S1_s_at	457.5	419.5	494.9	214.5	255.7	366.5	467.2	591	550.8	377.3	489.6	536	225.4	226.6	266.9	45.7	197.1	242	106.5	384.3	674.8	1252.7	1077.6	1478	2.11963	6.56226	C2H2	LOC_Os03g05690	zinc finger, C2H2 type family protein, expressed	gb:AK110807.1 DB_XREF=gi:32996016 TID=Os.57046.1 CNT=5 FEA=FLmRNA TIER=FL STK=0 UG=Os.57046 UG_TITLE=(japonica cultivar-group) cDNA clone:002-171-F01, full insert sequence DEF=Oryza sativa (japonica cultivar-group) cDNA clone:002-171-F01, full insert sequence. FL=gb:AK110807.1 REP_ORG=O. sativa
	Os.20878.1.S1_at	2.5	2	1	1.9	2.7	1.9	3.1	1.6	3.8	6.3	1.1	4.2	21.3	8.1	1.9	7.5	11.4	5.8	13.4	14.3	6.7	11.2	51.1	11.7	3.52632	13.2048	C2H2			gb:BQ907004 DB_XREF=gi:22305782 DB_XREF=M023F07 CLONE=M023F07 TID=Os.20878.1 CNT=1 FEA=EST TIER=ConsEnd STK=1 UG=Os.20878 UG_TITLE=Transcribed sequence REP_ORG=O. sativa
	Os.12216.1.S1_at	5320.9	4958.5	5441	1192.2	1103	1583.7	4115.7	3999.4	3812.9	2633.5	2674.1	2494.7	2291.4	2417.4	2651.9	4478.6	3933.5	4587.4	6437.3	7501.8	8757.4	11193.3	9805	11236	2.05721	4.37834	C3H	LOC_Os04g57600	zinc finger C-x8-C-x5-C-x3-H type family protein, expressed	gb:AK070857.1 DB_XREF=gi:32980880 TID=Os.12216.1 CNT=20 FEA=FLmRNA TIER=FL STK=2 UG=Os.12216 UG_TITLE=(japonica cultivar-group) cDNA clone:J033032D21, full insert sequence DEF=Oryza sativa (japonica cultivar-group) cDNA clone:J023066C11, full insert sequence. FL=gb:AK070857.1 gb:AK059421.1 REP_ORG=O. sativa
	OsAffx.26990.1.S1_at	13.8	67.7	15.4	47.9	76.6	16.4	9	87.3	54.4	13.9	97.1	77	20.6	96.9	109.7	40.8	104.9	17.2	39.8	237.7	64.9	220.9	49.9	341.7	2.53036	5.87038	CCAAT_HAP5	LOC_Os05g23910	histone-like transcription factor and archaeal histone family protein, expressed	tigr:9633.m02127 TID=OsAffx.26990.1 CNT=1 FEA=mRNA TIER=ConsEnd STK=0 NOTE=sequence(s) not in UniGene DEF=hypothetical protein REP_ORG=O. sativa
	Os.13874.4.S1_at	117.5	116.8	151.8	270.4	289.8	261.8	237.7	159.3	242.7	684.2	552.4	667.1	344.6	369.2	354.9	306.4	262.7	146.2	442.8	478.4	265.9	443.6	1005.9	570.1	2.30193	6.74141	CCAAT_HAP5	LOC_Os07g36130	histone H2A.2, putative, expressed	gb:AK099888.1 DB_XREF=gi:32985097 TID=Os.13874.4 CNT=10 FEA=FLmRNA TIER=FL STK=0 UG=Os.13874 UG_TITLE=(japonica cultivar-group) putative endoxyloglucan transferase (OSJNBa0035H01.1), mRNA DEF=Oryza sativa (japonica cultivar-group) cDNA clone:J013112I10, full insert sequence. FL=gb:AK099888.1 REP_ORG=O. sativa
	Os.15936.1.S1_at	519.4	493.5	754.8	604.9	535.5	976.5	603.2	581.4	878.1	431	416.2	594.6	363.5	408	437.2	176	89.9	112.7	1405.2	1019	1684	2661.1	2757.4	3799.6	2.82376	12.3076	DDT	LOC_Os01g48180	DDT domain containing protein, expressed	gb:AK107129.1 DB_XREF=gi:32992338 TID=Os.15936.1 CNT=1 FEA=FLmRNA TIER=FL STK=1 UG=Os.15936 UG_TITLE=(japonica cultivar-group) P0007F06.8 (P0007F06.8), mRNA DEF=Oryza sativa (japonica cultivar-group) cDNA clone:002-124-C03, full insert sequence. FL=gb:AK107129.1 REP_ORG=O. sativa
	Os.15936.2.S1_x_at	816.9	834.6	903.4	865	906.3	1344.1	1200.5	998.2	1105.8	1450.4	784.4	1028.6	996.3	662.9	1125	71.1	287.5	281.6	2814.7	1339.3	2195.5	3496.7	2594.1	3806	2.60152	13.683	DDT	LOC_Os01g48180	DDT domain containing protein, expressed	gb:BI800572 DB_XREF=gi:16573276 DB_XREF=H014C08 CLONE=H014C08 TID=Os.15936.2 CNT=5 FEA=mRNA TIER=ConsEnd STK=0 UG=Os.15936 UG_TITLE=(japonica cultivar-group) P0007F06.8 (P0007F06.8), mRNA REP_ORG=O. sativa
	OsAffx.26349.1.S1_at	53.7	34.2	32.2	7.5	21.2	39.5	50.1	45.3	42.5	72.3	67.3	58.6	62.1	34.3	36.9	19	4	61.7	15.1	39.2	16.5	9.1	218.3	135.9	2.53073	6.83326	DDT	LOC_Os04g35880	retrotransposon protein, putative, unclassified, expressed	tigr:9632.m03458 TID=OsAffx.26349.1 CNT=1 FEA=mRNA TIER=ConsEnd STK=0 NOTE=sequence(s) not in UniGene DEF=DDT domain, putative REP_ORG=O. sativa
	OsAffx.24154.1.S1_at	45.4	15.5	40.6	83.1	4.8	37	10.7	85.6	6	24.2	54.2	20.5	114.2	41.1	5.3	65.6	123.2	10.2	68.9	74.5	297	451.6	47.3	329.2	3.84579	9.42138	G2-like	LOC_Os02g07770	APL, putative	tigr:9630.m00729 TID=OsAffx.24154.1 CNT=1 FEA=mRNA TIER=ConsEnd STK=0 NOTE=sequence(s) not in UniGene DEF=myb-like DNA-binding domain, SHAQKYF class, putative REP_ORG=O. sativa
	Os.47453.1.A1_at	456	523.1	671.5	430.8	502	413.3	184.4	202.4	291.5	51.1	113.1	305.4	56	56	253.2	231.1	660.5	581.3	511.4	212.5	1435.1	292.6	1542.3	1402.7	2.08891	6.28566	G2-like	LOC_Os12g39640	DNA binding protein, putative, expressed	gb:BX898752 DB_XREF=gi:40487874 DB_XREF=BX898752 CLONE=y731e02p3 TID=Os.47453.1 CNT=3 FEA=EST TIER=ConsEnd STK=0 UG=Os.47453 UG_TITLE=Transcribed sequence with weak similarity to protein ref:NP_027544.1 (A.thaliana) expressed protein (Arabidopsis thaliana) REP_ORG=O. sativa
	Os.319.1.A1_at	1.8	44.1	2.5	22.3	7.2	20.2	4.4	18	17.1	87.1	31.8	19	11.9	8.3	17.3	93.9	53	11.2	14.2	13.6	22.2	37.9	308.6	134.5	3.04989	8.87473	GeBP	LOC_Os09g27850	expressed protein	gb:AJ277138.1 DB_XREF=gi:8926754 TID=Os.319.1 CNT=1 FEA=mRNA TIER=ConsEnd STK=0 UG=Os.319 UG_TITLE=Subsp. japonica partial mRNA for putative rice bicoid protein (rb gene) DEF=Oryza sativa subsp. japonica partial mRNA for putative rice bicoid protein (rb gene). REP_ORG=O. sativa
	OsAffx.25593.2.S1_at	2.5	36.9	6	3.9	7.9	2.8	2.2	6.8	12.7	84.2	2.6	2	89.2	19	33.5	48.8	58	3.3	26.3	243.3	15.1	17.4	124.6	240.6	3.37669	10.5455	HB	LOC_Os03g47036	homeotic protein knotted-1, putative	tigr:9631.m04570 TID=OsAffx.25593.2 CNT=1 FEA=mRNA TIER=ConsEnd STK=0 NOTE=sequence(s) not in UniGene DEF=putative KNOX class homeodomain protein REP_ORG=O. sativa
	OsAffx.26640.1.S1_at	73.1	56.3	32.7	23.3	23.3	16.7	42.7	12.6	55.8	68.8	17.4	42.3	130.1	65.7	53	19.4	36.6	75.4	101.7	92.4	91.7	392.5	117.9	205	2.80438	8.05768	HB	LOC_Os04g56780	protein WUSCHEL, putative, expressed	tigr:9632.m05536 TID=OsAffx.26640.1 CNT=1 FEA=mRNA TIER=ConsEnd STK=0 NOTE=sequence(s) not in UniGene DEF=hypothetical protein REP_ORG=O. sativa
	OsAffx.27556.2.S1_at	39.5	21.5	94.7	24	11.8	25.8	104.9	228.4	48.3	186.5	30.7	32.4	86.3	219.8	134.5	252.3	75.2	51.5	574.4	229.1	164.8	486.4	130.9	1274.8	2.1296	6.09019	HB	LOC_Os06g10600	DNA binding protein, putative, expressed	tigr:9634.m01035 TID=OsAffx.27556.2 CNT=1 FEA=mRNA TIER=ConsEnd STK=0 NOTE=sequence(s) not in UniGene DEF=homeobox protein, putative REP_ORG=O. sativa
	Os.27716.1.S1_at	3.2	3.9	6.6	6.1	5.7	4.2	28.3	21.4	4.9	96.9	15.2	8.8	18.2	41.4	4.1	92.6	26.2	9.4	60	28.4	322	38.9	439.4	136.3	4.81625	14.0863	HSF	LOC_Os08g43334	heat shock factor protein 7, putative, expressed	gb:AY344484.1 DB_XREF=gi:33591097 TID=Os.27716.1 CNT=1 FEA=FLmRNA TIER=FL STK=1 UG=Os.27716 DEF=Oryza sativa (japonica cultivar-group) heat shock factor RHSF2 mRNA, complete cds. PROD=heat shock factor RHSF2 FL=gb:AY344484.1 REP_ORG=O. sativa
	Os.12750.2.S1_s_at	32.4	37.9	32.8	54.8	53.7	39.7	44.7	14.8	52.3	181.8	61.9	99.8	35	60.5	36.2	120.2	92.5	98.5	298	47.4	67.4	225.8	232.6	104.9	4.12044	14.3932	MADS	LOC_Os07g01820	MADS-box transcription factor 15, putative, expressed	gb:AY551920.1 DB_XREF=gi:45385961 TID=Os.12750.2 CNT=1 FEA=FLmRNA TIER=FL STK=1 UG=Os.12750 DEF=Oryza sativa (japonica cultivar-group) MADS-box protein RMADS215 mRNA, complete cds. PROD=MADS-box protein RMADS215 FL=gb:AY551920.1 REP_ORG=O. sativa
	OsAffx.11922.1.S1_at	14.3	6.4	32.2	17.4	69	49.9	55.5	50.8	44.7	102.8	109.4	134.7	174.9	128.1	64	162.7	59.7	147.6	29.6	39.1	430.6	39.2	223.3	493	3.23623	8.70178	MADS	LOC_Os02g06860	DNA binding protein, putative	tigr:9630.m00622 TID=OsAffx.11922.1 CNT=1 FEA=mRNA TIER=ConsEnd STK=0 NOTE=sequence(s) not in UniGene DEF=Similar to MADS box protein (AGL29) (imported) - Arabidopsis thaliana REP_ORG=O. sativa
	Os.12750.1.S1_x_at	78.6	34.5	5.4	36.9	10.7	11.6	18.3	8.2	4.3	203.3	179.5	282	14	13.7	61.8	97.9	179.2	57.9	185	33.9	51.7	67.9	476.5	234.9	2.98855	8.83143	MADS	LOC_Os07g01820	MADS-box transcription factor 15, putative, expressed	gb:AF058698.1 DB_XREF=gi:6606071 TID=Os.12750.1 CNT=2 FEA=FLmRNA TIER=FL STK=1 UG=Os.12750 DEF=Oryza sativa MADS15 protein mRNA, complete cds. PROD=MADS15 protein FL=gb:AB003325.1 gb:AF058698.1 REP_ORG=O. sativa
	Os.57418.1.S1_at	5.7	13.1	32.5	44.2	6.5	3.6	19.8	3.7	26.9	20.2	38	24.9	28.1	9.7	36.3	8.6	31.2	39.9	59.8	39.1	49.6	51.7	249.9	125.2	2.83258	7.4115	MADS	LOC_Os04g52410	MADS-box transcription factor 31, putative, expressed	gb:AY177698.1 DB_XREF=gi:30313680 TID=Os.57418.1 CNT=1 FEA=FLmRNA TIER=FL STK=1 UG=Os.57418 DEF=Oryza sativa (japonica cultivar-group) transcription factor MADS31 mRNA, complete cds. PROD=transcription factor MADS31 FL=gb:AY177698.1 REP_ORG=O. sativa
	OsAffx.27639.1.S1_at	2.7	2.2	3.5	12.9	1.8	11.6	1.9	4.4	4.5	3.8	2.2	1.7	5.2	2.9	1.8	7.3	36.9	5.1	17.6	16.3	74.6	48.7	196.6	89.4	6.93023	20.0351	MYB	LOC_Os06g14700	MYB transcription factor TaMYB1, putative	tigr:9634.m01471 TID=OsAffx.27639.1 CNT=2 FEA=mRNA TIER=ConsEnd STK=0 NOTE=sequence(s) not in UniGene DEF=Myb-like DNA-binding domain, putative REP_ORG=O. sativa
	Os.7051.1.S1_at	54.6	2.2	6.8	28.4	23.2	9.3	56.6	53.6	35.5	47.6	2.8	31.5	24.8	30.4	9.6	40.3	5	45.3	12.9	20	10.7	158.8	33	147.3	2.60247	5.46195	MYB	LOC_Os02g49986	odorant 1 protein, putative, expressed	gb:AK108709.1 DB_XREF=gi:32993918 TID=Os.7051.1 CNT=3 FEA=FLmRNA TIER=FL STK=0 UG=Os.7051 UG_TITLE=(japonica cultivar-group) cDNA clone:002-150-A10, full insert sequence DEF=Oryza sativa (japonica cultivar-group) cDNA clone:002-150-A10, full insert sequence. FL=gb:AK108709.1 REP_ORG=O. sativa
	OsAffx.31834.1.S1_at	13.7	6	4.9	10.6	6.7	3.2	6.6	6.5	6.1	64.8	6.3	6.2	12	20.8	5.9	25.3	14.8	8	33.9	96.5	63.1	440.7	43.7	55.8	4.60584	17.8264	NAC	LOC_Os12g22630	vegetative cell wall protein gp1 precursor, putative	tigr:9640.m02142 TID=OsAffx.31834.1 CNT=1 FEA=mRNA TIER=ConsEnd STK=0 NOTE=sequence(s) not in UniGene DEF=No apical meristem (NAM) protein, putative REP_ORG=O. sativa
	OsAffx.15779.1.S1_at	21.5	6.8	60.1	24.9	82.7	89.8	14.7	39.5	26.9	90.7	67.2	9.9	59.3	112.2	13.8	58.5	108.5	26	32.4	46.6	368.5	385.6	27.7	433.9	4.29399	11.5052	NAC	LOC_Os06g36480	ANAC075, putative, expressed	tigr:9634.m03466 TID=OsAffx.15779.1 CNT=1 FEA=mRNA TIER=ConsEnd STK=0 NOTE=sequence(s) not in UniGene DEF=hypothetical protein REP_ORG=O. sativa
	Os.43764.1.A1_at	109.9	53.6	58.8	43.9	69.1	62.7	18.8	4.4	29.4	7.9	3.4	20.2	8.6	25.3	29.9	17.3	86.1	10.7	30	110.9	296.2	14	379.5	303.6	2.76251	8.16214	Orphans	LOC_Os01g15380 | LOC_Os07g39340 | LOC_Os06g12480 | LOC_Os01g10910 | LOC_Os01g05030 | LOC_Os07g17780 | LOC_Os06g07440	transposon protein, putative, unclassified	gb:CF326578 DB_XREF=gi:33801414 DB_XREF=JMT1--06-H04.g1 CLONE=JMT1--06-H04 TID=Os.43764.1 CNT=4 FEA=mRNA TIER=ConsEnd STK=0 UG=Os.43764 UG_TITLE=(japonica cultivar-group) putative transposase (P0462H08.12), mRNA REP_ORG=O. sativa
	OsAffx.8606.1.S1_s_at	18.5	2.5	3.1	9.6	1.6	1.8	10.2	11.2	1.3	33.2	22.5	3.3	3	52.2	1.4	16.3	17	2.8	45.8	39.6	9.7	203.8	47.2	12.7	2.55135	6.73705	Orphans	LOC_Os12g05940	transposon protein, putative, unclassified	gb:XM_354489.1 DB_XREF=gi:35191844 GEN=P0560B08.21 TID=OsAffx.8606.1 CNT=1 FEA=mRNA TIER=ConsEnd STK=0 NOTE=sequence(s) not in UniGene DEF=Oryza sativa (japonica cultivar-group). REP_ORG=O. sativa
	OsAffx.17313.1.S1_at	46.7	66.4	29.4	64.6	3	45.4	2	42.1	22.1	4	13.2	9.9	61.8	3.3	25.6	28.4	112.1	66.5	84.3	213.2	81.2	369.6	24.3	220.1	3.31476	7.80495	TCP	LOC_Os08g33530	teosinte branched1 protein, putative	tigr:9636.m03360 TID=OsAffx.17313.1 CNT=1 FEA=mRNA TIER=ConsEnd STK=0 NOTE=sequence(s) not in UniGene DEF=Similar to PlCYC1 REP_ORG=O. sativa
	Os.56298.1.S1_at	5.2	15.8	3.4	1.4	17.1	4.6	10.9	27.2	2	3.7	23	2.7	3.2	3.5	1.7	56.6	32.9	23.5	24.1	31.8	16.4	42.9	128.1	63.8	2.34559	6.1726	WRKY	LOC_Os03g63810	WRKY transcription factor 14, putative, expressed	gb:AK109795.1 DB_XREF=gi:32995004 TID=Os.56298.1 CNT=1 FEA=FLmRNA TIER=FL STK=1 UG=Os.56298 UG_TITLE=(japonica cultivar-group) cDNA clone:002-147-E06, full insert sequence DEF=Oryza sativa (japonica cultivar-group) cDNA clone:002-147-E06, full insert sequence. FL=gb:AK109795.1 REP_ORG=O. sativa
	OsAffx.4911.1.S1_x_at	8.7	7.4	3.6	10	8.2	11.7	9.2	6.8	4.6	44.2	8.7	11.4	13.6	7.4	2.9	10.9	6.4	10.2	50.7	44.8	15.8	145.5	24.6	14.6	3.82906	14.5098	zf-HD	LOC_Os06g23030	ZF-HD homeobox protein, putative, expressed	tigr:9634.m02265 TID=OsAffx.4911.1 CNT=1 FEA=mRNA TIER=ConsEnd STK=0 NOTE=sequence(s) not in UniGene DEF=Similar to ZF-HD homeobox protein REP_ORG=O. sativa
	OsAffx.3923.1.S1_at	60.5	3.9	40.3	45.3	25.7	26.2	19.1	1.6	23.2	378.6	759.2	486.3	89.3	172.2	187.9	114.3	49.7	123.4	528.1	243.3	272.8	806.1	512.8	438.4	8.47603	25.5383	ABI3VP1	LOC_Os04g27960	B3 DNA binding domain containing protein	tigr:9632.m02638 TID=OsAffx.3923.1 CNT=1 FEA=mRNA TIER=ConsEnd STK=0 NOTE=sequence(s) not in UniGene DEF=B3 DNA binding domain, putative REP_ORG=O. sativa
	OsAffx.25485.2.S1_at	87.1	49.6	22.5	54.1	43.2	50.6	99.6	79.5	62.7	96.4	74.9	69.3	96.2	22.8	61.7	254.6	219.5	91.9	302.1	59.3	183.6	361.7	239.1	257.9	2.58936	8.21075	ABI3VP1	LOC_Os03g42250	B3 DNA binding domain containing protein	tigr:9631.m04066 TID=OsAffx.25485.2 CNT=1 FEA=mRNA TIER=ConsEnd STK=0 NOTE=sequence(s) not in UniGene DEF=hypothetical protein REP_ORG=O. sativa
	Os.52508.1.S1_at	268.9	236.7	226.9	1374.2	1442.8	2035.4	2735	2354.7	2605.1	1354.2	895.1	1196.2	678.6	470.8	663.9	238	297.7	275.7	4141.2	2417.4	5060.1	6843.9	6760.4	6347.7	2.47181	5.12417	ABI3VP1	LOC_Os11g09160	B3 DNA binding domain containing protein, expressed	gb:AK067571.1 DB_XREF=gi:32977589 TID=Os.52508.1 CNT=2 FEA=FLmRNA TIER=FL STK=1 UG=Os.52508 UG_TITLE=(japonica cultivar-group) cDNA clone:J033074I03, full insert sequence DEF=Oryza sativa (japonica cultivar-group) cDNA clone:J013108N22, full insert sequence. FL=gb:AK101941.1 gb:AK067571.1 REP_ORG=O. sativa
	OsAffx.27164.1.S1_at	44.9	7.1	8.5	19.8	15.1	26.7	19.5	23.4	32.5	13.3	23	1.6	65.9	3.9	19.7	144.1	68.6	2	28.2	39.5	6.4	16.6	266.4	108.4	2.41425	7.30148	Alfin-like			tigr:9633.m03211 TID=OsAffx.27164.1 CNT=1 FEA=mRNA TIER=ConsEnd STK=0 NOTE=sequence(s) not in UniGene DEF=Similar to T5E21.1 REP_ORG=O. sativa
	OsAffx.12772.1.S1_at	17.3	19.5	1.7	5.4	17.4	2.3	3.7	2.5	5.7	48.1	31.4	31.8	19.4	3	8.1	23.3	73	13.1	235.5	69.7	288.9	487.5	594.9	719.1	30.5077	79.2014	AP2-EREBP	LOC_Os03g07830	dehydration-responsive element-binding protein 2F, putative	tigr:9631.m00720 TID=OsAffx.12772.1 CNT=1 FEA=mRNA TIER=ConsEnd STK=0 NOTE=sequence(s) not in UniGene DEF=Similar to AY087243 AP2 transcription factor-like protein REP_ORG=O. sativa
	OsAffx.4729.1.S1_x_at	8.4	18.4	13.7	11.4	13.3	18.4	19.8	46.4	12.1	35.3	20.3	54.7	205.4	41.1	147	300.4	324.1	375.1	877	436.8	193.3	1058.9	113.8	1109.1	22.8211	92.1292	AP2-EREBP	LOC_Os06g05340	WRI1, putative	tigr:9634.m00456 TID=OsAffx.4729.1 CNT=1 FEA=mRNA TIER=ConsEnd STK=0 NOTE=sequence(s) not in UniGene DEF=Similar to F20B17.12 REP_ORG=O. sativa
	OsAffx.15906.1.S1_at	9.6	6.3	16.6	32.8	11.6	11	31.2	23.1	25.9	6.6	10	4.1	7.2	60.2	9.2	12.6	18.6	80.3	59.5	215.6	14.2	525.9	354.6	291.4	10.811	34.0872	AP2-EREBP	LOC_Os06g43220	floral homeotic protein APETALA2, putative, expressed	tigr:9634.m04172 TID=OsAffx.15906.1 CNT=1 FEA=mRNA TIER=ConsEnd STK=0 NOTE=sequence(s) not in UniGene DEF=Similar to 133613 AP2 DNA-binding domain protein REP_ORG=O. sativa
	OsAffx.27472.1.S1_x_at	153	55.5	17.6	34.6	71.4	55.1	19.9	49.4	66.2	200.2	368.4	281.6	18.4	20	315.4	46.8	148.9	36.1	610.9	211.3	507.3	461.6	997	1124.8	6.51634	23.2992	AP2-EREBP	LOC_Os06g06540	DNA binding protein, putative	gb:NM_185617.1 DB_XREF=gi:34898319 TID=OsAffx.27472.1 CNT=2 FEA=mRNA TIER=ConsEnd STK=0 NOTE=sequence(s) not in UniGene DEF=Oryza sativa (japonica cultivar-group) Similar to Nicotiana tabacum mRNA for ERF1, complete cds.(D38123) (Gene), mRNA. REP_ORG=O. sativa
	OsAffx.4747.1.S1_s_at	9.2	9.1	13.4	4.7	4	2.3	8.4	2.8	7.8	5.6	4.4	10.9	13.3	2.6	8.8	81.1	116.3	6.5	28.2	31	31	61.4	92.4	23.5	6.05224	20.335	AP2-EREBP	LOC_Os06g06970	CRT/DRE binding factor 13, putative, expressed	tigr:9634.m00629 TID=OsAffx.4747.1 CNT=1 FEA=mRNA TIER=ConsEnd STK=0 NOTE=sequence(s) not in UniGene DEF=hypothetical protein REP_ORG=O. sativa
	Os.30907.1.S1_at	5.9	6.9	5.5	12.6	9.9	7	15.9	6.1	4.5	8.2	9.2	21.3	9.7	10.2	7.4	33.5	20.6	15.4	93.8	48.3	45.7	262.6	82.4	80.6	5.18239	19.5284	AP2-EREBP	LOC_Os08g45110	dehydration-responsive element-binding protein 2D, putative, expressed	gb:AY339375.1 DB_XREF=gi:33440017 TID=Os.30907.1 CNT=2 FEA=FLmRNA TIER=FL STK=1 UG=Os.30907 DEF=Oryza sativa (japonica cultivar-group) Ap22 mRNA, complete cds. PROD=Ap22 FL=gb:AY339375.1 gb:AK108143.1 REP_ORG=O. sativa
	OsAffx.2967.1.S1_at	115.1	116	57.8	15.4	51.2	15.4	13.1	19.6	14.4	30.2	22.2	39.5	29.2	21.4	21.2	53.1	163.6	59.8	115.6	189.7	437.8	561.3	135.6	451.9	3.89569	9.52697	AP2-EREBP	LOC_Os02g45420	ap2/EREBP transcription factor, putative, expressed	tigr:9630.m04404 TID=OsAffx.2967.1 CNT=1 FEA=mRNA TIER=ConsEnd STK=0 NOTE=sequence(s) not in UniGene DEF=AP2 domain, putative REP_ORG=O. sativa
	OsAffx.7025.1.S1_at	80.9	65.9	123.7	214.4	385.3	90.1	67.7	93.8	49.4	114.6	84.6	79.6	10.1	116.8	89.3	330	360.2	387	755	198	1092.1	1332.3	946.9	993.9	2.57955	8.04851	AP2-EREBP	LOC_Os11g06770	DNA binding protein, putative, expressed	tigr:9639.m00612 TID=OsAffx.7025.1 CNT=1 FEA=mRNA TIER=ConsEnd STK=0 NOTE=sequence(s) not in UniGene DEF=AP2 domain, putative REP_ORG=O. sativa
	OsAffx.13602.1.S1_at	38.3	44.6	37.7	49	54.2	50.5	43.6	131.8	63.8	7.3	45.2	14.7	116.1	34.5	13.8	120.2	248.2	10.6	132.8	432.6	54.7	321.4	624.4	273.3	2.43854	9.05972	AP2-EREBP	LOC_Os03g60430	floral homeotic protein, putative, expressed	tigr:9631.m06404 TID=OsAffx.13602.1 CNT=1 FEA=mRNA TIER=ConsEnd STK=0 NOTE=sequence(s) not in UniGene DEF=APETALA2-like protein REP_ORG=O. sativa
	OsAffx.20436.1.S1_x_at	4.1	4.3	38.7	3	8	8.8	2.8	2.9	6.2	9.3	3.4	7.7	44.8	5.2	8	95.8	10.8	3.8	85.9	23.9	31.8	164.3	81.8	30.8	2.1137	6.38137	AP2-EREBP	LOC_Os10g22600	DRE binding factor, putative, expressed	tigr:9638.m01910 TID=OsAffx.20436.1 CNT=2 FEA=mRNA TIER=ConsEnd STK=0 NOTE=sequence(s) not in UniGene DEF=AP2 domain, putative REP_ORG=O. sativa
	Os.29073.1.S1_at	21.1	64.1	37.9	53.3	71.8	82.3	52.9	64.6	63.7	57.7	136.2	30.7	18.6	120.1	64.8	196.7	155.3	98.4	54.3	620.2	159.3	419.6	526.1	322.7	5.09842	19.7595	AP2-EREBP	LOC_Os03g06674	expressed protein	gb:AK110675.1 DB_XREF=gi:32995884 TID=Os.29073.1 CNT=1 FEA=FLmRNA TIER=FL STK=1 UG=Os.29073 UG_TITLE=(japonica cultivar-group) cDNA clone:002-169-G08, full insert sequence DEF=Oryza sativa (japonica cultivar-group) cDNA clone:002-169-G08, full insert sequence. FL=gb:AK110675.1 REP_ORG=O. sativa
	Os.57517.1.S1_at	4.1	2.1	12.1	12.9	5.4	19	10.7	29.4	2.5	62.2	13.6	4.6	62.2	8.5	5.2	135.1	83.2	4.4	43.6	145.8	51.2	49	111	278.2	3.77551	11.2093	AP2-EREBP			gb:AF474889.1 DB_XREF=gi:19172021 TID=Os.57517.1 CNT=1 FEA=mRNA TIER=ConsEnd STK=0 UG=Os.57517 UG_TITLE=Putative drought resistant protein mRNA, partial cds DEF=Oryza sativa putative drought resistant protein mRNA, partial cds. REP_ORG=O. sativa
	Os.57552.1.S1_at	82.4	54.5	34.3	94.8	104.6	156.5	91.6	90.3	81.9	182.2	158.8	111.7	146.9	17.5	113.2	66.5	159.6	100.3	261.6	225.8	197	546.8	457.9	543.9	3.4754	13.5161	AP2-EREBP			gb:U95216.1 DB_XREF=gi:2443456 GEN=Os-EREBP1 TID=Os.57552.1 CNT=1 FEA=FLmRNA TIER=FL STK=1 UG=Os.57552 DEF=Oryza sativa ethylene responsive element binding protein (Os-EREBP1) mRNA, complete cds. PROD=ethylene responsive element binding protein FL=gb:U95216.1 REP_ORG=O. sativa
	OsAffx.14667.1.S1_at	57.6	33.1	43.6	77.6	68.9	71.9	68.7	93.3	46.8	98.3	66.5	86.4	97.9	12.7	76.1	64.6	122.3	75.7	131	198.9	103.4	195.5	513.8	145.5	2.09539	7.06932	AP2-EREBP			tigr:9633.m01147 TID=OsAffx.14667.1 CNT=1 FEA=mRNA TIER=ConsEnd STK=0 NOTE=sequence(s) not in UniGene DEF=hypothetical protein REP_ORG=O. sativa
	OsAffx.21614.1.S1_at	37.7	47.8	8.7	41.1	51.1	29.8	58.4	25.2	32.1	51.2	25.9	44.6	13	64.3	15.8	22.6	111.7	38.4	42.4	247.7	16.7	322.8	417.8	333	5.70205	19.7056	ARF			gb:NM_191265.1 DB_XREF=gi:34909613 GEN=P0435B05.27 TID=OsAffx.21614.1 CNT=1 FEA=mRNA TIER=ConsEnd STK=0 NOTE=sequence(s) not in UniGene DEF=Oryza sativa (japonica cultivar-group) P0435B05.27 (P0435B05.27), mRNA. REP_ORG=O. sativa
	OsAffx.6504.1.S1_at	5.9	6.3	38	16.1	12.2	7.2	2.9	5.8	9.6	11.1	24.2	50.3	14.2	11.8	10.9	25.6	14.3	15.2	65.3	47	19.4	84.1	110.1	32.5	2.21316	6.7988	ARID	LOC_Os09g37250	ARID/BRIGHT DNA binding domain containing protein	tigr:9637.m03155 TID=OsAffx.6504.1 CNT=1 FEA=mRNA TIER=ConsEnd STK=0 NOTE=sequence(s) not in UniGene DEF=hypothetical protein REP_ORG=O. sativa
	OsAffx.20057.1.S1_at	9	2.6	33.8	40.2	2.8	2.7	28.4	18.9	37.1	21.1	4.2	5.2	9.7	8.2	9.6	119.8	13.1	59.8	88.3	224.1	48.3	290.2	466.5	55.7	7.21891	17.2099	bHLH	LOC_Os12g40730	helix-loop-helix DNA-binding domain containing protein, expressed	tigr:9640.m03984 TID=OsAffx.20057.1 CNT=1 FEA=mRNA TIER=ConsEnd STK=0 NOTE=sequence(s) not in UniGene DEF=hypothetical protein REP_ORG=O. sativa
	OsAffx.26546.1.S1_at	5.8	12.2	13.2	9.7	11.2	10.3	15.8	11.6	15.9	32	17.8	16	27.8	25.9	14.2	34.6	22.3	16.4	108.2	153.3	49.3	92.5	103.6	566.2	6.80503	30.898	bHLH	LOC_Os04g50090	DNA binding protein, putative	tigr:9632.m04866 TID=OsAffx.26546.1 CNT=1 FEA=mRNA TIER=ConsEnd STK=0 NOTE=sequence(s) not in UniGene DEF=Helix-loop-helix DNA-binding domain, putative REP_ORG=O. sativa
	OsAffx.3120.1.S1_at	64.8	58.4	79	57.8	20.1	19.1	36.4	57.6	19.1	50.2	3.6	31.6	31.6	50.8	10.5	112	164.9	18.5	225.9	317.1	65.1	413.8	254.5	395.6	5.00759	15.4892	bHLH	LOC_Os03g03000	DNA binding protein, putative, expressed	tigr:9631.m00211 TID=OsAffx.3120.1 CNT=1 FEA=mRNA TIER=ConsEnd STK=0 NOTE=sequence(s) not in UniGene DEF=Helix-loop-helix DNA-binding domain, putative REP_ORG=O. sativa
	OsAffx.28779.1.S1_at	55.9	4.5	2.8	9.7	2.2	6.8	3.3	5.3	3.2	147.7	116.6	125.9	12.2	3.4	45.8	33.7	9.8	14.7	24.2	159.6	235.7	25.1	248.6	279.5	4.44723	13.8334	bHLH	LOC_Os07g36460	helix-loop-helix DNA-binding domain containing protein, expressed	tigr:9635.m03605 TID=OsAffx.28779.1 CNT=2 FEA=mRNA TIER=ConsEnd STK=0 NOTE=sequence(s) not in UniGene DEF=hypothetical protein REP_ORG=O. sativa
	OsAffx.12891.1.S1_at	7.1	81.5	4.5	18.7	1	37.9	2.4	18.4	1.7	112.6	42.8	8	4.1	82.5	3.2	107.4	28.9	12.5	37.4	365.1	260.6	235.5	347.5	345.2	4.23558	12.4156	bHLH	LOC_Os03g17130	helix-loop-helix DNA-binding domain containing protein, expressed	tigr:9631.m01681 TID=OsAffx.12891.1 CNT=1 FEA=mRNA TIER=ConsEnd STK=0 NOTE=sequence(s) not in UniGene DEF=Helix-loop-helix DNA-binding domain, putative REP_ORG=O. sativa
	OsAffx.15202.1.S1_at	125.3	50.2	29.6	83.3	101.6	86.9	88.6	120.6	36.5	101.3	70.9	74.7	83.4	66.2	46.5	196.5	129.8	138	245.2	380.4	231.5	623.9	515.8	285.1	4.11652	12.5596	bHLH	LOC_Os05g51820	DNA binding protein, putative	tigr:9633.m04897 TID=OsAffx.15202.1 CNT=1 FEA=mRNA TIER=ConsEnd STK=0 NOTE=sequence(s) not in UniGene DEF=helix-loop-helix DNA-binding protein, putative REP_ORG=O. sativa
	Os.32078.1.S1_at	75.5	107	96.1	51.1	61.3	186.4	70.5	87.9	82	107.5	41.2	33.9	110	75.1	37.1	187.2	130.1	39.7	215.9	406.6	337.6	618.3	721.7	396.3	3.31706	13.2857	bHLH	LOC_Os01g51140	helix-loop-helix DNA-binding domain containing protein, expressed	gb:AK100208.1 DB_XREF=gi:32985417 TID=Os.32078.1 CNT=4 FEA=FLmRNA TIER=FL STK=1 UG=Os.32078 UG_TITLE=(japonica cultivar-group) P0510F09.13 (P0510F09.13), mRNA DEF=Oryza sativa (japonica cultivar-group) cDNA clone:J023042H10, full insert sequence. FL=gb:AK100208.1 gb:AK106119.1 REP_ORG=O. sativa
	OsAffx.15360.1.S1_at	30	65.1	53.5	30.5	58	44.5	10.4	39.3	36.7	3.2	9.1	9.3	109	64.8	55	170	250.7	53.6	53	240.6	45.3	180.7	316.7	37.1	2.77573	8.37931	bHLH	LOC_Os06g10820	BHLH transcription factor, putative	tigr:9634.m01054 TID=OsAffx.15360.1 CNT=1 FEA=mRNA TIER=ConsEnd STK=0 NOTE=sequence(s) not in UniGene DEF=Helix-loop-helix DNA-binding domain, putative REP_ORG=O. sativa
	OsAffx.18320.1.S1_at	16.3	3.3	5.8	4.7	6.1	8	2.9	11.5	2.8	3.8	9.5	6.1	32.2	63.6	24.5	48	8.4	51.7	51.8	96.1	73.2	69.1	393	225.1	13.8098	48.3371	bHLH			tigr:9638.m01749 TID=OsAffx.18320.1 CNT=1 FEA=mRNA TIER=ConsEnd STK=0 NOTE=sequence(s) not in UniGene DEF=hypothetical protein REP_ORG=O. sativa
	Os.57535.1.A1_at	14.3	13.5	11.4	6.1	17.9	18.8	12.4	13.8	15.4	8.9	8	17.6	4.9	7.3	3.9	24.8	11.4	19.2	39.5	29.1	74.4	63	100.9	78.6	4.18085	17.3612	bHLH			gb:AF467735.1 DB_XREF=gi:18698675 TID=Os.57535.1 CNT=1 FEA=mRNA TIER=ConsEnd STK=0 UG=Os.57535 UG_TITLE=Auxin-related protein mRNA, partial cds DEF=Oryza sativa auxin-related protein mRNA, partial cds. REP_ORG=O. sativa
	OsAffx.25953.1.S1_at	30	4.7	14.1	9	4.5	6.2	5.8	2.3	5.3	28.2	3.3	5.1	104.3	3.2	2.8	22.6	10.8	8.3	15.4	18.4	36.8	264.9	184.3	33.3	6.14333	20.5352	bZIP	LOC_Os04g10260	DNA binding protein, putative	tigr:9632.m00898 TID=OsAffx.25953.1 CNT=1 FEA=mRNA TIER=ConsEnd STK=0 NOTE=sequence(s) not in UniGene DEF=hypothetical protein REP_ORG=O. sativa
	OsAffx.5933.1.S1_at	27.9	5.2	3.3	31.5	4.4	3.7	2	14.7	18.5	30.5	44.6	3.8	74	41.7	8.8	96.9	24.7	4	41.3	60.7	281.9	716.3	366.6	751.7	22.7397	62.0377	bZIP	LOC_Os08g26310	conserved hypothetical protein	tigr:9636.m02592 TID=OsAffx.5933.1 CNT=1 FEA=mRNA TIER=ConsEnd STK=0 NOTE=sequence(s) not in UniGene DEF=hypothetical protein REP_ORG=O. sativa
	OsAffx.15840.1.S1_at	8.2	8.1	3	3.5	4	9.3	14.7	2.8	6.5	24	24	5.9	41.4	8.9	7.8	54.5	29	32.1	96.3	47.2	87.1	329.4	469	42.9	22.4082	82.8325	bZIP	LOC_Os06g39380	hypothetical protein	tigr:9634.m03766 TID=OsAffx.15840.1 CNT=1 FEA=mRNA TIER=ConsEnd STK=0 NOTE=sequence(s) not in UniGene DEF=hypothetical protein REP_ORG=O. sativa
	OsAffx.10340.1.S1_x_at	4	6.8	8.9	2.8	2	4.7	2	2	1.3	14.3	2.2	6.1	20.5	2.4	5.8	27.3	23.5	9.9	46.6	38	6.2	59.9	102.4	96.9	10.8876	36.2193	bZIP			gb:NM_185652.1 DB_XREF=gi:34898389 TID=OsAffx.10340.1 CNT=1 FEA=mRNA TIER=ConsEnd STK=0 NOTE=sequence(s) not in UniGene DEF=Oryza sativa (japonica cultivar-group) Hypothetical protein (Gene), mRNA. REP_ORG=O. sativa
	Os.54163.1.S1_at	209.5	65.7	60.6	40.4	97.9	47	397.3	413.5	413.8	573.9	746.4	736.6	286.7	174	246.9	543.7	421	354	1591.2	1734.4	2013	3398.4	3485.6	3352.8	8.21266	19.0334	bZIP			gb:AK102250.1 DB_XREF=gi:32987459 TID=Os.54163.1 CNT=1 FEA=FLmRNA TIER=FL STK=1 UG=Os.54163 UG_TITLE=(japonica cultivar-group) cDNA clone:J033088G19, full insert sequence DEF=Oryza sativa (japonica cultivar-group) cDNA clone:J033088G19, full insert sequence. FL=gb:AK102250.1 REP_ORG=O. sativa
	OsAffx.18017.1.S1_at	43.4	6.9	19.5	21.1	64.5	42.4	1.3	2.6	20.8	2.7	33.1	1.6	12.6	67.7	4.7	22.6	77.4	25.4	198.9	49	106.5	213.9	222.4	155.7	3.31628	8.85053	bZIP			tigr:9637.m03120 TID=OsAffx.18017.1 CNT=1 FEA=mRNA TIER=ConsEnd STK=0 NOTE=sequence(s) not in UniGene DEF=hypothetical protein REP_ORG=O. sativa
	Os.19982.1.S1_at	86.5	31.8	31.9	8.8	8.7	29.8	4.5	30.6	10.2	102	63.7	98.1	16.9	111.4	71	78.7	52.2	40.7	30.3	29.7	281.4	524	257.4	155.7	2.97572	9.15962	bZIP			gb:AK119382.1 DB_XREF=gi:37989005 TID=Os.19982.1 CNT=1 FEA=FLmRNA TIER=FL STK=1 UG=Os.19982 UG_TITLE=(japonica cultivar-group) cDNA clone:002-118-F01, full insert sequence DEF=Oryza sativa (japonica cultivar-group) cDNA clone:001-132-B05, full insert sequence. FL=gb:AK119382.1 REP_ORG=O. sativa
	OsAffx.16202.1.S1_at	94.6	10.2	35.8	32.8	56.2	42.4	53.3	45.1	34	79.2	23.7	48.8	78.8	11.1	26.5	179.3	12.7	119	39	28.8	44.3	202.4	324.6	256.1	2.70719	9.18687	bZIP			tigr:9635.m01060 TID=OsAffx.16202.1 CNT=1 FEA=mRNA TIER=ConsEnd STK=0 NOTE=sequence(s) not in UniGene DEF=Similar to bZIP protein - wheat (fragment) REP_ORG=O. sativa
	OsAffx.27416.1.S1_at	11.4	2.8	7.6	7.3	5.8	1.8	5	6.3	38.7	58.6	9.9	24.6	35.8	253.3	207.1	104.8	224.9	278.4	30.2	31.8	110.2	469.3	64.4	616.2	12.1266	40.8512	C2C2-CO-like	LOC_Os06g01340	CCT motif family protein	tigr:9634.m00030 TID=OsAffx.27416.1 CNT=1 FEA=mRNA TIER=ConsEnd STK=0 NOTE=sequence(s) not in UniGene DEF=B-box zinc finger, putative REP_ORG=O. sativa
	OsAffx.14985.1.A1_at	20.5	7	7.6	15.6	10.2	10.4	10.9	23.8	11.1	30	12.1	10.1	4.8	26	14.7	35.2	33.8	34.6	67.3	106.7	137.2	103	297.5	446.3	12.5	49.2046	C2C2-Dof	LOC_Os05g36900	dof domain, zinc finger family protein	tigr:9633.m03401 TID=OsAffx.14985.1 CNT=1 FEA=mRNA TIER=ConsEnd STK=0 NOTE=sequence(s) not in UniGene DEF=Dof domain, zinc finger, putative REP_ORG=O. sativa
	OsAffx.20006.1.S1_at	20.3	18.6	3.9	14.2	24.7	31.7	24.8	25.9	17.5	13.1	10.8	7.7	8.1	19.4	3.8	42.5	14.9	8.1	40.6	70.8	21	56.9	287.5	132.1	4.16719	13.9131	C2C2-Dof	LOC_Os12g38200	expressed protein	tigr:9640.m03713 TID=OsAffx.20006.1 CNT=1 FEA=mRNA TIER=ConsEnd STK=0 NOTE=sequence(s) not in UniGene DEF=Similar to Dof zinc finger protein REP_ORG=O. sativa
	OsAffx.4206.1.S1_at	21	2.3	16	1.8	12.7	4.1	3	2.3	2.2	4.9	3	33.2	11.8	12.6	2.4	15.9	4.8	21.6	23	26.8	43.3	81.1	124.5	40.8	3.8619	10.1	C2C2-Dof	LOC_Os04g58190 | LOC_Os04g58180	expressed protein	tigr:9632.m05685 TID=OsAffx.4206.1 CNT=1 FEA=mRNA TIER=ConsEnd STK=0 NOTE=sequence(s) not in UniGene DEF=Dof domain, zinc finger, putative REP_ORG=O. sativa
	OsAffx.12502.1.S1_at	33.8	27.8	52.1	70.2	7	44.6	61.5	62.4	26.7	218.8	30.6	127.4	224.9	39.7	56.5	109.7	318.7	64.8	618.4	164.9	54.8	463	326.5	463.7	6.59544	20.3149	C2C2-Dof			tigr:9630.m04384 TID=OsAffx.12502.1 CNT=1 FEA=mRNA TIER=ConsEnd STK=0 NOTE=sequence(s) not in UniGene DEF=hypothetical protein REP_ORG=O. sativa
	OsAffx.4120.1.S1_at	70.8	5.2	27.7	25.8	56.5	14.1	21.4	16.2	4	26.5	45.2	33.3	64	39.7	44.6	13.4	14.4	8.6	208.6	14.6	223.5	411.4	263.3	49.6	3.71893	10.4328	C2C2-Dof			tigr:9632.m04644 TID=OsAffx.4120.1 CNT=1 FEA=mRNA TIER=ConsEnd STK=0 NOTE=sequence(s) not in UniGene DEF=hypothetical protein REP_ORG=O. sativa
	OsAffx.20281.1.S1_at	26.2	33.1	58.9	52.8	3.7	31.8	27.2	65.8	46.9	109.9	62.7	12.6	106.1	110	63.6	28.3	104	80	191.9	265.6	219.3	532.3	57.5	395.8	6.0152	18.4497	C2C2-GATA	LOC_Os10g32070	GATA zinc finger family protein	tigr:9638.m02781 TID=OsAffx.20281.1 CNT=2 FEA=mRNA TIER=ConsEnd STK=0 NOTE=sequence(s) not in UniGene DEF=putative transcription factor REP_ORG=O. sativa
	Os.49773.1.S1_at	136.6	59	56.1	110.6	161.2	72.1	93.6	104.2	61.8	158.3	78.4	92	75	89.4	64.9	169.1	142.9	227.6	67.1	100	116.3	450	463.7	292.5	2.79156	9.62621	C2C2-YABBY	LOC_Os03g11600	protein DROOPING LEAF, putative, expressed	gb:AY494713.1 DB_XREF=gi:40362872 GEN=DL TID=Os.49773.1 CNT=2 FEA=FLmRNA TIER=FL STK=1 UG=Os.49773 DEF=Oryza sativa (japonica cultivar-group) drooping leaf (DL) mRNA, complete cds. PROD=drooping leaf FL=gb:AB106553.1 gb:AY494713.1 REP_ORG=O. sativa
	OsAffx.4030.1.S1_at	8.9	10	8.4	10.5	3.3	3	6.8	9.8	3.2	68	95	57.2	20.7	14.9	13.4	16.8	23.9	71.9	62.7	68.1	117.5	361.8	28.6	269.1	25.6286	83.5119	C2H2	LOC_Os04g39520	zinc finger, C2H2 type family protein	tigr:9632.m03746 TID=OsAffx.4030.1 CNT=1 FEA=mRNA TIER=ConsEnd STK=0 NOTE=sequence(s) not in UniGene DEF=C2H2-type zinc finger protein, putative REP_ORG=O. sativa
	OsAffx.15010.1.S1_at	9.6	17.7	4.5	8.7	4.4	12.6	7.7	48.1	6.6	23.2	61.2	7.8	10.1	10.1	8.1	244.4	194.9	20.5	168.3	92.3	73.1	68.2	576.7	41	4.05198	13.2666	C2H2	LOC_Os05g38600	zinc-finger protein 1, putative	tigr:9633.m03585 TID=OsAffx.15010.1 CNT=1 FEA=mRNA TIER=ConsEnd STK=0 NOTE=sequence(s) not in UniGene DEF=Zinc finger, C2H2 type, putative REP_ORG=O. sativa
	Os.55440.1.S1_at	70.2	31.9	45.2	20.1	42.8	22.1	42	18	30.8	85.5	58.2	59.9	60.8	78.1	32	209.5	32.6	95.7	85.3	20.6	41.9	277.7	159.3	258.3	3.67949	13.5653	C2H2	LOC_Os06g51140	zinc finger, C2H2 type family protein, expressed	gb:AK108097.1 DB_XREF=gi:32993306 TID=Os.55440.1 CNT=1 FEA=FLmRNA TIER=FL STK=1 UG=Os.55440 UG_TITLE=(japonica cultivar-group) cDNA clone:002-139-A09, full insert sequence DEF=Oryza sativa (japonica cultivar-group) cDNA clone:002-139-A09, full insert sequence. FL=gb:AK108097.1 REP_ORG=O. sativa
	OsAffx.17040.2.S1_x_at	84.8	155.6	46.5	9.1	20.5	11.7	95.5	16.6	18.2	48	19.6	15.8	87.6	110	21.6	81.2	64.3	252.3	151.7	414	139.3	409.8	716.6	187.9	2.63368	7.07635	C2H2	LOC_Os03g13400	zinc finger, C2H2 type family protein, expressed	tigr:9631.m01271 TID=OsAffx.17040.2 CNT=1 FEA=mRNA TIER=ConsEnd STK=0 NOTE=sequence(s) not in UniGene DEF=Zinc finger, C2H2 type, putative REP_ORG=O. sativa
	Os.50556.2.S1_at	46.3	5.5	8.8	40.6	45.7	14.6	8.5	3.8	8	11.6	10.9	16	24.2	16	19.4	27.5	24.3	19	25.5	49.5	69.3	111.3	197.5	30	2.40389	4.97758	C2H2	LOC_Os12g07280	TRANSPARENT TESTA 1 protein, putative, expressed	gb:AK110904.1 DB_XREF=gi:32996113 TID=Os.50556.2 CNT=1 FEA=FLmRNA TIER=FL STK=1 UG=Os.50556 UG_TITLE=(japonica cultivar-group) cDNA clone:002-173-B06, full insert sequence DEF=Oryza sativa (japonica cultivar-group) cDNA clone:002-173-B06, full insert sequence. FL=gb:AK110904.1 REP_ORG=O. sativa
	OsAffx.22157.1.S1_at	4.8	41	5.8	51	37.4	5.4	4.7	30.5	4.1	120	159.3	73.9	293.7	192.3	186.2	621.9	671.7	425.3	1055.3	462.2	1238.9	1509.7	1585.7	1307.6	29.602	77.6117	C2H2			gb:NM_188228.1 DB_XREF=gi:34903539 GEN=P0001B06.22 TID=OsAffx.22157.1 CNT=1 FEA=mRNA TIER=ConsEnd STK=0 NOTE=sequence(s) not in UniGene DEF=Oryza sativa (japonica cultivar-group) P0001B06.22 (P0001B06.22), mRNA. REP_ORG=O. sativa
	OsAffx.31199.1.S1_at	8.1	14.2	8.7	11	46.9	21	5.5	13.5	8.2	112.8	117.7	32.5	116.2	37.4	11.9	166	40.9	22.5	89.4	118.1	89.6	148.4	293.2	60.8	3.16418	10.4634	C2H2			tigr:9639.m02647 TID=OsAffx.31199.1 CNT=1 FEA=mRNA TIER=ConsEnd STK=0 NOTE=sequence(s) not in UniGene DEF=hypothetical protein REP_ORG=O. sativa
	Os.32457.2.S1_at	3.1	2.3	5.6	5.3	2.1	3.1	5.9	1.9	3.7	14.6	7.1	10.9	66.6	38.4	78.1	37.8	283.6	59.7	572.2	359.5	552.6	1943.4	987.6	1524.5	258.39	974.613	C3H	LOC_Os01g07930	zinc finger C-x8-C-x5-C-x3-H type family protein, expressed	gb:AK107662.1 DB_XREF=gi:32992871 TID=Os.32457.2 CNT=1 FEA=FLmRNA TIER=FL STK=1 UG=Os.32457 UG_TITLE=(japonica cultivar-group) OSJNBa0089K24.18 (OSJNBa0089K24.18), mRNA DEF=Oryza sativa (japonica cultivar-group) cDNA clone:002-131-G11, full insert sequence. FL=gb:AK107662.1 REP_ORG=O. sativa
	Os.197.2.S1_x_at	215.5	122.6	163.1	521.1	532.4	731.7	606.8	505.1	489.6	6055.7	6361.9	5498	1006	889.9	981.8	496.2	692.5	482.9	4984.9	4840.8	5863.4	7784.9	5956	6930.5	9.47178	30.5511	C3H	LOC_Os01g15300	ATP binding protein, putative, expressed	gb:NM_187916.1 DB_XREF=gi:34902915 TID=Os.197.2 CNT=1 FEA=mRNA TIER=ConsEnd STK=0 UG=Os.197 UG_TITLE=(japonica cultivar-group) unnamed protein product (Gene), mRNA DEF=Oryza sativa (japonica cultivar-group) unnamed protein product (Gene), mRNA. REP_ORG=O. sativa
	Os.19086.3.S1_at	19	3.3	36.5	20.3	11	22.7	7.3	5.2	7	76.3	29.2	38.9	6.8	9.6	5.3	34.8	34.4	21.2	42.4	30	59	340	346.8	276.4	9.31507	30.0573	C3H			gb:NM_189952.1 DB_XREF=gi:34906987 GEN=P0413C03.17 TID=Os.19086.3 CNT=1 FEA=mRNA TIER=ConsEnd STK=0 UG=Os.19086 DEF=Oryza sativa (japonica cultivar-group) putative zinc finger protein (P0413C03.17), mRNA. PROD=putative zinc finger protein REP_ORG=O. sativa
	OsAffx.9275.1.S1_at	8.7	6.3	7.7	18.5	48.5	22.2	18.4	11.5	18.4	44.3	38	2.8	48.6	46.4	18.5	204.6	35.4	8.6	208.3	153.1	77.9	574.8	452.6	95.7	9.33196	33.8514	C3HC4			gb:NM_192132.1 DB_XREF=gi:34911347 GEN=P0034C09.5 TID=OsAffx.9275.1 CNT=1 FEA=mRNA TIER=ConsEnd STK=0 NOTE=sequence(s) not in UniGene DEF=Oryza sativa (japonica cultivar-group) P0034C09.5 (P0034C09.5), mRNA. REP_ORG=O. sativa
	Os.9495.1.S1_at	84.2	77.3	35.2	5.1	8.7	53.8	3.6	4.5	2.6	19.2	9.1	51.1	16.2	60.1	8.9	58.1	6.4	48.3	89.9	78.9	184.6	417.5	354.1	228.8	4.20546	9.68001	CCAAT_HAP3	LOC_Os06g17480	nuclear transcription factor Y subunit B-9, putative, expressed	gb:AY062183.1 DB_XREF=gi:37542677 GEN=LEC1A TID=Os.9495.1 CNT=3 FEA=FLmRNA TIER=FL STK=1 UG=Os.9495 DEF=Oryza sativa HAP3 transcriptional-activator (LEC1A) mRNA, complete cds. PROD=HAP3 transcriptional-activator FL=gb:AY062183.1 gb:AK109660.1 REP_ORG=O. sativa
	Os.8747.2.S1_at	287	227.1	157.6	206.4	239.4	200.8	311.2	339.6	270.7	328.7	188.3	217	110.3	237.6	123.7	218.2	430.1	218.2	380.7	90.7	523	685.1	721.3	527.1	2.01737	7.50127	CPP			gb:AK068207.1 DB_XREF=gi:32978225 TID=Os.8747.2 CNT=3 FEA=FLmRNA TIER=FL STK=1 UG=Os.8747 UG_TITLE=(japonica cultivar-group) unknown protein (OSJNAb0022I16.9), mRNA DEF=Oryza sativa (japonica cultivar-group) cDNA clone:J013147L15, full insert sequence. FL=gb:AK068207.1 REP_ORG=O. sativa
	OsAffx.21903.1.S1_at	42.3	33.6	10.4	12.9	14.3	15.4	11.8	13	11.6	91.5	13	54.9	142.7	231	9.4	49.5	77.4	65.9	61.2	248.2	21.8	235.7	377.2	231	5.5721	19.0499	G2-like			gb:NM_189632.1 DB_XREF=gi:34906347 TID=OsAffx.21903.1 CNT=1 FEA=mRNA TIER=ConsEnd STK=0 NOTE=sequence(s) not in UniGene DEF=Oryza sativa (japonica cultivar-group) unnamed protein product (Gene), mRNA. REP_ORG=O. sativa
	OsAffx.29552.2.A1_at	4.7	4.4	4.4	3.5	2.5	5.4	10.5	5.4	3.6	6.3	2.8	2.3	8.1	5.6	2.1	10.6	27.7	5.2	45.6	34.5	47.1	283.2	481.8	50.9	26.9714	121.736	GRAS	LOC_Os03g29480	nodulation signaling pathway 1 protein, putative, expressed	tigr:9631.m02874 TID=OsAffx.29552.2 CNT=1 FEA=mRNA TIER=ConsEnd STK=0 NOTE=sequence(s) not in UniGene DEF=putative transcription factor REP_ORG=O. sativa
	OsAffx.19097.1.S1_at	90.5	94.3	75.4	14.5	23.4	20.7	7.2	48	82.1	39.1	20	29	42.5	39	26.7	133.3	82.8	180.6	173.7	159.8	111.3	372.6	615.7	633.3	6.52916	16.0324	GRAS	LOC_Os11g31100	SCARECROW, putative	tigr:9639.m02820 TID=OsAffx.19097.1 CNT=1 FEA=mRNA TIER=ConsEnd STK=0 NOTE=sequence(s) not in UniGene DEF=RGA1 protein, putative REP_ORG=O. sativa
	OsAffx.19098.1.S1_at	10.5	18.5	3.7	5.8	8.2	4.8	6.3	8.1	5.8	111	10	13.4	29.2	12	10.4	28.8	23.9	24.9	80.4	83.9	37.6	99.6	74.6	138.4	5.38378	20.6296	GRAS	LOC_Os11g31100	SCARECROW, putative	tigr:9639.m02821 TID=OsAffx.19098.1 CNT=1 FEA=mRNA TIER=ConsEnd STK=0 NOTE=sequence(s) not in UniGene DEF=hypothetical protein REP_ORG=O. sativa
	Os.47898.1.A1_at	20.3	10.7	39.3	8.5	33.6	27.1	18.3	6.2	38.2	27.4	46	31.8	10	40.1	46.9	96.5	20.7	17.7	23.8	176.5	64.7	355.3	153.4	34.6	3.90331	10.2851	GRAS	LOC_Os05g49930	DELLA protein GAI, putative, expressed	gb:AK107256.1 DB_XREF=gi:32992465 TID=Os.47898.1 CNT=2 FEA=FLmRNA TIER=FL STK=1 UG=Os.47898 UG_TITLE=(japonica cultivar-group) cDNA clone:002-125-G08, full insert sequence DEF=Oryza sativa (japonica cultivar-group) cDNA clone:002-125-G08, full insert sequence. FL=gb:AK107256.1 REP_ORG=O. sativa
	OsAffx.25100.1.S1_at	133.9	150.6	86.7	130.9	154.3	136.3	74.7	13.3	9.1	39	21.4	10.4	52	69	17.5	69.6	431.3	136.5	168.1	288.4	89.7	690	582.7	172.3	3.77641	8.56717	GRAS	LOC_Os03g15680	nodulation signaling pathway 2 protein, putative	gb:NM_187524.1 DB_XREF=gi:34902133 TID=OsAffx.25100.1 CNT=2 FEA=mRNA TIER=ConsEnd STK=0 NOTE=sequence(s) not in UniGene DEF=Oryza sativa (japonica cultivar-group) hypothetical protein (OJ1041F02.13), mRNA. REP_ORG=O. sativa
	OsAffx.25100.1.S1_x_at	134	97.1	79.9	161.7	138	127.9	47.1	50.5	46.6	6.9	81.9	5.2	88.4	133.1	6.5	275.4	159.2	46.2	113.2	572.1	50.7	600.6	328.5	211.6	2.03154	5.20694	GRAS	LOC_Os03g15680	nodulation signaling pathway 2 protein, putative	gb:NM_187524.1 DB_XREF=gi:34902133 TID=OsAffx.25100.1 CNT=2 FEA=mRNA TIER=ConsEnd STK=0 NOTE=sequence(s) not in UniGene DEF=Oryza sativa (japonica cultivar-group) hypothetical protein (OJ1041F02.13), mRNA. REP_ORG=O. sativa
	Os.1855.1.S1_at	10.2	17.7	16.5	11.5	9.5	13.8	5.4	5.1	7.1	19.7	7.9	18	10.3	8.2	19.7	26.5	60.2	70.9	131.2	145.5	87.5	214	202.4	550.4	12.0904	44.4892	HB	LOC_Os03g51710	KNOX1 domain containing protein, expressed	gb:AB028882.1 DB_XREF=gi:5103722 GEN=OSH3 TID=Os.1855.1 CNT=4 FEA=FLmRNA TIER=FL STK=2 UG=Os.1855 DEF=Oryza sativa mRNA for knotted1-type homeobox protein OSH3, complete cds. PROD=knotted1-type homeobox protein OSH3 FL=gb:AB071664.1 gb:AB071663.1 gb:AB028882.1 REP_ORG=O. sativa
	Os.57416.1.S1_x_at	50.5	22.2	2.9	22.1	2.1	5.6	28.6	36.3	4.4	117.4	47.7	5.9	43.3	93.4	50.9	119.1	19.8	70.9	299.8	104.6	11.4	373	63.4	193.5	3.83168	10.18	HB	LOC_Os06g10600	DNA binding protein, putative, expressed	gb:AB101651.1 DB_XREF=gi:31339108 TID=Os.57416.1 CNT=1 FEA=mRNA TIER=ConsEnd STK=0 UG=Os.57416 UG_TITLE=(japonica cultivar-group) Roc8 mRNA for GL2-type homeodomain protein, partial cds DEF=Oryza sativa (japonica cultivar-group) Roc8 mRNA for GL2-type homeodomain protein, partial cds. REP_ORG=O. sativa
	Os.151.2.S1_at	44.9	31.6	37.7	14.8	4.3	14.4	19.3	29.3	25.9	3.4	31.8	32.7	4	31.1	15	2.7	4.3	20.1	72.8	53.3	41.2	153.2	297	4.1	3.41203	10.0942	HB	LOC_Os03g51690	homeobox protein OSH1, putative, expressed	gb:D16507.1 DB_XREF=gi:452235 GEN=OSH1 TID=Os.151.2 CNT=7 FEA=mRNA TIER=ConsEnd STK=0 UG=Os.151 DEF=Oryza sativa (japonica cultivar-group) OSH1 gene for homeobox protein. PROD=homeobox protein REP_ORG=O. sativa
	OsAffx.21696.1.S1_at	62.6	21.4	17.4	20.6	19.3	0.9	19.9	3	6.6	5.9	28	26	57.1	81.9	27.1	36.5	72.1	33.1	41.4	305.5	245.3	596.2	298.1	424.3	6.77796	22.2644	HB			gb:NM_190851.1 DB_XREF=gi:34908785 GEN=P0415A04.30 TID=OsAffx.21696.1 CNT=1 FEA=mRNA TIER=ConsEnd STK=0 NOTE=sequence(s) not in UniGene DEF=Oryza sativa (japonica cultivar-group) P0415A04.30 (P0415A04.30), mRNA. REP_ORG=O. sativa
	OsAffx.13477.1.S1_at	5.6	3.8	8.5	3.5	8.8	5.6	10.8	5.4	8	59.7	50.9	8.8	6.4	53	6.9	41.9	30.1	30.7	105.8	97.5	32.6	97.4	268	60.9	9.02778	36.7397	HSF			tigr:9631.m05231 TID=OsAffx.13477.1 CNT=1 FEA=mRNA TIER=ConsEnd STK=0 NOTE=sequence(s) not in UniGene DEF=hypothetical protein REP_ORG=O. sativa
	Os.49210.1.S1_at	753.9	843.6	716.1	792.3	816.7	854.2	527.9	486.8	435.6	3098.3	3295.2	3245.7	3033.8	3319.1	3562	3554.8	3996.8	4717.4	3166	3531	4787.5	4524.5	4894.9	4474.4	5.29677	23.4282	Jumonji	LOC_Os05g23670	jmjC domain containing protein, expressed	gb:AK066463.1 DB_XREF=gi:32976481 TID=Os.49210.1 CNT=6 FEA=FLmRNA TIER=FL STK=2 UG=Os.49210 UG_TITLE=(japonica cultivar-group) cDNA clone:J013065F17, full insert sequence DEF=Oryza sativa (japonica cultivar-group) cDNA clone:J013065F17, full insert sequence. FL=gb:AK066463.1 gb:AK060568.1 REP_ORG=O. sativa
	Os.6505.1.S1_at	216	215.8	153	129.4	135.1	191	97.1	84.5	101	189.2	114	97.1	53.4	11.5	49.4	130	147.2	82.7	65.6	371.2	505.6	503.1	469.3	391.5	2.17269	6.37801	Jumonji	LOC_Os03g31594	zinc finger, RING-type, putative, expressed	gb:AK059145.1 DB_XREF=gi:32969163 TID=Os.6505.1 CNT=10 FEA=FLmRNA TIER=FL STK=1 UG=Os.6505 UG_TITLE=(japonica cultivar-group) cDNA clone:001-023-A12, full insert sequence DEF=Oryza sativa (japonica cultivar-group) cDNA clone:001-023-A12, full insert sequence. FL=gb:AK059145.1 REP_ORG=O. sativa
	OsAffx.13634.1.S1_at	80.1	54.3	60.5	47.7	67.4	47.8	40.4	53	63.8	43.5	86.1	64.5	100.4	159.7	119.1	53.9	245.5	247	329.8	405.6	271.7	606	462.1	407.9	5.76904	33.4822	Jumonji			tigr:9632.m00214 TID=OsAffx.13634.1 CNT=1 FEA=mRNA TIER=ConsEnd STK=0 NOTE=sequence(s) not in UniGene DEF=hypothetical protein REP_ORG=O. sativa
	Os.320.2.S1_a_at	6	3.7	5.7	3.9	6.6	14.5	3.3	2.8	1	15.6	5.4	4.1	62.3	4.3	1.7	12.5	29.3	10.2	385.7	61.7	26.4	334	404.7	46	23.0345	84.7925	MADS	LOC_Os01g10504	MADS-box transcription factor 3, putative, expressed	gb:AY553724.1 DB_XREF=gi:45387426 TID=Os.320.2 CNT=2 FEA=FLmRNA TIER=FL STK=1 UG=Os.320 DEF=Oryza sativa (japonica cultivar-group) MADS-like protein RMADS222 mRNA, complete cds. PROD=MADS-like protein RMADS222 FL=gb:AY553724.1 REP_ORG=O. sativa
	OsAffx.11096.1.S1_at	17.3	3.3	1.4	5.1	25.2	6.6	3.7	26.4	19.8	6.5	7.8	14.6	20.2	26.6	5.9	117.4	111.5	7.7	121.3	22	29.9	312	211.7	127.4	8.01894	19.9093	MADS	LOC_Os01g18420	MADS-box transcription factor PHERES2, putative	tigr:9629.m01789 TID=OsAffx.11096.1 CNT=2 FEA=mRNA TIER=ConsEnd STK=0 NOTE=sequence(s) not in UniGene DEF=SRF-type transcription factor (DNA-binding and dimerisation domain), putative REP_ORG=O. sativa
	Os.28968.1.S1_at	57.6	46	22.1	54.2	51.2	75.2	40.3	60.4	45.7	31.5	78.4	62.8	5	39.8	26.5	211.8	83.4	99.2	116.4	402.5	135.4	337.4	394.6	262.4	4.4867	19.5447	MADS	LOC_Os01g68560	SRF-type transcription factor family protein, expressed	gb:AK110828.1 DB_XREF=gi:32996037 TID=Os.28968.1 CNT=2 FEA=FLmRNA TIER=FL STK=1 UG=Os.28968 UG_TITLE=(japonica cultivar-group) P0470A12.40 (P0470A12.40), mRNA DEF=Oryza sativa (japonica cultivar-group) cDNA clone:002-171-H11, full insert sequence. FL=gb:AK110828.1 REP_ORG=O. sativa
	OsAffx.21377.1.S1_at	4.6	3	1.7	2.9	22.9	4.6	9.7	10.2	9	40.3	29.6	23.8	51.5	22.6	12.3	8.5	14.1	14.2	87.1	18.8	7	134.5	151.2	13.2	5.87336	19.3691	MADS			gb:NM_192713.1 DB_XREF=gi:34912509 GEN=P0704D04.29 TID=OsAffx.21377.1 CNT=1 FEA=mRNA TIER=ConsEnd STK=0 NOTE=sequence(s) not in UniGene DEF=Oryza sativa (japonica cultivar-group) P0704D04.29 (P0704D04.29), mRNA. REP_ORG=O. sativa
	OsAffx.12568.1.S1_at	2.9	1.5	15.4	26.3	8.9	0.9	17.2	31.2	13.2	2.3	0.5	0.9	1.4	3.3	0.5	7.4	3.5	4.5	6.8	9.8	17.1	131.4	106.1	3.8	3.40064	8.63421	MADS			tigr:9630.m04882 TID=OsAffx.12568.1 CNT=1 FEA=mRNA TIER=ConsEnd STK=0 NOTE=sequence(s) not in UniGene DEF=SRF-type transcription factor (DNA-binding and dimerisation domain), putative REP_ORG=O. sativa
	Os.38190.1.A1_s_at	949.1	804.8	986.1	789.9	800.4	848.7	408.3	319.8	384.3	475	516.5	473.7	287.8	330.7	310.5	453.9	433.4	443.5	1415.1	2133.8	1971.5	2666.3	2700.6	2528.8	2.70388	7.68333	MADS			gb:BM419114 DB_XREF=gi:18385915 DB_XREF=R009E09 CLONE=R009E09 TID=Os.38190.1 CNT=2 FEA=EST TIER=ConsEnd STK=0 UG=Os.38190 UG_TITLE=Transcribed sequences REP_ORG=O. sativa
	OsAffx.2811.1.S1_at	9.9	6	5.6	24.5	4.7	3.6	1.4	7.8	1.3	59	108.7	95.5	10.1	29.4	19.7	206.3	48.2	105.1	42.5	194	113.5	107	311.7	215.2	8.78367	29.4673	MYB	LOC_Os02g30700	myb-like DNA-binding domain containing protein	tigr:9630.m02943 TID=OsAffx.2811.1 CNT=1 FEA=mRNA TIER=ConsEnd STK=0 NOTE=sequence(s) not in UniGene DEF=Myb-like DNA-binding domain, putative REP_ORG=O. sativa
	OsAffx.3222.1.A1_at	161.4	124.7	98.3	92.1	73.7	66	76.1	19.5	15.4	50.8	16.8	9.5	58.7	8.7	27	103.1	77.3	70.7	163.7	174.5	619.4	580.5	773	287.7	3.59665	10.7819	MYB	LOC_Os03g13310	MYB109, putative, expressed	tigr:9631.m01261 TID=OsAffx.3222.1 CNT=1 FEA=mRNA TIER=ConsEnd STK=0 NOTE=sequence(s) not in UniGene DEF=Similar to AF424588 AT3g50060F3A4_140 REP_ORG=O. sativa
	OsAffx.24606.2.S1_at	4.3	56.1	15.2	7.8	5.5	6.9	6.2	4.9	4.9	9.7	9.9	3.3	191.1	218	137.3	23.8	11.6	8	215.8	30.7	82.7	28.5	316.6	22.5	3.40642	10.6945	MYB	LOC_Os04g38740	DNA binding protein, putative, expressed	tigr:9632.m03658 TID=OsAffx.24606.2 CNT=1 FEA=mRNA TIER=ConsEnd STK=0 NOTE=sequence(s) not in UniGene DEF=Myb-like DNA-binding domain, putative REP_ORG=O. sativa
	Os.54934.1.S1_at	92.6	54.3	74.3	98	146.8	99.9	23.6	55.3	58.1	287.6	313.9	221.5	26.3	20.9	145.2	87.8	201	19.4	128.7	446.2	463.5	320.7	678	313.8	3.03951	10.2726	MYB	LOC_Os05g37060	DNA binding protein, putative, expressed	gb:AK107134.1 DB_XREF=gi:32992343 TID=Os.54934.1 CNT=3 FEA=FLmRNA TIER=FL STK=1 UG=Os.54934 UG_TITLE=(japonica cultivar-group) cDNA clone:002-124-C08, full insert sequence DEF=Oryza sativa (japonica cultivar-group) cDNA clone:002-124-C08, full insert sequence. FL=gb:AK107134.1 REP_ORG=O. sativa
	Os.49202.1.S1_at	175.7	168.2	270.6	210.6	213.8	350.4	278.6	253.2	269.3	783.5	1063.8	1142.5	249.1	206.3	283.5	350.6	297.1	300.6	932.8	675.5	1075.1	944	1188.5	978	3.03596	14.2858	MYB	LOC_Os07g04700	MYB transcription factor, putative, expressed	gb:AK065452.1 DB_XREF=gi:32975470 TID=Os.49202.1 CNT=4 FEA=FLmRNA TIER=FL STK=1 UG=Os.49202 UG_TITLE=(japonica cultivar-group) cDNA clone:J013025M19, full insert sequence DEF=Oryza sativa (japonica cultivar-group) cDNA clone:J013025M19, full insert sequence. FL=gb:AK065452.1 REP_ORG=O. sativa
	Os.3389.1.A1_at	84.3	43.7	38.8	6.4	5.9	2.9	5.9	27.1	26.2	115.3	54.8	58.7	97.4	37.8	43	20.3	9.2	30.2	234.1	20.7	266.2	393.1	235.9	41	2.79834	7.90514	MYB	LOC_Os12g03150	MYB60, putative, expressed	gb:AK106719.1 DB_XREF=gi:32991928 TID=Os.3389.1 CNT=1 FEA=FLmRNA TIER=FL STK=1 UG=Os.3389 UG_TITLE=O.sativa mRNA for myb factor, 1308 bp DEF=Oryza sativa (japonica cultivar-group) cDNA clone:002-114-G05, full insert sequence. FL=gb:AK106719.1 REP_ORG=O. sativa
	Os.24983.1.S1_at	480.3	511.7	494.1	623.8	523.4	578.7	425.4	505.6	435.1	340.8	258.6	340.5	342.2	372.4	314.3	1243	1049.7	1444	981	503.4	1501.4	1849	1525	1317.9	2.44469	16.1305	MYB	LOC_Os07g43420	myb, DNA-binding, putative, expressed	gb:AK063426.1 DB_XREF=gi:32973444 TID=Os.24983.1 CNT=7 FEA=FLmRNA TIER=FL STK=1 UG=Os.24983 UG_TITLE=(japonica cultivar-group) similar to transcription factor MYB124 (P0506F02.7), mRNA DEF=Oryza sativa (japonica cultivar-group) cDNA clone:001-115-D02, full insert sequence. FL=gb:AK063426.1 REP_ORG=O. sativa
	Os.45888.1.S1_at	25.6	5.7	6.1	14	14.6	48	107.3	98	112.6	85.5	33	22.3	4.4	3.6	5.5	209.9	130.3	32.8	142.3	164.1	52.3	270.1	571.5	37.2	2.39876	4.88956	MYB	LOC_Os01g45090	transcription factor MYB21, putative, expressed	gb:NM_192243.1 DB_XREF=gi:34911569 GEN=P0004A09.7 TID=Os.45888.1 CNT=2 FEA=mRNA TIER=ConsEnd STK=0 UG=Os.45888 DEF=Oryza sativa (japonica cultivar-group) putative Myb-like transcription factor (P0004A09.7), mRNA. PROD=putative Myb-like transcription factor REP_ORG=O. sativa
	Os.42406.2.S1_at	15.4	8.2	4	6.6	12.3	14.6	18.7	6.8	21.5	8.3	11.7	4.8	25.2	5.7	18.6	15.3	17.3	12.6	60.9	66.1	30.4	92.3	44.2	227.8	4.29302	13.3771	MYB	LOC_Os01g63444	expressed protein	gb:NM_190651.1 DB_XREF=gi:34908385 GEN=P0529E05.19 TID=Os.42406.2 CNT=1 FEA=mRNA TIER=ConsEnd STK=0 UG=Os.42406 UG_TITLE=(japonica cultivar-group) P0529E05.19 (P0529E05.19), mRNA DEF=Oryza sativa (japonica cultivar-group) P0529E05.19 (P0529E05.19), mRNA. REP_ORG=O. sativa
	OsAffx.13578.1.S1_at	40.1	23.8	21.5	41.7	41.5	35.7	34.5	28.6	19.2	86.5	195.1	92.9	10.4	5.1	23.6	154	73.9	16.5	29.9	469.1	99.7	223.1	291.9	280.2	6.71942	28.1532	MYB-related	LOC_Os03g62100	DNA binding protein, putative	tigr:9631.m06132 TID=OsAffx.13578.1 CNT=1 FEA=mRNA TIER=ConsEnd STK=0 NOTE=sequence(s) not in UniGene DEF=putative myb-like protein REP_ORG=O. sativa
	OsAffx.32008.1.S1_at	57.4	55.4	31.7	13.8	26.7	28.5	61.9	68.7	19.7	36.7	6.1	19.2	47.1	12.9	6.8	82.2	90	47.8	49.6	129.4	304.3	398.1	340.7	251.8	4.95924	14.7441	MYB-related	LOC_Os12g33950	DNA binding protein, putative	tigr:9640.m03280 TID=OsAffx.32008.1 CNT=1 FEA=mRNA TIER=ConsEnd STK=0 NOTE=sequence(s) not in UniGene DEF=Myb-like DNA-binding domain, putative REP_ORG=O. sativa
	OsAffx.27493.1.S1_at	26.1	3.1	1.6	2.8	16.8	1.1	2.4	20.8	9.1	5.7	32	18.7	38.7	86.4	19.2	52.6	66.4	37.8	15.2	56.5	21	136.3	43.5	110.3	4.22605	10.6039	MYB-related	LOC_Os06g07640	myb-like DNA-binding domain, SHAQKYF class family protein	tigr:9634.m00697 TID=OsAffx.27493.1 CNT=1 FEA=mRNA TIER=ConsEnd STK=0 NOTE=sequence(s) not in UniGene DEF=hypothetical protein REP_ORG=O. sativa
	Os.3818.1.S1_a_at	204.8	259	256.9	392.3	367.9	290.5	670.5	817.9	673.4	7	8.2	7.6	119.7	168	43.3	76.7	322.4	153.8	1633.2	750.3	1493.1	3579.4	3404.7	3223.2	4.16273	13.2427	MYB-related	LOC_Os01g09280	myb-related transcription activator, putative, expressed	gb:AK071611.1 DB_XREF=gi:32981634 TID=Os.3818.1 CNT=9 FEA=FLmRNA TIER=FL STK=2 UG=Os.3818 UG_TITLE=(japonica cultivar-group) unnamed protein product (Gene), mRNA DEF=Oryza sativa (japonica cultivar-group) cDNA clone:J023105I20, full insert sequence. FL=gb:AK071611.1 REP_ORG=O. sativa
	Os.49775.1.S1_at	196.4	255.5	281.3	240	280.3	218	433.2	475.3	591.1	666.1	526.8	547.3	283.8	454.3	540.4	458.7	685.2	761.6	1236.3	1318	1394.1	1433.1	2560.6	2192.5	3.70919	13.6547	MYB-related	LOC_Os06g08290	terminal acidic SANT 1, putative, expressed	gb:AY429017.1 DB_XREF=gi:40388418 GEN=AID1 TID=Os.49775.1 CNT=1 FEA=FLmRNA TIER=FL STK=1 UG=Os.49775 DEF=Oryza sativa (japonica cultivar-group) ANTHER INDEHISCENCE1 (AID1) mRNA, complete cds. PROD=ANTHER INDEHISCENCE1 FL=gb:AY429017.1 REP_ORG=O. sativa
	Os.53311.1.S1_at	426.9	341.3	312.5	179.3	169.4	194.3	226.6	272.7	216.8	204.3	191	298.1	398.5	376.8	406.8	736.9	844.3	909.7	979.9	591.6	1104.9	1564.6	1109.1	1557	3.64722	15.0519	MYB-related	LOC_Os07g49530	terminal acidic SANT 1, putative, expressed	gb:AK071940.1 DB_XREF=gi:32981963 TID=Os.53311.1 CNT=1 FEA=FLmRNA TIER=FL STK=1 UG=Os.53311 UG_TITLE=(japonica cultivar-group) cDNA clone:J013077N22, full insert sequence DEF=Oryza sativa (japonica cultivar-group) cDNA clone:J013077N22, full insert sequence. FL=gb:AK071940.1 REP_ORG=O. sativa
	Os.15338.1.S1_a_at	3018.1	3313.6	3814.4	33	47.7	278.7	550.1	596.5	585	143.7	147.8	129.7	342.6	402.3	446.6	3607	3172.6	4085.3	3600.2	1506.2	6206.4	9686.2	11521.9	11365.4	2.9796	6.47866	MYB-related	LOC_Os01g34060	DNA binding protein, putative, expressed	gb:AY151042.1 DB_XREF=gi:24850302 TID=Os.15338.1 CNT=1 FEA=FLmRNA TIER=FL STK=1 UG=Os.15338 DEF=Oryza sativa (japonica cultivar-group) transcription factor MYBS1 mRNA, complete cds. PROD=transcription factor MYBS1 FL=gb:AY151042.1 REP_ORG=O. sativa
	OsAffx.694.1.S1_at	12.6	27.1	8.7	35.9	3.6	49.4	42.2	53.6	46.4	61.8	63.1	33.7	91.5	54.7	98.1	176.1	29.3	58.2	89.6	81.9	98.2	227.6	283.9	49.3	4.24627	10.4357	MYB-related			gb:NM_193509.1 DB_XREF=gi:34914101 GEN=B1064G04.30 TID=OsAffx.694.1 CNT=1 FEA=mRNA TIER=ConsEnd STK=0 NOTE=sequence(s) not in UniGene DEF=Oryza sativa (japonica cultivar-group) B1064G04.30 (B1064G04.30), mRNA. REP_ORG=O. sativa
	OsAffx.25677.1.S1_at	33.1	30.8	65.3	27.4	42.1	7.1	17.5	17.2	1	60.7	26.5	51.3	17.2	34.1	12.4	19.6	59.9	8.6	395.2	15.8	9.1	216.3	454.8	36.6	3.3124	9.77626	MYB-related			tigr:9631.m05005 TID=OsAffx.25677.1 CNT=1 FEA=mRNA TIER=ConsEnd STK=0 NOTE=sequence(s) not in UniGene DEF=Myb-like DNA-binding domain, putative REP_ORG=O. sativa
	OsAffx.7265.1.S1_at	7.3	7.5	11.1	4.5	7.3	4.5	8.8	7.9	2.9	10.7	4.1	4.2	26.2	6.2	8.8	22.7	31.4	40.5	47.3	61.1	45.4	386.6	85.5	95.7	8.62162	35.378	NAC	LOC_Os11g31380	no apical meristem protein	tigr:9639.m02847 TID=OsAffx.7265.1 CNT=1 FEA=mRNA TIER=ConsEnd STK=0 NOTE=sequence(s) not in UniGene DEF=hypothetical protein REP_ORG=O. sativa
	OsAffx.13243.1.S1_at	3.7	3	2.3	8.4	6.6	10.8	38.6	37.7	18.9	15.8	64.1	78.7	18	11.3	6.6	148.8	15.5	57.1	76.4	40.3	33.9	114.6	669.4	233	6.03627	15.2209	NAC	LOC_Os03g39050	no apical meristem protein	tigr:9631.m03752 TID=OsAffx.13243.1 CNT=1 FEA=mRNA TIER=ConsEnd STK=0 NOTE=sequence(s) not in UniGene DEF=No apical meristem (NAM) protein, putative REP_ORG=O. sativa
	OsAffx.19779.2.S1_at	9.5	46.6	41.7	5.3	2.9	51.3	12.6	24.4	14.3	110.5	19.3	41.8	111.5	39.4	33.1	184.3	48	44.7	102.1	42.3	199.2	279	324.5	130.3	5.4386	13.6923	NAC	LOC_Os12g22940	no apical meristem protein	tigr:9640.m02174 TID=OsAffx.19779.2 CNT=1 FEA=mRNA TIER=ConsEnd STK=0 NOTE=sequence(s) not in UniGene DEF=No apical meristem (NAM) protein, putative REP_ORG=O. sativa
	Os.18337.2.S1_x_at	74.5	7.5	84.1	6.7	9.3	7.4	50.7	61.7	32.9	41.5	4.4	11.4	142.8	65.9	8.7	27.2	91.9	86.3	271.8	51.9	63.6	219.5	465.4	416.9	4.95719	12.1054	NAC	LOC_Os01g29840	NAC domain-containing protein 77, putative, expressed	gb:BI802765 DB_XREF=gi:16575469 DB_XREF=H089C04 CLONE=H089C04 TID=Os.18337.2 CNT=12 FEA=mRNA TIER=ConsEnd STK=0 UG=Os.18337 UG_TITLE=(japonica cultivar-group) OsNAC4-like protein (B1109A06.25), mRNA REP_ORG=O. sativa
	OsAffx.22284.1.S1_at	9.4	11.4	27	11.9	12.4	5.7	5.8	9.6	11.5	91.1	2.7	11	84.8	27.9	33.9	43.7	92.6	79.4	71	29.7	39.5	95.2	84.5	33.5	3.12963	11.6083	NAC	LOC_Os03g03540	ANAC037, putative, expressed	tigr:9631.m00265 TID=OsAffx.22284.1 CNT=2 FEA=mRNA TIER=ConsEnd STK=0 NOTE=sequence(s) not in UniGene DEF=No apical meristem (NAM) protein, putative REP_ORG=O. sativa
	OsAffx.22617.1.S1_at	21.4	12.7	2	2.8	0.9	2	11.2	12.6	10.7	55.2	4.1	3.1	5.9	67.5	9.7	8	122.2	28.4	8.3	163.1	53.9	84.5	140.9	121.9	5.69626	16.292	NAC			gb:NM_185312.1 DB_XREF=gi:34897709 TID=OsAffx.22617.1 CNT=1 FEA=mRNA TIER=ConsEnd STK=0 NOTE=sequence(s) not in UniGene DEF=Oryza sativa (japonica cultivar-group) hypothetical protein (Gene), mRNA. REP_ORG=O. sativa
	Os.14047.2.S1_at	3.1	8.9	32.8	9.9	4.3	3.5	2.2	2.9	6.4	4.1	12.8	9	27.2	9.3	7.7	32	11.1	40.4	23	48.8	163.9	78	301.8	33.3	2.37805	7.25919	NAC			gb:NM_189971.1 DB_XREF=gi:34907025 GEN=P0482D04.6 TID=Os.14047.2 CNT=1 FEA=mRNA TIER=ConsEnd STK=0 UG=Os.14047 UG_TITLE=(japonica cultivar-group) contains EST C27594(C52325) unknown protein (P0482D04.6), mRNA DEF=Oryza sativa (japonica cultivar-group) contains EST C27594(C52325) unknown protein (P0482D04.6), mRNA. REP_ORG=O. sativa
	OsAffx.24058.1.S1_at	29.2	62.6	39	65.3	33.7	9.8	16.8	43.7	41.6	378.6	521	362.5	836.5	925.4	1231.3	480.6	598.1	957.5	1995.1	1340.1	2130.2	4260.6	2556.2	4024.1	61.6248	215.486	Orphans	LOC_Os02g01990	CCT motif family protein	tigr:9630.m00098 TID=OsAffx.24058.1 CNT=1 FEA=mRNA TIER=ConsEnd STK=0 NOTE=sequence(s) not in UniGene DEF=Similar to AY082959 CONSTANS-like protein CO5 REP_ORG=O. sativa
	OsAffx.12861.3.S1_x_at	48.5	5.6	41.4	31.8	20.2	8.5	8	4.9	15.2	15.1	98.4	53.3	62.1	85.9	47.3	105.4	135.3	13.5	230.9	142	101.1	316.9	251.4	144.1	5.18351	14.1128	Orphans	LOC_Os10g12140 | LOC_Os08g37120 | LOC_Os03g14600 | LOC_Os06g10740	transposon protein, putative, unclassified	tigr:9636.m03727 TID=OsAffx.12861.3 CNT=1 FEA=mRNA TIER=ConsEnd STK=0 NOTE=sequence(s) not in UniGene DEF=hypothetical protein REP_ORG=O. sativa
	OsAffx.26141.3.S1_x_at	41.4	14.5	19.8	13.8	24.8	12.8	19.9	8.5	15.1	2.2	5.3	38.2	34.1	72.6	29.5	12.8	75.2	29.8	19.8	76.7	156.7	218.4	189.7	21.3	4.58213	17.6577	Orphans	LOC_Os07g28760 | LOC_Os01g43010 | LOC_Os04g46690 | LOC_Os04g25210	transposon protein, putative, unclassified	tigr:9635.m02797 TID=OsAffx.26141.3 CNT=1 FEA=mRNA TIER=ConsEnd STK=0 NOTE=sequence(s) not in UniGene DEF=hAT family dimerisation domain, putative REP_ORG=O. sativa
	OsAffx.31603.1.S1_at	28.2	49	45.3	25	22.2	16.9	31.8	2.2	38.1	77.5	34.6	50.1	40.8	40.5	2.9	25.5	107.2	21.9	121.6	110.4	199.1	318.8	200.5	215.3	4.39388	12.861	Orphans	LOC_Os12g05940	transposon protein, putative, unclassified	tigr:9640.m00514 TID=OsAffx.31603.1 CNT=1 FEA=mRNA TIER=ConsEnd STK=0 NOTE=sequence(s) not in UniGene DEF=FAR1 family, putative REP_ORG=O. sativa
	OsAffx.15311.1.S1_at	33.6	2.1	10.1	15.1	22	6.1	3.9	5.9	2.8	20.5	13.5	35.8	87.9	7.8	3.7	11.6	16.4	3.7	41.2	196.1	147	53.5	586.8	104.4	4.375	12.827	Orphans	LOC_Os06g08450	response regulator receiver domain containing protein	tigr:9634.m00786 TID=OsAffx.15311.1 CNT=1 FEA=mRNA TIER=ConsEnd STK=0 NOTE=sequence(s) not in UniGene DEF=histidine kinase, putative REP_ORG=O. sativa
	OsAffx.30515.1.S1_x_at	66	17.9	56.9	35.9	25.7	59.9	11.4	8.7	38.2	52.1	97.2	57.8	69.4	77.4	12	15.5	138.4	61.4	175.3	124.4	232.4	278.2	242.6	317.9	4.21515	11.2861	Orphans	LOC_Os02g29410 | LOC_Os03g19750 | LOC_Os10g29070	transposon protein, putative, unclassified	tigr:9638.m02475 TID=OsAffx.30515.1 CNT=3 FEA=mRNA TIER=ConsEnd STK=0 NOTE=sequence(s) not in UniGene DEF=hAT family dimerisation domain, putative REP_ORG=O. sativa
	Os.22468.1.A1_at	83.9	91.9	59.7	8	67.8	3.2	38	18.3	36.5	104.9	148.5	128.2	148.4	154.9	162.5	217.3	127.2	277.8	131.9	370.6	397.6	379.8	611.6	356.5	4.13275	10.3252	Orphans	LOC_Os04g13480	sensor protein LuxQ, putative, expressed	gb:CA762493 DB_XREF=gi:25806532 DB_XREF=BR060003B20H02.ab1 CLONE=BR060003B20H02.ab1 TID=Os.22468.1 CNT=2 FEA=EST TIER=ConsEnd STK=0 UG=Os.22468 UG_TITLE=Transcribed sequence with weak similarity to protein ref:NP_187078.1 (A.thaliana) putative response regulator protein REP_ORG=O. sativa
	OsAffx.15176.1.S1_at	119.1	46.6	32.2	50.3	55.4	29.1	25.6	66.7	50.2	93.5	17.9	84.8	31.6	76.3	48	152.4	98.7	105.2	97	109.7	219	330.2	349.3	255.8	2.77246	9.82832	Orphans	LOC_Os05g50130	homeobox associated leucine zipper family protein	tigr:9633.m04714 TID=OsAffx.15176.1 CNT=1 FEA=mRNA TIER=ConsEnd STK=0 NOTE=sequence(s) not in UniGene DEF=Homeobox associated leucine zipper, putative REP_ORG=O. sativa
	Os.47324.1.S1_s_at	43.8	2.5	3.7	18.6	1.3	2.7	0.5	21.2	33.5	70.4	93.1	97	3.9	112.3	2.5	19	36.2	2.7	92.7	9.7	22.5	105.4	120.8	60.5	2.40639	5.69652	Orphans	LOC_Os03g53100	two-component response regulator ARR22, putative, expressed	gb:AK108126.1 DB_XREF=gi:32993335 TID=Os.47324.1 CNT=1 FEA=FLmRNA TIER=FL STK=1 UG=Os.47324 UG_TITLE=(japonica cultivar-group) cDNA clone:002-139-D05, full insert sequence DEF=Oryza sativa (japonica cultivar-group) cDNA clone:002-139-D05, full insert sequence. FL=gb:AK108126.1 REP_ORG=O. sativa
	OsAffx.26141.4.S1_x_at	6	9.8	12.4	12.5	19.2	26.6	1.4	47.1	37.2	5.2	53.2	1.7	47.5	15.2	26.4	170.5	66.9	38.9	26.3	16.3	116.1	111.7	403.2	53.9	2.37155	6.12417	Orphans	LOC_Os07g28760 | LOC_Os01g43010 | LOC_Os04g25210	transposon protein, putative, unclassified	tigr:9632.m02360 TID=OsAffx.26141.4 CNT=1 FEA=mRNA TIER=ConsEnd STK=0 NOTE=sequence(s) not in UniGene DEF=hAT family dimerisation domain, putative REP_ORG=O. sativa
	Os.57359.1.S1_at	75.8	121.5	111.4	77.2	101.6	95.4	232.4	142.1	211.4	510.4	505.7	386.6	368.9	377.1	435.5	100.3	244.7	234.2	300	202	320.7	446.8	808.7	433.5	2.17599	6.66926	Orphans	LOC_Os01g43010	transposon protein, putative, unclassified, expressed	gb:AK111368.1 DB_XREF=gi:32996577 TID=Os.57359.1 CNT=1 FEA=FLmRNA TIER=FL STK=1 UG=Os.57359 UG_TITLE=(japonica cultivar-group) cDNA clone:002-182-A02, full insert sequence DEF=Oryza sativa (japonica cultivar-group) cDNA clone:002-182-A02, full insert sequence. FL=gb:AK111368.1 REP_ORG=O. sativa
	OsAffx.10912.2.S1_at	59.5	41.7	66.9	49.4	22.1	8.5	20.5	8.1	4.7	14.9	96.3	31.8	19.7	23.8	4.9	103.6	210.2	72.3	226.5	366	500.4	544.7	844.1	338.9	8.142	21.7323	Orphans			gb:NM_184328.1 DB_XREF=gi:34895735 GEN=P0019D06.26 TID=OsAffx.10912.2 CNT=1 FEA=mRNA TIER=ConsEnd STK=0 NOTE=sequence(s) not in UniGene DEF=Oryza sativa (japonica cultivar-group) P0019D06.26 (P0019D06.26), mRNA. REP_ORG=O. sativa
	Os.54248.1.S1_at	3.5	2.9	3.1	144.6	204	115.1	518	307.6	431.3	1011.8	1055.7	1116.5	246.8	14.5	178.7	17.7	42.9	65.6	1115.6	1778.5	1235.1	1811.5	3002.5	3396.1	5.79633	14.705	PHD	LOC_Os08g31930	ubiquitin-protein ligase/ zinc ion binding protein, putative, expressed	gb:AK102789.1 DB_XREF=gi:32987998 TID=Os.54248.1 CNT=1 FEA=FLmRNA TIER=FL STK=1 UG=Os.54248 UG_TITLE=(japonica cultivar-group) cDNA clone:J033107O17, full insert sequence DEF=Oryza sativa (japonica cultivar-group) cDNA clone:J033107O17, full insert sequence. FL=gb:AK102789.1 REP_ORG=O. sativa
	OsAffx.17936.1.S1_s_at	25.3	58.6	35.9	65.9	87	66.3	90.8	67.3	58.9	135.9	118.8	114.9	44.6	74.7	80.7	36.1	54	144.6	365.1	330	76.5	738.5	329.7	463.8	5.10793	19.0442	PHD	LOC_Os09g27620	male sterility 1 protein, putative, expressed	tigr:9637.m02424 TID=OsAffx.17936.1 CNT=1 FEA=mRNA TIER=ConsEnd STK=0 NOTE=sequence(s) not in UniGene DEF=PHD-finger, putative REP_ORG=O. sativa
	Os.39958.1.A1_s_at	99.1	72.6	60.1	2	6.2	20.3	61.4	72.5	39.9	43.4	29.8	21.6	4.2	3.5	4.8	176.8	138.2	8.4	32.4	154.8	256.4	311.7	565.6	19.2	3.14531	7.92662	PHD	LOC_Os01g65600	PHD-finger family protein, expressed	gb:CB650010 DB_XREF=gi:29645003 DB_XREF=OSJNEb14D24.r CLONE=OSJNEb14D24 TID=Os.39958.1 CNT=2 FEA=EST TIER=ConsEnd STK=2 UG=Os.39958 UG_TITLE=Transcribed sequence with weak similarity to protein ref:NP_564424.1 (A.thaliana) expressed protein (Arabidopsis thaliana) REP_ORG=O. sativa
	Os.54501.1.S1_at	85.8	55.3	63.4	126.7	185.8	225.6	174.4	157.8	157.7	8.4	50.9	94.4	10.2	48	71.9	70.9	13.9	74.3	301	154.7	396.6	612.4	803.5	602.7	2.71454	8.13746	PHD	LOC_Os11g12650	PHD-finger family protein, expressed	gb:AK105440.1 DB_XREF=gi:32990649 TID=Os.54501.1 CNT=1 FEA=FLmRNA TIER=FL STK=1 UG=Os.54501 UG_TITLE=(japonica cultivar-group) cDNA clone:001-124-H10, full insert sequence DEF=Oryza sativa (japonica cultivar-group) cDNA clone:001-124-H10, full insert sequence. FL=gb:AK105440.1 REP_ORG=O. sativa
	OsAffx.23485.1.S1_at	38.8	7.3	31	24.3	11.9	2.4	19.1	33.4	48.8	21.5	33.9	66.1	59.1	3.1	43.3	65.2	102.7	34	202.9	35.8	153.9	328.9	256.7	86	5.26025	15.1431	PLATZ	LOC_Os01g33350	expressed protein	tigr:9629.m03124 TID=OsAffx.23485.1 CNT=1 FEA=mRNA TIER=ConsEnd STK=0 NOTE=sequence(s) not in UniGene DEF=hypothetical protein REP_ORG=O. sativa
	OsAffx.7574.1.S1_at	16.4	4.5	36.6	11.4	12.8	10.5	12.3	13.9	6.2	48	2.6	9.1	68.4	13.5	7	204.8	426.5	272.4	2610.5	4225.8	3840.6	10531.8	5606.9	9071.7	247.861	974.793	RWP-RK	LOC_Os12g12970	RWP-RK domain containing protein	tigr:9640.m01250 TID=OsAffx.7574.1 CNT=1 FEA=mRNA TIER=ConsEnd STK=0 NOTE=sequence(s) not in UniGene DEF=hypothetical protein REP_ORG=O. sativa
	OsAffx.11936.1.S1_at	5.4	39	48.8	27.3	33.9	9.4	61.3	9	15.5	22.7	19.3	12.2	11.9	20	15.9	144.6	9.4	48.9	58.9	321	69.8	529	338.5	535	8.62969	25.5837	SBP	LOC_Os02g08070	SBP-domain protein 1, putative, expressed	tigr:9630.m00762 TID=OsAffx.11936.1 CNT=1 FEA=mRNA TIER=ConsEnd STK=0 NOTE=sequence(s) not in UniGene DEF=Similar to SBP-domain protein 1 REP_ORG=O. sativa
	Os.31816.2.S1_x_at	15.5	54.1	59.3	308.9	252.2	273.7	394.4	533.7	433.5	377.4	384.7	462	62.8	7.9	12.4	88.5	151.8	30.1	1370.3	812.6	1531.6	2552.6	2870.3	2732.9	5.12067	13.5161	SET	LOC_Os01g70220	histone-lysine N-methyltransferase, H3 lysine-9 specific SUVH6, putative, expressed	gb:CB096460 DB_XREF=gi:27920652 DB_XREF=AF53-Rpf_04_A22_T7_081.ab1 CLONE=C0001174 TID=Os.31816.2 CNT=3 FEA=mRNA TIER=ConsEnd STK=0 UG=Os.31816 UG_TITLE=(japonica cultivar-group) putative SUVH4 (P0482D04.21), mRNA REP_ORG=O. sativa
	OsAffx.24579.1.S1_x_at	522.8	351.7	582.1	642.2	627.6	575.4	708.1	561.3	499.3	2322.5	2456.9	2494.4	1197.7	1061.5	1163.3	1876.6	1901.3	1975.9	1638.3	1401.1	1862.3	2594.8	2567	1952.8	3.62519	19.7492	SET			tigr:9630.m03321 TID=OsAffx.24579.1 CNT=1 FEA=mRNA TIER=ConsEnd STK=0 NOTE=sequence(s) not in UniGene DEF=Hypothetical protein REP_ORG=O. sativa
	Os.31904.1.S1_at	1383	1542	1516.3	2008.3	1977.2	1804.1	1447.4	1334.5	1515.7	7405.2	6433.9	6692.8	3129.1	2991.1	2766	4433.7	4296.9	4534.4	6137	4686.3	6290.8	5649.9	6502.2	6472.5	3.33257	20.1703	SET			gb:AK106534.1 DB_XREF=gi:32991743 TID=Os.31904.1 CNT=7 FEA=FLmRNA TIER=FL STK=2 UG=Os.31904 UG_TITLE=(japonica cultivar-group) cDNA clone:002-108-B04, full insert sequence DEF=Oryza sativa (japonica cultivar-group) cDNA clone:002-108-B04, full insert sequence. FL=gb:AK106534.1 REP_ORG=O. sativa
	Os.34890.1.S1_at	385.7	344.8	308.7	256.9	224	334.9	255.7	199.7	266	2764.5	1781.2	1737.1	1495.7	1282.9	1005.6	2310.8	1756	2493.5	3045.3	2813.3	2463.1	3574.2	3351	3716.8	9.26679	53.9078	SNF2	LOC_Os01g72310	CW-type Zinc Finger family protein, expressed	gb:CB675514 DB_XREF=gi:29679239 DB_XREF=OSJNEe11E20.r CLONE=OSJNEe11E20 TID=Os.34890.1 CNT=3 FEA=mRNA TIER=ConsEnd STK=1 UG=Os.34890 UG_TITLE=(japonica cultivar-group) P0431G06.3 (P0431G06.3), mRNA REP_ORG=O. sativa
	Os.15825.1.S2_at	229	231.8	242.7	453.2	494.6	935.1	846.6	959.2	952.4	2944.8	2776.5	2692.3	1169.7	1246.1	1420	909	1241.7	1722.2	2409.4	3677.1	3477.7	4267.1	2745.6	5587.8	4.4486	11.2065	SNF2	LOC_Os04g53720	ATP binding protein, putative, expressed	gb:AK102284.1 DB_XREF=gi:32987493 TID=Os.15825.1 CNT=6 FEA=FLmRNA TIER=FL STK=3 UG=Os.15825 UG_TITLE=(japonica cultivar-group) cDNA clone:J033089H07, full insert sequence DEF=Oryza sativa (japonica cultivar-group) cDNA clone:J033089H07, full insert sequence. FL=gb:AK102284.1 gb:AK065939.1 REP_ORG=O. sativa
	OsAffx.2831.1.S1_at	11.8	23.4	14.6	15.6	33.1	17.8	10.5	6.3	38.7	6.3	61.2	19.4	33.1	8.8	19.1	3.9	37.4	1.2	15.7	8.9	113.9	173.4	260.3	2.7	4.48062	14.359	SNF2			tigr:9630.m03086 TID=OsAffx.2831.1 CNT=1 FEA=mRNA TIER=ConsEnd STK=0 NOTE=sequence(s) not in UniGene DEF=Similar to DNA repair protein RAD5 protein REP_ORG=O. sativa
	Os.53767.1.A1_at	530.5	614.8	443.8	590.6	477.3	650.5	493.2	423.3	478.6	390.9	406.3	435.8	379.9	404.8	402.8	155.1	63	120.5	1027.9	650.6	1635.8	1374.1	1684.7	1399.9	2.15204	11.0466	SNF2			gb:AK099822.1 DB_XREF=gi:32985031 TID=Os.53767.1 CNT=2 FEA=FLmRNA TIER=FL STK=1 UG=Os.53767 UG_TITLE=(japonica cultivar-group) cDNA clone:J013101J07, full insert sequence DEF=Oryza sativa (japonica cultivar-group) cDNA clone:J013101J07, full insert sequence. FL=gb:AK099822.1 REP_ORG=O. sativa
	Os.52097.1.S1_at	37.9	33.7	31.8	7.2	39.6	6.1	50.3	36.2	38.9	88.6	6.2	36.1	57.8	84.3	13.7	164.5	87.5	30.4	140.6	141.5	159.1	149.8	301.8	234.5	4.66203	13.6337	TCP	LOC_Os04g44440	TCP-domain protein, putative, expressed	gb:AK064708.1 DB_XREF=gi:32974726 TID=Os.52097.1 CNT=1 FEA=FLmRNA TIER=FL STK=1 UG=Os.52097 UG_TITLE=(japonica cultivar-group) cDNA clone:002-118-B01, full insert sequence DEF=Oryza sativa (japonica cultivar-group) cDNA clone:002-118-B01, full insert sequence. FL=gb:AK064708.1 REP_ORG=O. sativa
	OsAffx.9544.1.S1_at	47.7	5.2	49.2	15.9	70.7	45.8	5.5	66.7	13.1	120.6	143.8	118.4	28.5	75.9	39.4	38.7	45.7	77.5	147.2	134.7	73.8	667.3	921.2	47.8	9.43847	24.4093	TCP			gb:NM_190610.1 DB_XREF=gi:34908303 GEN=P0005H10.24 TID=OsAffx.9544.1 CNT=1 FEA=mRNA TIER=ConsEnd STK=0 NOTE=sequence(s) not in UniGene DEF=Oryza sativa (japonica cultivar-group) P0005H10.24 (P0005H10.24), mRNA. REP_ORG=O. sativa
	Os.31726.1.S1_at	37.1	13.2	44	46.3	34.2	28.5	55.3	7.3	40.6	985.2	924.8	1036.8	454	443	313.8	525.1	699.8	728.2	589.1	520.2	793.8	1558	840.3	1039.8	18.8029	64.6861	TUB	LOC_Os01g55430	tubby protein, putative, expressed	gb:AK106853.1 DB_XREF=gi:32992062 TID=Os.31726.1 CNT=2 FEA=FLmRNA TIER=FL STK=1 UG=Os.31726 UG_TITLE=(japonica cultivar-group) putative Tub family protein (B1131G08.14), mRNA DEF=Oryza sativa (japonica cultivar-group) cDNA clone:002-118-B03, full insert sequence. FL=gb:AK106853.1 REP_ORG=O. sativa
	OsAffx.12620.1.S1_at	7.2	14.2	10.5	27	7.9	313.5	3.9	14.8	9.1	223.6	258.7	112	91.3	143.6	4.7	20	14.7	18.6	338.8	213.8	89.2	958.2	428.9	745.1	2.37671	6.94355	WRKY	LOC_Os02g53100	OsWRKY32 - Superfamily of rice TFs having WRKY and zinc finger domains, expressed	tigr:9630.m05243 TID=OsAffx.12620.1 CNT=1 FEA=mRNA TIER=ConsEnd STK=0 NOTE=sequence(s) not in UniGene DEF=Similar to Avr9Cf-9 rapidly elicited protein 126 REP_ORG=O. sativa
	Os.25596.1.A1_x_at	19.5	3.1	34.9	28.9	15.2	20.2	0.8	0.8	0.7	3.9	26	3.6	15.4	18.6	22.2	61.4	13	21.4	38	23.5	9.3	156.5	449.9	132	4.48424	10.8946	WRKY			gb:AB018738.1 DB_XREF=gi:12248789 TID=Os.25596.1 CNT=1 FEA=mRNA TIER=ConsEnd STK=0 UG=Os.25596 UG_TITLE=(indica cultivar-group) ABA (chilling-regulated) mRNA, partial sequence DEF=Oryza sativa (indica cultivar-group) ABA (chilling-regulated) mRNA, partial sequence. REP_ORG=O. sativa
	Os.18046.1.S1_at	8.5	40.9	10.5	18	5.8	16.5	18.3	25.3	23.3	98.9	10.8	50.8	78.7	48.6	52.4	91.5	107.5	61.3	10.2	110.2	211.6	245.9	571.6	255.3	6.24205	22.3122	zf-HD	LOC_Os08g37400	ZF-HD protein dimerisation region containing protein, expressed	gb:AK109528.1 DB_XREF=gi:32994737 TID=Os.18046.1 CNT=3 FEA=FLmRNA TIER=FL STK=1 UG=Os.18046 UG_TITLE=(japonica cultivar-group) cDNA clone:002-116-C04, full insert sequence DEF=Oryza sativa (japonica cultivar-group) cDNA clone:002-116-C04, full insert sequence. FL=gb:AK109528.1 REP_ORG=O. sativa
c1
	Os.57420.1.S1_at	2.6	2.8	3.4	8.6	3.3	1.9	2.4	5.5	2.1	7.9	3	2.7	5	29.2	7.5	9.5	9.2	18.8	20.6	34.6	18.6	33.6	13.7	19.6	2.39535	7.89925	MADS	LOC_Os12g31748	MADS-box trancription factor 20, putative, expressed	gb:AY250075.1 DB_XREF=gi:29825727 GEN=MADS20 TID=Os.57420.1 CNT=1 FEA=FLmRNA TIER=FL STK=1 UG=Os.57420 DEF=Oryza sativa (japonica cultivar-group) MADS20 (MADS20) mRNA, complete cds. PROD=MADS20 FL=gb:AY250075.1 REP_ORG=O. sativa
	OsAffx.26337.1.S1_at	27.1	48.5	48.4	63.2	55.6	33.8	8.9	7.3	3.7	23	10.9	11.1	10.9	5	5.2	40	14.1	9.6	136.3	235.9	440.3	79.1	146	397.1	3.73259	9.03652	AP2-EREBP	LOC_Os04g34970	AP2 domain containing protein, expressed	tigr:9632.m03363 TID=OsAffx.26337.1 CNT=2 FEA=mRNA TIER=ConsEnd STK=0 NOTE=sequence(s) not in UniGene DEF=AP2 domain, putative REP_ORG=O. sativa
	OsAffx.27377.1.S1_at	30.4	4.9	2.4	5.7	48.8	51.1	10.5	43.7	44	14.5	4.6	4.4	11.1	4.2	3.5	14.4	16.8	7.8	51.6	66.2	178	204.9	44.6	186.7	3.65362	7.69297	AP2-EREBP	LOC_Os05g49010	ethylene-responsive transcription factor 15, putative, expressed	tigr:9633.m04591 TID=OsAffx.27377.1 CNT=1 FEA=mRNA TIER=ConsEnd STK=0 NOTE=sequence(s) not in UniGene DEF=AP2 domain, putative REP_ORG=O. sativa
	OsAffx.6536.1.S1_at	91	153.3	138.2	111.5	148.1	139.4	94.4	137.1	64.6	70.2	45.3	64.4	16.3	49.9	118.6	74.6	235.6	51.8	174.5	652.1	500.1	88.6	628.3	217.9	3.26223	12.3933	AP2-EREBP	LOC_Os09g39810	pathogenesis-related genes transcriptional activator PTI5, putative	tigr:9637.m03415 TID=OsAffx.6536.1 CNT=1 FEA=mRNA TIER=ConsEnd STK=0 NOTE=sequence(s) not in UniGene DEF=Nicotiana EREBP-3 like REP_ORG=O. sativa
	OsAffx.27557.2.S1_at	26.5	26.2	12.5	329	307.7	108.5	20.3	49.8	10.8	20.2	14.8	11.9	28.5	48.9	17	49.3	39.1	25.9	321.5	442	685.2	849	275.2	855.3	2.58055	5.86122	AP2-EREBP	LOC_Os06g10780	DNA binding protein, putative, expressed	tigr:9634.m01051 TID=OsAffx.27557.2 CNT=1 FEA=mRNA TIER=ConsEnd STK=0 NOTE=sequence(s) not in UniGene DEF=AP2 domain, putative REP_ORG=O. sativa
	OsAffx.29527.1.S1_at	8.9	3	3.9	26.5	42.4	4.1	5.6	2.2	14.5	11.2	9.2	7.7	8.7	5.1	9.2	15.8	8.7	15.6	196.6	64.9	53	11.9	103.7	230.5	2.44575	6.68232	AP2-EREBP	LOC_Os08g35240	transcriptional factor TINY, putative	tigr:9636.m03540 TID=OsAffx.29527.1 CNT=1 FEA=mRNA TIER=ConsEnd STK=0 NOTE=sequence(s) not in UniGene DEF=AP2 domain transcription factor, putative REP_ORG=O. sativa
	OsAffx.5676.1.A1_at	128.6	102.4	139.5	109.6	135.5	146.5	143.5	94.8	130.6	302.8	201.3	145.7	316.9	158.9	135.9	553.8	275.9	359.3	1209.4	160.8	572.9	856.1	181.2	1326.5	5.84369	38.8682	bHLH	LOC_Os08g01700	DNA binding protein, putative, expressed	tigr:9636.m00069 TID=OsAffx.5676.1 CNT=1 FEA=mRNA TIER=ConsEnd STK=0 NOTE=sequence(s) not in UniGene DEF=Helix-loop-helix DNA-binding domain, putative REP_ORG=O. sativa
	OsAffx.23176.1.S1_at	6.2	14.9	3.2	15.3	47.8	4.7	2.1	2.7	2.1	16	15	1.6	15.1	3.6	6.4	10.3	24.9	12.4	44.8	355.8	85.9	242.4	18.7	216.1	4.52092	13.9118	bHLH	LOC_Os01g09900	helix-loop-helix DNA-binding domain containing protein, expressed	gb:NM_188237.1 DB_XREF=gi:34903557 GEN=P0498B01.17 TID=OsAffx.23176.1 CNT=2 FEA=mRNA TIER=ConsEnd STK=0 NOTE=sequence(s) not in UniGene DEF=Oryza sativa (japonica cultivar-group) P0498B01.17 (P0498B01.17), mRNA. REP_ORG=O. sativa
	OsAffx.4968.1.S1_at	6.2	3.3	4.5	30.8	57.4	5.9	2.5	3.5	1.8	40	3.7	14.5	12.7	4.4	2.3	11.4	153.7	4.3	54.4	302.5	227.4	207.2	22	359.9	3.96167	11.3122	bHLH	LOC_Os06g30090	DNA binding protein, putative	tigr:9634.m02890 TID=OsAffx.4968.1 CNT=1 FEA=mRNA TIER=ConsEnd STK=0 NOTE=sequence(s) not in UniGene DEF=hypothetical protein REP_ORG=O. sativa
	OsAffx.18071.1.S1_at	3.5	3.3	1.3	2.5	5	2.8	6.3	10.1	3.1	11.9	7.3	6.6	4.7	13.1	3.1	8.6	8.3	5.3	40.3	28.1	18.8	17	65.3	20.1	2.78218	9.05922	bHLH	LOC_Os10g01530	helix-loop-helix DNA-binding domain containing protein, expressed	tigr:9638.m00056 TID=OsAffx.18071.1 CNT=2 FEA=mRNA TIER=ConsEnd STK=0 NOTE=sequence(s) not in UniGene DEF=Putative bHLH transcription factor REP_ORG=O. sativa
	OsAffx.3192.1.S1_at	41.4	9.4	18.3	4.3	6.1	51	30.5	76.3	39.7	121	39.4	77	16.9	3.6	44.9	13.1	21.1	13.6	221	33.2	190.7	123.7	165.3	45.8	2.49934	6.67176	bHLH	LOC_Os03g10770	DNA binding protein, putative	tigr:9631.m00991 TID=OsAffx.3192.1 CNT=1 FEA=mRNA TIER=ConsEnd STK=0 NOTE=sequence(s) not in UniGene DEF=hypothetical protein REP_ORG=O. sativa
	OsAffx.7844.1.S1_x_at	84.7	86.5	82.9	61.3	42.7	91	9.8	58.2	50	86.9	5.7	11	41.4	13.5	86.8	183.6	58.8	9.5	641.7	58	197.9	82.2	191.9	444.6	2.17473	5.08003	bHLH	LOC_Os12g40710	PIL5, putative	tigr:9640.m03982 TID=OsAffx.7844.1 CNT=1 FEA=mRNA TIER=ConsEnd STK=0 NOTE=sequence(s) not in UniGene DEF=hypothetical protein REP_ORG=O. sativa
	OsAffx.1316.1.S1_at	52.8	84.3	78	17.4	3.2	27	5.4	8.7	38.7	47.7	45.8	32.6	6.6	61.4	52.4	91.2	167.4	60.9	63.7	549.5	111.4	80.2	273.7	259.1	3.07355	7.2868	bZIP	LOC_Os01g17260	transcription factor HBP-1b, putative, expressed	gb:NM_188132.1 DB_XREF=gi:34903347 TID=OsAffx.1316.1 CNT=1 FEA=mRNA TIER=ConsEnd STK=0 NOTE=sequence(s) not in UniGene DEF=Oryza sativa (japonica cultivar-group) unnamed protein product (Gene), mRNA. REP_ORG=O. sativa
	Os.16025.1.S1_s_at	186.1	194	161.9	40.2	60.3	16.2	54.4	76.2	56.7	110.2	99.5	26	175.1	133.6	37.1	89.5	16.9	49.3	458.2	452.7	276.9	170.2	469.6	229.7	2.33351	5.31392	bZIP	LOC_Os06g39960	transcription factor HY5, putative, expressed	gb:CA764046 DB_XREF=gi:27545851 DB_XREF=AF53-Rpf_02_A09_T7_033.ab1 CLONE=C0000393 TID=Os.16025.1 CNT=2 FEA=EST TIER=ConsEnd STK=0 UG=Os.16025 UG_TITLE=Transcribed sequence with weak similarity to protein pir:T50922 (A.thaliana) T50922 bZIP protein HY5 (imported) - Arabidopsis thaliana REP_ORG=O. sativa
	OsAffx.28712.1.A1_at	13.3	7.8	4	4.5	7.2	8.7	3.5	12.5	3.5	37.2	8.3	7.5	27.9	5.7	11.8	21.3	14.6	6.5	40.8	33.5	13.7	46.2	27	19.5	2.5188	6.9976	C2C2-Dof	LOC_Os07g32510	expressed protein	tigr:9635.m03194 TID=OsAffx.28712.1 CNT=1 FEA=mRNA TIER=ConsEnd STK=0 NOTE=sequence(s) not in UniGene DEF=Dof domain, zinc finger, putative REP_ORG=O. sativa
	OsAffx.24974.1.S1_x_at	66.3	22.4	99.7	13.7	18.6	70.5	162.6	156.5	142.5	107.5	25.8	23.3	55.9	19.2	40.6	47.8	54.1	45.3	148.2	383.4	155.3	142.9	377.1	456.4	2.31919	4.90704	C2C2-GATA	LOC_Os03g05160	GATA zinc finger family protein, expressed	tigr:9631.m00436 TID=OsAffx.24974.1 CNT=1 FEA=mRNA TIER=ConsEnd STK=0 NOTE=sequence(s) not in UniGene DEF=GATA zinc finger, putative REP_ORG=O. sativa
	OsAffx.4135.1.S1_at	4.7	3.8	4.4	3.8	3.5	3.9	6	4.8	4.3	7.4	3.9	2.8	6	8.3	3.8	16.9	10.5	5.5	23.5	39.7	16.1	50.8	22.9	21.6	3.91667	25.2959	C2H2	LOC_Os04g50070	zinc finger, C2H2 type family protein	tigr:9632.m04864 TID=OsAffx.4135.1 CNT=1 FEA=mRNA TIER=ConsEnd STK=0 NOTE=sequence(s) not in UniGene DEF=Zinc finger, C2H2 type, putative REP_ORG=O. sativa
	Os.52565.1.S1_at	63.4	61.9	32	7.7	51.2	70.4	53	58.9	49.8	62.3	46.7	19.5	68.4	6.7	45.6	85.8	55.1	68.1	129.4	318.1	75.3	252.4	16.4	278.8	3.58523	10.5679	C2H2	LOC_Os04g47860	translation initiation factor IF-2, putative, expressed	gb:AK068023.1 DB_XREF=gi:32978041 TID=Os.52565.1 CNT=3 FEA=FLmRNA TIER=FL STK=0 UG=Os.52565 UG_TITLE=(japonica cultivar-group) cDNA clone:J013132I07, full insert sequence DEF=Oryza sativa (japonica cultivar-group) cDNA clone:J013132I07, full insert sequence. FL=gb:AK068023.1 REP_ORG=O. sativa
	OsAffx.17906.1.S1_x_at	29.5	14.8	22.2	8.7	13.5	17.6	8.2	10	10.6	19.8	17	10.1	15.3	27.6	31.9	75.7	22.7	13.4	245.7	101.8	97.8	91.4	482.6	57.9	3.45085	12.2519	C2H2	LOC_Os09g26210	zinc finger protein 2, putative, expressed	tigr:9637.m02281 TID=OsAffx.17906.1 CNT=1 FEA=mRNA TIER=ConsEnd STK=0 NOTE=sequence(s) not in UniGene DEF=Similar to zinc finger protein 2. (mouse-ear cress REP_ORG=O. sativa
	OsAffx.16659.1.A1_at	6.5	11.1	4.9	17.6	13.9	16.5	13	10.9	6.9	32.6	18.3	11.4	81.2	47	30.4	50.7	21.4	5.6	45.1	77.4	28.5	103.2	32.4	24.1	2.67045	7.99464	C2H2	LOC_Os07g40780	zinc finger, C2H2 type family protein, expressed	tigr:9635.m04076 TID=OsAffx.16659.1 CNT=1 FEA=mRNA TIER=ConsEnd STK=0 NOTE=sequence(s) not in UniGene DEF=hypothetical protein REP_ORG=O. sativa
	OsAffx.13726.1.S1_x_at	7.6	12	5.9	15.3	9.4	17.2	13.6	7.8	3.7	15.6	5.2	4.9	9.1	8.7	6.7	18.7	12.6	11.9	48.1	37	18	32.1	35.3	26.7	2.15116	5.90816	C2H2	LOC_Os04g08290	zinc finger, C2H2 type family protein	tigr:9632.m00743 TID=OsAffx.13726.1 CNT=1 FEA=mRNA TIER=ConsEnd STK=0 NOTE=sequence(s) not in UniGene DEF=Zinc finger, C2H2 type, putative REP_ORG=O. sativa
	Os.9653.1.S1_at	519	706.9	529.3	365.8	461.7	477.7	339.1	330.4	288.4	24.3	104.7	102.2	250.1	229.3	182.6	386	219.6	403.8	3254.8	2270.5	2951.1	2504.5	2424.3	2420.7	4.17471	19.0943	DBP	LOC_Os05g04360	protein phosphatase 2C homolog 2, putative, expressed	gb:AK067074.1 DB_XREF=gi:32977092 TID=Os.9653.1 CNT=7 FEA=FLmRNA TIER=FL STK=2 UG=Os.9653 UG_TITLE=(japonica cultivar-group) cDNA clone:J013093M04, full insert sequence DEF=Oryza sativa (japonica cultivar-group) cDNA clone:J013093M04, full insert sequence. FL=gb:AK067074.1 REP_ORG=O. sativa
	Os.9653.1.S1_s_at	2247.6	2571.9	3503.7	2038.4	1962.6	3122.6	1493.4	1429.2	1887	599.4	657.5	997.3	576.8	697.7	975.2	1191.6	1090.4	1255.6	12987.8	7368.1	13341.4	7344.3	8959.7	11512.9	3.70688	15.2956	DBP	LOC_Os05g04360	protein phosphatase 2C homolog 2, putative, expressed	gb:AK067074.1 DB_XREF=gi:32977092 TID=Os.9653.1 CNT=7 FEA=FLmRNA TIER=FL STK=2 UG=Os.9653 UG_TITLE=(japonica cultivar-group) cDNA clone:J013093M04, full insert sequence DEF=Oryza sativa (japonica cultivar-group) cDNA clone:J013093M04, full insert sequence. FL=gb:AK067074.1 REP_ORG=O. sativa
	OsAffx.12726.1.S1_at	11.7	27.8	1.7	3.8	7.1	10.1	16.4	46	45.6	12.5	5.2	16.5	30	26.5	10.8	23.3	20.5	7.1	316.5	29.4	95.4	31.3	245.3	242.3	5.26739	13.1034	G2-like	LOC_Os03g03760	myb-like DNA-binding domain, SHAQKYF class family protein, expressed	tigr:9631.m00287 TID=OsAffx.12726.1 CNT=1 FEA=mRNA TIER=ConsEnd STK=0 NOTE=sequence(s) not in UniGene DEF=myb-like DNA-binding domain, SHAQKYF class, putative REP_ORG=O. sativa
	Os.57505.1.S1_x_at	5.6	8.6	11.3	4.3	5.1	2.6	4.8	4.3	2.7	10.9	7.4	3.2	23.2	6.4	8.8	19.4	12.1	6.8	37.3	39.5	29.8	45.1	32	26.3	3.30088	11.3366	HB	LOC_Os03g47016	homeobox protein knotted-1-like 10, putative, expressed	gb:AB028886.1 DB_XREF=gi:5103730 TID=Os.57505.1 CNT=1 FEA=mRNA TIER=ConsEnd STK=0 UG=Os.57505 UG_TITLE=MRNA for knotted1-type homeobox protein OSH10, partial cds DEF=Oryza sativa mRNA for knotted1-type homeobox protein OSH10, partial cds. REP_ORG=O. sativa
	OsAffx.30836.1.S1_x_at	387.1	363.4	161.9	308.2	250.1	528.4	238.4	158.5	327	132.5	225.3	178.2	288.4	272.7	129.9	451	571.4	360.5	1262.1	1598.8	1993.3	938.7	1197.1	1596.8	3.02574	11.06	HB	LOC_Os11g06020	BEL1-like homeodomain transcription factor, putative, expressed	tigr:9639.m00528 TID=OsAffx.30836.1 CNT=1 FEA=mRNA TIER=ConsEnd STK=0 NOTE=sequence(s) not in UniGene DEF=expressed protein REP_ORG=O. sativa
	Os.57414.1.S1_x_at	69.9	56.3	23.9	20.4	60.8	36.9	61.5	89	61.3	13.8	39.3	37.4	90.4	82.4	42.8	14.2	23.7	73.4	312.7	52.7	209.9	401	104.2	166.1	2.35843	7.03514	HB	LOC_Os09g35760	OCL3 protein, putative, expressed	gb:AB101649.1 DB_XREF=gi:31339104 TID=Os.57414.1 CNT=1 FEA=mRNA TIER=ConsEnd STK=0 UG=Os.57414 UG_TITLE=(japonica cultivar-group) Roc6 mRNA for GL2-type homeodomain protein, partial cds DEF=Oryza sativa (japonica cultivar-group) Roc6 mRNA for GL2-type homeodomain protein, partial cds. REP_ORG=O. sativa
	OsAffx.27969.1.S1_x_at	5.9	10.2	8.4	9.4	8.8	5.1	6	4.5	3.3	13.9	10.6	2	8.6	29.8	2.6	22.8	10.1	6.1	29.7	24.5	12.4	22.8	21	18.4	2.40196	7.30418	HSF	LOC_Os06g36930	heat shock factor protein HSF30, putative	tigr:9634.m03514 TID=OsAffx.27969.1 CNT=1 FEA=mRNA TIER=ConsEnd STK=0 NOTE=sequence(s) not in UniGene DEF=hypothetical protein REP_ORG=O. sativa
	Os.57105.1.S1_x_at	141.6	73.4	91.4	80.7	13.5	101.2	141.7	110.7	145.8	104.7	149.6	142.7	92.6	58.8	112.2	18.5	45.9	14	404.3	275.2	387.3	419.2	70.7	426.4	2.87517	7.54479	Jumonji	LOC_Os03g05680	jumonji/ARID domain-containing protein 1C, putative, expressed	gb:AK110927.1 DB_XREF=gi:32996136 TID=Os.57105.1 CNT=1 FEA=FLmRNA TIER=FL STK=1 UG=Os.57105 UG_TITLE=(japonica cultivar-group) cDNA clone:002-173-D09, full insert sequence DEF=Oryza sativa (japonica cultivar-group) cDNA clone:002-173-D09, full insert sequence. FL=gb:AK110927.1 REP_ORG=O. sativa
	Os.2348.1.S1_a_at	257.9	303.2	275.6	12.2	3.7	134.9	7.8	22	19.6	206.8	370.6	418.5	201.8	320.3	277.6	807.9	1092.7	1327.9	867.6	1078	562.1	916	1029.8	800.4	3.60389	7.5464	MADS	LOC_Os03g54160	MADS-box transcription factor 14, putative, expressed	gb:AY332478.1 DB_XREF=gi:33242920 GEN=AGL10 TID=Os.2348.1 CNT=10 FEA=FLmRNA TIER=FL STK=1 UG=Os.2348 DEF=Oryza sativa (japonica cultivar-group) MADS box protein (AGL10) mRNA, complete cds. PROD=MADS box protein FL=gb:AY332478.1 gb:AF139664.2 gb:AB041020.1 gb:AF058697.1 gb:AY551916.1 REP_ORG=O. sativa
	OsAffx.28408.1.S1_at	26	1.5	1.6	1.7	5.9	2.9	8.6	13.3	12.5	4.7	1.9	17.9	8.1	2.8	1.4	135.4	9.5	4.1	39.5	203.4	106.8	163.3	15.5	230.8	6.28077	19.1327	MYB	LOC_Os07g12130	myb-like DNA-binding domain containing protein, expressed	tigr:9635.m01189 TID=OsAffx.28408.1 CNT=2 FEA=mRNA TIER=ConsEnd STK=0 NOTE=sequence(s) not in UniGene DEF=Myb-like DNA-binding domain, putative REP_ORG=O. sativa
	Os.3386.1.S1_x_at	108	41	112.2	78	74.1	120.3	44.5	63.5	107.7	78.4	97	124.4	202.2	197.7	221.8	557.3	475.2	622.9	560.2	377.8	522.7	616.4	228.3	929.2	5.12386	17.7602	MYB	LOC_Os06g10350	anthocyanin regulatory C1 protein, putative, expressed	gb:AK062487.1 DB_XREF=gi:32972505 TID=Os.3386.1 CNT=1 FEA=FLmRNA TIER=FL STK=1 UG=Os.3386 UG_TITLE=MRNA for transcriptional activator DEF=Oryza sativa (japonica cultivar-group) cDNA clone:001-103-H02, full insert sequence. FL=gb:AK062487.1 REP_ORG=O. sativa
	OsAffx.24769.1.S1_s_at	76.5	49	50.7	2.9	6.7	23.6	8.4	31.6	5.1	3.6	37.1	25.7	28.7	40.1	113.4	30.6	162.8	119	40.4	184	208.8	276.4	44.1	253	3.30719	8.70419	MYB-related	LOC_Os02g47744	SANT/MYB protein, putative, expressed	tigr:9630.m04648 TID=OsAffx.24769.1 CNT=1 FEA=mRNA TIER=ConsEnd STK=0 NOTE=sequence(s) not in UniGene DEF=hypothetical protein REP_ORG=O. sativa
	Os.27252.1.S1_a_at	1215.7	1401.5	1670.2	814.3	794.5	1023.3	913.6	1104.3	1323.2	432.9	487	537.6	495.8	396.3	653.3	2576.1	2602	2785.6	4127	3567	4659.4	4472.2	4283.7	4340.3	2.59867	10.9736	MYB-related	LOC_Os12g41920	single myb histone 6, putative, expressed	gb:AK100618.1 DB_XREF=gi:32985827 TID=Os.27252.1 CNT=5 FEA=FLmRNA TIER=FL STK=2 UG=Os.27252 UG_TITLE=(japonica cultivar-group) cDNA clone:001-200-G11, full insert sequence DEF=Oryza sativa (japonica cultivar-group) cDNA clone:J023108E10, full insert sequence. FL=gb:AK100618.1 REP_ORG=O. sativa
	Os.18955.1.S1_at	3043.9	3049.9	3012.4	1000	936.7	2348.6	848.1	1088.9	747	136.1	128	154.3	548.3	620.4	603	2624.3	3398.5	2961.1	5898.5	7429.8	7128.4	6772.5	8021.1	7728.1	2.53389	5.67039	MYB-related	LOC_Os06g51260	expressed protein	gb:AK111637.1 DB_XREF=gi:37988300 TID=Os.18955.1 CNT=9 FEA=FLmRNA TIER=FL STK=4 UG=Os.18955 UG_TITLE=(japonica cultivar-group) cDNA clone:002-130-E11, full insert sequence DEF=Oryza sativa (japonica cultivar-group) cDNA clone:J013123B09, full insert sequence. FL=gb:AK119632.1 gb:AK111637.1 REP_ORG=O. sativa
	OsAffx.19779.1.S1_at	5.6	9	3	6.9	3.9	7.6	3.6	5.6	2.6	10.7	3.6	17.9	9.4	15	37.5	22.8	21.7	12.3	32.8	21.2	30.7	20.2	22.8	38.2	3.41111	11.477	NAC	LOC_Os12g23090	no apical meristem protein	tigr:9640.m02189 TID=OsAffx.19779.1 CNT=1 FEA=mRNA TIER=ConsEnd STK=0 NOTE=sequence(s) not in UniGene DEF=No apical meristem (NAM) protein, putative REP_ORG=O. sativa
	OsAffx.5322.1.A1_x_at	50.4	130	106.9	94.7	87.1	69	58.3	57.2	9.3	72.6	24	22.2	120.9	207.1	99.8	271.9	175.3	90.2	171.6	360.2	393.1	187.1	374.5	568	2.88077	8.46098	NAC	LOC_Os07g13920	no apical meristem protein	gb:NM_186813.1 DB_XREF=gi:34900711 TID=OsAffx.5322.1 CNT=2 FEA=mRNA TIER=ConsEnd STK=0 NOTE=sequence(s) not in UniGene DEF=Oryza sativa (japonica cultivar-group) hypothetical protein predicted by FGENESH etc. (P0418E08.29), mRNA. REP_ORG=O. sativa
	Os.52035.1.S1_at	50.1	7.9	46.7	40.7	23.4	59.4	31.1	26.4	52.6	8.8	2.6	12.7	20.6	42.5	1.9	12.8	15.4	46.7	200	63.1	158	193	91.9	101	2.65993	7.26052	NAC	LOC_Os01g66120	NAC domain-containing protein 48, putative, expressed	gb:AK064579.1 DB_XREF=gi:32974597 TID=Os.52035.1 CNT=1 FEA=FLmRNA TIER=FL STK=1 UG=Os.52035 UG_TITLE=(japonica cultivar-group) cDNA clone:002-112-E11, full insert sequence DEF=Oryza sativa (japonica cultivar-group) cDNA clone:002-112-E11, full insert sequence. FL=gb:AK064579.1 REP_ORG=O. sativa
	OsAffx.30185.1.S1_at	0.9	0.7	7.5	28.4	2.3	13.9	2	0.2	0.4	2.3	2.9	0.9	58.4	5.9	22.2	9.7	4.1	1.4	66.2	6.4	66.9	16.9	24.9	91.5	2.33099	6.34243	NAC	LOC_Os09g38010	NAC domain-containing protein 78, putative, expressed	tigr:9637.m03239 TID=OsAffx.30185.1 CNT=1 FEA=mRNA TIER=ConsEnd STK=0 NOTE=sequence(s) not in UniGene DEF=No apical meristem (NAM) protein, putative REP_ORG=O. sativa
	Os.50918.1.S1_at	132.6	110.5	109.2	117.6	131.8	71.7	141.8	110.4	123.4	143.7	45	46.8	108.3	147.3	28.3	257.2	168.4	110.5	927.5	175	191.9	290.8	543.2	321.1	2.26446	10.0472	Orphans	LOC_Os07g27770 | LOC_Os07g27800	transposon protein, putative, unclassified	gb:AK059451.1 DB_XREF=gi:32969469 TID=Os.50918.1 CNT=1 FEA=FLmRNA TIER=FL STK=1 UG=Os.50918 UG_TITLE=(japonica cultivar-group) cDNA clone:001-028-B07, full insert sequence DEF=Oryza sativa (japonica cultivar-group) cDNA clone:001-028-B07, full insert sequence. FL=gb:AK059451.1 REP_ORG=O. sativa
	OsAffx.30000.1.S1_at	34.2	16.9	47.8	68.5	92.9	61.2	2.9	15.7	2	78.1	72.6	63	25.5	92.8	56.5	122	118.8	12.2	81.6	445	218.1	563.1	18.5	142	2.34769	5.67245	TCP	LOC_Os09g24480	teosinte-branched one, putative	tigr:9637.m02097 TID=OsAffx.30000.1 CNT=1 FEA=mRNA TIER=ConsEnd STK=0 NOTE=sequence(s) not in UniGene DEF=Similar to teosinte branched1 protein REP_ORG=O. sativa
	OsAffx.14364.1.S1_s_at	385.9	524.5	512.7	77.7	95	209	145.7	174.4	187.9	11.4	8.9	15.4	58.9	9.7	52.6	214.5	246.9	359	1709.3	1520.6	1463.4	1604.1	1194.6	1651.3	3.05834	7.80636	Trihelix	LOC_Os04g51320	transcription factor GT-3b, putative, expressed	tigr:9632.m04956 TID=OsAffx.14364.1 CNT=1 FEA=mRNA TIER=ConsEnd STK=0 NOTE=sequence(s) not in UniGene DEF=GT-1-like transcription factor, putative REP_ORG=O. sativa
	Os.46843.2.S1_x_at	8.8	13.4	19.2	6.2	12.3	5.1	14	3	18	73.6	15.7	51.1	52.3	15.2	15.4	24	13.2	44.3	302.7	67	283.8	186.8	16.1	387.6	14.7813	47.9002	WRKY	LOC_Os10g42850	OsWRKY2 - Superfamily of rice TFs having WRKY and zinc finger domains, expressed	gb:NM_197910.1 DB_XREF=gi:37537177 TID=Os.46843.2 CNT=1 FEA=mRNA TIER=ConsEnd STK=0 UG=Os.46843 DEF=Oryza sativa (japonica cultivar-group) putative DNA-binding protein (OSJNBa0056G17.18), mRNA. PROD=putative DNA-binding protein REP_ORG=O. sativa
	Os.8988.2.S1_x_at	21.1	54.8	6.5	28.5	31.1	8	942.4	1060.3	928.2	293.3	207.9	244.6	1053.9	1392.4	1509.8	13041	14035.2	14393	19577	26277	28620	30318.9	30116.9	30937.5	28.5946	62.769	ABI3VP1	LOC_Os01g51610	regulatory protein viviparous-1, putative, expressed	gb:NM_191730.1 DB_XREF=gi:34910543 GEN=B1142C05.29 TID=Os.8988.2 CNT=1 FEA=mRNA TIER=ConsEnd STK=0 UG=Os.8988 UG_TITLE=(japonica cultivar-group) B1142C05.29 (B1142C05.29), mRNA DEF=Oryza sativa (japonica cultivar-group) B1142C05.29 (B1142C05.29), mRNA. REP_ORG=O. sativa
	Os.8988.1.S1_at	19.7	22.6	1.6	37.1	31.7	13.4	1284.8	1328.3	1606	159.2	240.7	378.3	1319.8	1416.4	1388.6	14541.4	12385.3	15359.8	24669.1	31222	35139.5	32165.6	35026.6	39891.4	21.8098	49.4751	ABI3VP1	LOC_Os01g51610	regulatory protein viviparous-1, putative, expressed	gb:AK109920.1 DB_XREF=gi:32995129 TID=Os.8988.1 CNT=5 FEA=FLmRNA TIER=FL STK=0 UG=Os.8988 UG_TITLE=(japonica cultivar-group) B1142C05.29 (B1142C05.29), mRNA DEF=Oryza sativa (japonica cultivar-group) cDNA clone:002-150-E10, full insert sequence. FL=gb:AK109920.1 REP_ORG=O. sativa
	OsAffx.2315.1.S1_at	69.2	19.2	19.2	31.6	1.1	4.7	21.7	48.1	79.5	161.5	280.9	211.9	8.1	3.4	52.8	134.5	107.1	103.8	476.7	541.2	732.6	402.9	800.4	559.9	7.04277	19.2044	ABI3VP1	LOC_Os01g52540	B3 DNA binding domain containing protein, expressed	tigr:9629.m05098 TID=OsAffx.2315.1 CNT=1 FEA=mRNA TIER=ConsEnd STK=0 NOTE=sequence(s) not in UniGene DEF=B3 DNA binding domain, putative REP_ORG=O. sativa
	OsAffx.3924.1.S1_at	246.9	142.2	191.8	208.8	192.7	173.3	180.1	185.6	225.1	370.8	289.4	225	121.8	415.8	335.4	506.6	427.7	535.6	1243.3	1228.6	1527	1060.4	1479.1	1826.1	5.99068	42.3475	ABI3VP1	LOC_Os04g27990	B3 DNA binding domain containing protein	tigr:9632.m02641 TID=OsAffx.3924.1 CNT=1 FEA=mRNA TIER=ConsEnd STK=0 NOTE=sequence(s) not in UniGene DEF=hypothetical protein REP_ORG=O. sativa
	OsAffx.11575.1.S1_at	88.8	159.2	123.1	180.8	213.1	218.3	173.7	188.7	259.3	119	112.4	156.7	85.7	151.3	134.5	199.4	285.7	150.7	953.9	1278.2	976.9	916.4	1056.1	1413.5	4.07289	17.161	ABI3VP1	LOC_Os01g52514	B3 DNA binding domain containing protein, expressed	gb:NM_191825.1 DB_XREF=gi:34910733 GEN=P0022F10.13 TID=OsAffx.11575.1 CNT=3 FEA=mRNA TIER=ConsEnd STK=0 NOTE=sequence(s) not in UniGene DEF=Oryza sativa (japonica cultivar-group) P0022F10.13 (P0022F10.13), mRNA. REP_ORG=O. sativa
	OsAffx.30718.1.S1_x_at	40.5	187.6	60.7	250.7	174.3	289.8	163.4	121.6	160.9	109.8	143	170.1	574.5	208.3	298.9	476.1	581.1	604.5	1974.1	1025.1	866.2	1021.3	1076	1221.9	3.71291	11.3859	ABI3VP1	LOC_Os10g39190	RAV, putative	tigr:9638.m03537 TID=OsAffx.30718.1 CNT=2 FEA=mRNA TIER=ConsEnd STK=0 NOTE=sequence(s) not in UniGene DEF=putative DNA-binding protein REP_ORG=O. sativa
	Os.11496.1.S1_at	928.5	939.7	1089.8	3702.5	3399.7	3110.4	1872.8	1900.8	1801.3	5095	4578.5	4881.4	11740.9	12482	9521.5	20265.5	18911.8	15782.2	39612.6	53574.5	38106.5	54677.9	56633.4	44208.1	14.7678	49.0579	ABI3VP1	LOC_Os03g48390	expressed protein	gb:AK062756.1 DB_XREF=gi:32972774 TID=Os.11496.1 CNT=12 FEA=FLmRNA TIER=FL STK=0 UG=Os.11496 UG_TITLE=(japonica cultivar-group) cDNA clone:001-106-G08, full insert sequence DEF=Oryza sativa (japonica cultivar-group) cDNA clone:001-106-G08, full insert sequence. FL=gb:AK062756.1 REP_ORG=O. sativa
	OsAffx.4204.1.S1_at	64.6	35.4	39.6	68.6	44.4	79.5	52.8	38.3	69	82.8	73.7	67.7	89.6	37.2	34.2	139	161.2	21.4	464.2	77.2	240.3	466.4	339.6	267.3	4.2717	17.6275	ABI3VP1			tigr:9632.m05665 TID=OsAffx.4204.1 CNT=1 FEA=mRNA TIER=ConsEnd STK=0 NOTE=sequence(s) not in UniGene DEF=hypothetical protein REP_ORG=O. sativa
	Os.17188.1.S1_at	49.4	15.7	43.7	21.3	17	44.5	10.2	50.8	36.4	61	6.8	40.5	41.2	14	30.1	11.2	96.7	35.1	624.7	141.4	44.3	31.8	360.7	148.2	2.91732	7.25377	Alfin-like			gb:BI812336 DB_XREF=gi:16578241 DB_XREF=E001G03 CLONE=E001G03 TID=Os.17188.1 CNT=1 FEA=EST TIER=ConsEnd STK=1 UG=Os.17188 UG_TITLE=Transcribed sequence REP_ORG=O. sativa
	OsAffx.12633.1.A1_at	17.3	21.5	12.7	5.6	7.7	12	21.1	17.5	6	16.3	7.2	32.9	10	7.6	10.6	67.9	140.7	112.8	1616.8	2760.3	1778.4	2287.7	1179.2	2332.4	106.405	366.886	AP2-EREBP	LOC_Os02g54050	transcriptional factor TINY, putative, expressed	tigr:9630.m05352 TID=OsAffx.12633.1 CNT=1 FEA=mRNA TIER=ConsEnd STK=0 NOTE=sequence(s) not in UniGene DEF=hypothetical protein REP_ORG=O. sativa
	OsAffx.4729.1.S1_at	13.1	15.9	11.7	37.9	41.2	12.6	28.2	49.3	14.9	36.2	9	11.5	76.6	32.2	18.2	190.3	180.9	227.8	266.4	1136.2	496.9	804.9	141.4	892.3	16.3266	53.7135	AP2-EREBP	LOC_Os06g05340	WRI1, putative	tigr:9634.m00456 TID=OsAffx.4729.1 CNT=1 FEA=mRNA TIER=ConsEnd STK=0 NOTE=sequence(s) not in UniGene DEF=Similar to F20B17.12 REP_ORG=O. sativa
	OsAffx.15337.1.S1_at	61.4	5	2.7	3.4	35	1.6	5.3	3	4.7	16.9	5.4	44.4	131.9	58.6	41	36.4	141.2	15.6	1026.3	798.7	352.4	891	548	125.9	13.0081	37.8402	AP2-EREBP	LOC_Os06g09790	dehydration-responsive element binding protein 3, putative, expressed	tigr:9634.m00946 TID=OsAffx.15337.1 CNT=1 FEA=mRNA TIER=ConsEnd STK=0 NOTE=sequence(s) not in UniGene DEF=AP2 domain, putative REP_ORG=O. sativa
	Os.51150.1.S1_at	85.6	38	10.1	107.7	85.4	183.4	58.6	128.5	125.8	117.9	149.7	85.3	131.7	127.5	157.4	475	286.6	350.4	1877.2	1931.4	901.6	2184.9	1664.3	2240.8	11.9133	40.015	AP2-EREBP	LOC_Os06g40150	ethylene responsive element, putative, expressed	gb:AK061163.1 DB_XREF=gi:32971181 TID=Os.51150.1 CNT=2 FEA=FLmRNA TIER=FL STK=2 UG=Os.51150 UG_TITLE=(japonica cultivar-group) cDNA clone:006-209-A04, full insert sequence DEF=Oryza sativa (japonica cultivar-group) cDNA clone:006-209-A04, full insert sequence. FL=gb:AK061163.1 REP_ORG=O. sativa
	Os.55258.1.S1_at	73.7	108	63.5	44.4	24.3	52.4	74.1	79.4	85.6	112.4	13.7	32.3	114.5	122.2	147.8	232.7	214.4	75	740.8	814	1021.1	1387.1	936.9	1169.2	10.8259	44.8239	AP2-EREBP	LOC_Os04g18650	pathogenesis-related genes transcriptional activator PTI5, putative	gb:AK107745.1 DB_XREF=gi:32992954 TID=Os.55258.1 CNT=1 FEA=FLmRNA TIER=FL STK=1 UG=Os.55258 UG_TITLE=(japonica cultivar-group) cDNA clone:002-132-H03, full insert sequence DEF=Oryza sativa (japonica cultivar-group) cDNA clone:002-132-H03, full insert sequence. FL=gb:AK107745.1 REP_ORG=O. sativa
	OsAffx.32126.1.S1_at	12	7.8	3.1	12.4	21.8	3.3	7	7.3	16.2	24.3	15.9	2.7	13.8	4.4	12.8	23.7	41.8	6.9	189	220.6	91.9	55.7	186.4	249.4	8.66972	29.1666	AP2-EREBP	LOC_Os12g40960	AP2 domain containing protein	tigr:9640.m04007 TID=OsAffx.32126.1 CNT=1 FEA=mRNA TIER=ConsEnd STK=0 NOTE=sequence(s) not in UniGene DEF=hypothetical protein REP_ORG=O. sativa
	OsAffx.5740.1.S1_at	104.1	88.4	90.6	92.8	97.9	81.4	112.5	14.7	65.5	149	19.2	19.5	106.5	41.6	89.3	205.4	41.5	162.1	946.9	803.1	423.8	762.4	399.4	904.3	7.13867	24.8905	AP2-EREBP	LOC_Os08g07700	ethylene-responsive transcription factor 4, putative, expressed	tigr:9636.m00711 TID=OsAffx.5740.1 CNT=1 FEA=mRNA TIER=ConsEnd STK=0 NOTE=sequence(s) not in UniGene DEF=AP2 domain, putative REP_ORG=O. sativa
	OsAffx.4058.1.S1_x_at	80.4	120.5	73.7	100.4	93.6	132.5	133.4	132.7	113.5	78.7	107.9	98.3	111	178.2	116.4	537	307.9	215.9	1224	922.3	755.8	749.2	602.3	894	6.91379	35.3416	AP2-EREBP	LOC_Os04g42570	AP2 domain containing protein, expressed	tigr:9632.m04068 TID=OsAffx.4058.1 CNT=1 FEA=mRNA TIER=ConsEnd STK=0 NOTE=sequence(s) not in UniGene DEF=AP2 domain, putative REP_ORG=O. sativa
	OsAffx.14100.1.S1_at	110.5	93	80.9	41.9	25	99.9	121	112.6	117	100.1	160.6	101.8	146.3	160.6	52.3	200.7	163.7	134.9	1296.4	831.5	341.7	821.6	41.5	781.6	6.8719	21.7255	AP2-EREBP	LOC_Os04g32790	AP2 domain containing protein, expressed	tigr:9632.m03131 TID=OsAffx.14100.1 CNT=1 FEA=mRNA TIER=ConsEnd STK=0 NOTE=sequence(s) not in UniGene DEF=AP2 domain, putative REP_ORG=O. sativa
	Os.55837.1.S1_x_at	90.2	74.5	69.7	34.4	33.1	29.7	39	60.1	46.9	36.2	62.4	106.3	125.8	138	88.7	77.4	144.2	134.5	542.8	438.1	319	582.5	305.3	550.8	6.10643	23.1647	AP2-EREBP	LOC_Os01g10370	transcriptional factor TINY, putative, expressed	gb:AK108873.1 DB_XREF=gi:32994082 TID=Os.55837.1 CNT=1 FEA=FLmRNA TIER=FL STK=1 UG=Os.55837 UG_TITLE=(japonica cultivar-group) cDNA clone:002-152-C11, full insert sequence DEF=Oryza sativa (japonica cultivar-group) cDNA clone:002-152-C11, full insert sequence. FL=gb:AK108873.1 REP_ORG=O. sativa
	OsAffx.21654.1.S1_x_at	12.2	56.9	6.9	52	64.8	9.8	53	20.1	67	12.8	27.9	28.6	55.1	13	31	421.2	78.9	202	454.3	289.6	159.8	492.5	187.7	386.4	5.76716	13.8147	AP2-EREBP	LOC_Os01g59780	protein BABY BOOM 1, putative, expressed	tigr:9629.m05875 TID=OsAffx.21654.1 CNT=2 FEA=mRNA TIER=ConsEnd STK=0 NOTE=sequence(s) not in UniGene DEF=AP2 domain, putative REP_ORG=O. sativa
	OsAffx.6121.1.A1_at	162.9	190.7	95.6	72.9	142	26.4	22.2	12.3	18.7	288.8	123	146.6	188.1	152.2	93.4	368.1	470.5	174.7	1035.6	1219.5	637.8	1126.5	623.2	734.7	5.43052	13.8715	AP2-EREBP	LOC_Os08g43200	dehydration-responsive element-binding protein 1B, putative, expressed	tigr:9636.m04398 TID=OsAffx.6121.1 CNT=1 FEA=mRNA TIER=ConsEnd STK=0 NOTE=sequence(s) not in UniGene DEF=DRE-binding protein 1A REP_ORG=O. sativa
	OsAffx.15335.1.S1_at	31	14.4	13.2	9.2	5.2	3.3	10.5	42.3	9.2	95.5	74.8	5.8	19.4	11.7	5.4	25.1	33.8	10.7	111.2	183	221.6	210.5	237	106.1	4.97636	15.1673	AP2-EREBP	LOC_Os06g09717	dehydration-responsive element binding protein 3, putative	tigr:9634.m00926 TID=OsAffx.15335.1 CNT=2 FEA=mRNA TIER=ConsEnd STK=0 NOTE=sequence(s) not in UniGene DEF=AP2 domain transcription factor, putative REP_ORG=O. sativa
	Os.50638.1.S1_at	62.8	31.1	46.7	35.4	42.1	25.8	21.8	30.7	30.1	48.4	7.4	57.3	91.2	44.5	43.4	174.8	94.4	70.8	278.1	21.7	266.5	69.7	406	209.8	4.24363	18.3286	AP2-EREBP	LOC_Os06g06970	CRT/DRE binding factor 13, putative, expressed	gb:AY345235.1 DB_XREF=gi:33637701 TID=Os.50638.1 CNT=2 FEA=FLmRNA TIER=FL STK=1 UG=Os.50638 DEF=Oryza sativa transcription factor RCBF4 mRNA, complete cds. PROD=transcription factor RCBF4 FL=gb:AY345235.1 gb:AF243384.1 REP_ORG=O. sativa
	OsAffx.6775.1.S1_x_at	3	12.7	7.4	20.7	3.3	4.4	3.9	6.4	7.9	29.1	3	16.6	22.7	4	3.6	21.2	13	54.4	108.6	77.6	27.2	75.1	133	55.4	3.74879	12.1931	AP2-EREBP	LOC_Os10g26590	AP2 domain containing protein	tigr:9638.m02270 TID=OsAffx.6775.1 CNT=2 FEA=mRNA TIER=ConsEnd STK=0 NOTE=sequence(s) not in UniGene DEF=AP2 domain, putative REP_ORG=O. sativa
	OsAffx.6775.1.S1_at	85.4	17.9	19.3	6.4	6.5	10.7	5.5	7.8	12.5	5.2	10	13.4	29.7	3.8	6.5	38.6	145.2	9.4	265.7	288.4	323.6	514	229.4	137.1	3.37705	10.6197	AP2-EREBP	LOC_Os10g26590	AP2 domain containing protein	tigr:9638.m02270 TID=OsAffx.6775.1 CNT=2 FEA=mRNA TIER=ConsEnd STK=0 NOTE=sequence(s) not in UniGene DEF=AP2 domain, putative REP_ORG=O. sativa
	OsAffx.23957.1.S1_x_at	5.2	8.6	9.6	78.1	92.3	58.2	35.9	92.4	66.5	8.1	13.1	4.1	84.7	7.2	13.1	29.8	19.8	23.9	305	334	45.3	465.6	57.4	92	3.30087	7.12802	AP2-EREBP	LOC_Os01g67410	AP2/EREBP transcription factor BABY BOOM, putative, expressed	tigr:9629.m06698 TID=OsAffx.23957.1 CNT=2 FEA=mRNA TIER=ConsEnd STK=0 NOTE=sequence(s) not in UniGene DEF=AP2 domain, putative REP_ORG=O. sativa
	OsAffx.21654.1.S1_at	24.2	6.6	35.7	6	67.5	26.4	30.2	13.6	16.3	40	31.6	32.8	54.3	88.5	29.6	334.9	74.4	135.9	207.6	223.8	151	210	190	201.9	3.07556	9.65651	AP2-EREBP	LOC_Os01g59780	protein BABY BOOM 1, putative, expressed	tigr:9629.m05875 TID=OsAffx.21654.1 CNT=2 FEA=mRNA TIER=ConsEnd STK=0 NOTE=sequence(s) not in UniGene DEF=AP2 domain, putative REP_ORG=O. sativa
	OsAffx.17366.1.A1_at	120.2	89.2	78.5	77.5	72.6	28.4	9.2	48.6	15.1	104.9	34.4	37	73	42.6	58.7	123.1	21.9	58.6	280.1	532.9	157.8	187.9	425	85.5	2.33028	5.93531	AP2-EREBP	LOC_Os08g36920	AP2 domain containing protein, expressed	tigr:9636.m03709 TID=OsAffx.17366.1 CNT=1 FEA=mRNA TIER=ConsEnd STK=0 NOTE=sequence(s) not in UniGene DEF=AP2 domain, putative REP_ORG=O. sativa
	Os.57517.1.S1_x_at	62.3	48	2.3	27.3	25.5	9.4	6.5	3.7	29.2	24.4	33.5	4.4	5	84.3	10.3	107.5	136.6	5.8	54.1	317.9	17.1	322.6	43.3	153.9	2.4703	6.23325	AP2-EREBP			gb:AF474889.1 DB_XREF=gi:19172021 TID=Os.57517.1 CNT=1 FEA=mRNA TIER=ConsEnd STK=0 UG=Os.57517 UG_TITLE=Putative drought resistant protein mRNA, partial cds DEF=Oryza sativa putative drought resistant protein mRNA, partial cds. REP_ORG=O. sativa
	OsAffx.22301.1.S1_x_at	88.3	77.3	39.4	64.4	79.5	58.2	83.3	65.8	28.1	63.8	116.2	89.7	56.3	103.8	52	40.6	172.5	122.2	488	194.4	182.9	351.2	322	224	3.64666	12.651	ARF			gb:NM_187374.1 DB_XREF=gi:34901833 GEN=P0005E02.10 TID=OsAffx.22301.1 CNT=1 FEA=mRNA TIER=ConsEnd STK=0 NOTE=sequence(s) not in UniGene DEF=Oryza sativa (japonica cultivar-group) hypothetical protein predicted by GeneMark.hmm etc. (P0005E02.10), mRNA. REP_ORG=O. sativa
	Os.54897.1.S1_at	119.8	121.7	120.7	5.6	30.2	32.7	146.5	87	128.5	981.8	705.1	910.9	2122.8	2267.7	2466.6	4531	4053.7	4658.3	5106	5720.6	6075.5	4784	4516.1	6530.4	39.0485	108.73	ARID	LOC_Os02g48370	DNA-binding protein, putative, expressed	gb:AK107036.1 DB_XREF=gi:32992245 TID=Os.54897.1 CNT=1 FEA=FLmRNA TIER=FL STK=1 UG=Os.54897 UG_TITLE=(japonica cultivar-group) cDNA clone:002-121-B09, full insert sequence DEF=Oryza sativa (japonica cultivar-group) cDNA clone:002-121-B09, full insert sequence. FL=gb:AK107036.1 REP_ORG=O. sativa
	OsAffx.14931.1.S1_at	5.1	30.8	44	41.8	39.7	7.2	15.6	41.8	25.8	32.5	7.3	20.7	111.7	41.3	25.8	27.9	76.4	92.1	105.3	476	30.9	28.3	429.9	333.5	7.57955	19.8392	ARR-B	LOC_Os05g32880	response regulator receiver domain containing protein, expressed	tigr:9633.m03018 TID=OsAffx.14931.1 CNT=1 FEA=mRNA TIER=ConsEnd STK=0 NOTE=sequence(s) not in UniGene DEF=Response regulator receiver domain, putative REP_ORG=O. sativa
	OsAffx.24237.2.S1_at	225.8	87.7	93.2	90.3	41.7	93.2	179.5	130.1	137.4	147.8	60.4	63.1	209.7	331.8	248.1	812.9	659.3	612.9	857.3	471.6	1482.3	1495.2	1146	1103.4	5.07529	18.4927	BES1	LOC_Os02g13900	expressed protein	tigr:9630.m01285 TID=OsAffx.24237.2 CNT=1 FEA=mRNA TIER=ConsEnd STK=0 NOTE=sequence(s) not in UniGene DEF=AL161549 putative protein REP_ORG=O. sativa
	OsAffx.23159.1.S1_at	10.2	15.8	1.5	22	7.2	5.7	40.1	3.6	17.3	9.1	39.6	11.2	14.1	105.6	19	81.9	19.9	13.4	100.6	365	18.6	78.7	198.8	89.4	2.50873	7.23895	BES1	LOC_Os01g08180	brassinazole-resistant 1 protein, putative	gb:NM_191614.1 DB_XREF=gi:34910311 GEN=P0013F10.15 TID=OsAffx.23159.1 CNT=2 FEA=mRNA TIER=ConsEnd STK=0 NOTE=sequence(s) not in UniGene DEF=Oryza sativa (japonica cultivar-group) P0013F10.15 (P0013F10.15), mRNA. REP_ORG=O. sativa
	OsAffx.3088.1.S1_at	74.8	35.9	49.5	41	33.5	9.5	195.6	254	201.4	78.6	21.5	46	7.2	16	9.8	1084	1308.9	1330.8	2690.5	4020	2941.1	2418.4	1957.7	2261.2	11.5791	31.1623	bHLH	LOC_Os02g56140	protein SPATULA, putative, expressed	tigr:9630.m05571 TID=OsAffx.3088.1 CNT=1 FEA=mRNA TIER=ConsEnd STK=0 NOTE=sequence(s) not in UniGene DEF=Helix-loop-helix DNA-binding domain, putative REP_ORG=O. sativa
	Os.4548.1.S1_at	36.6	35.9	36.5	338.8	286.4	229.6	964.9	1178.8	993.4	351.8	507.1	445.7	457.1	646.1	601.9	1105.5	1500.6	1131.1	6432.7	11346.5	10893.2	12851.2	13535.7	12391.1	10.9019	26.9505	bHLH	LOC_Os04g52770	protein SPATULA, putative, expressed	gb:AK106689.1 DB_XREF=gi:32991898 TID=Os.4548.1 CNT=4 FEA=FLmRNA TIER=FL STK=0 UG=Os.4548 UG_TITLE=(japonica cultivar-group) cDNA clone:002-114-C05, full insert sequence DEF=Oryza sativa (japonica cultivar-group) cDNA clone:002-114-C05, full insert sequence. FL=gb:AK106689.1 REP_ORG=O. sativa
	OsAffx.2630.1.S1_at	83.9	50.4	24.8	16	4.2	12	4	5	4.2	8.2	4.6	20	19.7	26.5	5.9	250.7	98.1	156.7	660.8	1032.6	729.7	549	543.3	970.5	8.69726	25.7637	bHLH	LOC_Os02g15760	DNA binding protein, putative	tigr:9630.m01478 TID=OsAffx.2630.1 CNT=1 FEA=mRNA TIER=ConsEnd STK=0 NOTE=sequence(s) not in UniGene DEF=Similar to gene_id:K19E1.1 REP_ORG=O. sativa
	OsAffx.6120.1.S1_x_at	166.3	96.2	82.7	145.4	141.5	152.8	84.1	146.2	149.4	174.5	132.9	132.1	223.2	391	247.4	813.8	385.2	496.2	1951.1	1442.6	1111	1642.9	639.6	1227	8.67468	40.6985	bHLH	LOC_Os08g43070	transcription factor AtMYC2, putative	tigr:9636.m04383 TID=OsAffx.6120.1 CNT=1 FEA=mRNA TIER=ConsEnd STK=0 NOTE=sequence(s) not in UniGene DEF=similar to the myc family of helix-loop-helix transcription factors REP_ORG=O. sativa
	Os.30520.1.S1_at	8.7	1.7	2.1	7.1	16.2	17.9	26.1	4.6	17.6	145.2	86.5	111.6	129.1	114.3	95.9	131.8	5.1	36.8	328.1	226.1	21.9	218.8	174.9	178.5	8.66284	25.3904	bHLH	LOC_Os04g35010	DNA binding protein, putative, expressed	gb:AK108728.1 DB_XREF=gi:32993937 TID=Os.30520.1 CNT=1 FEA=FLmRNA TIER=FL STK=1 UG=Os.30520 UG_TITLE=(japonica cultivar-group) OSJNBa0042L16.8 (OSJNBa0042L16.8), mRNA DEF=Oryza sativa (japonica cultivar-group) cDNA clone:002-150-C12, full insert sequence. FL=gb:AK108728.1 REP_ORG=O. sativa
	Os.18333.1.S1_at	10055.9	9837.7	10900.6	9218.9	9182.6	7156.4	4694.9	4862.7	4573.9	7542.7	8596.9	9681.6	4945.6	6958.6	7311.5	14592	12011.1	17157.5	42069	65680.6	61214.8	38475.4	44384	43611.7	5.61573	20.9664	bHLH	LOC_Os08g04390	bHLH transcription factor, putative, expressed	gb:AK102951.1 DB_XREF=gi:32988160 TID=Os.18333.1 CNT=14 FEA=FLmRNA TIER=FL STK=1 UG=Os.18333 UG_TITLE=(japonica cultivar-group) isolate 23494 helix-loop-helix-like protein mRNA, partial cds DEF=Oryza sativa (japonica cultivar-group) cDNA clone:J033115D14, full insert sequence. FL=gb:AK102951.1 REP_ORG=O. sativa
	OsAffx.16206.1.S1_at	36.9	33.2	33.4	5.9	9.8	45.2	6.1	30	10.4	63.9	9	85	24.6	90.4	22.2	219.3	257.2	57.2	50.7	439.8	78.8	333.1	207.1	242.3	5.36062	14.3671	bHLH	LOC_Os07g11020	rc - bHLH transcription factor regulating proanthocyanidin production in seeds, expressed	tigr:9635.m01074 TID=OsAffx.16206.1 CNT=1 FEA=mRNA TIER=ConsEnd STK=0 NOTE=sequence(s) not in UniGene DEF=Similar to AF260919 anthocyanin 1 REP_ORG=O. sativa
	OsAffx.20055.1.S1_at	81.1	43.1	36.8	29.6	43.8	64	48.3	93.8	5.2	166.3	34.6	38	4.9	78.7	11.3	33.9	186.6	9.7	827.4	96.3	166.1	507	470.9	191.6	5.02026	15.6957	bHLH	LOC_Os12g40630	helix-loop-helix DNA-binding domain containing protein	tigr:9640.m03974 TID=OsAffx.20055.1 CNT=1 FEA=mRNA TIER=ConsEnd STK=0 NOTE=sequence(s) not in UniGene DEF=hypothetical protein REP_ORG=O. sativa
	OsAffx.2600.1.S1_at	4.7	46.1	21.3	5.1	5	4.8	15.6	56.3	6.9	21.8	21.4	36.7	36.1	53.4	4.6	44.9	17.7	97.1	158.2	98.9	559.7	345.1	218.6	250.9	4.45648	11.8457	bHLH	LOC_Os02g13670	helix-loop-helix DNA-binding domain containing protein	tigr:9630.m01262 TID=OsAffx.2600.1 CNT=1 FEA=mRNA TIER=ConsEnd STK=0 NOTE=sequence(s) not in UniGene DEF=Helix-loop-helix DNA-binding domain, putative REP_ORG=O. sativa
	Os.46443.1.S1_at	1841.6	1859.3	1716.2	827	770.4	709.1	602.8	624.7	575.3	351.4	172.4	220.7	411.4	222.8	254.8	1831.6	1603.9	1565	4946.1	4501.5	5704.6	7126	6879.7	8688.4	3.83263	10.6945	bHLH	LOC_Os10g42430	transcription factor MYC7E, putative, expressed	gb:AY536428.1 DB_XREF=gi:45477840 TID=Os.46443.1 CNT=10 FEA=FLmRNA TIER=FL STK=1 UG=Os.46443 DEF=Oryza sativa MYC protein mRNA, complete cds. PROD=MYC protein FL=gb:AY536428.1 REP_ORG=O. sativa
	OsAffx.24595.3.S1_at	87.9	19.7	19.7	97.3	70	52.2	45.8	4.9	55.6	59.3	16.1	38.7	11.5	15	14.9	37	176	95.5	425.8	238.3	349	266.4	933.5	295.6	3.58684	9.44629	bHLH	LOC_Os03g12760	helix-loop-helix DNA-binding domain containing protein	tigr:9631.m01202 TID=OsAffx.24595.3 CNT=1 FEA=mRNA TIER=ConsEnd STK=0 NOTE=sequence(s) not in UniGene DEF=Helix-loop-helix DNA-binding domain, putative REP_ORG=O. sativa
	Os.30520.2.S1_x_at	35.3	8.5	5.7	5.9	2	35.9	9.2	56.2	9.1	107.5	85.3	64.3	23.9	37.5	20.2	29.2	9.4	20.1	179.6	245.4	122.2	150.6	40	198.1	3.19573	8.48929	bHLH	LOC_Os04g35010	DNA binding protein, putative, expressed	gb:NM_185228.1 DB_XREF=gi:34897541 GEN=OSJNBa0042L16.8 TID=Os.30520.2 CNT=1 FEA=mRNA TIER=ConsEnd STK=0 UG=Os.30520 UG_TITLE=(japonica cultivar-group) OSJNBa0042L16.8 (OSJNBa0042L16.8), mRNA DEF=Oryza sativa (japonica cultivar-group) OSJNBa0042L16.8 (OSJNBa0042L16.8), mRNA. REP_ORG=O. sativa
	Os.52614.1.S1_at	969.6	936	900.8	996.4	947.5	1001.1	1184.2	1113.6	1218.7	1381.3	1387.6	1086.6	1441.3	1226.7	1042.9	1995	1257.7	1702.2	2225.1	2678.9	2528.6	2961	2923	2883.4	2.39846	16.5792	bHLH	LOC_Os03g12940	helix-loop-helix DNA-binding domain containing protein, expressed	gb:AK068324.1 DB_XREF=gi:32978342 TID=Os.52614.1 CNT=3 FEA=FLmRNA TIER=FL STK=1 UG=Os.52614 UG_TITLE=(japonica cultivar-group) cDNA clone:J013151J01, full insert sequence DEF=Oryza sativa (japonica cultivar-group) cDNA clone:J013151J01, full insert sequence. FL=gb:AK068324.1 REP_ORG=O. sativa
	OsAffx.5214.1.S1_at	4.3	2.1	6.8	7.2	4.3	14.8	1.8	1.1	2.6	1.1	0.9	32.3	2.4	42.8	1.4	7.3	2.3	3.9	166.5	129.6	40	222.9	33.1	12.2	8.75676	29.2954	bHLH			tigr:9635.m00433 TID=OsAffx.5214.1 CNT=1 FEA=mRNA TIER=ConsEnd STK=0 NOTE=sequence(s) not in UniGene DEF=Helix-loop-helix DNA-binding domain, putative REP_ORG=O. sativa
	Os.57500.1.S1_x_at	18.6	15.8	4.3	5.4	3.8	4.4	2.7	5.4	2.1	10.7	6.6	2.5	19.8	4.7	4.6	23.6	17.3	7.2	141	240	97.6	84.7	43.3	260.8	7.58065	22.5041	bHLH			gb:U39866.1 DB_XREF=gi:1086541 TID=Os.57500.1 CNT=1 FEA=mRNA TIER=ConsEnd STK=0 UG=Os.57500 UG_TITLE=Transcriptional activator (Rb) mRNA, partial cds DEF=Oryza sativa transcriptional activator (Rb) mRNA, partial cds. REP_ORG=O. sativa
	OsAffx.4046.1.S1_at	111.6	101.9	101.1	33.5	20.3	43.7	13.1	101.5	27.5	13.5	3	68.5	37	60.8	37.1	36.9	112.7	166.5	551.3	587.9	163.8	203.6	615.9	235.8	4.93996	11.8744	bHLH			tigr:9632.m03928 TID=OsAffx.4046.1 CNT=1 FEA=mRNA TIER=ConsEnd STK=0 NOTE=sequence(s) not in UniGene DEF=Helix-loop-helix DNA-binding domain, putative REP_ORG=O. sativa
	OsAffx.3603.1.S1_at	136.5	94.5	121.4	147.4	191	155.4	95.6	112.1	43.8	33.7	67.4	111	34.2	91.3	23.5	68.6	300	28.5	432.9	828.4	117.1	310.6	573.8	681.7	3.00419	10.6503	bHLH			tigr:9631.m05243 TID=OsAffx.3603.1 CNT=1 FEA=mRNA TIER=ConsEnd STK=0 NOTE=sequence(s) not in UniGene DEF=hypothetical protein REP_ORG=O. sativa
	Os.33336.1.S1_at	41.7	5.7	50.8	133.5	216.2	212.4	33.2	51.7	6	11.2	5.3	32.2	38.1	25.6	4.1	5635.5	7336.4	7356.1	27982.9	25156.2	34882	25633.8	14302.5	24128.7	129.431	336.048	bZIP	LOC_Os01g11350	transcription factor RF2b, putative, expressed	gb:AK100944.1 DB_XREF=gi:32986153 TID=Os.33336.1 CNT=2 FEA=FLmRNA TIER=FL STK=1 UG=Os.33336 UG_TITLE=(japonica cultivar-group) unnamed protein product (Gene), mRNA DEF=Oryza sativa (japonica cultivar-group) cDNA clone:J023138F18, full insert sequence. FL=gb:AK100944.1 REP_ORG=O. sativa
	OsAffx.14261.4.S1_x_at	132.9	155.1	73.1	293.7	329.6	404.1	608.6	694	527.8	923.5	999.1	918.6	1999.3	2661.5	2317.1	7987.3	9034.5	8828	14946.5	19114.9	15552.1	13659.5	13790.2	11161.6	22.4094	69.2987	bZIP	LOC_Os03g21800	transcription factor RF2b, putative, expressed	tigr:9631.m02180 TID=OsAffx.14261.4 CNT=1 FEA=mRNA TIER=ConsEnd STK=0 NOTE=sequence(s) not in UniGene DEF=Transposase, putative REP_ORG=O. sativa
	Os.23469.1.S1_at	139.2	132.6	160.8	314.2	239.5	594.7	188.6	242.7	254.3	397.1	344	456.3	406.3	571.9	654.9	1323.6	1081.9	1955.7	2960	3341.1	4661.2	4548.7	3798.6	6214.9	7.64873	30.3004	bZIP	LOC_Os05g37170	transcription factor TGA6, putative, expressed	gb:AK109520.1 DB_XREF=gi:32994729 TID=Os.23469.1 CNT=5 FEA=FLmRNA TIER=FL STK=3 UG=Os.23469 UG_TITLE=(japonica cultivar-group) cDNA clone:002-113-G01, full insert sequence DEF=Oryza sativa (japonica cultivar-group) cDNA clone:002-113-G01, full insert sequence. FL=gb:AK109520.1 REP_ORG=O. sativa
	OsAffx.25727.1.S1_at	69.4	72.9	19.2	61.5	16.3	112.7	34.9	9.4	49.8	28.3	58.3	102.9	32	54.2	59.2	251.3	87.9	47.1	344.2	253.3	392	22.8	356.4	449.6	3.16238	9.1872	bZIP	LOC_Os03g56010	ocs element-binding factor 1, putative	tigr:9631.m05471 TID=OsAffx.25727.1 CNT=1 FEA=mRNA TIER=ConsEnd STK=0 NOTE=sequence(s) not in UniGene DEF=putative transcription factor REP_ORG=O. sativa
	OsAffx.25727.1.A1_at	102.1	5.4	72.6	6	88.5	67	31.3	62.2	94.8	141.8	113.1	141.6	123.8	87.4	142.2	185.7	78.3	74.4	102	445.6	219.6	293.6	500.6	109.1	2.87561	6.41278	bZIP	LOC_Os03g56010	ocs element-binding factor 1, putative	tigr:9631.m05471 TID=OsAffx.25727.1 CNT=1 FEA=mRNA TIER=ConsEnd STK=0 NOTE=sequence(s) not in UniGene DEF=putative transcription factor REP_ORG=O. sativa
	Os.20077.2.S1_at	1.9	3.9	2.4	4.4	1.6	1.5	1	14.4	7.8	9.4	3.4	16.9	36.6	2.6	1.3	5.5	7.7	57.2	228.4	57.8	87.9	260.3	149.5	20.9	10.3819	33.548	bZIP			gb:AK107399.1 DB_XREF=gi:32992608 TID=Os.20077.2 CNT=1 FEA=FLmRNA TIER=FL STK=1 UG=Os.20077 UG_TITLE=(japonica cultivar-group) cDNA clone:002-188-D03, full insert sequence DEF=Oryza sativa (japonica cultivar-group) cDNA clone:002-127-D08, full insert sequence. FL=gb:AK107399.1 REP_ORG=O. sativa
	OsAffx.18603.1.S1_at	8.6	4.2	7.3	5	12.5	42	25	6.1	9.9	10.3	4.2	9	89.1	15.6	58.7	31	22.1	13.9	86.8	99.4	17	56.2	64.3	113.6	2.06667	5.90918	bZIP			tigr:9638.m03838 TID=OsAffx.18603.1 CNT=2 FEA=mRNA TIER=ConsEnd STK=0 NOTE=sequence(s) not in UniGene DEF=hypothetical protein REP_ORG=O. sativa
	OsAffx.14985.1.S1_at	55.7	68	16.5	81.6	12.8	39.7	11.5	33.3	10.2	116.3	41.9	130.4	182.5	44.9	116.5	367	138.2	87.6	583.8	305.7	401.1	568.7	487.6	161	5.97549	16.9058	C2C2-Dof	LOC_Os05g36900	dof domain, zinc finger family protein	tigr:9633.m03401 TID=OsAffx.14985.1 CNT=1 FEA=mRNA TIER=ConsEnd STK=0 NOTE=sequence(s) not in UniGene DEF=Dof domain, zinc finger, putative REP_ORG=O. sativa
	OsAffx.25425.1.A1_at	17.5	72.6	27.7	23.2	56.7	47.1	29	8.3	28.3	73.3	44.3	6.4	114.6	77.7	29.7	81.2	154.7	97.2	346.2	511.5	216.4	568.6	406.6	263.5	5.60055	18.2627	C2C2-Dof	LOC_Os03g38870	dof domain, zinc finger family protein, expressed	tigr:9631.m03732 TID=OsAffx.25425.1 CNT=1 FEA=mRNA TIER=ConsEnd STK=0 NOTE=sequence(s) not in UniGene DEF=Similar to dof zinc finger protein REP_ORG=O. sativa
	OsAffx.25425.1.S1_at	141.4	155.7	66	68.9	74.4	7.9	72.7	2.8	12	93.4	3.4	10.1	20.7	106.5	40.8	38.7	246	132.5	507.3	619	252.8	636.5	411.2	328	3.25819	8.01879	C2C2-Dof	LOC_Os03g38870	dof domain, zinc finger family protein, expressed	tigr:9631.m03732 TID=OsAffx.25425.1 CNT=1 FEA=mRNA TIER=ConsEnd STK=0 NOTE=sequence(s) not in UniGene DEF=Similar to dof zinc finger protein REP_ORG=O. sativa
	OsAffx.32109.3.S1_x_at	198.8	272.8	157	156.8	185	176.8	230.7	250.3	217.2	241	221.8	206.9	204.1	216.7	177.8	219.5	216.9	58.7	749.5	786.3	331.1	950.7	620.5	879.8	3.22507	16.5369	C2C2-Dof	LOC_Os03g42200	dof domain, zinc finger family protein, expressed	tigr:9631.m04060 TID=OsAffx.32109.3 CNT=1 FEA=mRNA TIER=ConsEnd STK=0 NOTE=sequence(s) not in UniGene DEF=Dof domain, zinc finger, putative REP_ORG=O. sativa
	OsAffx.28712.1.S1_at	109.6	157.4	111.6	121.5	72.5	123.9	158.6	139.9	125.5	130.2	104.9	27.9	129.8	118.8	8	318.1	265.8	116.6	740.3	453	146.6	299.6	193.1	822.7	2.85624	12.4326	C2C2-Dof	LOC_Os07g32510	expressed protein	tigr:9635.m03194 TID=OsAffx.28712.1 CNT=1 FEA=mRNA TIER=ConsEnd STK=0 NOTE=sequence(s) not in UniGene DEF=Dof domain, zinc finger, putative REP_ORG=O. sativa
	OsAffx.12886.1.S1_at	124.1	65.2	126.1	217.5	165.3	143.3	107.9	91.3	92	136.5	18.2	144.8	115.1	137.7	112.8	161.5	305.4	222	905.1	453.7	425.4	559.7	213.9	830.6	2.57333	9.52303	C2C2-Dof	LOC_Os03g16850	conserved hypothetical protein	tigr:9631.m01646 TID=OsAffx.12886.1 CNT=1 FEA=mRNA TIER=ConsEnd STK=0 NOTE=sequence(s) not in UniGene DEF=Similar to dof zinc finger protein REP_ORG=O. sativa
	Os.5151.1.S1_at	3041.1	3260.5	3099.5	397.1	460.2	1027.1	174.8	284.7	215	186.9	184.4	222.5	449.6	664.9	446.2	8019.5	8786.9	8807.9	31754	38506	37796.1	39165.6	41627.1	38407	12.0121	27.4724	C2C2-GATA	LOC_Os03g52450	GATA transcription factor 25, putative, expressed	gb:CB630582 DB_XREF=gi:29625571 DB_XREF=OSIIEb07J17.r CLONE=OSIIEb07J17 TID=Os.5151.1 CNT=3 FEA=EST TIER=ConsEnd STK=2 UG=Os.5151 UG_TITLE=Transcribed sequence with weak similarity to protein ref:NP_564593.1 (A.thaliana) flowering protein CONSTANS, putative (Arabidopsis thaliana) REP_ORG=O. sativa
	Os.52612.1.S1_s_at	333.6	271.9	287.4	293.4	430.5	551.5	425.4	561.7	619.6	112.4	175.6	208	854.8	1530.8	1188.7	3239.9	2811.3	4128.3	1974.9	1353	3383.4	2203.2	2430.5	2683.5	5.22902	21.2935	C2C2-GATA	LOC_Os12g07120	basic proline-rich protein, putative, expressed	gb:AK068306.1 DB_XREF=gi:32978324 TID=Os.52612.1 CNT=1 FEA=FLmRNA TIER=FL STK=1 UG=Os.52612 UG_TITLE=(japonica cultivar-group) cDNA clone:J013136H07, full insert sequence DEF=Oryza sativa (japonica cultivar-group) cDNA clone:J013136H07, full insert sequence. FL=gb:AK068306.1 REP_ORG=O. sativa
	OsAffx.7045.1.S1_at	118.4	91.9	66.7	112.7	74.5	131.3	91.2	111.4	89.8	244.1	393	231.7	194.6	155.5	264.8	107.1	177.9	141.7	857.6	91.7	392.7	703.3	190.1	489.7	3.72963	18.4354	C2C2-GATA	LOC_Os11g08410	GATA zinc finger family protein	tigr:9639.m00790 TID=OsAffx.7045.1 CNT=1 FEA=mRNA TIER=ConsEnd STK=0 NOTE=sequence(s) not in UniGene DEF=GATA zinc finger, putative REP_ORG=O. sativa
	OsAffx.8612.1.S1_at	72.7	5.4	11	5	4.5	32.2	3.8	4.9	14.8	51.7	13.7	24.3	91.3	42.5	28.2	28.1	4.7	8.9	376.3	180.1	247.9	393.1	265.7	199	3.65475	10.9399	C2C2-GATA			gb:XM_354474.1 DB_XREF=gi:35191717 GEN=B1056G08.7 TID=OsAffx.8612.1 CNT=1 FEA=mRNA TIER=ConsEnd STK=0 NOTE=sequence(s) not in UniGene DEF=Oryza sativa (japonica cultivar-group). REP_ORG=O. sativa
	OsAffx.22476.1.S1_x_at	41.1	20.5	13.6	60.9	6.5	9.6	51.7	7	11.3	93	20.6	10.9	33.5	85.4	98.4	296.7	215.4	119.8	413.5	327.4	239.3	173.4	307.2	508.9	5.37603	14.4696	C2C2-YABBY			gb:NM_186393.1 DB_XREF=gi:34899871 GEN=OJ1714_H10.18 TID=OsAffx.22476.1 CNT=1 FEA=mRNA TIER=ConsEnd STK=0 NOTE=sequence(s) not in UniGene DEF=Oryza sativa (japonica cultivar-group) OJ1714_H10.18 (OJ1714_H10.18), mRNA. REP_ORG=O. sativa
	OsAffx.24908.1.S1_at	438	483.8	331.8	82.8	74.3	123.8	3.1	4.7	1.9	13.8	9.9	5.1	88	15.7	9.3	2291.4	2454.8	2227.1	15025.8	16020.1	14934.2	15750.3	9290.6	16496.4	32.5554	80.6115	C2H2	LOC_Os02g57790	DNA-binding protein, putative	tigr:9630.m05764 TID=OsAffx.24908.1 CNT=1 FEA=mRNA TIER=ConsEnd STK=0 NOTE=sequence(s) not in UniGene DEF=Similar to ZPT2-11 REP_ORG=O. sativa
	OsAffx.16664.1.S1_at	14.1	6.7	3.3	2	3.1	2.8	1.4	2.5	14.2	80.9	65.9	57.7	9.3	4.6	25.2	18.4	25.5	39.9	337	34.5	13.1	75.3	128.5	189.6	9.0493	24.1674	C2H2	LOC_Os07g40950	zinc finger, C2H2 type family protein	tigr:9635.m04093 TID=OsAffx.16664.1 CNT=1 FEA=mRNA TIER=ConsEnd STK=0 NOTE=sequence(s) not in UniGene DEF=Zinc finger, C2H2 type, putative REP_ORG=O. sativa
	Os.56344.1.S1_at	7.2	47.2	4.2	33	41.8	12.6	44.6	72.4	93.7	30.4	24.8	36.2	269.2	216.2	209.8	113.7	197.4	154.2	568.8	638	428.3	414.9	251.6	513.9	6.07044	17.681	C2H2	LOC_Os06g20020	zinc finger, C2H2 type family protein, expressed	gb:AK109897.1 DB_XREF=gi:32995106 TID=Os.56344.1 CNT=1 FEA=FLmRNA TIER=FL STK=1 UG=Os.56344 UG_TITLE=(japonica cultivar-group) cDNA clone:002-149-F03, full insert sequence DEF=Oryza sativa (japonica cultivar-group) cDNA clone:002-149-F03, full insert sequence. FL=gb:AK109897.1 REP_ORG=O. sativa
	OsAffx.29835.1.S1_x_at	27.5	22.6	4.8	41.6	79.5	11.4	69.1	23.2	97.4	112.4	28.6	11.3	30.5	9.2	11.6	132.1	40.7	98.9	759.3	525.6	160.7	323	449.6	361.2	5.3963	14.8654	C2H2	LOC_Os09g13680	zinc finger, C2H2 type family protein	tigr:9637.m01099 TID=OsAffx.29835.1 CNT=1 FEA=mRNA TIER=ConsEnd STK=0 NOTE=sequence(s) not in UniGene DEF=Similar to WIP1 protein REP_ORG=O. sativa
	OsAffx.3750.1.S1_at	37.2	58.6	72.1	3.2	4.6	57.1	40.1	34.6	37.2	7.6	41.3	45.6	14.6	40.9	4.4	219.6	38	83.2	47.9	412.9	313.5	322	509.2	55.8	4.46602	12.244	C2H2	LOC_Os04g08600	zinc finger, C2H2 type family protein	tigr:9632.m00777 TID=OsAffx.3750.1 CNT=1 FEA=mRNA TIER=ConsEnd STK=0 NOTE=sequence(s) not in UniGene DEF=hypothetical protein REP_ORG=O. sativa
	OsAffx.24047.1.S1_at	203.4	144.8	165.3	34.3	123.8	92.1	96.5	64.6	118.3	44	180.1	98.4	82	40.4	20.6	170.2	353.8	383.9	1082.9	867.2	748.7	592.9	846.3	735.2	4.26352	14.5832	C2H2	LOC_Os02g01090	transcriptional regulator SUPERMAN, putative	tigr:9630.m00009 TID=OsAffx.24047.1 CNT=1 FEA=mRNA TIER=ConsEnd STK=0 NOTE=sequence(s) not in UniGene DEF=hypothetical protein REP_ORG=O. sativa
	OsAffx.16664.1.A1_at	106.6	91.8	52.2	65.3	101	66	12.7	78.9	73	143.5	64.8	8.1	98.2	128.4	93.4	161.1	304.8	93.3	855	242.6	213.9	394.1	378.1	442.5	3.697	11.3297	C2H2	LOC_Os07g40950	zinc finger, C2H2 type family protein	tigr:9635.m04093 TID=OsAffx.16664.1 CNT=1 FEA=mRNA TIER=ConsEnd STK=0 NOTE=sequence(s) not in UniGene DEF=Zinc finger, C2H2 type, putative REP_ORG=O. sativa
	OsAffx.14682.1.S1_at	4.3	3	19.1	12.6	5.2	9.3	9.7	4.6	47.4	18.1	2.9	45	40	13.3	8.9	31.4	64.7	23.5	46	175.4	104.3	130.4	50.8	224.2	2.75105	8.44308	C2H2	LOC_Os05g14130	zinc finger, C2H2 type family protein	tigr:9633.m01232 TID=OsAffx.14682.1 CNT=1 FEA=mRNA TIER=ConsEnd STK=0 NOTE=sequence(s) not in UniGene DEF=Zinc finger, C2H2 type, putative REP_ORG=O. sativa
	OsAffx.16380.1.S1_x_at	19	10.3	37.7	28.6	32.1	43.6	9.8	9.4	13.9	29.8	16.3	7.8	16.6	13.5	23.1	34.5	24.3	24.6	115.8	133	43	83.5	52.1	243.5	2.65596	7.10527	C2H2	LOC_Os07g23450	zinc finger, C2H2 type family protein	gb:NM_188199.1 DB_XREF=gi:34903481 TID=OsAffx.16380.1 CNT=2 FEA=mRNA TIER=ConsEnd STK=0 NOTE=sequence(s) not in UniGene DEF=Oryza sativa (japonica cultivar-group) OSJNBa0066B06.23 (OSJNBa0066B06.23), mRNA. REP_ORG=O. sativa
	Os.50005.1.S1_at	68.6	67.9	88.3	34.2	115.5	67.8	27.7	62.2	67.6	56.2	58.9	42.8	192.7	26.4	73.8	150	150.7	3.8	487	186.2	168.4	282.1	290.7	143.9	2.44242	8.25284	C2H2	LOC_Os08g36390	zinc finger, C2H2 type family protein, expressed	gb:AK119595.1 DB_XREF=gi:37989218 TID=Os.50005.1 CNT=2 FEA=FLmRNA TIER=FL STK=2 UG=Os.50005 UG_TITLE=(japonica cultivar-group) cDNA clone:002-116-B04, full insert sequence DEF=Oryza sativa (japonica cultivar-group) cDNA clone:002-117-D09, full insert sequence. FL=gb:AK119595.1 gb:AK106796.1 REP_ORG=O. sativa
	Os.50409.1.S1_at	7.2	25.1	16.1	35.6	31.2	39.7	2.8	22.6	5.3	294.3	289.6	339.7	828.9	872.7	929.6	2421	2823.5	2844	9623.5	12660	11135.3	12874.8	12559.2	10845.8	316.353	922.742	C2H2			gb:AK121095.1 DB_XREF=gi:37990718 TID=Os.50409.1 CNT=1 FEA=FLmRNA TIER=FL STK=1 UG=Os.50409 UG_TITLE=(japonica cultivar-group) cDNA clone:J023067I09, full insert sequence DEF=Oryza sativa (japonica cultivar-group) cDNA clone:J023067I09, full insert sequence. FL=gb:AK121095.1 REP_ORG=O. sativa
	OsAffx.24067.1.S1_at	16.1	2.4	32.8	35.5	15.1	11.3	5.7	45.2	8.2	102.2	76	107.9	39.2	117.2	72.4	17.8	29.7	30.7	795.8	279.2	409.8	254.6	790.8	430.5	9.52434	27.4165	C2H2			tigr:9630.m00146 TID=OsAffx.24067.1 CNT=1 FEA=mRNA TIER=ConsEnd STK=0 NOTE=sequence(s) not in UniGene DEF=selenium-binding protein, putative REP_ORG=O. sativa
	OsAffx.23968.1.S1_at	62.9	11.6	4.9	22.2	36	60	43.4	64.3	31.5	12.5	77.2	5	132.9	14.4	18	387.9	104	58.5	276.5	223.8	127.3	44.2	198.7	434.3	3.48056	8.43011	C2H2			tigr:9629.m06768 TID=OsAffx.23968.1 CNT=1 FEA=mRNA TIER=ConsEnd STK=0 NOTE=sequence(s) not in UniGene DEF=hypothetical protein REP_ORG=O. sativa
	Os.26343.1.S1_at	2332.7	2092.3	1852.8	1795.5	2030.2	2102.3	1126.6	994.5	1029.4	735.6	720.6	791.4	348	300.4	298.4	7703.4	8653.5	10090.3	29394.4	33173.3	34283.6	34017.6	40634.4	31599.3	14.5829	62.5693	C3H	LOC_Os06g21390	makorin-1, putative, expressed	gb:AK120250.1 DB_XREF=gi:37989873 TID=Os.26343.1 CNT=11 FEA=FLmRNA TIER=FL STK=1 UG=Os.26343 UG_TITLE=(japonica cultivar-group) cDNA clone:001-041-H12, full insert sequence DEF=Oryza sativa (japonica cultivar-group) cDNA clone:J013045F22, full insert sequence. FL=gb:AK120250.1 gb:AK061908.1 REP_ORG=O. sativa
	Os.12914.1.S1_at	2597	2951.4	2545.1	2453.1	2275.2	1614.3	2158.7	1714	1732.1	654	595.8	666.8	5103.3	7231.2	5662.3	15785.8	18061.1	16070.5	35823.3	42201.4	42290.3	36693.2	39102.6	32962	14.2988	86.6039	C3H	LOC_Os11g28270	zinc finger CCCH type domain-containing protein ZFN-like, putative, expressed	gb:AK112047.1 DB_XREF=gi:37988710 TID=Os.12914.1 CNT=8 FEA=FLmRNA TIER=FL STK=1 UG=Os.12914 UG_TITLE=(japonica cultivar-group) cDNA clone:002-164-G05, full insert sequence DEF=Oryza sativa (japonica cultivar-group) cDNA clone:001-047-F12, full insert sequence. FL=gb:AK112047.1 gb:AK110345.1 REP_ORG=O. sativa
	OsAffx.3272.1.S1_at	7.2	8.1	49.3	40.8	69.9	45.4	34.2	5.1	35.4	91.3	16.4	18	61.3	42.1	55.1	268.6	74.9	62.2	112.1	417.3	466.4	163.7	614.8	210.2	5.96996	17.3847	C3H	LOC_Os03g18950	nucleic acid binding protein, putative	tigr:9631.m01871 TID=OsAffx.3272.1 CNT=1 FEA=mRNA TIER=ConsEnd STK=0 NOTE=sequence(s) not in UniGene DEF=Similar to C-x8-C-x5-C-x3-H type Zinc finger protein, putative REP_ORG=O. sativa
	Os.6398.1.S1_at	377.4	398.3	411.9	526.6	532	705.3	784.1	871.3	818.9	1408.7	1594.4	1696.7	1920.6	2275.8	2089	3150.1	3914.9	3813.1	4104.6	5526.8	4438.5	4958.8	4101.6	4901.2	5.62516	22.1209	C3H	LOC_Os04g56750	zinc finger C-x8-C-x5-C-x3-H type family protein, expressed	gb:AK105958.1 DB_XREF=gi:32991167 TID=Os.6398.1 CNT=4 FEA=FLmRNA TIER=FL STK=0 UG=Os.6398 UG_TITLE=(japonica cultivar-group) cDNA clone:001-205-D09, full insert sequence DEF=Oryza sativa (japonica cultivar-group) cDNA clone:001-205-D09, full insert sequence. FL=gb:AK105958.1 gb:AK111925.1 REP_ORG=O. sativa
	OsAffx.28267.1.S1_at	14	15.5	15.3	11.5	8	46.8	27.9	14	9.4	19.3	11	32.5	22.4	25.6	9.3	312.8	146.5	8.8	67.6	271.5	155.9	285	74.7	242.4	5.17949	18.4017	C3H	LOC_Os07g04650	zinc finger C-x8-C-x5-C-x3-H type family protein	tigr:9635.m00396 TID=OsAffx.28267.1 CNT=1 FEA=mRNA TIER=ConsEnd STK=0 NOTE=sequence(s) not in UniGene DEF=hypothetical protein REP_ORG=O. sativa
	OsAffx.6262.1.S1_x_at	131.9	76.3	129.9	110.5	148.3	149.1	178.9	115.1	161.4	133.7	150.1	177.2	188	148.8	117.8	460.6	162.7	156.2	729.5	410.7	570.9	611.2	967.6	660.8	3.69368	17.2716	C3H	LOC_Os09g13530	zinc finger C-x8-C-x5-C-x3-H type family protein, expressed	tigr:9637.m01087 TID=OsAffx.6262.1 CNT=1 FEA=mRNA TIER=ConsEnd STK=0 NOTE=sequence(s) not in UniGene DEF=Zinc finger C-x8-C-x5-C-x3-H type (and similar), putative REP_ORG=O. sativa
	Os.29084.1.S1_at	27.2	37.4	38	4	45.3	17.3	222.6	151.5	196.7	29.7	168.7	84.7	29.7	20.2	35	68.7	59.4	77.6	683.5	379.8	758.7	562.2	833.6	799	3.5894	8.54432	C3H	LOC_Os01g53650	nucleic acid binding protein, putative, expressed	gb:AK110661.1 DB_XREF=gi:32995870 TID=Os.29084.1 CNT=2 FEA=FLmRNA TIER=FL STK=1 UG=Os.29084 UG_TITLE=(japonica cultivar-group) OSJNBb0021A09.18 (OSJNBb0021A09.18), mRNA DEF=Oryza sativa (japonica cultivar-group) cDNA clone:002-169-F02, full insert sequence. FL=gb:AK110661.1 REP_ORG=O. sativa
	Os.14912.1.S1_at	1508.3	1795.1	1663.8	945.2	870.4	1014.4	454	465.3	580.6	153.7	302.6	356.1	1188.3	1430.1	1719.1	3688.6	3986.8	4562.8	3195.7	4619.9	4044.6	5594.1	4407	5048.6	2.81243	7.8352	C3H	LOC_Os12g21700	zinc finger CCCH type domain-containing protein ZFN-like, putative, expressed	gb:AK111511.1 DB_XREF=gi:37988174 TID=Os.14912.1 CNT=9 FEA=FLmRNA TIER=FL STK=4 UG=Os.14912 UG_TITLE=(japonica cultivar-group) cDNA clone:J013001J05, full insert sequence DEF=Oryza sativa (japonica cultivar-group) cDNA clone:J013001J05, full insert sequence. FL=gb:AK111511.1 REP_ORG=O. sativa
	Os.25379.1.A1_at	135.6	132.7	143.6	119.9	103.7	80.3	105.8	52.8	53	165.1	166.6	110.8	115.4	239	102.5	40.7	18.5	111.6	521.7	311.3	150.8	341.1	303.3	213.6	2.16783	6.06819	C3H	LOC_Os02g06584	zinc finger C-x8-C-x5-C-x3-H type family protein, expressed	gb:CA760893 DB_XREF=gi:25804932 DB_XREF=BR060008B10G06.ab1 CLONE=BR060008B10G06.ab1 TID=Os.25379.1 CNT=2 FEA=EST TIER=ConsEnd STK=1 UG=Os.25379 UG_TITLE=Transcribed sequences REP_ORG=O. sativa
	Os.20359.1.S1_at	1880.2	1918.5	2197.5	3844.1	4198.2	4293.3	3913	3502.3	3948.7	4327.3	3960.6	4611.4	9651.5	9087.6	9222.9	35254.9	29594.3	33646.1	63273.6	63362.4	67797.6	47014.5	57826.1	45591.3	14.7584	59.8135	C3H	LOC_Os09g33790	snRK1-interacting protein 1, putative, expressed	gb:AA753646 DB_XREF=gi:2800426 DB_XREF=97BS0128 CLONE=97BS0128 TID=Os.20359.1 CNT=1 FEA=EST TIER=ConsEnd STK=1 UG=Os.20359 UG_TITLE=Transcribed sequence REP_ORG=O. sativa
	Os.47665.1.S1_at	83.5	52.4	76.1	51.1	77.5	76.3	92.3	56.9	55.6	108.5	60.4	135.8	19.1	11.7	25.9	42	54	36.9	278.9	398	162.5	403.2	127.3	632.4	4.36836	21.966	C3H			gb:BI805696 DB_XREF=gi:15852900 DB_XREF=S043D11 CLONE=S043D11 TID=Os.47665.1 CNT=2 FEA=EST TIER=ConsEnd STK=0 UG=Os.47665 UG_TITLE=Transcribed sequence with weak similarity to protein ref:NP_190414.1 (A.thaliana) putative protein (Arabidopsis thaliana) REP_ORG=O. sativa
	OsAffx.23993.1.S1_at	16.8	8.1	7.8	32.7	3.8	14.9	4.3	5.6	20.9	82.4	3.7	8.6	17.3	87.7	3.4	17	16.2	68.7	245.3	245.4	222.2	121.4	60.2	416.6	7.50153	24.273	CCAAT_HAP3	LOC_Os01g70880	nuclear transcription factor Y subunit B-3, putative	gb:NM_190049.1 DB_XREF=gi:34907181 GEN=P0423A12.29 TID=OsAffx.23993.1 CNT=2 FEA=mRNA TIER=ConsEnd STK=0 NOTE=sequence(s) not in UniGene DEF=Oryza sativa (japonica cultivar-group) P0423A12.29 (P0423A12.29), mRNA. REP_ORG=O. sativa
	OsAffx.6533.1.S1_x_at	82.6	109.7	62.5	102.5	18.8	135.6	64.9	110.4	174.5	249.9	185.6	241.5	239.8	67.5	205.5	299.7	471.5	159.7	557.1	906.1	463.4	563.1	425.4	804.8	3.22693	10.3239	CCAAT_HAP3	LOC_Os09g39490	DNA polymerase epsilon subunit 3, putative, expressed	tigr:9637.m03382 TID=OsAffx.6533.1 CNT=1 FEA=mRNA TIER=ConsEnd STK=0 NOTE=sequence(s) not in UniGene DEF=hypothetical protein REP_ORG=O. sativa
	OsAffx.6533.1.A1_at	37.9	26.2	16.2	5.6	6.7	9.1	6	8.2	5.8	25	53.9	15.4	25.5	18.9	25.2	83.4	27.3	25.6	99	112.5	36.2	99.1	98.9	102	2.61478	7.52168	CCAAT_HAP3	LOC_Os09g39490	DNA polymerase epsilon subunit 3, putative, expressed	tigr:9637.m03382 TID=OsAffx.6533.1 CNT=1 FEA=mRNA TIER=ConsEnd STK=0 NOTE=sequence(s) not in UniGene DEF=hypothetical protein REP_ORG=O. sativa
	OsAffx.6533.1.S1_at	128.6	73.5	110.5	61.7	95.9	105.2	68.1	60.2	84.5	103.9	74.1	111	157.7	191.1	149.6	255	209.1	222	853.2	780.1	546.5	961.3	1004.7	894	7.47512	36.4593	CCAAT_HAP3			tigr:9637.m03382 TID=OsAffx.6533.1 CNT=1 FEA=mRNA TIER=ConsEnd STK=0 NOTE=sequence(s) not in UniGene DEF=hypothetical protein REP_ORG=O. sativa
	OsAffx.23165.1.S1_x_at	8.3	28.1	3.9	85.8	79.1	12.5	164.8	153.4	142.8	351.9	136.2	127.9	118.5	217.2	71.1	31.3	210.2	122.9	470.8	715.5	428.1	554.7	719.3	830	4.36468	9.79797	CCAAT_HAP5	LOC_Os01g08790	histone-like transcription factor and archaeal histone family protein	gb:NM_189585.1 DB_XREF=gi:34906253 GEN=P0489A01.12 TID=OsAffx.23165.1 CNT=2 FEA=mRNA TIER=ConsEnd STK=0 NOTE=sequence(s) not in UniGene DEF=Oryza sativa (japonica cultivar-group) P0489A01.12 (P0489A01.12), mRNA. REP_ORG=O. sativa
	OsAffx.30098.1.S1_at	99.3	69.6	49.5	18.2	52.9	71	51.4	62.4	79.6	62.3	52	66	73.7	19.2	55.3	102.7	96.5	41.8	255.2	198.9	38.8	220.4	42.5	260.2	2.21954	7.01026	CCAAT_HAP5			tigr:9637.m02707 TID=OsAffx.30098.1 CNT=1 FEA=mRNA TIER=ConsEnd STK=0 NOTE=sequence(s) not in UniGene DEF=hypothetical protein REP_ORG=O. sativa
	Os.22789.1.A1_at	24.6	7.9	7.9	3.3	2.9	0.8	2.2	5.7	16.7	5.7	6.9	3.8	5.5	4.4	1.7	13.5	9.3	5.3	51.3	41.5	184.3	90.6	253	25.2	3.68293	10.5527	CCAAT-HAP2	LOC_Os10g25850	nuclear transcription factor Y subunit A-7, putative, expressed	gb:CA762859 DB_XREF=gi:25806898 DB_XREF=BR060008A20A06.ab1 CLONE=BR060008A20A06.ab1 TID=Os.22789.1 CNT=3 FEA=EST TIER=ConsEnd STK=0 UG=Os.22789 UG_TITLE=Transcribed sequence with weak similarity to protein ref:NP_565049.1 (A.thaliana) CCAAT-binding factor B subunit homolog, putative (Arabidopsis thaliana) REP_ORG=O. sativa
	Os.3426.2.S1_at	3.6	2.2	3.8	0.9	1	1	12	11.3	2.4	40.8	43.5	3.3	3.5	61.5	20.2	50.9	59.2	45.4	243.6	41.4	42.9	241.2	40.9	115.5	9.625	25.6624	CCAAT-HAP2			gb:CR280190 DB_XREF=gi:44666756 DB_XREF=CR280190 CLONE=p704a04p5 TID=Os.3426.2 CNT=2 FEA=mRNA TIER=ConsEnd STK=0 UG=Os.3426 UG_TITLE=MRNA RAPB protein REP_ORG=O. sativa
	Os.7693.1.S1_s_at	151.3	218.4	167.3	166.4	186.6	157.7	639.2	674.8	639.6	430.4	350.3	308.3	436.6	416.7	417.5	1167.6	1029.3	1143.1	1891.2	2276.6	1895	2116	2400.8	2312.5	3.42694	8.2701	CPP	LOC_Os08g28214	tesmin/TSO1-like CXC domain containing protein, expressed	gb:BI809140 DB_XREF=gi:15856328 DB_XREF=F001C10 CLONE=F001C10 TID=Os.7693.1 CNT=6 FEA=EST TIER=ConsEnd STK=0 UG=Os.7693 UG_TITLE=Transcribed sequences REP_ORG=O. sativa
	Os.53233.1.S1_at	437.9	505.5	559.5	83.8	121.1	176.6	704.7	775.4	779.6	191.4	278.8	241.8	406	582.2	673.5	1033.5	991.7	1359.2	1521.3	2200.6	2221.8	1609	2163.5	2242.2	2.82273	6.29845	CPP	LOC_Os08g28214	tesmin/TSO1-like CXC domain containing protein, expressed	gb:AK071493.1 DB_XREF=gi:32981516 TID=Os.53233.1 CNT=3 FEA=FLmRNA TIER=FL STK=1 UG=Os.53233 UG_TITLE=(japonica cultivar-group) cDNA clone:J023097M11, full insert sequence DEF=Oryza sativa (japonica cultivar-group) cDNA clone:J023097M11, full insert sequence. FL=gb:AK071493.1 REP_ORG=O. sativa
	Os.34741.1.S1_at	2496.9	2147.2	2034.3	430.3	442	677.3	703.8	601.7	559.4	162.2	102.2	82.4	21.3	63.1	81	537.2	447.5	730.5	5033.4	5521	4902.7	5448.7	3932	6320.3	2.18219	5.13805	DBP	LOC_Os01g19130	protein phosphatase 2C isoform beta, putative, expressed	gb:AK070333.1 DB_XREF=gi:32980357 TID=Os.34741.1 CNT=6 FEA=FLmRNA TIER=FL STK=1 UG=Os.34741 UG_TITLE=(japonica cultivar-group) putative protein phosphatase (P0702D12.18), mRNA DEF=Oryza sativa (japonica cultivar-group) cDNA clone:J023049D10, full insert sequence. FL=gb:AK070333.1 REP_ORG=O. sativa
	OsAffx.12501.1.S1_at	118	46.9	31	39.7	49.9	63.1	82.7	23.9	16.6	86.9	116	56.1	124.3	13.5	42.2	107.1	237.7	57.2	565.2	414.5	297.8	285.8	280.6	397.8	3.51271	11.3892	G2-like	LOC_Os02g45080	myb-like DNA-binding domain, SHAQKYF class family protein	tigr:9630.m04369 TID=OsAffx.12501.1 CNT=1 FEA=mRNA TIER=ConsEnd STK=0 NOTE=sequence(s) not in UniGene DEF=hypothetical protein REP_ORG=O. sativa
	OsAffx.8903.1.S1_at	166.2	90.4	140.1	78.7	157.8	172.9	102.9	142.6	90.8	305.9	172.1	177.6	41.2	117.4	134.3	156.8	50.4	73.7	928.9	897.6	923.2	1093.8	640.9	954.4	5.51995	22.7637	G2-like			gb:NM_193817.1 DB_XREF=gi:34914717 GEN=P0560B06.24 TID=OsAffx.8903.1 CNT=1 FEA=mRNA TIER=ConsEnd STK=0 NOTE=sequence(s) not in UniGene DEF=Oryza sativa (japonica cultivar-group) P0560B06.24 (P0560B06.24), mRNA. REP_ORG=O. sativa
	OsAffx.11973.1.S1_at	169.1	168.3	132.1	222.4	213.2	380.7	23.9	88.5	135	21.4	12.5	65.6	18.6	86.6	150	545.4	580.7	534.7	2204.9	1764.5	1693.9	2768.4	643	2054.3	5.39611	18.8799	GRAS	LOC_Os02g10360	protein MONOCULM 1, putative	tigr:9630.m00955 TID=OsAffx.11973.1 CNT=1 FEA=mRNA TIER=ConsEnd STK=0 NOTE=sequence(s) not in UniGene DEF=Similar to AJ303345 lateral suppressor REP_ORG=O. sativa
	OsAffx.31575.1.S1_x_at	277.8	195.2	162.1	78.6	90.5	136.3	163.3	146.2	96.1	16.4	54.3	49.4	141.1	90.1	103.1	179.9	195.6	168.1	762.7	884.1	889.2	498	677.2	713.5	3.18251	11.9073	GRAS	LOC_Os12g04370 | LOC_Os11g04570	GRAS family transcription factor containing protein, expressed	tigr:9640.m00352 TID=OsAffx.31575.1 CNT=1 FEA=mRNA TIER=ConsEnd STK=0 NOTE=sequence(s) not in UniGene DEF=AY056154 putative scarecrow 3 protein REP_ORG=O. sativa
	Os.26916.1.S2_at	6.6	28.7	34.6	3.8	3.7	28.3	3	1.7	9.8	11.6	4.1	10.5	2.6	3.7	1	17.6	36.8	30.8	35.1	105	142.3	244.4	68.9	49.5	3.03468	6.93753	GRAS	LOC_Os03g48450	DELLA protein RGL1, putative, expressed	gb:AK101848.1 DB_XREF=gi:32987057 TID=Os.26916.1 CNT=12 FEA=FLmRNA TIER=FL STK=1 UG=Os.26916 UG_TITLE=(japonica cultivar-group) cDNA clone:J033069K04, full insert sequence DEF=Oryza sativa (japonica cultivar-group) cDNA clone:J033069K04, full insert sequence. FL=gb:AK101848.1 gb:AK101402.1 REP_ORG=O. sativa
	OsAffx.29552.2.S1_at	121.9	68.1	72.9	67.3	131	214.7	22.4	133.4	125.6	215.9	152.7	306	131.2	204.4	101.7	405.8	181.2	154.7	685.3	544.8	390.9	678	621.8	611.5	2.89613	9.2489	GRAS	LOC_Os03g29480	nodulation signaling pathway 1 protein, putative, expressed	tigr:9631.m02874 TID=OsAffx.29552.2 CNT=1 FEA=mRNA TIER=ConsEnd STK=0 NOTE=sequence(s) not in UniGene DEF=putative transcription factor REP_ORG=O. sativa
	OsAffx.19487.1.S1_x_at	201.9	70.3	112.1	121.8	95.9	90.4	128.6	109	155.4	127.8	99.4	104.9	90.4	88.1	159.6	126.2	239.5	42.9	116.6	773.5	242	477.5	751.3	211	2.36503	9.15987	GRAS	LOC_Os12g04380 | LOC_Os11g04590	GRAS family transcription factor containing protein	tigr:9640.m00353 TID=OsAffx.19487.1 CNT=2 FEA=mRNA TIER=ConsEnd STK=0 NOTE=sequence(s) not in UniGene DEF=GRAS family transcription factor, putative REP_ORG=O. sativa
	Os.31716.1.S1_at	9.7	3.8	19.2	24.8	3.6	27.7	1	20.8	25.1	51.5	3.3	3.2	89.5	125.9	35	11.5	83.3	76.2	334.3	373.3	137.1	402.3	184.9	194	12.0686	30.2642	GRAS			gb:AK106868.1 DB_XREF=gi:32992077 TID=Os.31716.1 CNT=1 FEA=FLmRNA TIER=FL STK=1 UG=Os.31716 UG_TITLE=(japonica cultivar-group) Similar to Oryza sativa Scl1 protein (AF067401) (Gene), mRNA DEF=Oryza sativa (japonica cultivar-group) cDNA clone:002-118-D05, full insert sequence. FL=gb:AK106868.1 REP_ORG=O. sativa
	OsAffx.2987.1.S1_at	5.4	3.6	12	26.4	7	2.4	5.2	7.1	2.7	5.2	22	3.7	53.4	3.7	6.7	22.5	107.8	4	220.8	82.9	212.9	20.5	247.7	94.6	8.06439	27.3298	GRF			tigr:9630.m04599 TID=OsAffx.2987.1 CNT=1 FEA=mRNA TIER=ConsEnd STK=0 NOTE=sequence(s) not in UniGene DEF=Similar to At3g52910 REP_ORG=O. sativa
	OsAffx.11905.1.S1_at	9	55.5	9.2	39.1	13.8	5.9	11.9	9	8.1	23.9	21.6	5.4	63.7	24.2	12.1	126.5	109.8	8.9	385.8	511.6	181.8	417.2	498.8	297.5	7.51712	23.0985	HB	LOC_Os02g05640	homeobox-leucine zipper protein ATHB-4, putative	tigr:9630.m00489 TID=OsAffx.11905.1 CNT=1 FEA=mRNA TIER=ConsEnd STK=0 NOTE=sequence(s) not in UniGene DEF=Similar to homeobox protein HAT14 (imported) - Arabidopsis thaliana (fragment) REP_ORG=O. sativa
	OsAffx.18415.1.S1_x_at	121.3	105.6	110.8	155.2	174	159.3	35.9	116.3	143.9	26.3	115.9	54.5	126	157.5	91.6	305.1	182	92.6	1018.5	1146.1	120.1	612	553.5	677.2	5.85345	21.7967	HB	LOC_Os10g26500	homeodomain-leucine zipper transcription factor TaHDZipI-2, putative	tigr:9638.m02261 TID=OsAffx.18415.1 CNT=2 FEA=mRNA TIER=ConsEnd STK=0 NOTE=sequence(s) not in UniGene DEF=hypothetical protein REP_ORG=O. sativa
	Os.49759.1.S1_x_at	175.9	204.9	139.2	115.8	199.5	111.3	97.8	86.7	49.9	16	73.3	58.5	71.2	134.5	56.3	345.6	238.8	153.7	829.3	945.6	446.7	1003.2	495.9	1158.8	4.89605	16.4431	HB	LOC_Os09g27450	homeobox-leucine zipper protein HAT14, putative, expressed	gb:AY559046.1 DB_XREF=gi:45593097 TID=Os.49759.1 CNT=1 FEA=mRNA TIER=ConsEnd STK=0 UG=Os.49759 UG_TITLE=(japonica cultivar-group) homeodomain leucine zipper protein 11 (hox11) mRNA, partial cds DEF=Oryza sativa (japonica cultivar-group) homeodomain leucine zipper protein 11 (hox11) mRNA, partial cds. REP_ORG=O. sativa
	Os.53657.1.S1_at	262.7	279.8	273	313.6	322.6	437.4	962.3	999.6	1007.6	772.6	770.4	712	1371.7	1027	1485.9	1209.6	1244.9	1304.1	3077.2	3265.6	3887.8	4412.2	3803.7	3896.9	3.86751	9.8294	HB	LOC_Os08g19590	OCL3 protein, putative, expressed	gb:AK100441.1 DB_XREF=gi:32985650 TID=Os.53657.1 CNT=6 FEA=FLmRNA TIER=FL STK=1 UG=Os.53657 UG_TITLE=(japonica cultivar-group) cDNA clone:J023089M04, full insert sequence DEF=Oryza sativa (japonica cultivar-group) cDNA clone:J023089M04, full insert sequence. FL=gb:AK100441.1 gb:AK073784.1 REP_ORG=O. sativa
	OsAffx.15983.1.S1_at	6.6	13	5.2	14.5	15.5	6.5	8.6	9.2	4	15.5	9	3.4	10.7	13	7.3	26	38.9	7.4	38.9	66.7	17.1	61.7	57.9	39.5	3.73548	11.6477	HB	LOC_Os06g48290	homeobox-leucine zipper protein HAT22, putative	tigr:9634.m04716 TID=OsAffx.15983.1 CNT=1 FEA=mRNA TIER=ConsEnd STK=0 NOTE=sequence(s) not in UniGene DEF=Similar to homeobox protein PpHB4 REP_ORG=O. sativa
	Os.49747.1.S1_at	22	18.2	16.1	4	9.6	6.9	7.5	8.8	7.4	12.9	20.3	18.2	13.7	10.7	22.5	91.8	18.3	21.4	60.2	94.3	24	83.7	73.8	33.6	3.35455	10.2896	HB	LOC_Os04g55590	WUSCHEL-related homeobox 4, putative	gb:AJ556181.1 DB_XREF=gi:46408854 TID=Os.49747.1 CNT=1 FEA=mRNA TIER=ConsEnd STK=0 UG=Os.49747 UG_TITLE=(japonica cultivar-group) partial mRNA for homeobox protein HB3 (hb3 gene) DEF=Oryza sativa (japonica cultivar-group) partial mRNA for homeobox protein HB3 (hb3 gene). REP_ORG=O. sativa
	Os.49754.1.S1_x_at	296.1	246.5	140.6	119.9	95.1	245.7	127.6	126	104.8	179	57.6	110.3	104.5	152.8	162.9	358.1	166.9	157.5	797.9	859.5	771.4	1006.1	485.4	625	2.6947	8.47276	HB	LOC_Os03g12860	homeobox-leucine zipper protein HAT22, putative, expressed	gb:AY554031.1 DB_XREF=gi:46242602 TID=Os.49754.1 CNT=1 FEA=mRNA TIER=ConsEnd STK=0 UG=Os.49754 UG_TITLE=(japonica cultivar-group) clone S6489 Hox19 (hox19) mRNA, partial cds DEF=Oryza sativa (japonica cultivar-group) clone S6489 Hox19 (hox19) mRNA, partial cds. REP_ORG=O. sativa
	Os.49163.1.S1_at	73.2	2.6	3.2	33	17.7	11.7	97.6	71.5	97.4	7.1	5.5	23.5	9.3	63.5	11.9	14.6	14.4	38.4	298.1	33.3	133.8	234.4	217.1	87.9	2.22439	4.33662	HB	LOC_Os03g47730	knotted1-interacting protein, putative, expressed	gb:AK064665.1 DB_XREF=gi:32974683 TID=Os.49163.1 CNT=1 FEA=FLmRNA TIER=FL STK=1 UG=Os.49163 UG_TITLE=(japonica cultivar-group) cDNA clone:002-115-B07, full insert sequence DEF=Oryza sativa (japonica cultivar-group) cDNA clone:002-115-B07, full insert sequence. FL=gb:AK064665.1 REP_ORG=O. sativa
	OsAffx.27375.1.S1_at	75.8	74.2	61.8	46.6	55.1	45.2	82.6	40.4	71.2	53.8	57	73.9	10.9	105.1	16.4	190.7	89.8	210	734.2	323.6	318.8	547.9	286.4	468.4	5.6707	26.5546	HB			tigr:9633.m04589 TID=OsAffx.27375.1 CNT=1 FEA=mRNA TIER=ConsEnd STK=0 NOTE=sequence(s) not in UniGene DEF=hypothetical protein REP_ORG=O. sativa
	Os.44546.1.A1_at	10.6	53.6	18.8	19.2	45.7	21.9	41.3	41.5	40.5	64.7	31	62.8	20.7	7.7	35.3	119.4	57.1	144.2	231.4	237.3	504	474	293	238	5.46642	17.3699	HB			gb:NM_186204.1 DB_XREF=gi:34899493 GEN=P0483E09.2 TID=Os.44546.1 CNT=2 FEA=mRNA TIER=ConsEnd STK=0 UG=Os.44546 DEF=Oryza sativa (japonica cultivar-group) KNOX class homeodomain protein (P0483E09.2), mRNA. PROD=KNOX class homeodomain protein REP_ORG=O. sativa
	OsAffx.15817.1.S1_at	95.1	84.2	82.3	10.9	33.6	51.7	20.5	2.4	32.2	40.5	6.2	79.6	37	75.1	51.5	167.1	25.5	35	440.8	403.4	133.4	421.9	211.2	249.5	4.24185	10.4592	HB			tigr:9634.m03647 TID=OsAffx.15817.1 CNT=1 FEA=mRNA TIER=ConsEnd STK=0 NOTE=sequence(s) not in UniGene DEF=hypothetical protein REP_ORG=O. sativa
	OsAffx.9205.1.S1_at	3.2	39.1	28.5	5.2	11.5	0.7	15.9	44.5	1.7	30.6	23.4	9.9	5.1	2.2	2.6	6.2	5.1	11.3	158.1	143.2	18.5	44.4	208.8	33.6	3.21798	7.56485	HB			gb:NM_188236.1 DB_XREF=gi:34903555 GEN=P0001B06.30 TID=OsAffx.9205.1 CNT=1 FEA=mRNA TIER=ConsEnd STK=0 NOTE=sequence(s) not in UniGene DEF=Oryza sativa (japonica cultivar-group) P0001B06.30 (P0001B06.30), mRNA. REP_ORG=O. sativa
	Os.39198.1.A1_at	199.1	175.7	139.1	103.7	195.9	118.6	151.6	142.2	142.7	148.7	95.4	98	145.4	137.8	69.7	415.6	318	235.5	557.6	1004.1	321.7	856.1	740.4	498.3	3.71873	18.0441	HMG			gb:CF308442 DB_XREF=gi:33680203 DB_XREF=ABF--02-E08.b1 CLONE=ABF--02-E08 TID=Os.39198.1 CNT=5 FEA=EST TIER=ConsEnd STK=0 UG=Os.39198 UG_TITLE=Transcribed sequences REP_ORG=O. sativa
	Os.38056.1.S1_at	187.8	188.9	200.8	1162.9	1185.6	940.7	417.2	300.9	363.9	781.8	1113.1	1048.5	1435.8	1573	1528	1080.2	1352.4	1056.2	5203.7	7914.9	7864.9	5381.6	5520.1	6068	6.63369	17.3012	HRT	LOC_Os07g39800	transcription repressor HOTR, putative, expressed	gb:AK102792.1 DB_XREF=gi:32988001 TID=Os.38056.1 CNT=3 FEA=FLmRNA TIER=FL STK=1 UG=Os.38056 UG_TITLE=(japonica cultivar-group) putative transcription repressor HOTR (OJ1113_E01.11), mRNA DEF=Oryza sativa (japonica cultivar-group) cDNA clone:J033107P15, full insert sequence. FL=gb:AK102792.1 REP_ORG=O. sativa
	OsAffx.13145.1.S1_at	14.7	32.6	1.3	10.8	26.7	15.4	5.2	4.2	2.8	34.9	25.7	4.6	9.2	2.5	0.4	79.6	18.8	10.4	59.3	153.3	7.5	25.6	103.7	120.3	3.18098	8.29879	Jumonji			tigr:9631.m03108 TID=OsAffx.13145.1 CNT=1 FEA=mRNA TIER=ConsEnd STK=0 NOTE=sequence(s) not in UniGene DEF=hypothetical protein REP_ORG=O. sativa
	Os.57558.1.S1_at	88.9	40.4	51.6	56.7	54.6	67.6	51.1	45.5	53.2	81	59.8	92.6	199	121.3	164.4	120.7	110.4	137.2	432	508.3	341.6	414.6	436.6	262.4	4.85939	26.3727	LFY	LOC_Os04g51000	transcription factor FL, putative, expressed	gb:AB005620.1 DB_XREF=gi:2274789 GEN=RFL TID=Os.57558.1 CNT=1 FEA=FLmRNA TIER=FL STK=1 UG=Os.57558 UG_TITLE=MRNA for RFL gene, complete cds DEF=Oryza sativa mRNA for RFL gene, complete cds. FL=gb:AB005620.1 REP_ORG=O. sativa
	Os.52919.1.S1_at	21.7	8.2	11.2	1.6	3.9	17.8	21.4	1.7	2.5	260.8	222.3	287.4	9739.1	12794.7	8818.5	50504.7	62276.9	48395.1	134912	130298	132322	142823	166477	124600	6581.7	16989.5	LIM	LOC_Os04g45010	pollen-specific protein SF3, putative, expressed	gb:AK069907.1 DB_XREF=gi:32979931 TID=Os.52919.1 CNT=1 FEA=FLmRNA TIER=FL STK=1 UG=Os.52919 UG_TITLE=(japonica cultivar-group) cDNA clone:J023034M24, full insert sequence DEF=Oryza sativa (japonica cultivar-group) cDNA clone:J023034M24, full insert sequence. FL=gb:AK069907.1 REP_ORG=O. sativa
	OsAffx.12463.1.S1_at	25.5	57.3	8.3	4.7	9	5.1	10.1	6.1	6.4	184.9	119.3	142.8	7391.8	10907.9	6412.8	29875.4	33636.7	22825.6	41263.1	51482.4	42088.7	67348.7	67509.3	43263.6	1175.37	3919.49	LIM	LOC_Os02g42820	pollen-specific protein SF3, putative, expressed	tigr:9630.m04106 TID=OsAffx.12463.1 CNT=1 FEA=mRNA TIER=ConsEnd STK=0 NOTE=sequence(s) not in UniGene DEF=LIM domain protein PLIM-2 REP_ORG=O. sativa
	Os.2601.1.S1_at	299.2	138.2	199.3	9.9	36.9	27.1	76	100	46.5	576.1	736.8	596.4	17836.4	19176.4	15869.2	65447.3	83253.8	57171.7	228776	198555	231348	233878	234584	180121	781.677	2468.81	LIM	LOC_Os10g35930	pollen-specific protein SF3, putative, expressed	gb:AK072520.1 DB_XREF=gi:32982543 TID=Os.2601.1 CNT=12 FEA=FLmRNA TIER=FL STK=1 UG=Os.2601 UG_TITLE=(japonica cultivar-group) putative LIM domain protein (OSJNBb0073N24.9), mRNA DEF=Oryza sativa (japonica cultivar-group) cDNA clone:J023131K23, full insert sequence. FL=gb:AK072520.1 REP_ORG=O. sativa
	OsAffx.6071.1.S1_at	4.2	5.2	10.6	2.6	2.6	2.9	3.6	2.1	2.5	97.3	60.1	8.5	877.1	938.5	1018.3	5055	4291.5	4458.4	2852.6	3205.5	1998.3	3578.1	1202.9	4157.9	420.604	1680.89	MADS	LOC_Os08g38590	SRF-type transcription factor family protein, expressed	tigr:9636.m03889 TID=OsAffx.6071.1 CNT=1 FEA=mRNA TIER=ConsEnd STK=0 NOTE=sequence(s) not in UniGene DEF=MADS-box protein, GSQUA1, putative REP_ORG=O. sativa
	OsAffx.19355.1.S1_at	50.6	3.1	15.9	17.8	4.3	33.3	4.2	13.7	7.4	124.9	193.9	109.9	473	611.6	693.1	2894.2	3012.9	3390.5	4280.5	5382.1	5633.9	7112.4	2056.9	8381	140.561	446.867	MADS	LOC_Os11g43740	DNA binding protein, putative, expressed	tigr:9639.m04047 TID=OsAffx.19355.1 CNT=1 FEA=mRNA TIER=ConsEnd STK=0 NOTE=sequence(s) not in UniGene DEF=Similar to MADS-box transcription factor REP_ORG=O. sativa
	Os.4153.1.S1_a_at	49.1	4.5	30.5	28.5	30.3	28.3	17.7	19.4	20.4	3064.2	2368.4	2165.7	453	208.6	368.9	158	296.3	137.7	4963.4	5694.4	3978.9	3688.2	3498.9	3506.1	101.088	405.416	MADS	LOC_Os08g41950	SRF-type transcription factor family protein, expressed	gb:U78891.2 DB_XREF=gi:33304375 GEN=MADS7 TID=Os.4153.1 CNT=10 FEA=FLmRNA TIER=FL STK=4 UG=Os.4153 DEF=Oryza sativa MADS box protein (MADS7) mRNA, complete cds. PROD=MADS box protein FL=gb:AK100263.1 gb:U78891.2 gb:AY332477.1 gb:U31994.1 REP_ORG=O. sativa
	OsAffx.14794.1.S1_at	12.5	36.1	22.5	28.8	41.8	23.9	34	23.9	5.3	115.8	6.5	38.9	58.3	73.8	12.9	120	219.3	42.4	128.1	625.9	179.2	334.3	267.9	385	7.99761	26.9316	MADS	LOC_Os05g23780	DNA binding protein, putative	tigr:9633.m02114 TID=OsAffx.14794.1 CNT=1 FEA=mRNA TIER=ConsEnd STK=0 NOTE=sequence(s) not in UniGene DEF=SRF-type transcription factor (DNA-binding and dimerisation domain), putative REP_ORG=O. sativa
	OsAffx.11922.1.A1_at	40.7	40.3	31.1	11.4	21	18.6	13.4	11.6	11.1	84.3	20.5	55.4	13.6	31.1	19.5	74	231.4	18.8	268.1	235	187.1	434.6	136.4	304	7.46929	23.081	MADS	LOC_Os02g06860	DNA binding protein, putative	tigr:9630.m00622 TID=OsAffx.11922.1 CNT=1 FEA=mRNA TIER=ConsEnd STK=0 NOTE=sequence(s) not in UniGene DEF=Similar to MADS box protein (AGL29) (imported) - Arabidopsis thaliana REP_ORG=O. sativa
	OsAffx.26379.1.S1_at	49.1	37	17.5	7.6	25.4	41.2	22.7	31.7	9.2	30.8	14.2	27.2	52	69.7	23.9	268.3	384.6	315.8	333.4	455.1	299.4	385.5	202.5	330.2	6.79022	21.5684	MADS	LOC_Os04g38770	MADS-box transcription factor 27, putative, expressed	tigr:9632.m03661 TID=OsAffx.26379.1 CNT=1 FEA=mRNA TIER=ConsEnd STK=0 NOTE=sequence(s) not in UniGene DEF=SRF-type transcription factor (DNA-binding and dimerisation domain), putative REP_ORG=O. sativa
	OsAffx.6153.1.S1_at	48.7	65.7	78.6	113.6	161.6	166.4	94.3	151.2	143.2	164.8	136.8	210.1	100.6	147.7	134.7	204.3	316.3	136.9	556.1	1084.5	959.3	679.3	723.2	926.1	5.76502	19.2197	MADS	LOC_Os09g02780	SRF-type transcription factor family protein	tigr:9637.m00121 TID=OsAffx.6153.1 CNT=1 FEA=mRNA TIER=ConsEnd STK=0 NOTE=sequence(s) not in UniGene DEF=SRF-type transcription factor (DNA-binding and dimerisation domain), putative REP_ORG=O. sativa
	Os.49762.2.S1_a_at	37.6	16.8	36.5	322.2	295.8	459	84.9	108.2	71.1	5.7	3.6	18	46.9	85.2	17.9	1912.6	1087.8	1677.7	1295.6	1389.9	1185.1	1911.9	1459.5	1546.2	3.65512	9.57776	MADS	LOC_Os02g36924	MADS-box transcription factor 27, putative, expressed	gb:AY551923.1 DB_XREF=gi:45385967 TID=Os.49762.2 CNT=1 FEA=FLmRNA TIER=FL STK=1 UG=Os.49762 DEF=Oryza sativa (japonica cultivar-group) MADS-box protein RMADS218 mRNA, complete cds. PROD=MADS-box protein RMADS218 FL=gb:AY551923.1 REP_ORG=O. sativa
	Os.49762.1.S1_at	76.8	103.9	72	1648.3	1654.2	1183.6	123.4	141.5	124.4	42.4	57.1	7	6.9	21.8	40.2	3564.1	3445.3	3988.1	4233.1	4325.8	5744.6	5835.3	5826.4	6435.1	3.52757	7.44205	MADS	LOC_Os02g36924	MADS-box transcription factor 27, putative, expressed	gb:AY177696.1 DB_XREF=gi:30313676 TID=Os.49762.1 CNT=2 FEA=FLmRNA TIER=FL STK=1 UG=Os.49762 DEF=Oryza sativa (japonica cultivar-group) transcription factor MADS27 mRNA, complete cds. PROD=transcription factor MADS27 FL=gb:AY177696.1 REP_ORG=O. sativa
	Os.28021.1.S1_a_at	52.6	38.4	45.8	29	16.5	42.2	30.8	39.2	25.7	84.5	22.3	49.3	113	5.4	30.4	71.4	78.1	47.1	81.8	203.1	141.4	211.3	136.9	79.6	2.68821	9.52805	MADS	LOC_Os01g66290	MADS-box transcritpion factor 21, putative, expressed	gb:AY551913.1 DB_XREF=gi:45385947 TID=Os.28021.1 CNT=3 FEA=FLmRNA TIER=FL STK=1 UG=Os.28021 DEF=Oryza sativa (japonica cultivar-group) MADS-box protein RMADS207 mRNA, complete cds. PROD=MADS-box protein RMADS207 FL=gb:AY551913.1 REP_ORG=O. sativa
	Os.27456.1.S1_x_at	257.1	242.1	296.8	112.9	94.8	305.7	181.8	231.9	217.3	288.2	351.8	310.5	586.7	579	793.7	845.1	869.3	1003.9	3041.1	2643.6	3575.4	2320.1	2634.4	3194.3	9.94799	38.2353	MADS			gb:AK066879.1 DB_XREF=gi:32976897 TID=Os.27456.1 CNT=1 FEA=FLmRNA TIER=FL STK=1 UG=Os.27456 UG_TITLE=(japonica cultivar-group) cDNA clone:J013126F11, full insert sequence DEF=Oryza sativa (japonica cultivar-group) cDNA clone:J013087E21, full insert sequence. FL=gb:AK066879.1 REP_ORG=O. sativa
	Os.5662.1.S1_at	7.8	21.3	8.6	3.4	8.6	23.4	5.3	24.8	27.1	1470.9	1627.6	1613	2401.5	1816.5	2220	27398.5	28159.4	24663.6	169292	141401	160894	167774	147267	135462	5937.06	17045.4	MYB	LOC_Os06g46560	expressed protein	gb:AK111697.1 DB_XREF=gi:37988360 TID=Os.5662.1 CNT=4 FEA=FLmRNA TIER=FL STK=1 UG=Os.5662 UG_TITLE=(japonica cultivar-group) cDNA clone:J023004F23, full insert sequence DEF=Oryza sativa (japonica cultivar-group) cDNA clone:J023004F23, full insert sequence. FL=gb:AK111697.1 REP_ORG=O. sativa
	OsAffx.19945.2.S1_at	41	31.3	35.9	42.6	28.2	23.2	21.5	26.6	32.8	26.4	42.2	5.1	35.5	81.6	2.6	111.6	36.1	20.9	224.5	253.1	13.7	336.6	301.5	10.1	7.07746	36.4824	MYB	LOC_Os12g33070	myb transcription factor, putative, expressed	tigr:9640.m03219 TID=OsAffx.19945.2 CNT=1 FEA=mRNA TIER=ConsEnd STK=0 NOTE=sequence(s) not in UniGene DEF=Similar to probable transcription factor (MYB46) - Arabidopsis thaliana REP_ORG=O. sativa
	OsAffx.14205.1.S1_at	28.8	15.3	5.9	22.9	45.3	19.1	21.6	19.8	18.2	43.5	44	31.1	23.8	32.5	23.6	31.8	118.8	21	184.4	139.1	124.1	200.9	78.2	189.9	4.19205	15.6532	MYB	LOC_Os04g39470	expressed protein	tigr:9632.m03741 TID=OsAffx.14205.1 CNT=1 FEA=mRNA TIER=ConsEnd STK=0 NOTE=sequence(s) not in UniGene DEF=Myb-like DNA-binding domain, putative REP_ORG=O. sativa
	Os.22375.1.S1_x_at	64.7	54.2	48.9	56.3	86.3	83.6	38.3	37.6	57.5	23.5	16	70.1	56.6	80.1	50.3	136.7	224.3	86.6	357.5	183.1	206	289.3	303.3	126.4	3.35226	13.3124	MYB	LOC_Os08g33660	MYB1, putative, expressed	gb:AK059468.1 DB_XREF=gi:32969486 TID=Os.22375.1 CNT=2 FEA=FLmRNA TIER=FL STK=1 UG=Os.22375 UG_TITLE=(japonica cultivar-group) mRNA for MYB27 protein DEF=Oryza sativa (japonica cultivar-group) cDNA clone:001-028-D10, full insert sequence. FL=gb:AK059468.1 REP_ORG=O. sativa
	OsAffx.7993.1.S1_at	41.5	20.3	20	23.6	19.3	7.3	10.6	22.3	9.4	80	10.7	16.7	16.9	30.3	21.4	73.1	48.6	15.8	172.9	112.5	91.4	107.3	207.1	124.5	3	10.2631	MYB	LOC_Os10g35660	P-type R2R3 Myb protein, putative	tigr:9638.m03159 TID=OsAffx.7993.1 CNT=2 FEA=mRNA TIER=ConsEnd STK=0 NOTE=sequence(s) not in UniGene DEF=putative transcription factor REP_ORG=O. sativa
	OsAffx.19535.1.S1_at	73.2	10.8	7.9	25.7	9	38.9	10.5	11.3	40.1	18.9	24	50	7	13.7	20.7	111.8	21.5	8	216	177.4	11.9	28.6	314.5	15.3	2.4235	6.8971	MYB	LOC_Os12g07610	myb family transcription factor, putative	tigr:9640.m00691 TID=OsAffx.19535.1 CNT=1 FEA=mRNA TIER=ConsEnd STK=0 NOTE=sequence(s) not in UniGene DEF=Myb-like DNA-binding domain, putative REP_ORG=O. sativa
	Os.16203.1.S1_at	73.9	52.9	14.7	3.1	3	5.1	47.6	6	3.1	83.9	8.2	33.8	45.8	138.5	20.7	47.2	97.5	83.5	344.1	81.4	45.6	172.1	217.1	94.9	2.32882	5.45299	MYB	LOC_Os01g74590	myb-like DNA-binding domain containing protein, expressed	gb:AK110631.1 DB_XREF=gi:32995840 TID=Os.16203.1 CNT=6 FEA=FLmRNA TIER=FL STK=4 UG=Os.16203 UG_TITLE=(japonica cultivar-group) P0020E09.14 (P0020E09.14), mRNA DEF=Oryza sativa (japonica cultivar-group) cDNA clone:002-169-B11, full insert sequence. FL=gb:AK110631.1 REP_ORG=O. sativa
	OsAffx.17834.1.S1_at	100.8	57.4	49.1	48.8	82.4	54.8	85.4	56.3	56.3	116.8	96	44.1	78.5	110.9	16.1	273.5	204	127.7	470.1	53.4	576.4	570.2	498.9	264.7	4.9494	23.0545	MYB			tigr:9637.m01877 TID=OsAffx.17834.1 CNT=1 FEA=mRNA TIER=ConsEnd STK=0 NOTE=sequence(s) not in UniGene DEF=hypothetical protein REP_ORG=O. sativa
	OsAffx.9337.1.S1_at	204.7	221.8	257.3	138.2	132.6	234.7	186.6	184.9	144.3	226.7	143.5	148.9	255	175.9	210	557.7	562	321.8	1246.5	1208.4	763.5	830.7	900.2	1355.6	4.69646	22.8874	MYB			gb:NM_191816.1 DB_XREF=gi:34910715 GEN=P0690B02.22 TID=OsAffx.9337.1 CNT=1 FEA=mRNA TIER=ConsEnd STK=0 NOTE=sequence(s) not in UniGene DEF=Oryza sativa (japonica cultivar-group) P0690B02.22 (P0690B02.22), mRNA. REP_ORG=O. sativa
	Os.9514.2.A1_at	125.3	37.9	58.3	62.4	54.9	6.3	74.6	82.9	43	252	118.6	153.5	144.1	174.9	139.2	256.7	130.8	191	257	316.9	209.9	173.1	280.2	407	2.23623	6.66078	MYB			gb:AK111588.1 DB_XREF=gi:37988251 TID=Os.9514.2 CNT=1 FEA=FLmRNA TIER=FL STK=1 UG=Os.9514 UG_TITLE=(japonica cultivar-group) cDNA clone:001-034-D09, full insert sequence DEF=Oryza sativa (japonica cultivar-group) cDNA clone:J013088F24, full insert sequence. FL=gb:AK111588.1 REP_ORG=O. sativa
	Os.31652.1.S1_at	2.5	3	16	15.7	27.3	14.7	5.6	3.3	28.9	57.4	19.4	18.4	61.7	66.5	3.1	14.3	4.7	5.8	270.1	123	405	225.6	345.5	59.3	9.34602	25.1567	MYB-related	LOC_Os01g06320	myb-like DNA-binding domain, SHAQKYF class family protein, expressed	gb:AK106969.1 DB_XREF=gi:32992178 TID=Os.31652.1 CNT=1 FEA=FLmRNA TIER=FL STK=1 UG=Os.31652 UG_TITLE=(japonica cultivar-group) P0011G08.21 (P0011G08.21), mRNA DEF=Oryza sativa (japonica cultivar-group) cDNA clone:002-119-G02, full insert sequence. FL=gb:AK106969.1 REP_ORG=O. sativa
	Os.54536.1.S1_at	5.7	34.5	7.9	3.6	22.3	92.8	61.4	19.6	1.8	41.7	34.3	42.7	108.5	41.4	56.3	186.7	250.2	95.2	96.3	674	435.4	646.5	579.5	386.8	6.24461	17.852	MYB-related	LOC_Os05g51160	MCB2 protein, putative, expressed	gb:AK105542.1 DB_XREF=gi:32990751 TID=Os.54536.1 CNT=1 FEA=FLmRNA TIER=FL STK=1 UG=Os.54536 UG_TITLE=(japonica cultivar-group) cDNA clone:001-127-H11, full insert sequence DEF=Oryza sativa (japonica cultivar-group) cDNA clone:001-127-H11, full insert sequence. FL=gb:AK105542.1 REP_ORG=O. sativa
	Os.55570.1.S1_x_at	87.4	55	20.6	5.1	20.3	54.4	42.4	41.8	27.8	59	34.7	66.6	89.5	127	63.5	132.3	95.8	38.7	180.6	217.5	270.4	343.8	288.4	139.7	3.29977	10.1471	MYB-related	LOC_Os09g31454	myb-like DNA-binding domain containing protein, expressed	gb:AK108335.1 DB_XREF=gi:32993544 TID=Os.55570.1 CNT=2 FEA=FLmRNA TIER=FL STK=0 UG=Os.55570 UG_TITLE=(japonica cultivar-group) cDNA clone:002-142-A05, full insert sequence DEF=Oryza sativa (japonica cultivar-group) cDNA clone:002-142-A05, full insert sequence. FL=gb:AK108335.1 REP_ORG=O. sativa
	Os.41242.1.A1_at	93.4	31.1	47.1	48	46.9	48.1	37.4	44.4	35	14.5	1	40	95.5	24	36.4	191	58.1	50.6	414.7	250.8	144.3	271.6	408.5	163.9	2.90792	12.3053	MYB-related	LOC_Os01g43230	expressed protein	gb:NM_192831.1 DB_XREF=gi:34912745 GEN=B1040D09.22 TID=Os.41242.1 CNT=3 FEA=mRNA TIER=ConsEnd STK=0 UG=Os.41242 UG_TITLE=(japonica cultivar-group) B1040D09.22 (B1040D09.22), mRNA DEF=Oryza sativa (japonica cultivar-group) B1040D09.22 (B1040D09.22), mRNA. REP_ORG=O. sativa
	Os.7405.1.S1_at	3184.5	3800.6	3953.4	1709.8	1807.6	1981	1499	1497.6	1749.3	1060.9	949.9	1104.1	969	833.3	1062.7	3500.7	3240.3	4502.5	9643.8	9414.5	12030	9765.8	10522.4	11540.4	2.66161	8.15691	MYB-related	LOC_Os03g31230	DNA binding protein, putative, expressed	gb:AK100427.1 DB_XREF=gi:32985636 TID=Os.7405.1 CNT=23 FEA=FLmRNA TIER=FL STK=1 UG=Os.7405 UG_TITLE=(japonica cultivar-group) cDNA clone:J023088D05, full insert sequence DEF=Oryza sativa (japonica cultivar-group) cDNA clone:J023088D05, full insert sequence. FL=gb:AK100427.1 REP_ORG=O. sativa
	OsAffx.14219.1.S1_at	436.8	536.7	658.1	1165.1	1138.4	1149.5	1910.5	1593.1	2099.4	9176.9	8444.7	8759.5	4637.5	3986.1	4573.4	9760.3	13091.8	10652	55764.8	54493.2	66457.2	59978.8	60156.8	64919.1	28.6543	99.8456	MYB-related	LOC_Os04g40430	surfeit locus protein 2 containing protein, expressed	tigr:9632.m03840 TID=OsAffx.14219.1 CNT=1 FEA=mRNA TIER=ConsEnd STK=0 NOTE=sequence(s) not in UniGene DEF=SWISNF family transcription activator, putative REP_ORG=O. sativa
	OsAffx.23742.1.S1_at	167.5	81.1	85.6	91.6	135.8	75.2	87.7	85.8	108.4	190.7	124.8	145.6	117	114.9	135.7	175.3	401.9	350.7	1923.3	1558.9	996	1277.7	1224.8	1633.7	9.30687	47.6665	MYB-related			tigr:9629.m04955 TID=OsAffx.23742.1 CNT=1 FEA=mRNA TIER=ConsEnd STK=0 NOTE=sequence(s) not in UniGene DEF=Similar to AY124849 At1g72740F28P22_7 REP_ORG=O. sativa
	Os.15088.1.S1_at	26.5	10.4	30.4	8.5	2	34.6	3.2	25.6	9.8	41.2	48.6	10.9	65.8	107.2	24.5	20.9	22.4	34.1	480	302.9	19.2	20	383.7	183.5	8.75434	23.0174	MYB-related			gb:BI809990 DB_XREF=gi:15857178 DB_XREF=G009H08 CLONE=G009H08 TID=Os.15088.1 CNT=1 FEA=EST TIER=ConsEnd STK=1 UG=Os.15088 UG_TITLE=Transcribed sequence REP_ORG=O. sativa
	Os.57192.1.S1_at	118.9	182.9	105.4	87.1	113.4	201.5	127.2	118.1	122.2	275.4	106.3	198	404.1	368.7	378.3	521.4	410.8	416.7	1493.5	1063.7	913.7	1334	851.8	1690.9	6.62035	32.5081	MYB-related			gb:AK111116.1 DB_XREF=gi:32996325 TID=Os.57192.1 CNT=1 FEA=FLmRNA TIER=FL STK=1 UG=Os.57192 UG_TITLE=(japonica cultivar-group) cDNA clone:002-176-B09, full insert sequence DEF=Oryza sativa (japonica cultivar-group) cDNA clone:002-176-B09, full insert sequence. FL=gb:AK111116.1 REP_ORG=O. sativa
	Os.57192.1.S1_x_at	202.9	145.4	136.7	89.4	140.5	167.7	57.6	91	99.4	249.1	92.5	123.6	402.3	506.3	284.2	877.9	367.6	369.5	728.5	932.9	661.5	833.6	213	1114.5	4.10843	15.6831	MYB-related			gb:AK111116.1 DB_XREF=gi:32996325 TID=Os.57192.1 CNT=1 FEA=FLmRNA TIER=FL STK=1 UG=Os.57192 UG_TITLE=(japonica cultivar-group) cDNA clone:002-176-B09, full insert sequence DEF=Oryza sativa (japonica cultivar-group) cDNA clone:002-176-B09, full insert sequence. FL=gb:AK111116.1 REP_ORG=O. sativa
	Os.33407.1.A1_at	116.7	69.2	95.5	41.1	39	54.9	75.7	78.5	71.8	125.1	50	122.4	170.9	125.7	112.4	29.8	22	12.8	448.9	267.2	207.4	43.7	438.8	268.2	2.2982	7.91503	MYB-related			gb:AK100685.1 DB_XREF=gi:32985894 TID=Os.33407.1 CNT=4 FEA=FLmRNA TIER=FL STK=1 UG=Os.33407 UG_TITLE=(japonica cultivar-group) cDNA clone:J023113M24, full insert sequence DEF=Oryza sativa (japonica cultivar-group) cDNA clone:J023113M24, full insert sequence. FL=gb:AK100685.1 REP_ORG=O. sativa
	Os.15790.2.S1_at	62.1	22.5	40.4	23.2	37.4	39.2	19.2	54.9	68	14.8	52.3	35.3	10.8	34.1	53.9	1967.2	1874	2055.1	8635.7	8849.6	7125	5584.7	5415.9	5653.1	126.996	484.479	NAC	LOC_Os08g01330 | LOC_Os08g01324	ANAC030, putative, expressed	gb:AK071064.1 DB_XREF=gi:32981087 TID=Os.15790.2 CNT=1 FEA=FLmRNA TIER=FL STK=1 UG=Os.15790 UG_TITLE=(japonica cultivar-group) cDNA clone:J023080N04, full insert sequence DEF=Oryza sativa (japonica cultivar-group) cDNA clone:J023080N04, full insert sequence. FL=gb:AK071064.1 REP_ORG=O. sativa
	OsAffx.15096.1.S1_at	13.4	23	7.1	4.1	44.5	10.9	47.7	87.1	34.7	29.7	154.3	58.3	81.4	24.5	33.1	102.6	231.5	147.8	851.5	856.5	481.7	708.5	835.1	644.2	9.77612	30.793	NAC	LOC_Os05g43960	no apical meristem protein, expressed	tigr:9633.m04097 TID=OsAffx.15096.1 CNT=1 FEA=mRNA TIER=ConsEnd STK=0 NOTE=sequence(s) not in UniGene DEF=hypothetical protein REP_ORG=O. sativa
	OsAffx.18422.1.S1_at	13.4	42.1	8.1	52	60.4	23.7	20.9	69.5	17.1	103.9	52.8	16.9	32.3	29.2	77.8	130.7	202	147.1	802	215.8	440.8	426.8	490.3	397.4	6.34245	18.175	NAC	LOC_Os10g27390	no apical meristem protein, expressed	tigr:9638.m02350 TID=OsAffx.18422.1 CNT=2 FEA=mRNA TIER=ConsEnd STK=0 NOTE=sequence(s) not in UniGene DEF=No apical meristem (NAM) protein, putative REP_ORG=O. sativa
	OsAffx.22284.1.S1_x_at	13.3	41	39.4	38.1	42.6	29.4	29.7	45.6	36.2	60.2	39	15.3	29.4	94.5	8.4	221.6	20.7	26.5	299	229.7	92.3	383.7	204	223.3	5.03728	19.8828	NAC	LOC_Os03g03540	ANAC037, putative, expressed	tigr:9631.m00265 TID=OsAffx.22284.1 CNT=2 FEA=mRNA TIER=ConsEnd STK=0 NOTE=sequence(s) not in UniGene DEF=No apical meristem (NAM) protein, putative REP_ORG=O. sativa
	Os.50016.1.S1_at	14.9	33.3	9.2	43.7	47.6	14.1	65.7	38.9	31.5	71	19.6	36	94.4	67.3	7.4	66.4	17.8	24.5	219.8	63.1	412.1	169.4	322	375.4	4.90107	15.7637	NAC	LOC_Os05g34310	NAC domain-containing protein 94, putative, expressed	gb:AK107330.1 DB_XREF=gi:32992539 TID=Os.50016.1 CNT=2 FEA=FLmRNA TIER=FL STK=1 UG=Os.50016 UG_TITLE=(japonica cultivar-group) cDNA clone:002-126-F03, full insert sequence DEF=Oryza sativa (japonica cultivar-group) cDNA clone:002-126-F03, full insert sequence. FL=gb:AK119651.1 gb:AK107330.1 REP_ORG=O. sativa
	OsAffx.5322.1.A1_at	13.1	18.2	97.6	29.8	56.7	8.5	13.2	18.3	7.4	139.8	35.7	118.7	275.3	24.2	70.1	218.4	85.4	17.8	468.4	771.9	397.8	191.2	689.7	427.7	4.79918	14.7491	NAC	LOC_Os07g13920	no apical meristem protein	gb:NM_186813.1 DB_XREF=gi:34900711 TID=OsAffx.5322.1 CNT=2 FEA=mRNA TIER=ConsEnd STK=0 NOTE=sequence(s) not in UniGene DEF=Oryza sativa (japonica cultivar-group) hypothetical protein predicted by FGENESH etc. (P0418E08.29), mRNA. REP_ORG=O. sativa
	OsAffx.9467.1.S1_at	57.3	54.2	4.5	26.9	3.5	8.9	8.4	17.9	5.4	65	255.1	134.8	14.2	25.8	3.6	171.9	22.4	72.2	23.5	370.8	212.4	260.1	280.3	30.5	4.53927	11.296	NAC	LOC_Os01g59640	NAC domain transcription factor, putative	tigr:9629.m05859 TID=OsAffx.9467.1 CNT=2 FEA=mRNA TIER=ConsEnd STK=0 NOTE=sequence(s) not in UniGene DEF=No apical meristem (NAM) protein, putative REP_ORG=O. sativa
	OsAffx.31559.2.S1_at	73.6	58.2	10.6	25.8	21.4	29.7	3.1	24.3	5.3	39.8	39.8	58.7	24.4	25.4	41.9	164.2	61.3	73.9	324.1	374.1	140.1	294.8	203.8	85.4	4.40353	12.4924	NAC	LOC_Os11g03310	NAC domain-containing protein 77, putative	tigr:9639.m00238 TID=OsAffx.31559.2 CNT=1 FEA=mRNA TIER=ConsEnd STK=0 NOTE=sequence(s) not in UniGene DEF=hypothetical protein REP_ORG=O. sativa
	OsAffx.6090.1.S1_at	7.9	31.8	21	9.8	4.5	40.1	24.4	25.1	25.6	5.2	56	37.5	106.3	30.4	37.2	128.4	15.9	84.4	295.4	169.8	15.8	139.9	66.6	235.8	4.23441	12.6776	NAC	LOC_Os08g40030	nam-like protein 16, putative	tigr:9636.m04049 TID=OsAffx.6090.1 CNT=1 FEA=mRNA TIER=ConsEnd STK=0 NOTE=sequence(s) not in UniGene DEF=No apical meristem (NAM) protein, putative REP_ORG=O. sativa
	Os.10944.1.S1_at	20.5	13.5	38.9	19.2	13.1	5.8	4.6	61	5.6	9.4	20	10.8	6.1	54.7	8	218.1	7.6	57.9	570.7	227.4	30.3	253.3	274.7	33.5	4.15246	12.5143	NAC	LOC_Os02g12310	NAC domain-containing protein 18, putative, expressed	gb:AK107283.1 DB_XREF=gi:32992492 TID=Os.10944.1 CNT=9 FEA=FLmRNA TIER=FL STK=3 UG=Os.10944 UG_TITLE=(japonica cultivar-group) cDNA clone:002-126-B03, full insert sequence DEF=Oryza sativa (japonica cultivar-group) cDNA clone:002-126-B03, full insert sequence. FL=gb:AK107283.1 REP_ORG=O. sativa
	OsAffx.2528.1.S1_at	37	24.3	34.8	3.2	7.7	77	6.9	32	52.3	40.5	17.4	48.8	13.9	61	26.1	71.9	41.9	18.6	495.6	98.2	178.4	41.1	301.7	311.6	3.91818	11.3549	NAC	LOC_Os02g06950	salicylic acid-induced protein 19, putative	tigr:9630.m00633 TID=OsAffx.2528.1 CNT=1 FEA=mRNA TIER=ConsEnd STK=0 NOTE=sequence(s) not in UniGene DEF=Similar to AY085996 NAC1 REP_ORG=O. sativa
	OsAffx.16306.1.S1_at	74.7	42.9	39.5	26.4	58.7	48.7	38.5	53.7	77.1	117.4	125.5	112.7	9.1	71	51.4	94.4	126.1	90.3	352.1	105.1	257.4	151.5	53.7	352.9	3.33852	12.2346	NAC	LOC_Os07g17180	no apical meristem protein, expressed	tigr:9635.m01727 TID=OsAffx.16306.1 CNT=1 FEA=mRNA TIER=ConsEnd STK=0 NOTE=sequence(s) not in UniGene DEF=hypothetical protein REP_ORG=O. sativa
	OsAffx.5275.3.S1_at	77.1	39.5	18	152.1	30.2	111.3	128.7	121.3	97.2	56.4	162.2	117.3	167.6	248.9	256.4	116.7	391.2	101	823.6	455.8	59.2	416.4	554.4	62.9	2.99671	7.75347	NAC	LOC_Os07g09740	no apical meristem protein	tigr:9635.m00938 TID=OsAffx.5275.3 CNT=1 FEA=mRNA TIER=ConsEnd STK=0 NOTE=sequence(s) not in UniGene DEF=No apical meristem (NAM) protein, putative REP_ORG=O. sativa
	Os.45958.1.S1_at	3.5	5.7	46.5	159	156.5	192.3	61.5	107.2	104.7	248.2	169.5	173.4	352.3	351	297.3	449.4	227.7	353	667.1	463	349.8	572.1	692.7	503.5	2.97504	7.00972	NAC	LOC_Os03g02800	ANAC086, putative, expressed	gb:CR285328 DB_XREF=gi:44671894 DB_XREF=CR285328 CLONE=p533d09p3 TID=Os.45958.1 CNT=3 FEA=mRNA TIER=ConsEnd STK=0 UG=Os.45958 UG_TITLE=(japonica cultivar-group) Hypothetical protein (OJ1263H11.11), mRNA REP_ORG=O. sativa
	OsAffx.27019.2.S1_at	54.2	4.5	28	31.8	71.8	103.4	59.6	38.6	86.5	62.9	35.5	101.2	61.9	106.8	99.1	143.8	55.2	97	303.2	290.4	280.4	481.5	286.2	305	2.94971	8.12049	NAC	LOC_Os05g25960	no apical meristem protein	tigr:9633.m02341 TID=OsAffx.27019.2 CNT=1 FEA=mRNA TIER=ConsEnd STK=0 NOTE=sequence(s) not in UniGene DEF=No apical meristem (NAM) protein, putative REP_ORG=O. sativa
	OsAffx.14163.1.S1_at	35.7	36.5	29.9	77.6	60.8	75	76	60.4	42.2	6.3	10.5	24.5	4.1	79	19.3	18	51.8	63.7	279.2	192.2	61.8	448.6	113.5	100.1	2.4768	7.18285	NAC	LOC_Os04g35660	NAC domain-containing protein 18, putative, expressed	tigr:9632.m03435 TID=OsAffx.14163.1 CNT=1 FEA=mRNA TIER=ConsEnd STK=0 NOTE=sequence(s) not in UniGene DEF=No apical meristem (NAM) protein, putative REP_ORG=O. sativa
	OsAffx.25773.1.S1_at	104.5	39.4	3.1	10.8	4.4	26.2	2.4	5.2	17.3	19.6	36.7	22	16.2	73.3	36.5	155.3	108.6	85.5	39.8	351.1	220.6	106	83.4	332.4	2.111	6.01185	NAC	LOC_Os03g59730	no apical meristem protein	tigr:9631.m05880 TID=OsAffx.25773.1 CNT=1 FEA=mRNA TIER=ConsEnd STK=0 NOTE=sequence(s) not in UniGene DEF=putative No apical meristem (NAM) protein REP_ORG=O. sativa
	Os.50338.1.S1_at	114.2	23.7	30.6	8.5	51.6	68.4	95.2	84.8	98.2	108.7	216.4	189.8	235.8	321.4	180.9	580.9	729.4	794.7	1910.8	2244	2001.6	2280.5	2335.6	2325	20.359	60.7326	NAC			gb:AK120780.1 DB_XREF=gi:37990403 TID=Os.50338.1 CNT=1 FEA=FLmRNA TIER=FL STK=1 UG=Os.50338 UG_TITLE=(japonica cultivar-group) cDNA clone:J023009O12, full insert sequence DEF=Oryza sativa (japonica cultivar-group) cDNA clone:J023009O12, full insert sequence. FL=gb:AK120780.1 REP_ORG=O. sativa
	Os.27348.1.A1_at	7.8	12.8	4.5	4.9	6.6	7.1	21.3	4.9	21.8	10.9	6.8	4.3	10.5	73.3	45.3	128.4	73	62.5	344.4	131.9	187	82	465.3	254.1	11.656	35.3194	NAC			gb:CB664907 DB_XREF=gi:29668632 DB_XREF=OSJNEd10O12.r CLONE=OSJNEd10O12 TID=Os.27348.1 CNT=3 FEA=EST TIER=ConsEnd STK=1 UG=Os.27348 UG_TITLE=Transcribed sequence with weak similarity to protein ref:NP_564966.1 (A.thaliana) expressed protein (Arabidopsis thaliana) REP_ORG=O. sativa
	Os.27348.1.A1_x_at	81.3	5.2	4.4	11.1	71.5	4.5	37.8	39.4	16.3	3.2	4.9	9.4	13.8	5.3	38.7	58.3	76.6	39.6	351.7	19.2	332.7	285.4	306.4	81.8	4.09225	10.2506	NAC			gb:CB664907 DB_XREF=gi:29668632 DB_XREF=OSJNEd10O12.r CLONE=OSJNEd10O12 TID=Os.27348.1 CNT=3 FEA=EST TIER=ConsEnd STK=1 UG=Os.27348 UG_TITLE=Transcribed sequence with weak similarity to protein ref:NP_564966.1 (A.thaliana) expressed protein (Arabidopsis thaliana) REP_ORG=O. sativa
	Os.16618.1.S1_at	42	2	42.6	31.8	36.9	26.9	39.8	9.7	43	38.8	57.6	14.5	91.7	34.9	62.4	129.7	90.7	75.9	167.8	213.2	48.8	144.7	49.1	153.5	3.90233	9.09669	NAC			gb:BI803560 DB_XREF=gi:16576264 DB_XREF=H113D07 CLONE=H113D07 TID=Os.16618.1 CNT=1 FEA=EST TIER=ConsEnd STK=1 UG=Os.16618 UG_TITLE=Transcribed sequence REP_ORG=O. sativa
	OsAffx.16927.1.S1_at	122.7	9	55.8	12.1	23.4	19.9	60.3	60.2	35.6	88.1	87	84.3	182.1	55.5	93.3	106.2	182.9	235.6	733.6	430.6	47.4	432.7	490	74.5	3.52649	10.888	NAC	LOC_Os08g09850	hypothetical protein	tigr:9636.m00939 TID=OsAffx.16927.1 CNT=1 FEA=mRNA TIER=ConsEnd STK=0 NOTE=sequence(s) not in UniGene DEF=hypothetical protein REP_ORG=O. sativa
	Os.3195.2.S1_x_at	45.7	61.6	39.7	19.7	19.2	26.4	12	1.5	2.9	1006.2	726.6	808.6	15299.2	14078.4	12411.6	29189.2	29029.5	26139.4	25657.1	20147.2	26885.6	31331.1	30067	32241.3	508.622	1551.77	Orphans	LOC_Os10g32900	CCT motif family protein, expressed	gb:AK100335.1 DB_XREF=gi:32985544 TID=Os.3195.2 CNT=2 FEA=FLmRNA TIER=FL STK=1 UG=Os.3195 UG_TITLE=(japonica cultivar-group) putative flowering-time gene protein (OSJNBa0006L06.6), mRNA DEF=Oryza sativa (japonica cultivar-group) cDNA clone:J023081A16, full insert sequence. FL=gb:AK100335.1 REP_ORG=O. sativa
	Os.15350.1.S1_x_at	1506	1409.7	1423.5	1181.1	1192.1	1561.1	664.4	548.1	568.9	1036.1	1025	1009	2020.4	2194.8	2074.2	9264.6	9602.9	11558.7	16159.4	24235.9	21991.7	14802.7	16669.9	14997.4	14.0873	50.5017	Orphans	LOC_Os06g08400	zinc ion binding protein, putative, expressed	gb:AK069056.1 DB_XREF=gi:32979080 TID=Os.15350.1 CNT=1 FEA=FLmRNA TIER=FL STK=1 UG=Os.15350 UG_TITLE=(japonica cultivar-group) cDNA clone:001-201-F10, full insert sequence DEF=Oryza sativa (japonica cultivar-group) cDNA clone:J023004G21, full insert sequence. FL=gb:AK069056.1 REP_ORG=O. sativa
	OsAffx.29742.2.S1_x_at	52	32.3	32.4	18.9	62.8	11.8	4.8	33.2	34.4	91.1	3.4	30.8	76.1	2.6	26.3	118.9	272.2	71.4	353.9	333.5	210.4	372.4	95.9	403	5.92994	18.6575	Orphans	LOC_Os06g13740 | LOC_Os09g01780 | LOC_Os06g13900	transposon protein, putative, unclassified	tigr:9637.m00016 TID=OsAffx.29742.2 CNT=1 FEA=mRNA TIER=ConsEnd STK=0 NOTE=sequence(s) not in UniGene DEF=hypothetical protein REP_ORG=O. sativa
	OsAffx.3927.1.S1_at	8.1	2.1	23.1	25.6	1.7	2.8	4.4	3.4	4.2	7.2	4.1	5.5	92.6	7.5	2.6	15.4	1.8	45.3	372.5	36.4	17	53.9	151.4	159.9	5.91406	15.4382	Orphans	LOC_Os04g28160	response regulator receiver domain containing protein, expressed	tigr:9632.m02657 TID=OsAffx.3927.1 CNT=1 FEA=mRNA TIER=ConsEnd STK=0 NOTE=sequence(s) not in UniGene DEF=AL021889 putative protein REP_ORG=O. sativa
	OsAffx.29842.1.S1_at	65.9	2.6	17.9	14.4	11.8	6.3	6	5.1	6.3	23.4	33	8.5	14.1	55.3	7.6	132.5	13.4	90.2	255.4	252.6	129.5	41.3	343.8	78.5	3.83308	12.0749	Orphans	LOC_Os05g39790	transposon protein, putative, unclassified	tigr:9633.m03706 TID=OsAffx.29842.1 CNT=1 FEA=mRNA TIER=ConsEnd STK=0 NOTE=sequence(s) not in UniGene DEF=FAR1 family, putative REP_ORG=O. sativa
	OsAffx.14884.1.S1_at	101.4	53.3	68.4	13.2	19.1	5.4	13.7	4.4	17.3	27.6	18.4	27.4	84.3	88	9.2	148.9	30	133.5	631.7	117.3	31.2	328.7	347.6	167.8	3.24162	8.75682	Orphans	LOC_Os05g30310	transposon protein, putative, unclassified	tigr:9633.m02749 TID=OsAffx.14884.1 CNT=1 FEA=mRNA TIER=ConsEnd STK=0 NOTE=sequence(s) not in UniGene DEF=hypothetical protein REP_ORG=O. sativa
	OsAffx.13803.1.S1_s_at	61.5	74.2	54.8	67.7	74.2	61.2	32.8	37.7	56.1	32.8	119	88.3	135.3	33.3	135.5	30.8	16	164.1	221.8	158.8	269.4	232.3	127.4	420.6	3.13073	11.9633	Orphans	LOC_Os04g13480	sensor protein LuxQ, putative, expressed	tigr:9632.m01223 TID=OsAffx.13803.1 CNT=1 FEA=mRNA TIER=ConsEnd STK=0 NOTE=sequence(s) not in UniGene DEF=Response regulator receiver domain REP_ORG=O. sativa
	Os.17067.1.S1_at	954.1	923.3	991.5	815.5	878	862.9	760	680.3	834.1	820.4	798.3	894	1141.1	1508.5	1450.2	2844.5	3241.1	3086.5	2983.4	3087.7	3161.7	2709.9	3199.7	2237.8	3.11417	23.0157	Orphans	LOC_Os03g45300	transposon protein, putative, unclassified, expressed	gb:AK120778.1 DB_XREF=gi:37990401 TID=Os.17067.1 CNT=8 FEA=FLmRNA TIER=FL STK=1 UG=Os.17067 UG_TITLE=(japonica cultivar-group) cDNA clone:J033042J10, full insert sequence DEF=Oryza sativa (japonica cultivar-group) cDNA clone:J023009J07, full insert sequence. FL=gb:AK120058.1 gb:AK073458.1 gb:AK120778.1 REP_ORG=O. sativa
	OsAffx.27015.2.S1_at	11.5	35.4	2.4	25.5	36.2	43.5	3.4	32.4	4.3	32.9	5.6	2.6	11.1	4.4	6.8	11.1	15.4	75.9	244.3	37.3	49.5	129.8	164.6	32.5	2.98391	6.65122	Orphans	LOC_Os05g25800	transposon protein, putative, unclassified	tigr:9633.m02325 TID=OsAffx.27015.2 CNT=1 FEA=mRNA TIER=ConsEnd STK=0 NOTE=sequence(s) not in UniGene DEF=hAT family dimerisation domain, putative REP_ORG=O. sativa
	OsAffx.3853.1.S1_at	98.3	58.6	33.9	36.3	43.2	5.9	55.8	45.7	29.7	111	54.5	57.2	132.1	128.8	52.2	130.4	131.6	45.5	304.9	229.1	233.3	258.9	375.2	186.6	2.63377	8.45503	Orphans	LOC_Os04g22100	BED zinc finger family protein, expressed	tigr:9632.m02038 TID=OsAffx.3853.1 CNT=1 FEA=mRNA TIER=ConsEnd STK=0 NOTE=sequence(s) not in UniGene DEF=BED zinc finger, putative REP_ORG=O. sativa
	OsAffx.20018.1.S1_at	69.7	8.7	19.8	56	7.3	9.7	8.1	41.9	4.1	64.9	16.8	38.5	145.5	13	32.5	23.4	22.6	50.8	199.5	151.3	133.9	313.4	65.1	174.6	2.50502	6.10145	Orphans	LOC_Os12g39020	BED zinc finger family protein	tigr:9640.m03801 TID=OsAffx.20018.1 CNT=1 FEA=mRNA TIER=ConsEnd STK=0 NOTE=sequence(s) not in UniGene DEF=hypothetical protein REP_ORG=O. sativa
	Os.55717.1.S1_at	107	4.8	99.9	180.8	116.8	318.9	9.2	26.6	7.1	138.3	79.4	133.5	151.8	130.3	8.3	35.7	209.5	165.8	466.8	702.7	716.3	520.1	392.2	667.8	2.20351	5.84359	Orphans	LOC_Os05g38990	CCT, putative, expressed	gb:AK108647.1 DB_XREF=gi:32993856 TID=Os.55717.1 CNT=1 FEA=FLmRNA TIER=FL STK=1 UG=Os.55717 UG_TITLE=(japonica cultivar-group) cDNA clone:002-148-B09, full insert sequence DEF=Oryza sativa (japonica cultivar-group) cDNA clone:002-148-B09, full insert sequence. FL=gb:AK108647.1 REP_ORG=O. sativa
	OsAffx.31759.1.S1_at	63.2	16.4	19.4	4.5	4.9	2.2	44.3	26.6	37.3	8.4	20.5	39.7	10	31.1	3	139.4	136.6	53.7	228.5	88.8	11.5	112	48.4	186.3	2.16139	5.42236	Orphans	LOC_Os12g16160	zinc finger protein CONSTANS-LIKE 4, putative	tigr:9640.m01574 TID=OsAffx.31759.1 CNT=1 FEA=mRNA TIER=ConsEnd STK=0 NOTE=sequence(s) not in UniGene DEF=hypothetical protein REP_ORG=O. sativa
	Os.54190.1.S1_at	52.6	87.1	17	3.9	33.2	45.2	20.2	21.4	5.4	11	48.4	5.8	89.7	13.1	5.4	190.1	126.2	199.1	1258.1	1322	1141.5	879.8	1086.4	1278.7	14.4443	46.3119	Orphans			gb:AK102432.1 DB_XREF=gi:32987641 TID=Os.54190.1 CNT=1 FEA=FLmRNA TIER=FL STK=1 UG=Os.54190 UG_TITLE=(japonica cultivar-group) cDNA clone:J033093I05, full insert sequence DEF=Oryza sativa (japonica cultivar-group) cDNA clone:J033093I05, full insert sequence. FL=gb:AK102432.1 REP_ORG=O. sativa
	OsAffx.12448.1.S1_at	57.3	26.9	41.8	27.8	4.8	22.8	3.7	16.9	39.3	143.6	64.7	133.5	37.7	64.6	38.8	144.3	128.6	100.3	719.7	355.9	290.8	268.7	286.4	436	6.21117	18.8277	Orphans			tigr:9630.m04024 TID=OsAffx.12448.1 CNT=1 FEA=mRNA TIER=ConsEnd STK=0 NOTE=sequence(s) not in UniGene DEF=Similar to response regulator REP_ORG=O. sativa
	Os.14617.1.S1_at	125.2	42.5	33.1	12.1	38.9	22.1	30.3	44.8	38	89.6	43.9	61.7	53.7	100.2	122.8	58.2	28.1	95.4	352.6	420.2	50.2	380.3	239	214.5	2.81629	9.52443	Orphans			gb:BI806675 DB_XREF=gi:15853879 DB_XREF=S073B02 CLONE=S073B02 TID=Os.14617.1 CNT=1 FEA=EST TIER=ConsEnd STK=1 UG=Os.14617 UG_TITLE=Transcribed sequence REP_ORG=O. sativa
	OsAffx.23166.1.S1_at	22.8	25.5	106.2	160.8	140.1	193.5	58.7	111	98.1	81.5	128.4	72.6	72.4	126.5	71.7	352.8	199	71.7	980.4	1330.3	129.4	1305.9	675.5	652.4	5.06667	15.0133	PHD	LOC_Os01g08820	PHD-finger family protein, expressed	tigr:9629.m00825 TID=OsAffx.23166.1 CNT=2 FEA=mRNA TIER=ConsEnd STK=0 NOTE=sequence(s) not in UniGene DEF=PHD-finger, putative REP_ORG=O. sativa
	Os.39009.1.S1_at	2498	2977.6	2690.4	1732.7	1687.9	1595.9	2981.4	2436.5	2880.9	3383.5	2879.7	3202.8	2714.2	2489.4	2383.7	4792.3	4223	4732.8	9084.1	12036.6	11574.1	10720.5	9369.4	8668.8	3.8821	16.1293	PHD	LOC_Os06g01170	protein binding protein, putative, expressed	gb:AK122124.1 DB_XREF=gi:37991770 TID=Os.39009.1 CNT=10 FEA=FLmRNA TIER=FL STK=0 UG=Os.39009 UG_TITLE=(japonica cultivar-group) cDNA clone:J033131O18, full insert sequence DEF=Oryza sativa (japonica cultivar-group) cDNA clone:J033131O18, full insert sequence. FL=gb:AK122124.1 REP_ORG=O. sativa
	Os.26297.1.S1_at	271.4	202.1	306.4	145.5	136.6	124.6	147.2	139.8	123.9	265.4	190.2	196.2	464.1	243.9	287.1	1103.7	920.7	732.1	1151.9	865.9	825	796.6	850.9	1437.6	3.0049	10.9661	PHD	LOC_Os01g65600	PHD-finger family protein, expressed	gb:AK064177.1 DB_XREF=gi:32974195 TID=Os.26297.1 CNT=12 FEA=FLmRNA TIER=FL STK=1 UG=Os.26297 UG_TITLE=(japonica cultivar-group) putative male sterility 1 protein (P0471B04.8), mRNA DEF=Oryza sativa (japonica cultivar-group) cDNA clone:002-104-A12, full insert sequence. FL=gb:AK058582.1 gb:AK064177.1 gb:AK101067.1 REP_ORG=O. sativa
	OsAffx.11965.1.S1_at	16.3	37.1	6.8	3.1	21.1	8.4	23	26.4	4	106.4	34.7	12.4	21.8	18.3	35.4	31.8	38.5	13.9	290.8	104.7	75.5	496.9	62.3	49.4	2.8221	7.61043	PHD	LOC_Os02g09910	PHD-finger family protein, expressed	tigr:9630.m00907 TID=OsAffx.11965.1 CNT=1 FEA=mRNA TIER=ConsEnd STK=0 NOTE=sequence(s) not in UniGene DEF=hypothetical protein REP_ORG=O. sativa
	OsAffx.7688.1.S1_at	1015.3	1097.1	1430.4	1647.7	1753.4	2071.6	1919.9	1402.7	1800.7	1886.5	2138.3	2351.7	1655.7	2383.8	2486.1	2797.8	4143.9	3807	3511.2	5725	7390.7	5179.2	5603.3	6312.3	2.76356	11.4896	PHD	LOC_Os12g24540	PHD-finger family protein, expressed	tigr:9640.m02337 TID=OsAffx.7688.1 CNT=1 FEA=mRNA TIER=ConsEnd STK=0 NOTE=sequence(s) not in UniGene DEF=PHD-finger, putative REP_ORG=O. sativa
	Os.57378.1.S1_at	48.1	45.4	46.2	58.4	42.2	74.8	95.1	54	75.3	189.3	246.3	226.5	253	249.2	222.1	300.5	380.3	205.2	359.9	368.9	239.2	157.1	714.4	32.2	3.78444	16.6844	Pseudo ARR-B			gb:AK111410.1 DB_XREF=gi:32996619 TID=Os.57378.1 CNT=1 FEA=FLmRNA TIER=FL STK=1 UG=Os.57378 UG_TITLE=(japonica cultivar-group) cDNA clone:002-182-F03, full insert sequence DEF=Oryza sativa (japonica cultivar-group) cDNA clone:002-182-F03, full insert sequence. FL=gb:AK111410.1 REP_ORG=O. sativa
	OsAffx.17925.1.S1_at	40.2	32.6	40.7	8.3	9.9	7.4	4.3	41.1	0.9	10.1	11.2	4.2	31	17.1	29	193.7	88.9	109.2	662.7	782.2	510.3	775.5	464.5	683.2	16.6229	37.8921	RWP-RK	LOC_Os09g27190	RWP-RK domain containing protein	tigr:9637.m02382 TID=OsAffx.17925.1 CNT=2 FEA=mRNA TIER=ConsEnd STK=0 NOTE=sequence(s) not in UniGene DEF=hypothetical protein REP_ORG=O. sativa
	OsAffx.21236.1.S1_at	13.8	24.9	4.3	34.4	11.6	3.8	16.9	39.5	19.5	32.9	110.2	82.4	40	28.2	72.2	17.2	25.2	67.6	253.7	241.1	201	261	206.1	430.1	6.60759	19.5754	RWP-RK	LOC_Os01g37100	RWP-RK domain containing protein, expressed	tigr:9629.m03509 TID=OsAffx.21236.1 CNT=2 FEA=mRNA TIER=ConsEnd STK=0 NOTE=sequence(s) not in UniGene DEF=RWP-RK domain, putative REP_ORG=O. sativa
	OsAffx.15386.1.S1_at	67.1	86.9	99.2	76.1	59.7	85.8	96.4	67.8	101.4	166.3	150.4	105.6	126	59.9	103	319.5	171	150.4	387.1	514.2	241.8	365.7	465.1	441.8	4.357	23.4964	RWP-RK	LOC_Os06g12360	pentatricopeptide repeat protein PPR986-12, putative, expressed	tigr:9634.m01216 TID=OsAffx.15386.1 CNT=1 FEA=mRNA TIER=ConsEnd STK=0 NOTE=sequence(s) not in UniGene DEF=F19K23.18 gene product REP_ORG=O. sativa
	Os.10084.2.A1_at	62.4	20.3	26	46.4	42.1	40.1	34.4	42.4	31	53	3.6	4.1	7.3	3	38.3	50.3	156	123	362.2	452.1	630.2	446.6	412.5	474.7	7.24519	33.4408	RWP-RK			gb:AK110967.1 DB_XREF=gi:32996176 TID=Os.10084.2 CNT=1 FEA=FLmRNA TIER=FL STK=1 UG=Os.10084 UG_TITLE=(japonica cultivar-group) cDNA clone:002-174-B07, full insert sequence DEF=Oryza sativa (japonica cultivar-group) cDNA clone:002-174-B07, full insert sequence. FL=gb:AK110967.1 REP_ORG=O. sativa
	Os.52683.1.S1_at	34.5	150.4	123	77.5	31.9	108.2	74.9	93.5	7.4	99.2	107.4	107.8	205.5	165.7	133.9	306.4	307	316.8	812.4	273.2	309.5	608.5	143.1	904.7	4.04588	11.3668	SBP	LOC_Os04g46580	SBP domain containing protein, expressed	gb:AK068749.1 DB_XREF=gi:32978772 TID=Os.52683.1 CNT=1 FEA=FLmRNA TIER=FL STK=1 UG=Os.52683 UG_TITLE=(japonica cultivar-group) cDNA clone:J013158C23, full insert sequence DEF=Oryza sativa (japonica cultivar-group) cDNA clone:J013158C23, full insert sequence. FL=gb:AK068749.1 REP_ORG=O. sativa
	OsAffx.17326.1.S1_at	186.5	94.7	91.7	84.7	69.2	18.6	22.3	74.7	71.2	124.7	111.6	132.8	259.2	373	286.7	224.3	348.1	280.7	595.8	292.4	588.9	272.6	689.5	364.5	3.15764	10.4476	SET	LOC_Os08g34370	SET domain containing protein	tigr:9636.m03448 TID=OsAffx.17326.1 CNT=1 FEA=mRNA TIER=ConsEnd STK=0 NOTE=sequence(s) not in UniGene DEF=hypothetical protein REP_ORG=O. sativa
	Os.53510.1.S1_at	56.1	3.5	1.7	16.6	15.4	16.3	10.2	3.1	21.9	31.3	4.3	6.7	4.4	23.2	25.8	48.2	70.7	6	129.6	152.9	203.3	114.4	78.6	227.8	2.72549	8.24188	SET			gb:AK073029.1 DB_XREF=gi:32983052 TID=Os.53510.1 CNT=1 FEA=FLmRNA TIER=FL STK=1 UG=Os.53510 UG_TITLE=(japonica cultivar-group) cDNA clone:J023146M03, full insert sequence DEF=Oryza sativa (japonica cultivar-group) cDNA clone:J023146M03, full insert sequence. FL=gb:AK073029.1 REP_ORG=O. sativa
	Os.34890.1.S1_x_at	593.5	652.9	405.4	284.5	442.2	431.8	432.5	464	363.9	3800.6	2666.1	2945.2	2474.6	1738.9	1848.2	4589.2	3610.2	3038.5	4270.8	5246	3596.8	5202.5	3814.4	4384	6.71466	35.2722	SNF2	LOC_Os01g72310	CW-type Zinc Finger family protein, expressed	gb:CB675514 DB_XREF=gi:29679239 DB_XREF=OSJNEe11E20.r CLONE=OSJNEe11E20 TID=Os.34890.1 CNT=3 FEA=mRNA TIER=ConsEnd STK=1 UG=Os.34890 UG_TITLE=(japonica cultivar-group) P0431G06.3 (P0431G06.3), mRNA REP_ORG=O. sativa
	Os.48364.1.S1_at	235.4	276.3	352.1	283.6	250.5	566.9	253.9	213.3	373.1	1866.7	1778.9	1811.2	1940.2	1611.8	1705	3177.9	2558.7	2803.7	3534.5	3446	4235.4	3177.3	3635.6	3410.1	6.23479	29.5494	SNF2	LOC_Os01g72310	CW-type Zinc Finger family protein, expressed	gb:AK069717.1 DB_XREF=gi:32979741 TID=Os.48364.1 CNT=6 FEA=FLmRNA TIER=FL STK=1 UG=Os.48364 UG_TITLE=(japonica cultivar-group) cDNA clone:J023034D08, full insert sequence DEF=Oryza sativa (japonica cultivar-group) cDNA clone:J023034D08, full insert sequence. FL=gb:AK122134.1 gb:AK069717.1 REP_ORG=O. sativa
	Os.15825.1.S1_at	107.8	85.1	76.9	92.3	111.2	294.7	362	392.5	314.4	618.8	706	565.4	330.9	262.3	482.8	296.9	512.3	482.2	1067	1435.8	794.1	1352.4	639.3	1597.5	3.44561	8.63281	SNF2	LOC_Os04g53720	ATP binding protein, putative, expressed	gb:AK065939.1 DB_XREF=gi:32975957 TID=Os.15825.1 CNT=6 FEA=FLmRNA TIER=FL STK=1 UG=Os.15825 UG_TITLE=(japonica cultivar-group) cDNA clone:J033089H07, full insert sequence DEF=Oryza sativa (japonica cultivar-group) cDNA clone:J013050N06, full insert sequence. FL=gb:AK102284.1 gb:AK065939.1 REP_ORG=O. sativa
	OsAffx.31549.1.S1_x_at	9.2	7.7	11.1	7.2	8.4	11.1	6.4	16.6	12.3	158.3	171.9	174	435.6	290.8	340.7	445.7	348.7	504.4	1696.6	2148	1383.8	1615	742.6	1658.9	102.205	531.493	TCP	LOC_Os02g51310	TCP family transcription factor containing protein	tigr:9630.m05040 TID=OsAffx.31549.1 CNT=2 FEA=mRNA TIER=ConsEnd STK=0 NOTE=sequence(s) not in UniGene DEF=hypothetical protein REP_ORG=O. sativa
	OsAffx.16106.1.S1_at	146.2	37.4	107.3	128.7	149.8	160.4	57.7	49.2	69.9	42.9	17.8	21.7	25.4	45.6	21.3	37.6	91.5	32.7	181.2	534.9	333.9	514.2	303.4	414.5	2.58416	6.55506	TCP	LOC_Os07g05720	TCP family transcription factor containing protein, expressed	tigr:9635.m00510 TID=OsAffx.16106.1 CNT=1 FEA=mRNA TIER=ConsEnd STK=0 NOTE=sequence(s) not in UniGene DEF=PlCYC4 REP_ORG=O. sativa
	OsAffx.9651.1.S1_at	12.8	9.6	8.1	3.7	9.4	2.9	3.6	13.2	7.7	7.4	5.1	8.1	17.2	10.6	10.9	188.2	11.3	58.7	187.5	184.3	210.1	84	382.4	162.5	14.2045	46.678	Trihelix	LOC_Os01g70230	shattering protein, putative	tigr:9629.m06936 TID=OsAffx.9651.1 CNT=2 FEA=mRNA TIER=ConsEnd STK=0 NOTE=sequence(s) not in UniGene DEF=hypothetical protein REP_ORG=O. sativa
	OsAffx.12918.1.S1_s_at	43.3	9.3	35.9	94.9	108.5	112.8	166.9	381.2	390.3	113.1	268.8	227.2	445.3	606	879	591.8	679.4	947.6	2092.1	2217.3	3560.9	2581.1	704.9	4263.2	6.61312	17.0989	Trihelix	LOC_Os03g18340 | LOC_Os11g34800	6b-interacting protein 1, putative	tigr:9631.m01805 TID=OsAffx.12918.1 CNT=1 FEA=mRNA TIER=ConsEnd STK=0 NOTE=sequence(s) not in UniGene DEF=hypothetical protein REP_ORG=O. sativa
	OsAffx.2477.1.S1_x_at	119	95.5	49.5	66.9	84.4	80.5	177.3	190.9	134.6	57	4.2	9.3	144.1	6.4	11.8	34.1	143.2	8.2	563.8	439.3	23.4	408.6	723.9	64.1	2.3012	6.73646	Trihelix	LOC_Os02g01380	expressed protein	tigr:9630.m00041 TID=OsAffx.2477.1 CNT=1 FEA=mRNA TIER=ConsEnd STK=0 NOTE=sequence(s) not in UniGene DEF=Similar to GT-2 factor REP_ORG=O. sativa
	Os.10160.1.S1_at	4290	4595.9	4000.3	3280.1	3032.6	4475	3897.1	4478.5	3840	1340.4	1441.2	1286.6	2527	2923.6	2694.7	10865.2	14203.9	11956.2	55682.6	55599.8	66981.7	73725.3	74039.1	68240.2	16.0415	127.783	TUB	LOC_Os05g43850	tubby-related protein 1, putative, expressed	gb:AK061747.1 DB_XREF=gi:32971765 TID=Os.10160.1 CNT=35 FEA=FLmRNA TIER=FL+Stack STK=11 UG=Os.10160 UG_TITLE=(japonica cultivar-group) cDNA clone:J013000H08, full insert sequence DEF=Oryza sativa (japonica cultivar-group) cDNA clone:001-038-G02, full insert sequence. FL=gb:AK061747.1 gb:AK098851.1 REP_ORG=O. sativa
	Os.23384.1.A1_at	357.6	417.7	426.6	630.3	733	601.5	481.5	689.3	561.9	702.3	688.8	753.4	1230.1	1477	975.9	4858.8	5389.7	4360.7	36384.9	41784.6	35738	39494.6	50214.2	35710.2	53.8808	298.415	WRKY	LOC_Os07g40570	WRKY transcription factor 3, putative, expressed	gb:AY341847.1 DB_XREF=gi:33519181 TID=Os.23384.1 CNT=3 FEA=FLmRNA TIER=FL STK=1 UG=Os.23384 DEF=Oryza sativa (japonica cultivar-group) WRKY6 mRNA, complete cds. PROD=WRKY6 FL=gb:AY341847.1 REP_ORG=O. sativa
	OsAffx.26480.1.S1_s_at	20.7	43.1	44.8	29.1	4.2	19.4	7.1	14.3	4.6	44.3	21.4	10.1	89.5	109.6	14.4	38.4	135	95.1	914.9	601.1	408.1	912.9	597.3	717	16.0045	45.0317	WRKY	LOC_Os04g46060	OsWRKY36 - Superfamily of rice TFs having WRKY and zinc finger domains, expressed	tigr:9632.m04435 TID=OsAffx.26480.1 CNT=1 FEA=mRNA TIER=ConsEnd STK=0 NOTE=sequence(s) not in UniGene DEF=Similar to WRKY-like DNA-binding protein REP_ORG=O. sativa
	OsAffx.4567.1.S1_at	4.9	6.4	3.8	65.1	41.5	25.9	8.9	49.6	7.9	13	2.8	40.4	111.7	4.6	20.4	36.1	31.4	45.8	459.9	85.6	125.7	220.7	476.2	35.9	3.39017	8.57013	WRKY	LOC_Os05g40080	OsWRKY54 - Superfamily of rice TFs having WRKY and zinc finger domains	tigr:9633.m03738 TID=OsAffx.4567.1 CNT=1 FEA=mRNA TIER=ConsEnd STK=0 NOTE=sequence(s) not in UniGene DEF=hypothetical protein REP_ORG=O. sativa
	Os.28828.1.S1_at	58	51.4	78.7	76	87.1	151.3	233.9	185.1	185.1	131.4	15.9	41.8	103.6	138.3	131.6	198.5	128.8	109.3	736.6	654.4	262.1	533.3	533.7	198.5	2.79778	7.96396	WRKY	LOC_Os01g47560	OsWRKY16 - Superfamily of rice TFs having WRKY and zinc finger domains, expressed	gb:AK111013.1 DB_XREF=gi:32996222 TID=Os.28828.1 CNT=5 FEA=FLmRNA TIER=FL STK=1 UG=Os.28828 UG_TITLE=(japonica cultivar-group) P0003E08.17 (P0003E08.17), mRNA DEF=Oryza sativa (japonica cultivar-group) cDNA clone:002-174-F12, full insert sequence. FL=gb:AK111013.1 gb:AY341844.1 gb:AY341855.1 REP_ORG=O. sativa
	OsAffx.22585.1.S1_at	156	81.9	156.1	78.7	41.7	19.9	7.4	12	7.3	21.1	26.6	19.9	20	75.3	18.9	11.6	124.8	98.5	331.2	267.6	542.9	364.2	514.2	259.4	2.33312	5.01179	WRKY	LOC_Os06g06360	WRKY transcription factor 30, putative, expressed	tigr:9634.m00564 TID=OsAffx.22585.1 CNT=2 FEA=mRNA TIER=ConsEnd STK=0 NOTE=sequence(s) not in UniGene DEF=WRKY DNA -binding domain, putative REP_ORG=O. sativa
	OsAffx.23164.1.S1_at	7.7	3.2	22.1	8.1	4.3	3.9	2	4.7	2.6	33.4	11.6	3.8	46.2	2.5	13.9	24.4	22.6	58.6	362.3	421.2	32.4	278.1	73	237	16.3937	57.2895	WRKY			tigr:9629.m00814 TID=OsAffx.23164.1 CNT=1 FEA=mRNA TIER=ConsEnd STK=0 NOTE=sequence(s) not in UniGene DEF=hypothetical protein REP_ORG=O. sativa
	OsAffx.23164.1.S1_x_at	6.8	3.1	25.8	3.4	23.5	23.2	4.2	2.3	14.2	15.3	49.2	2.8	4.8	12.8	26.4	32.6	166.4	27.9	135.1	453.8	214.4	77.5	460.4	121.7	8.31008	20.4121	WRKY			tigr:9629.m00814 TID=OsAffx.23164.1 CNT=1 FEA=mRNA TIER=ConsEnd STK=0 NOTE=sequence(s) not in UniGene DEF=hypothetical protein REP_ORG=O. sativa
	OsAffx.11820.1.S1_at	339.1	354.3	95.7	109.1	130.6	112.4	136.4	194.4	151.9	121	120.2	131.4	266.2	305	187.3	947.2	797.5	410.3	1464.3	1699.6	1625.6	1825.6	1930.6	1432.8	5.1527	16.6898	WRKY			tigr:9629.m07113 TID=OsAffx.11820.1 CNT=1 FEA=mRNA TIER=ConsEnd STK=0 NOTE=sequence(s) not in UniGene DEF=hypothetical protein REP_ORG=O. sativa
	OsAffx.13451.1.A1_at	109	75.1	76.4	78	25.3	76.4	43.9	12.6	10.1	206.8	71.6	26.1	284	197.9	169.1	700.3	722.2	367.3	2481.8	1547.4	1101.3	2294.9	1954.7	2277.5	20.8945	64.2256	zf-HD	LOC_Os03g50920	ZF-HD protein dimerisation region containing protein, expressed	tigr:9631.m04976 TID=OsAffx.13451.1 CNT=1 FEA=mRNA TIER=ConsEnd STK=0 NOTE=sequence(s) not in UniGene DEF=putative ZF-HD homeobox protein REP_ORG=O. sativa
	OsAffx.13451.1.S1_at	10.7	16.1	9.3	11	15.4	8.7	12.6	65.8	14.9	142.5	16.3	89.3	156.3	36.7	63.5	140.8	170.9	61.6	327.2	281.2	381	568.5	346.9	130	5.27204	18.2366	zf-HD	LOC_Os03g50920	ZF-HD protein dimerisation region containing protein, expressed	tigr:9631.m04976 TID=OsAffx.13451.1 CNT=1 FEA=mRNA TIER=ConsEnd STK=0 NOTE=sequence(s) not in UniGene DEF=putative ZF-HD homeobox protein REP_ORG=O. sativa
	OsAffx.24770.1.S1_x_at	89.1	82.4	78.1	47.4	32.5	13.1	94.6	127.1	175.3	74.5	38.9	83.8	16.3	40.8	46.2	99	38.5	24.5	333.6	667.7	97.2	557.5	111.2	796.3	3.18026	9.66285	zf-HD	LOC_Os02g47770	zinc finger homeodomain protein 1, putative, expressed	tigr:9630.m04651 TID=OsAffx.24770.1 CNT=1 FEA=mRNA TIER=ConsEnd STK=0 NOTE=sequence(s) not in UniGene DEF=hypothetical protein REP_ORG=O. sativa
	OsAffx.5224.1.S1_at	26.3	2.3	15.1	4.1	13	5.5	23.9	7.9	5.1	6.8	5.4	4	14.3	10.3	20.1	874.2	571.3	788.5	3910	3437.3	3752.4	3539.5	1205	3735	142.677	425.863	ZIM	LOC_Os07g05830	ZIM motif family protein, expressed	tigr:9635.m00521 TID=OsAffx.5224.1 CNT=1 FEA=mRNA TIER=ConsEnd STK=0 NOTE=sequence(s) not in UniGene DEF=hypothetical protein REP_ORG=O. sativa
	OsAffx.30526.1.S1_at	17	13.7	17.6	29.4	30.8	50.9	41.3	35.7	9.8	16.5	54.7	66.4	11.4	12.4	32.4	238.7	230.7	87.9	580.4	176.6	50.5	460.2	41.9	503.9	9.04126	31.2833	ZIM	LOC_Os10g25250	ZIM motif family protein	tigr:9638.m02131 TID=OsAffx.30526.1 CNT=2 FEA=mRNA TIER=ConsEnd STK=0 NOTE=sequence(s) not in UniGene DEF=hypothetical protein REP_ORG=O. sativa
	Os.8088.1.S1_at	7976.8	8627.9	7624.4	1174.1	1293.3	125.1	9.5	24.8	30.9	16648.1	11387.9	13073.8	39414.4	32954.2	26229	29005.7	24529.8	28206.3	65534	63505.5	67928.1	67538	67279.7	67074.1	7.79792	16.6735	ZIM	LOC_Os03g08310	ZIM motif family protein, expressed	gb:AK070649.1 DB_XREF=gi:32980673 TID=Os.8088.1 CNT=3 FEA=FLmRNA TIER=FL STK=2 UG=Os.8088 UG_TITLE=(japonica cultivar-group) cDNA clone:J023062P07, full insert sequence DEF=Oryza sativa (japonica cultivar-group) cDNA clone:J023062P07, full insert sequence. FL=gb:AK070649.1 REP_ORG=O. sativa
	Os.54883.1.S1_at	68.4	7.3	25.6	55.3	5.9	14.2	22.1	34.5	27.7	58.3	2.7	28.3	63.4	66.1	111.8	205.4	259.3	269.1	627.2	309.1	156.8	270.7	568.2	283.8	4.51901	13.2804	ZIM	LOC_Os02g49970	ZIM motif family protein, expressed	gb:AK107003.1 DB_XREF=gi:32992212 TID=Os.54883.1 CNT=3 FEA=FLmRNA TIER=FL STK=0 UG=Os.54883 UG_TITLE=(japonica cultivar-group) cDNA clone:002-120-D01, full insert sequence DEF=Oryza sativa (japonica cultivar-group) cDNA clone:002-120-D01, full insert sequence. FL=gb:AK107003.1 REP_ORG=O. sativa
c2
	OsAffx.25490.1.S1_at	26.8	40.6	55.9	15.5	51.7	51.4	30.4	54.4	38.6	36.8	51.8	45.8	94.8	132	31.5	257.1	36.9	57.8	285.7	75.2	262.5	69.1	337.2	14.6	4.69589	15.7266	ABI3VP1	LOC_Os03g42410	B3 DNA binding domain containing protein	tigr:9631.m04082 TID=OsAffx.25490.1 CNT=1 FEA=mRNA TIER=ConsEnd STK=0 NOTE=sequence(s) not in UniGene DEF=putative auxin response factor REP_ORG=O. sativa
	Os.30670.2.S1_x_at	63.6	65.6	70.7	72.2	91.5	37.7	4	65.7	39.6	52.7	5.9	86.3	80.8	25.1	5.7	74.9	80.4	51	124.4	202.7	241.1	59.8	58.1	22.6	2.2153	5.67863	AP2-EREBP	LOC_Os07g22730	ethylene-responsive transcription factor 15, putative, expressed	gb:NM_187803.1 DB_XREF=gi:34902691 GEN=P0710F09.8 TID=Os.30670.2 CNT=1 FEA=mRNA TIER=ConsEnd STK=0 UG=Os.30670 DEF=Oryza sativa (japonica cultivar-group) putative ethylene response factor ERF1 (P0710F09.8), mRNA. PROD=putative ethylene response factor ERF1 REP_ORG=O. sativa
	OsAffx.17362.1.S1_at	5.4	10.7	9.3	9.9	2.7	7.7	9.7	12.8	13.4	9.1	37.4	2.2	84.9	10.5	8	98.2	39.1	5.1	219.8	29.8	42.4	38.8	30.4	35	3.16418	9.80923	bHLH	LOC_Os08g36740	DNA binding protein, putative	tigr:9636.m03691 TID=OsAffx.17362.1 CNT=1 FEA=mRNA TIER=ConsEnd STK=0 NOTE=sequence(s) not in UniGene DEF=hypothetical protein REP_ORG=O. sativa
	OsAffx.17887.1.S1_at	30.6	21.2	31.4	61	41.9	45.8	67.3	81.8	47.3	8.6	6.6	23.5	27.4	82.6	48.1	163.4	80.9	90.9	201.3	149.4	388.8	31.4	147.8	225.2	2.46088	7.9093	bHLH	LOC_Os09g25040	BHLH transcription factor, putative, expressed	tigr:9637.m02155 TID=OsAffx.17887.1 CNT=1 FEA=mRNA TIER=ConsEnd STK=0 NOTE=sequence(s) not in UniGene DEF=Helix-loop-helix DNA-binding domain, putative REP_ORG=O. sativa
	OsAffx.30349.2.S1_at	9.4	2.8	2.1	13.1	9	4.5	7.3	2.7	4.2	17	10.8	5.6	8.5	58.5	4.4	50.5	46.2	8.4	45.3	37.9	23.8	42.7	21.9	23.2	3.52672	10.6003	C2H2			tigr:9638.m00772 TID=OsAffx.30349.2 CNT=1 FEA=mRNA TIER=ConsEnd STK=0 NOTE=sequence(s) not in UniGene DEF=hypothetical protein REP_ORG=O. sativa
	OsAffx.15188.1.S1_at	93.9	50.1	35.1	12.7	32.7	12.5	5.9	2.6	14.9	92.4	151.4	113.5	59.2	51.8	20.7	129.9	15.3	34.9	501.6	196.4	152.8	61.2	284.6	14.7	2.09159	5.79742	CPP	LOC_Os05g51040	CXC domain containing TSO1-like protein 1, putative, expressed	tigr:9633.m04812 TID=OsAffx.15188.1 CNT=1 FEA=mRNA TIER=ConsEnd STK=0 NOTE=sequence(s) not in UniGene DEF=CXC domain containing TSO1-like protein 1 REP_ORG=O. sativa
	Os.24275.1.S2_at	708.4	703.7	742.2	416.8	376.9	581.1	699.7	744.5	765.2	536.6	660	661.8	491.9	581.7	564.3	1745.2	2266.6	2132.5	1304	1845.4	1673.5	1293.1	973.6	1119.8	2.78685	10.201	DDT	LOC_Os02g35100	DDT domain containing protein, expressed	gb:AK067393.1 DB_XREF=gi:32977411 TID=Os.24275.1 CNT=7 FEA=FLmRNA TIER=FL STK=1 UG=Os.24275 UG_TITLE=(japonica cultivar-group) cDNA clone:J013106B07, full insert sequence DEF=Oryza sativa (japonica cultivar-group) cDNA clone:J013106B07, full insert sequence. FL=gb:AK063555.1 gb:AK067393.1 REP_ORG=O. sativa
	Os.24275.1.S1_at	302.7	282.1	259.5	136.3	157.5	248.7	442.1	545.6	382.3	219.5	288.3	304.1	167.7	125.2	222.4	694.1	774.6	824.4	1244.4	1222.5	1081	1044.6	592.6	778.3	2.24065	6.95987	DDT	LOC_Os02g35100	DDT domain containing protein, expressed	gb:AK063555.1 DB_XREF=gi:32973573 TID=Os.24275.1 CNT=7 FEA=FLmRNA TIER=FL STK=1 UG=Os.24275 UG_TITLE=(japonica cultivar-group) cDNA clone:J013106B07, full insert sequence DEF=Oryza sativa (japonica cultivar-group) cDNA clone:001-117-E08, full insert sequence. FL=gb:AK063555.1 gb:AK067393.1 REP_ORG=O. sativa
	Os.29819.2.S1_x_at	61.2	2.3	8.5	62.2	54.4	52.3	8.5	8.6	16.7	16.4	10.3	5	122.7	2.6	15.6	72.6	85.2	49.4	391.8	153	273.9	90.7	39.8	367.3	4.40354	9.34418	G2-like	LOC_Os01g08160	myb-like DNA-binding domain, SHAQKYF class family protein, expressed	gb:NM_191611.1 DB_XREF=gi:34910305 GEN=P0013F10.12 TID=Os.29819.2 CNT=1 FEA=mRNA TIER=ConsEnd STK=0 UG=Os.29819 UG_TITLE=(japonica cultivar-group) P0013F10.12 (P0013F10.12), mRNA DEF=Oryza sativa (japonica cultivar-group) P0013F10.12 (P0013F10.12), mRNA. REP_ORG=O. sativa
	OsAffx.25100.1.A1_at	5.6	9.5	7.9	4.4	2.8	4.6	2.3	4.7	2.2	46	14.7	3.4	35.6	43.5	57	93.5	15.1	70.3	227.9	21.5	216.1	20	51.8	94.3	22.7474	84.9196	GRAS	LOC_Os03g15680	nodulation signaling pathway 2 protein, putative	gb:NM_187524.1 DB_XREF=gi:34902133 TID=OsAffx.25100.1 CNT=2 FEA=mRNA TIER=ConsEnd STK=0 NOTE=sequence(s) not in UniGene DEF=Oryza sativa (japonica cultivar-group) hypothetical protein (OJ1041F02.13), mRNA. REP_ORG=O. sativa
	OsAffx.23961.1.S1_s_at	47.2	5.2	10.8	49	41.6	70.6	5.7	8.4	7	14.4	8.7	51	134.2	58.9	54.3	40	189.4	167.8	723	94	206.9	48.4	88	257.5	2.93059	7.22635	GRAS	LOC_Os01g67650 | LOC_Os01g67670	DELLA protein DWARF8, putative	tigr:9629.m06725 TID=OsAffx.23961.1 CNT=2 FEA=mRNA TIER=ConsEnd STK=0 NOTE=sequence(s) not in UniGene DEF=GRAS family transcription factor, putative REP_ORG=O. sativa
	Os.26916.2.S1_at	70	86.2	77.2	72.2	72.5	68.6	47.6	39.1	58.5	104	9.6	63	75.2	70.6	107.8	64.9	104.4	79.5	373.4	229.3	219	108.7	231.7	18	2.66009	11.0416	GRAS	LOC_Os03g48450	DELLA protein RGL1, putative, expressed	gb:AK101451.1 DB_XREF=gi:32986660 TID=Os.26916.2 CNT=3 FEA=FLmRNA TIER=FL STK=1 UG=Os.26916 UG_TITLE=(japonica cultivar-group) cDNA clone:J033069K04, full insert sequence DEF=Oryza sativa (japonica cultivar-group) cDNA clone:J033039N10, full insert sequence. FL=gb:AK101451.1 REP_ORG=O. sativa
	OsAffx.31534.1.S1_at	18.8	15.8	15	47.1	14.7	9.7	3.2	51.8	14.5	72.1	13.5	13.1	53.2	53.1	13.6	60.7	13.1	95	120.9	45	365.9	48.5	23.3	35.6	2.33398	5.98105	HB	LOC_Os11g01130 | LOC_Os12g01120	WUSCHEL-related homeobox 3B, putative, expressed	tigr:9640.m00012 TID=OsAffx.31534.1 CNT=2 FEA=mRNA TIER=ConsEnd STK=0 NOTE=sequence(s) not in UniGene DEF=homeodomain transcription factor, putative REP_ORG=O. sativa
	OsAffx.22209.1.S1_at	6.2	12.1	3.5	2	2.4	3.5	4.1	12.7	7.1	10	12.1	2.9	3.5	5.8	3	17.3	164.9	8.2	58.8	44.8	36.9	13.5	18.4	8.3	3.52756	9.69589	HB			gb:NM_187984.1 DB_XREF=gi:34903051 TID=OsAffx.22209.1 CNT=1 FEA=mRNA TIER=ConsEnd STK=0 NOTE=sequence(s) not in UniGene DEF=Oryza sativa (japonica cultivar-group) unnamed protein product (Gene), mRNA. REP_ORG=O. sativa
	OsAffx.11436.2.S1_at	47.1	25.8	14.6	2.9	38.8	18.6	15	5.9	18.5	33.3	28.8	24.7	17.3	55	30.4	20.1	76.6	21.6	49	165.2	118.5	11.7	153.7	51.4	2.51592	6.77159	LUG	LOC_Os01g42270	transcriptional corepressor LEUNIG, putative	tigr:9629.m04050 TID=OsAffx.11436.2 CNT=1 FEA=mRNA TIER=ConsEnd STK=0 NOTE=sequence(s) not in UniGene DEF=hypothetical protein REP_ORG=O. sativa
	OsAffx.11177.1.S1_at	2.5	4.3	3.5	1.8	3.5	1.7	1.6	4	1.1	7.6	4.3	4.9	5.6	3.1	5.4	8.3	65.5	30.6	185.9	22.7	133.9	139.3	28.8	42	31.1395	111.211	MADS	LOC_Os01g23770	SRF-type transcription factor family protein	tigr:9629.m02293 TID=OsAffx.11177.1 CNT=2 FEA=mRNA TIER=ConsEnd STK=0 NOTE=sequence(s) not in UniGene DEF=SRF-type transcription factor (DNA-binding and dimerisation domain), putative REP_ORG=O. sativa
	Os.2348.1.S1_at	554.8	434.5	482.7	40	69.1	272.7	7.1	12.2	22.2	724.3	789.2	636.5	768.7	913	627.1	2512.4	3157.6	2555.7	3011.5	3662.2	2197.9	2634.9	2658.6	1984.2	5.42808	12.3439	MADS	LOC_Os03g54160 | LOC_Os03g54150	MADS-box transcription factor 14, putative, expressed	gb:AY332478.1 DB_XREF=gi:33242920 GEN=AGL10 TID=Os.2348.1 CNT=10 FEA=FLmRNA TIER=FL STK=1 UG=Os.2348 DEF=Oryza sativa (japonica cultivar-group) MADS box protein (AGL10) mRNA, complete cds. PROD=MADS box protein FL=gb:AY332478.1 gb:AF139664.2 gb:AB041020.1 gb:AF058697.1 gb:AY551916.1 REP_ORG=O. sativa
	OsAffx.14536.1.S1_at	10.5	51.2	55.4	71.1	43.6	1.5	2.9	3.6	4.6	24.9	3.5	2.7	8.2	4.8	4.2	175.8	26.2	53.9	140.4	395.8	400.5	57.4	16.9	50.9	5.56681	13.2797	MYB	LOC_Os05g04210	cpm5, putative, expressed	tigr:9633.m00347 TID=OsAffx.14536.1 CNT=1 FEA=mRNA TIER=ConsEnd STK=0 NOTE=sequence(s) not in UniGene DEF=Myb-like DNA-binding domain, putative REP_ORG=O. sativa
	OsAffx.13043.1.S1_at	12.5	19.3	10.1	6.9	11.6	5.7	7.8	9.9	6.9	38.8	13.1	13.7	26.6	61.3	23.2	27.3	52.3	30.2	89.8	86.6	57.4	52.8	63.5	41.2	4.48705	18.4367	MYB	LOC_Os03g26130	myb transcription factor MYB30, putative, expressed	tigr:9631.m02566 TID=OsAffx.13043.1 CNT=1 FEA=mRNA TIER=ConsEnd STK=0 NOTE=sequence(s) not in UniGene DEF=putative transcription factor REP_ORG=O. sativa
	OsAffx.28576.1.S1_x_at	17	16.7	20	21.1	60.7	46.1	15.3	15.1	9.8	22.6	26	9.4	9.5	11	9.4	76.8	43.9	33.1	184.4	108.6	397.8	70.8	281.6	94.1	3.03789	9.3917	MYB	LOC_Os10g20990	ribosomal protein S12 containing protein	gb:NM_195939.1 DB_XREF=gi:37533237 TID=OsAffx.28576.1 CNT=1 FEA=mRNA TIER=ConsEnd STK=0 NOTE=sequence(s) not in UniGene DEF=Oryza sativa (japonica cultivar-group) putative Myb-like transcription factor (OSJNBb0023M11.8), mRNA. PROD=putative Myb-like transcription factor REP_ORG=O. sativa
	OsAffx.12988.2.S1_at	29.2	39.9	15.9	19.7	6.1	21.3	17.7	56	15.4	45.3	23.8	7.7	28.6	25.6	22.8	41.4	48.8	25.6	197.5	64.9	271.7	41.3	163.4	69.4	3.52679	11.4449	MYB	LOC_Os03g22250	expressed protein	tigr:9631.m02228 TID=OsAffx.12988.2 CNT=1 FEA=mRNA TIER=ConsEnd STK=0 NOTE=sequence(s) not in UniGene DEF=hypothetical protein REP_ORG=O. sativa
	OsAffx.12466.1.S1_at	6.9	4.4	46.6	6.9	55	16	21.4	14.4	5.7	31.2	66	16.2	11	8.1	3.7	45.1	93.8	7.1	23	171.3	279.1	164	30.8	45.5	3.11455	8.14398	NAC	LOC_Os02g42970	NAC domain-containing protein 76, putative	tigr:9630.m04121 TID=OsAffx.12466.1 CNT=1 FEA=mRNA TIER=ConsEnd STK=0 NOTE=sequence(s) not in UniGene DEF=hypothetical protein REP_ORG=O. sativa
	Os.54778.1.S1_at	9.6	3.7	3.5	4.8	14.3	3.7	4.4	5.2	4	21.3	9.6	16.6	7	10.1	6.8	30.2	30.3	7.9	27.9	276.7	29.4	52.2	27.1	25.2	2.11189	6.63371	NAC	LOC_Os09g12380	no apical meristem protein, expressed	gb:AK106741.1 DB_XREF=gi:32991950 TID=Os.54778.1 CNT=1 FEA=FLmRNA TIER=FL STK=1 UG=Os.54778 UG_TITLE=(japonica cultivar-group) cDNA clone:002-115-B04, full insert sequence DEF=Oryza sativa (japonica cultivar-group) cDNA clone:002-115-B04, full insert sequence. FL=gb:AK106741.1 REP_ORG=O. sativa
	Os.57106.1.S1_at	5.1	2.8	5.1	5.9	11.6	5.1	4.2	17.6	5.1	10.7	8.8	5.9	20.7	7.9	59.5	47.7	40.9	64.5	394	31.1	232.2	34.9	88.9	172.9	13.1932	48.2137	Orphans	LOC_Os02g57530	ethylene receptor, putative, expressed	gb:AK110928.1 DB_XREF=gi:32996137 TID=Os.57106.1 CNT=1 FEA=FLmRNA TIER=FL STK=1 UG=Os.57106 UG_TITLE=(japonica cultivar-group) cDNA clone:002-173-D10, full insert sequence DEF=Oryza sativa (japonica cultivar-group) cDNA clone:002-173-D10, full insert sequence. FL=gb:AK110928.1 REP_ORG=O. sativa
	OsAffx.20725.5.S1_at	5.8	2.4	22.3	2.7	6.1	1.7	5.5	23.8	10.6	59.3	29.6	2.3	50.7	6.5	5.7	46.8	70.6	5.3	261.8	27.4	75.2	19.6	179.6	35.3	3.15966	7.87218	Orphans	LOC_Os03g41800	transposon protein, putative, unclassified	tigr:9631.m04019 TID=OsAffx.20725.5 CNT=1 FEA=mRNA TIER=ConsEnd STK=0 NOTE=sequence(s) not in UniGene DEF=FAR1 family, putative REP_ORG=O. sativa
	Os.6016.2.S1_s_at	16.5	14.7	23.5	5.5	3.1	17.7	1.6	1.8	3.2	22.2	16.3	8.2	13.3	9.4	2.1	83.2	10.9	7.1	208	49	84	20.2	88.7	24.1	3.57447	8.89932	Trihelix	LOC_Os08g37810	expressed protein	gb:CB620719 DB_XREF=gi:29615707 DB_XREF=OSIIEa06B21.f CLONE=OSIIEa06B21 TID=Os.6016.2 CNT=3 FEA=EST TIER=ConsEnd STK=0 UG=Os.6016 UG_TITLE=Transcribed sequences REP_ORG=O. sativa
	OsAffx.31501.1.S1_at	4	37.1	21.3	30.9	7.6	21.6	16.6	8.3	33.3	13.9	3.9	15.1	56	16.8	19.8	70.4	106.4	105	281.8	25.8	293.5	40.7	122.4	83.3	7.59569	21.8243	WRKY	LOC_Os11g45850	OsWRKY61 - Superfamily of rice TFs having WRKY and zinc finger domains, expressed	tigr:9639.m04272 TID=OsAffx.31501.1 CNT=1 FEA=mRNA TIER=ConsEnd STK=0 NOTE=sequence(s) not in UniGene DEF=WRKY DNA -binding domain, putative REP_ORG=O. sativa
	Os.30505.1.S1_at	11.9	5.5	4.7	5.4	2.6	2.7	5.1	3.1	4.5	13.4	4.6	7.3	4.3	79.5	24.8	19.2	97.2	9	24.3	45.3	205.1	48.8	17.4	39.8	3.80672	14.3408	WRKY	LOC_Os01g08710	OsWRKY79 - Superfamily of rice TFs having WRKY and zinc finger domains, expressed	gb:AY341853.1 DB_XREF=gi:33519193 TID=Os.30505.1 CNT=2 FEA=FLmRNA TIER=FL STK=1 UG=Os.30505 DEF=Oryza sativa (japonica cultivar-group) WRKY12 mRNA, complete cds. PROD=WRKY12 FL=gb:AY341853.1 REP_ORG=O. sativa
	OsAffx.4911.1.S1_at	19.8	3	5.2	9.4	13.7	27.3	24.4	5.1	9.6	96.8	19.7	62.7	114.5	10.3	13.2	23.8	12.2	10.9	266.2	30.5	44.2	26.6	12	62.4	2.2967	5.59909	zf-HD	LOC_Os06g23030	ZF-HD homeobox protein, putative, expressed	tigr:9634.m02265 TID=OsAffx.4911.1 CNT=1 FEA=mRNA TIER=ConsEnd STK=0 NOTE=sequence(s) not in UniGene DEF=Similar to ZF-HD homeobox protein REP_ORG=O. sativa
	OsAffx.24423.1.S1_at	41.2	8.3	55.7	47.3	61.1	77.4	72.3	67.7	38.3	77.4	23.9	48.9	127.6	104.8	60.1	306	107.2	53.4	232.2	529.6	336.6	226.4	194.9	245.4	4.34884	13.3425	ABI3VP1	LOC_Os02g25820	B3 DNA binding domain containing protein, expressed	tigr:9630.m02425 TID=OsAffx.24423.1 CNT=1 FEA=mRNA TIER=ConsEnd STK=0 NOTE=sequence(s) not in UniGene DEF=hypothetical protein REP_ORG=O. sativa
	OsAffx.32111.1.S1_at	56.8	82.2	77.4	32.1	39	25.9	4.7	27.6	58.7	11.5	39.2	37.3	62.4	121.5	35.1	202.1	5.3	8.4	632.4	271.1	16.6	50.4	24.4	194.9	3.29805	8.82481	ABI3VP1	LOC_Os12g40070	B3 DNA binding domain containing protein, expressed	tigr:9640.m03915 TID=OsAffx.32111.1 CNT=1 FEA=mRNA TIER=ConsEnd STK=0 NOTE=sequence(s) not in UniGene DEF=B3 DNA binding domain, putative REP_ORG=O. sativa
	OsAffx.16307.1.S1_at	76.7	74.1	80.5	140.1	192.8	237	89.2	82.1	85.5	18	46.9	45.4	150	49.5	52.6	246.5	107.9	86.7	535.9	511.4	273	176.5	17.2	426.3	2.15781	6.60359	ABI3VP1	LOC_Os07g17230	disease resistance protein, putative, expressed	tigr:9635.m01732 TID=OsAffx.16307.1 CNT=1 FEA=mRNA TIER=ConsEnd STK=0 NOTE=sequence(s) not in UniGene DEF=hypothetical protein REP_ORG=O. sativa
	OsAffx.4204.1.A1_at	12.9	7.1	6.7	3.3	11.6	9.3	8.8	6.4	10.2	8.9	6.3	30.8	69.7	60.3	4.4	78.4	5.2	17.3	225.2	18.5	131.1	34.7	30.3	15.4	10.1628	41.6821	ABI3VP1			tigr:9632.m05665 TID=OsAffx.4204.1 CNT=1 FEA=mRNA TIER=ConsEnd STK=0 NOTE=sequence(s) not in UniGene DEF=hypothetical protein REP_ORG=O. sativa
	OsAffx.480.1.S1_at	40.5	25.3	13.5	17.1	65.9	113.1	18.1	23.9	20.2	67.7	23.4	23.9	36.4	135	20.3	36.2	55.5	32.5	397.1	248	80.8	168.8	45.8	74.6	2.19275	6.44518	ABI3VP1			gb:XM_354406.1 DB_XREF=gi:35191096 GEN=P0446G09.9 TID=OsAffx.480.1 CNT=1 FEA=mRNA TIER=ConsEnd STK=0 NOTE=sequence(s) not in UniGene DEF=Oryza sativa (japonica cultivar-group). REP_ORG=O. sativa
	OsAffx.15338.1.S1_at	8.5	10.2	5.4	49.7	9.8	25	7.4	4.7	11.1	18.6	38.2	19.2	19.3	72	12	118.5	24.7	46.5	906.5	361.2	68	462.8	173.2	120.8	7.26761	24.0113	AP2-EREBP	LOC_Os06g09810	transcriptional factor DREB1A, putative	tigr:9634.m00948 TID=OsAffx.15338.1 CNT=1 FEA=mRNA TIER=ConsEnd STK=0 NOTE=sequence(s) not in UniGene DEF=AP2 domain, putative REP_ORG=O. sativa
	OsAffx.15900.1.S1_at	16.7	17.3	12.3	8.2	8.6	16.1	7.4	5.7	6.9	9.8	15.4	15.1	11.1	11	7.2	68.8	73.6	33.5	69	76.3	38.2	40.1	71	32	3.98844	12.528	AP2-EREBP	LOC_Os06g42990	AP2 domain containing protein	tigr:9634.m04148 TID=OsAffx.15900.1 CNT=1 FEA=mRNA TIER=ConsEnd STK=0 NOTE=sequence(s) not in UniGene DEF=Similar to Nicotiana EREBP-3 like REP_ORG=O. sativa
	OsAffx.14299.2.A1_at	122.1	72.1	80.3	28	14	55.6	39.4	30.5	48	81.4	12.7	63.3	115.2	77.1	69.1	192.1	184.8	125.4	485.7	317.1	569	406.8	328	31	3.97789	13.0511	AP2-EREBP	LOC_Os04g46410	dehydration-responsive element-binding protein 1B, putative, expressed	tigr:9632.m04471 TID=OsAffx.14299.2 CNT=1 FEA=mRNA TIER=ConsEnd STK=0 NOTE=sequence(s) not in UniGene DEF=Similar to apetala2 domain TINY like protein (imported) - Arabidopsis thaliana REP_ORG=O. sativa
	Os.56321.1.S1_at	25	45.4	26.1	6.6	48.3	42.8	34	60.4	65.6	51	37.2	52.9	19.1	28	69.7	84.1	108.9	52.5	519.1	255.2	140.1	265.4	19.3	103.4	3.89024	11.6557	AP2-EREBP	LOC_Os07g03250	protein AINTEGUMENTA, putative, expressed	gb:AK109848.1 DB_XREF=gi:32995057 TID=Os.56321.1 CNT=1 FEA=FLmRNA TIER=FL STK=1 UG=Os.56321 UG_TITLE=(japonica cultivar-group) cDNA clone:002-148-F05, full insert sequence DEF=Oryza sativa (japonica cultivar-group) cDNA clone:002-148-F05, full insert sequence. FL=gb:AK109848.1 REP_ORG=O. sativa
	OsAffx.14373.1.A1_at	154.3	61.3	41.3	87.6	43.9	64.3	39.5	62.8	45.1	118.8	78	50.2	38.3	63.7	52.8	216.3	106.9	116.3	597.9	515.5	595.6	157.9	532.2	201.2	3.86001	14.5774	AP2-EREBP	LOC_Os04g52090	ethylene-responsive transcription factor 4, putative, expressed	tigr:9632.m05041 TID=OsAffx.14373.1 CNT=1 FEA=mRNA TIER=ConsEnd STK=0 NOTE=sequence(s) not in UniGene DEF=AP2 domain, putative REP_ORG=O. sativa
	Os.55837.1.S1_at	34.5	56.4	40.3	20.7	23.7	33.7	11.5	15.9	56.7	52.8	39.5	41.3	59.1	56.7	60.4	81.2	12.8	6.4	181	140.2	152.6	29.7	16.2	48.1	2.69136	7.30926	AP2-EREBP	LOC_Os01g10370	transcriptional factor TINY, putative, expressed	gb:AK108873.1 DB_XREF=gi:32994082 TID=Os.55837.1 CNT=1 FEA=FLmRNA TIER=FL STK=1 UG=Os.55837 UG_TITLE=(japonica cultivar-group) cDNA clone:002-152-C11, full insert sequence DEF=Oryza sativa (japonica cultivar-group) cDNA clone:002-152-C11, full insert sequence. FL=gb:AK108873.1 REP_ORG=O. sativa
	OsAffx.15569.1.S1_at	77.5	37	42.8	13.7	24.7	26.3	1.2	7.6	14.3	17.3	44	32.3	69	103.2	27.8	84.9	27.4	60.8	202.1	371.8	43.5	19.9	255.5	35.3	2.60774	7.55542	AP2-EREBP	LOC_Os06g23050	AP2 domain containing protein	tigr:9634.m02267 TID=OsAffx.15569.1 CNT=1 FEA=mRNA TIER=ConsEnd STK=0 NOTE=sequence(s) not in UniGene DEF=hypothetical protein REP_ORG=O. sativa
	Os.32760.1.S1_at	68.1	92.2	65.2	158.1	207.9	93.6	54.1	67.2	73.7	60.4	40.8	29.7	21.7	50	23.4	63	76.3	82.6	462	484.9	240.5	386.6	84.2	108.4	2.22222	7.0786	AP2-EREBP	LOC_Os01g07120 | LOC_Os01g07130	dehydration-responsive element-binding protein 2A, putative, expressed	gb:AK103011.1 DB_XREF=gi:32988220 TID=Os.32760.1 CNT=3 FEA=FLmRNA TIER=FL STK=1 UG=Os.32760 UG_TITLE=(japonica cultivar-group) P0701D05.8 (P0701D05.8), mRNA DEF=Oryza sativa (japonica cultivar-group) cDNA clone:J033116J22, full insert sequence. FL=gb:AK059335.1 gb:AK103011.1 REP_ORG=O. sativa
	OsAffx.32126.1.S1_x_at	104.7	7.4	23.8	9.1	34.9	5.9	18.5	7.8	2.1	27.3	74.9	40.2	10.1	105.6	42.3	51	15.7	10	602.6	216.9	119.1	165.1	86.1	284.2	2.07163	6.02099	AP2-EREBP	LOC_Os12g40960	AP2 domain containing protein	tigr:9640.m04007 TID=OsAffx.32126.1 CNT=1 FEA=mRNA TIER=ConsEnd STK=0 NOTE=sequence(s) not in UniGene DEF=hypothetical protein REP_ORG=O. sativa
	Os.57517.1.A1_at	105	108.8	21.5	31.1	61.4	42.2	16.7	20.2	80.4	112	44	33.1	116.9	28.9	107.5	222.4	96.3	109.2	506.5	994.6	675.8	656.6	219.6	181.6	6.2114	17.0708	AP2-EREBP			gb:AF474889.1 DB_XREF=gi:19172021 TID=Os.57517.1 CNT=1 FEA=mRNA TIER=ConsEnd STK=0 UG=Os.57517 UG_TITLE=Putative drought resistant protein mRNA, partial cds DEF=Oryza sativa putative drought resistant protein mRNA, partial cds. REP_ORG=O. sativa
	OsAffx.28346.1.S1_at	56.2	51.2	56.1	36.6	29.4	22.9	6.8	10.6	50.8	183.1	10.5	77.8	135.6	5.8	9.8	146.5	128.9	6.1	494.6	181.7	310	272.2	191.4	108	5.51601	14.2302	ARF	LOC_Os07g08520	auxin response factor family protein	tigr:9635.m00807 TID=OsAffx.28346.1 CNT=1 FEA=mRNA TIER=ConsEnd STK=0 NOTE=sequence(s) not in UniGene DEF=B3 DNA binding domain, putative REP_ORG=O. sativa
	OsAffx.15163.1.S1_at	29.9	38.2	4.1	3.6	8.2	32.4	4.1	6.1	15.2	13.4	18.5	4.1	150.9	15.4	5.3	20.9	20.4	5.4	397.5	119.7	81.3	184.9	11.1	16.4	3.13351	7.46532	ARF			tigr:9633.m04598 TID=OsAffx.15163.1 CNT=1 FEA=mRNA TIER=ConsEnd STK=0 NOTE=sequence(s) not in UniGene DEF=Similar to Arabidopsis ETTIN-like protein 1 REP_ORG=O. sativa
	OsAffx.3287.1.S1_at	217.6	189.6	173.9	90.1	184.8	183.6	155	78.9	197.4	306.2	118.9	344.9	242.6	297.2	151.7	664.7	469.6	229.2	940.9	1199.7	859.8	981.3	387.4	693.3	4.32399	16.2378	BES1			tigr:9631.m02123 TID=OsAffx.3287.1 CNT=1 FEA=mRNA TIER=ConsEnd STK=0 NOTE=sequence(s) not in UniGene DEF=hypothetical protein REP_ORG=O. sativa
	Os.57542.1.S1_at	7.5	54.6	35.3	33.9	2.4	8.9	19.5	3.3	34.6	87.7	104.4	88.1	231.5	165	120.6	226	250.5	268.9	436.6	208.9	309.5	53	446.4	203.7	5.6685	15.75	bHLH	LOC_Os04g47059	TRANSPARENT TESTA 8 protein, putative, expressed	gb:AB021080.1 DB_XREF=gi:15425628 GEN=Plw-OSB2 TID=Os.57542.1 CNT=1 FEA=FLmRNA TIER=FL STK=1 UG=Os.57542 DEF=Oryza sativa Plw-OSB2 mRNA for R-type basic helix-loop-helix protein, complete cds. PROD=R-type basic helix-loop-helix protein FL=gb:AB021080.1 REP_ORG=O. sativa
	OsAffx.5676.1.S1_at	101.6	81.4	79.7	74.3	17.1	17.5	25.1	47.1	26.7	76.5	13.5	20.4	26.8	83.7	56.7	462.4	85.1	180.2	458.1	712.8	327.3	216.2	207.5	258.5	4.50886	12.5356	bHLH	LOC_Os08g01700	DNA binding protein, putative, expressed	tigr:9636.m00069 TID=OsAffx.5676.1 CNT=1 FEA=mRNA TIER=ConsEnd STK=0 NOTE=sequence(s) not in UniGene DEF=Helix-loop-helix DNA-binding domain, putative REP_ORG=O. sativa
	OsAffx.32175.1.S1_at	78.8	85.2	39.1	64.8	123.6	131.8	84.8	104.2	68.2	66.4	64.7	77.8	146.3	78.3	78.7	268	192.5	92.5	868.9	584.4	415.5	313.9	194.5	460.2	4.43399	16.9982	bHLH	LOC_Os12g43620	helix-loop-helix DNA-binding domain containing protein	tigr:9640.m04296 TID=OsAffx.32175.1 CNT=1 FEA=mRNA TIER=ConsEnd STK=0 NOTE=sequence(s) not in UniGene DEF=Helix-loop-helix DNA-binding domain, putative REP_ORG=O. sativa
	OsAffx.1884.1.S1_at	3.8	4.4	21.2	9.6	3.9	4.5	6	8.6	13.4	38.1	11.5	6.1	10	84.3	4.9	129.4	27.8	12.5	74	83.8	246.1	21.1	12.2	24	3.95283	13.0141	bHLH	LOC_Os01g01840	helix-loop-helix DNA-binding domain containing protein, expressed	tigr:9629.m00090 TID=OsAffx.1884.1 CNT=1 FEA=mRNA TIER=ConsEnd STK=0 NOTE=sequence(s) not in UniGene DEF=Helix-loop-helix DNA-binding domain, putative REP_ORG=O. sativa
	Os.54828.1.S1_at	6.4	1.9	23.3	5	60.5	4.9	5.1	5.9	4.7	128.8	157.1	159.8	10.6	6	10.6	23.7	63.4	7.6	332.9	184.4	14.2	135.2	17.1	29.4	3.04793	9.09224	bHLH	LOC_Os01g18870	DNA binding protein, putative, expressed	gb:AK106850.1 DB_XREF=gi:32992059 TID=Os.54828.1 CNT=1 FEA=FLmRNA TIER=FL STK=1 UG=Os.54828 UG_TITLE=(japonica cultivar-group) cDNA clone:002-118-A11, full insert sequence DEF=Oryza sativa (japonica cultivar-group) cDNA clone:002-118-A11, full insert sequence. FL=gb:AK106850.1 REP_ORG=O. sativa
	OsAffx.3535.1.S1_at	20.8	70.1	10.8	7	4.4	5.8	20.7	11.6	86.5	31.8	3.4	15.6	88.4	77	3.9	16.1	210.4	26.9	360.8	37.4	221.1	21.8	57.8	77	2.55607	6.43065	bHLH	LOC_Os03g46790	DNA binding protein, putative	tigr:9631.m04546 TID=OsAffx.3535.1 CNT=1 FEA=mRNA TIER=ConsEnd STK=0 NOTE=sequence(s) not in UniGene DEF=hypothetical protein REP_ORG=O. sativa
	OsAffx.22070.1.S1_x_at	4.2	77.4	5.5	35.2	8	4.5	8.2	58.6	37.6	42.8	6.8	9	25.3	17	29.1	26.3	22.1	88.6	523.1	535.6	227.8	73.1	330.1	211.4	6.7584	18.2533	bHLH			gb:NM_188665.1 DB_XREF=gi:34904413 TID=OsAffx.22070.1 CNT=1 FEA=mRNA TIER=ConsEnd STK=0 NOTE=sequence(s) not in UniGene DEF=Oryza sativa (japonica cultivar-group) unnamed protein product (Gene), mRNA. REP_ORG=O. sativa
	Os.51474.1.S1_at	3.3	15.2	1.3	45.5	39.8	70.3	2.6	2.4	1	31.2	8.6	21.2	23	3.3	6.6	68.6	46.3	23.5	323.8	187.2	86.8	19.1	25.7	10	2.66287	6.55372	bHLH			gb:AK062895.1 DB_XREF=gi:32972913 TID=Os.51474.1 CNT=1 FEA=FLmRNA TIER=FL STK=1 UG=Os.51474 UG_TITLE=(japonica cultivar-group) cDNA clone:001-108-E08, full insert sequence DEF=Oryza sativa (japonica cultivar-group) cDNA clone:001-108-E08, full insert sequence. FL=gb:AK062895.1 REP_ORG=O. sativa
	Os.26538.1.S1_at	301.2	418.8	341.2	900.1	1076.8	1163.2	1385.7	1406.6	1496.8	2503.8	2186.4	2334	4369.6	5194.9	4498.2	19292.4	22284.1	19746.5	28043.8	43539.9	34268.4	20319.9	22227.2	19980.3	22.8944	69.588	bZIP	LOC_Os03g21800	transcription factor RF2b, putative, expressed	gb:AY466471.1 DB_XREF=gi:39579225 GEN=RF2b TID=Os.26538.1 CNT=15 FEA=FLmRNA TIER=FL STK=1 UG=Os.26538 DEF=Oryza sativa (japonica cultivar-group) bZIP transcription factor RF2b (RF2b) mRNA, complete cds. PROD=bZIP transcription factor RF2b FL=gb:AK070466.1 gb:AK059473.1 gb:AY466471.1 REP_ORG=O. sativa
	OsAffx.24182.1.S1_at	8.6	6.8	31.3	35.7	9.8	99.6	28.2	5.4	12.9	18.3	20.6	39.6	53.8	22.8	35.7	19.2	97.8	46.9	204.4	316.5	124.9	158.3	45.3	63.9	2.05221	5.98428	bZIP	LOC_Os02g10140	TGACG-sequence-specific DNA-binding protein TGA-2.1, putative	tigr:9630.m00931 TID=OsAffx.24182.1 CNT=1 FEA=mRNA TIER=ConsEnd STK=0 NOTE=sequence(s) not in UniGene DEF=Similar to bZIP transcription factor-like protein REP_ORG=O. sativa
	Os.52227.1.S1_at	4.6	8.9	14.7	5.2	8	15.5	5.2	10.5	32.6	17.1	8.1	6.2	8.1	19	8.6	36.1	17.9	68	158.3	121.2	141.9	155.8	24.5	29.2	4.35276	14.8134	bZIP			gb:AK065751.1 DB_XREF=gi:32975769 TID=Os.52227.1 CNT=1 FEA=FLmRNA TIER=FL STK=1 UG=Os.52227 UG_TITLE=(japonica cultivar-group) cDNA clone:J013039B04, full insert sequence DEF=Oryza sativa (japonica cultivar-group) cDNA clone:J013039B04, full insert sequence. FL=gb:AK065751.1 REP_ORG=O. sativa
	OsAffx.18603.1.S1_x_at	9.9	13.2	2.9	34.7	42.1	12.2	9.4	6.3	8.5	92.5	5.2	74.7	21.8	69.7	33.6	53.1	37.7	12.5	435.7	150.3	89.9	154.7	37.9	67.6	3.57007	10.0037	bZIP			tigr:9638.m03838 TID=OsAffx.18603.1 CNT=2 FEA=mRNA TIER=ConsEnd STK=0 NOTE=sequence(s) not in UniGene DEF=hypothetical protein REP_ORG=O. sativa
	OsAffx.15413.1.A1_at	357.5	231.9	368.4	341.7	305.8	469.9	271.6	219.1	252.4	299.1	100.7	167.5	437.3	374.1	373.3	1308.9	1364.5	885.3	1239.3	849.2	626.6	694.4	695.6	1094.7	2.78549	12.432	bZIP			tigr:9634.m01377 TID=OsAffx.15413.1 CNT=1 FEA=mRNA TIER=ConsEnd STK=0 NOTE=sequence(s) not in UniGene DEF=hypothetical protein REP_ORG=O. sativa
	Os.50185.2.S1_at	14.5	18	9.8	5.5	19.7	3.9	10.9	14.8	9.6	20.9	18	12.6	22.4	22.3	4	53	32.1	28.5	2040.4	1970.3	2023.5	1336.8	1028.2	1104	102.716	376.105	C2H2	LOC_Os07g40080	zinc-finger protein 1, putative, expressed	gb:AK111301.1 DB_XREF=gi:32996510 TID=Os.50185.2 CNT=1 FEA=FLmRNA TIER=FL STK=1 UG=Os.50185 UG_TITLE=(japonica cultivar-group) cDNA clone:002-181-B04, full insert sequence DEF=Oryza sativa (japonica cultivar-group) cDNA clone:002-181-B04, full insert sequence. FL=gb:AK111301.1 REP_ORG=O. sativa
	OsAffx.23943.3.A1_at	17.4	64.6	20.2	18.7	34.3	20.8	42.9	19.2	51.7	31.6	82.9	97.5	50.1	169.7	37	121.3	138.7	199.9	1073	901	685.8	238.7	381.2	378.4	13.9474	50.2318	C2H2	LOC_Os01g66570	zinc finger, C2H2 type family protein	tigr:9629.m06602 TID=OsAffx.23943.3 CNT=1 FEA=mRNA TIER=ConsEnd STK=0 NOTE=sequence(s) not in UniGene DEF=Zinc finger, C2H2 type, putative REP_ORG=O. sativa
	OsAffx.10822.1.S1_at	38.6	97.7	40.4	94.7	93	53.2	73.6	70	45.6	237	115.3	107.7	149.5	146.8	27.8	395	92.5	106.3	690.7	807.6	429.5	146.3	177.2	524.9	7.0696	25.9946	C2H2	LOC_Os01g01770	RNA exonuclease 4, putative	tigr:9629.m00081 TID=OsAffx.10822.1 CNT=2 FEA=mRNA TIER=ConsEnd STK=0 NOTE=sequence(s) not in UniGene DEF=exonuclease, putative REP_ORG=O. sativa
	Os.18086.1.A1_at	585.6	522.3	446.3	527.2	483.6	718	974.2	916.1	939.6	796.6	939.3	920	578.1	440.7	459.4	267.7	504.1	264.1	5693.8	5446.6	4206.2	1916.6	2345.9	2347.1	5.59084	22.4287	C2H2	LOC_Os02g02424	zinc finger X-linked protein ZXDA, putative, expressed	gb:AK100473.1 DB_XREF=gi:32985682 TID=Os.18086.1 CNT=7 FEA=FLmRNA TIER=FL STK=2 UG=Os.18086 UG_TITLE=(japonica cultivar-group) cDNA clone:J023093M20, full insert sequence DEF=Oryza sativa (japonica cultivar-group) cDNA clone:J023093M20, full insert sequence. FL=gb:AK100473.1 REP_ORG=O. sativa
	OsAffx.26353.1.S1_at	19.4	49.9	7	57	47.3	7.7	5.9	10.9	20.1	39.7	70.8	22.3	50.4	12.1	9.3	48.2	28.8	15.7	329.6	238.8	204.9	137.6	64.3	40.3	4.18947	10.3949	C2H2	LOC_Os04g36650	zinc finger protein, putative, expressed	tigr:9632.m03488 TID=OsAffx.26353.1 CNT=1 FEA=mRNA TIER=ConsEnd STK=0 NOTE=sequence(s) not in UniGene DEF=hypothetical protein REP_ORG=O. sativa
	Os.50628.1.S1_at	50.5	11.8	4.4	5.7	10.5	11.4	29	48.8	3.4	18.5	10	53.4	16.4	9	7.6	39.7	8.3	14.5	205.3	319.9	67.5	76.7	47.5	39.2	4.06535	9.94333	C2H2	LOC_Os07g39970	zinc finger protein PIF1, putative, expressed	gb:AY395294.1 DB_XREF=gi:37623880 GEN=ZFP39 TID=Os.50628.1 CNT=1 FEA=FLmRNA TIER=FL STK=1 UG=Os.50628 DEF=Oryza sativa (japonica cultivar-group) C2H2-type zinc finger transcription factor (ZFP39) mRNA, complete cds. PROD=C2H2-type zinc finger transcription factor FL=gb:AY395294.1 REP_ORG=O. sativa
	OsAffx.17417.1.S1_x_at	103	78.9	58.1	56.5	31.9	63.9	63.3	71.1	117.8	76.2	4.9	3.1	72.7	5.2	9.5	149.8	249.1	54.1	409.2	439	298.4	161	246.1	182	3.47368	13.1301	C2H2	LOC_Os09g31150	TRANSPARENT TESTA 1 protein, putative, expressed	tigr:9637.m02758 TID=OsAffx.17417.1 CNT=1 FEA=mRNA TIER=ConsEnd STK=0 NOTE=sequence(s) not in UniGene DEF=Similar to WIP5 protein REP_ORG=O. sativa
	OsAffx.3671.1.S1_at	178.9	155.6	183.7	219.9	149	176.4	131.7	129	125	92	88.9	41	30.4	94.9	23.3	60.5	180	103.1	1065.4	718.5	28.5	391.4	182.4	143.7	3.26739	17.7473	C2H2	LOC_Os03g62230	zinc finger protein, putative, expressed	tigr:9631.m06146 TID=OsAffx.3671.1 CNT=1 FEA=mRNA TIER=ConsEnd STK=0 NOTE=sequence(s) not in UniGene DEF=putative zinc finger protein REP_ORG=O. sativa
	OsAffx.26456.1.S1_at	15.2	8.7	7.6	5.1	5	2.7	3.6	3.2	7.5	28.5	21	5.2	127.8	5.4	4.8	52.4	40.6	38.7	224.5	270.3	99.1	32.4	260.8	40.7	14.7697	56.1236	C3H	LOC_Os04g44260	thioredoxin reductase 2, putative	tigr:9632.m04247 TID=OsAffx.26456.1 CNT=1 FEA=mRNA TIER=ConsEnd STK=0 NOTE=sequence(s) not in UniGene DEF=Similar to NADPH-thioredoxin reductase REP_ORG=O. sativa
	OsAffx.22478.1.S1_at	14	16.9	48	7.2	22.6	3.8	43.9	3.1	17.1	61.4	57	28.4	6.9	7	11.5	17.1	45.9	29.4	505.2	226.3	68.4	58.7	16.8	64.4	4.71458	12.6764	C3HC4	LOC_Os07g06540	RING-H2 finger protein ATL5D, putative	tigr:9635.m00594 TID=OsAffx.22478.1 CNT=2 FEA=mRNA TIER=ConsEnd STK=0 NOTE=sequence(s) not in UniGene DEF=Zinc finger, C3HC4 type (RING finger), putative REP_ORG=O. sativa
	OsAffx.8155.1.S1_at	19.3	2.8	1.7	1.6	3.3	1.6	1.6	11.9	16.1	3.4	1.7	1.7	2.9	4.7	1.7	39.2	73	8.8	151.2	148.6	152.6	31.1	10.8	8.7	7.8342	20.3417	CCAAT-HAP2			gb:NM_196354.1 DB_XREF=gi:37534067 TID=OsAffx.8155.1 CNT=1 FEA=mRNA TIER=ConsEnd STK=0 NOTE=sequence(s) not in UniGene DEF=Oryza sativa (japonica cultivar-group) putative non-LTR retroelement reverse transcriptase (OSJNBb0058B20.10), mRNA. PROD=putative non-LTR retroelement reversetranscriptase REP_ORG=O. sativa
	OsAffx.21003.1.S1_at	149.7	148.1	157.7	88.2	79.5	166.7	77.4	86.8	78.9	126.8	92.3	150.9	86.7	108.4	77.4	227.3	118.5	126.2	591.2	615	591.1	468.6	186.3	185.7	3.54649	12.1571	DDT			gb:XM_354044.1 DB_XREF=gi:35189521 TID=OsAffx.21003.1 CNT=2 FEA=mRNA TIER=ConsEnd STK=0 NOTE=sequence(s) not in UniGene DEF=Oryza sativa (japonica cultivar-group). REP_ORG=O. sativa
	OsAffx.8351.1.A1_at	51.2	8.6	29.7	10.9	14.4	1.6	2.7	21.3	13.5	95.9	139	128.2	19.8	22	2.2	36.8	13.8	22	209.8	180.6	144.4	183	26.2	105.9	3.52734	10.56	G2-like			gb:NM_195476.1 DB_XREF=gi:37532311 TID=OsAffx.8351.1 CNT=1 FEA=mRNA TIER=ConsEnd STK=0 NOTE=sequence(s) not in UniGene DEF=Oryza sativa (japonica cultivar-group) hypothetical protein (OJ1004_F02.18), mRNA. REP_ORG=O. sativa
	OsAffx.18704.1.S1_at	13.1	16.4	28.6	32.5	42.4	84.7	4.4	47.1	29.2	156.8	38.1	17.7	114.5	51.8	154.2	241.2	417.6	401.5	492.4	514.3	117.5	119.9	120.4	381.5	5.81346	19.3992	GRAS	LOC_Os11g06180	DELLA protein GAIP, putative	tigr:9639.m00545 TID=OsAffx.18704.1 CNT=1 FEA=mRNA TIER=ConsEnd STK=0 NOTE=sequence(s) not in UniGene DEF=GRAS family transcription factor, putative REP_ORG=O. sativa
	Os.48491.1.S1_at	185.3	199.7	136	192.3	158.3	353	170.4	195.7	232.7	295	347.3	494.7	553.6	379.9	494.1	272.1	254.9	292.4	1810.2	2254.5	2451.7	1181	1117.3	1085.6	6.38669	32.7402	GRAS			gb:AK106259.1 DB_XREF=gi:32991468 TID=Os.48491.1 CNT=5 FEA=FLmRNA TIER=FL STK=2 UG=Os.48491 UG_TITLE=(japonica cultivar-group) cDNA clone:002-100-F05, full insert sequence DEF=Oryza sativa (japonica cultivar-group) cDNA clone:002-100-F05, full insert sequence. FL=gb:AK106259.1 REP_ORG=O. sativa
	OsAffx.25445.1.S1_at	44.3	23.4	2.4	47.7	27.7	9.4	5.2	8.5	29.2	16.3	52.6	5.9	43.6	11.1	7.6	17.6	76	55.7	172.8	275.4	183.1	92.8	58.7	32.2	3.83857	9.60432	GRAS			tigr:9631.m03856 TID=OsAffx.25445.1 CNT=2 FEA=mRNA TIER=ConsEnd STK=0 NOTE=sequence(s) not in UniGene DEF=hypothetical protein REP_ORG=O. sativa
	Os.31463.1.S1_at	3.4	10.1	4.1	2.3	20	4	7.6	18.5	5.3	315.5	235.5	268.9	272.7	387.3	208.3	271.2	261.2	244.9	671.5	790	517	628.6	74.4	498.8	33.575	100.291	HB	LOC_Os03g56110	homeobox protein rough sheath 1, putative, expressed	gb:AK107296.1 DB_XREF=gi:32992505 TID=Os.31463.1 CNT=3 FEA=FLmRNA TIER=FL STK=1 UG=Os.31463 UG_TITLE=(japonica cultivar-group) cDNA clone:002-126-C04, full insert sequence DEF=Oryza sativa (japonica cultivar-group) cDNA clone:002-126-C04, full insert sequence. FL=gb:AK107296.1 REP_ORG=O. sativa
	Os.57551.1.S1_s_at	74.3	76.5	5.3	69.6	89.5	86.9	72.6	20.5	34.9	584.6	538.9	374.7	617.6	455.2	460.7	906.7	776.3	562	759.7	1207.7	894.5	535.4	88.4	861.5	9.99441	27.3034	HB	LOC_Os03g56110	homeobox protein rough sheath 1, putative, expressed	gb:AB028884.1 DB_XREF=gi:5103726 GEN=OSH43 TID=Os.57551.1 CNT=1 FEA=FLmRNA TIER=FL STK=1 UG=Os.57551 DEF=Oryza sativa mRNA for knotted1-type homeobox protein OSH43, complete cds. PROD=knotted1-type homeobox protein OSH43 FL=gb:AB028884.1 REP_ORG=O. sativa
	Os.151.1.S1_x_at	16.1	2	26.8	21.8	2.2	6.5	51.9	38.9	40.4	83.4	10.8	22	28.8	6.7	20.9	23.9	64	14.2	183	385.8	182.7	169.9	57.9	48.5	3.52601	8.87743	HB	LOC_Os03g51690	homeobox protein OSH1, putative, expressed	gb:AK107637.1 DB_XREF=gi:32992846 TID=Os.151.1 CNT=1 FEA=FLmRNA TIER=FL STK=1 UG=Os.151 UG_TITLE=(japonica cultivar-group) OSH1 gene for homeobox protein DEF=Oryza sativa (japonica cultivar-group) cDNA clone:002-131-E10, full insert sequence. FL=gb:AK107637.1 REP_ORG=O. sativa
	Os.5141.1.S1_at	105.1	70.6	62.9	80.7	100.7	70	102.3	42.7	72	129.6	162.6	152.6	229.8	52.9	40.7	229.7	31.9	93.4	460.3	474.1	155.3	45.4	24.5	238	4.37964	18.3202	HMG			gb:AK063164.1 DB_XREF=gi:32973182 TID=Os.5141.1 CNT=6 FEA=FLmRNA TIER=FL STK=1 UG=Os.5141 UG_TITLE=(japonica cultivar-group) cDNA clone:002-125-B10, full insert sequence DEF=Oryza sativa (japonica cultivar-group) cDNA clone:001-100-H02, full insert sequence. FL=gb:AK063164.1 REP_ORG=O. sativa
	OsAffx.5024.1.S1_at	34.1	34.2	17.8	32	8.7	2.1	31.9	41.1	53.1	39	30.9	24	14	121.6	4.8	120.1	30.7	62	393	266.7	115.4	161.4	22.3	110	5.0226	14.8732	HSF			tigr:9634.m03406 TID=OsAffx.5024.1 CNT=1 FEA=mRNA TIER=ConsEnd STK=0 NOTE=sequence(s) not in UniGene DEF=Similar to AY056111 AT3g24520MOB24_5 REP_ORG=O. sativa
	Os.52727.1.S1_at	164.1	140.9	128.7	264.5	189.8	392.2	492.1	642	546.7	425.4	593.2	533.5	766.5	877.2	739.6	2597.8	2295.3	2296.2	1978.3	2512.1	2154.8	1191.1	743.9	677.3	3.57664	10.1217	Jumonji	LOC_Os01g67970	jmjC domain containing protein, expressed	gb:AK068952.1 DB_XREF=gi:32978976 TID=Os.52727.1 CNT=4 FEA=FLmRNA TIER=FL STK=1 UG=Os.52727 UG_TITLE=(japonica cultivar-group) cDNA clone:J023001N18, full insert sequence DEF=Oryza sativa (japonica cultivar-group) cDNA clone:J023001N18, full insert sequence. FL=gb:AK068952.1 REP_ORG=O. sativa
	OsAffx.27891.1.A1_at	11.6	15.2	12.5	14.6	10.9	39.4	10.4	5.1	16.6	31.1	27.8	9.4	20	46.4	28.5	146.2	64.9	84.6	1691.9	305.1	199	185.1	73	916.1	7.74365	29.9122	MADS	LOC_Os06g30810	DNA binding protein, putative	tigr:9634.m02970 TID=OsAffx.27891.1 CNT=1 FEA=mRNA TIER=ConsEnd STK=0 NOTE=sequence(s) not in UniGene DEF=SRF-type transcription factor (DNA-binding and dimerisation domain), putative REP_ORG=O. sativa
	OsAffx.7652.1.S1_at	51.6	49.5	16.4	35.9	20.7	77.8	10.6	16.1	6.4	14.7	24.9	36	18.1	23.2	16.1	96.6	22.3	32.1	879.8	538.2	376.8	120	96.8	558	6.91774	21.2643	MADS	LOC_Os12g21850	DNA binding protein, putative, expressed	tigr:9640.m02061 TID=OsAffx.7652.1 CNT=1 FEA=mRNA TIER=ConsEnd STK=0 NOTE=sequence(s) not in UniGene DEF=SRF-type transcription factor (DNA-binding and dimerisation domain), putative REP_ORG=O. sativa
	OsAffx.23200.1.S1_at	9.7	10.2	37.1	6.6	16.5	19.1	7.7	8.2	14.3	90.2	11.8	11.8	77.2	49	29.2	46.4	21.7	5.2	103.6	61.3	84.3	15.3	44.9	13.9	2.27224	7.34147	MADS	LOC_Os01g11510	membrane protein, putative	tigr:9629.m01106 TID=OsAffx.23200.1 CNT=2 FEA=mRNA TIER=ConsEnd STK=0 NOTE=sequence(s) not in UniGene DEF=SRF-type transcription factor (DNA-binding and dimerisation domain), putative REP_ORG=O. sativa
	OsAffx.16076.1.S1_at	93.9	62.8	26.7	4.6	38	6.9	42.3	30.6	12.8	100.3	31.4	17.4	9.9	144	86.4	304.8	200.9	22.4	152.7	548.3	212.1	173.7	196.1	11.7	2.25879	6.15295	MADS	LOC_Os07g04170	SRF-type transcription factor family protein, expressed	tigr:9635.m00344 TID=OsAffx.16076.1 CNT=1 FEA=mRNA TIER=ConsEnd STK=0 NOTE=sequence(s) not in UniGene DEF=hypothetical protein REP_ORG=O. sativa
	Os.2214.1.S1_at	138.5	150.1	144.3	161.7	143.1	170.1	152.3	15.2	88.2	277	224.3	229.3	659.6	698.1	868.4	790.5	746.6	587.3	585.9	1001.1	1021.5	835.8	108	746.4	5.88536	17.9442	MADS	LOC_Os05g34950 | LOC_Os05g34940	protein kinase, putative, expressed	gb:AK100233.1 DB_XREF=gi:32985442 TID=Os.2214.1 CNT=6 FEA=FLmRNA TIER=FL STK=0 UG=Os.2214 UG_TITLE=MADS box protein (MADS4) mRNA, complete cds DEF=Oryza sativa (japonica cultivar-group) cDNA clone:J023051B10, full insert sequence. FL=gb:L37527.1 gb:AK100233.1 REP_ORG=O. sativa
	OsAffx.21048.1.S1_at	78.4	70	65.9	68.8	51.9	46.1	7	42.3	23.8	93.8	46.3	41.5	57.6	61.8	43.1	207.2	83.4	111.7	309.1	453.4	391.8	227.3	55.2	237.1	4.99745	14.5143	MADS			gb:XM_353906.1 DB_XREF=gi:34915603 GEN=P0022B05.39 TID=OsAffx.21048.1 CNT=1 FEA=mRNA TIER=ConsEnd STK=0 NOTE=sequence(s) not in UniGene DEF=Oryza sativa (japonica cultivar-group). REP_ORG=O. sativa
	Os.38391.2.S1_at	5.1	5.5	4.2	2.6	7.1	2.4	5.8	5.1	5.5	4.5	8.4	11.2	48.9	4.5	8	16.6	19.8	18.2	326.8	149	400.7	34.8	360.4	80.3	46.0282	212.262	MYB	LOC_Os01g51260	MYB9, putative, expressed	gb:NM_191687.1 DB_XREF=gi:34910457 GEN=P0456F08.4 TID=Os.38391.2 CNT=3 FEA=mRNA TIER=ConsEnd STK=0 UG=Os.38391 DEF=Oryza sativa (japonica cultivar-group) putative transcription factor (P0456F08.4), mRNA. PROD=putative transcription factor REP_ORG=O. sativa
	OsAffx.27380.1.S1_at	5	3.1	1.7	3	2.2	3	3	4.7	1.6	5	7.3	2.9	11.1	34.1	1.5	19.6	16	11.3	221.3	20.6	244.7	169.8	50.6	33	44.26	184.634	MYB	LOC_Os05g49310	transcription factor MYB21, putative	tigr:9633.m04622 TID=OsAffx.27380.1 CNT=1 FEA=mRNA TIER=ConsEnd STK=0 NOTE=sequence(s) not in UniGene DEF=AY086615 putative transcription factor MYB24 REP_ORG=O. sativa
	Os.38391.1.A1_at	86.6	7.8	22.9	8.8	35.8	7.7	12.7	11.2	45.4	12.9	14.1	14.4	102	7.1	30.2	379.7	340.4	145.7	594.8	637.5	370.5	471.7	45.1	388.7	6.86836	21.6535	MYB	LOC_Os01g51260	MYB9, putative, expressed	gb:AK120802.1 DB_XREF=gi:37990425 TID=Os.38391.1 CNT=2 FEA=FLmRNA TIER=FL STK=1 UG=Os.38391 UG_TITLE=(japonica cultivar-group) putative transcription factor (P0456F08.4), mRNA DEF=Oryza sativa (japonica cultivar-group) cDNA clone:J023013A15, full insert sequence. FL=gb:AK120802.1 REP_ORG=O. sativa
	OsAffx.28576.4.S1_at	112.5	72.7	91.7	76.7	76.5	48.9	81	21.7	57.6	143.5	8.3	29.4	6.4	91.7	41.4	235.1	43.7	78.6	608.4	530.6	428.2	341.1	250.2	61.5	4.71644	17.6645	MYB	LOC_Os07g25370	myb proto-oncogene protein, putative	tigr:9635.m02431 TID=OsAffx.28576.4 CNT=1 FEA=mRNA TIER=ConsEnd STK=0 NOTE=sequence(s) not in UniGene DEF=hypothetical protein REP_ORG=O. sativa
	Os.20224.1.S1_at	81.4	33.8	70.3	89.7	93.4	54.7	31.6	43.2	31.1	9.5	37.6	12.6	42.8	14.1	49.4	92.7	20.9	7.9	435.5	256.3	474.9	54.9	69.4	146.6	4.66274	14.7935	MYB	LOC_Os12g37690	MYB transcription factor, putative, expressed	gb:AK072403.1 DB_XREF=gi:32982426 TID=Os.20224.1 CNT=3 FEA=FLmRNA TIER=FL STK=1 UG=Os.20224 UG_TITLE=(japonica cultivar-group) cDNA clone:J023080H01, full insert sequence DEF=Oryza sativa (japonica cultivar-group) cDNA clone:J023080H01, full insert sequence. FL=gb:AK072403.1 REP_ORG=O. sativa
	OsAffx.26554.1.S1_at	90.3	13.1	35.6	80.2	12.5	83.1	6.6	49.1	18.7	65.7	56.2	38.4	16	85.4	20.7	24.2	53	46.7	522.6	381.9	158	14	370.9	183.6	4.22924	10.0631	MYB	LOC_Os04g50680	transcription factor MYB2, putative, expressed	tigr:9632.m04890 TID=OsAffx.26554.1 CNT=1 FEA=mRNA TIER=ConsEnd STK=0 NOTE=sequence(s) not in UniGene DEF=P-type R2R3 Myb protein REP_ORG=O. sativa
	OsAffx.28970.2.S1_at	115	23.9	20.5	11.1	31.5	105.9	21.6	13.8	10.5	149.6	50.5	31.2	100.6	193.6	153.7	131.2	29.7	39.6	83.7	391	752	119.3	192.9	124	3.4	8.5913	MYB	LOC_Os03g18480	DNA binding protein, putative, expressed	tigr:9631.m01821 TID=OsAffx.28970.2 CNT=1 FEA=mRNA TIER=ConsEnd STK=0 NOTE=sequence(s) not in UniGene DEF=typical P-type R2R3 Myb protein REP_ORG=O. sativa
	OsAffx.13026.1.S1_at	89.7	116.6	44.5	10.9	14	37.7	10.3	6.6	23.6	63	13.9	34.4	18.4	27.5	16.8	190.3	50.1	46.9	98.6	343.6	447.2	143.9	80	253.4	2.94683	7.80826	MYB	LOC_Os03g25550	myb-like DNA-binding domain containing protein	tigr:9631.m02502 TID=OsAffx.13026.1 CNT=1 FEA=mRNA TIER=ConsEnd STK=0 NOTE=sequence(s) not in UniGene DEF=putative Myb-like DNA-binding protein REP_ORG=O. sativa
	OsAffx.28697.1.S1_at	8.8	16.1	10.8	6.8	9.8	15.2	7.3	15	33.4	19.7	8.5	9.6	20.7	9.5	14.3	161.4	18.6	72.8	122.8	86.1	27	57.7	40.1	49.2	2.57784	8.86307	MYB	LOC_Os07g31470	MYB transcription factor, putative, expressed	tigr:9635.m03085 TID=OsAffx.28697.1 CNT=2 FEA=mRNA TIER=ConsEnd STK=0 NOTE=sequence(s) not in UniGene DEF=Myb-like DNA-binding domain, putative REP_ORG=O. sativa
	Os.52643.1.S1_at	75.1	32.4	70.3	46.7	46.5	98.6	43.1	40.4	53.6	56.9	40.6	67.3	39.1	46.2	22.2	65.1	102.3	44.2	237.7	407.9	301.9	213.4	192.5	122.4	3.06187	11.6878	MYB			gb:AK068492.1 DB_XREF=gi:32978510 TID=Os.52643.1 CNT=2 FEA=FLmRNA TIER=FL STK=1 UG=Os.52643 UG_TITLE=(japonica cultivar-group) cDNA clone:J013156A01, full insert sequence DEF=Oryza sativa (japonica cultivar-group) cDNA clone:J013156A01, full insert sequence. FL=gb:AK068492.1 REP_ORG=O. sativa
	OsAffx.14989.1.S1_at	78	79.1	41.2	49.5	2.6	46.9	44.6	17.8	3.4	150.9	32.5	77.9	154.1	200.3	67	365.5	327.2	132.8	315	327	247.1	164.2	37	507.1	4.13654	10.171	MYB-related	LOC_Os05g37040	MYB-like transcription factor DIVARICATA, putative	tigr:9633.m03415 TID=OsAffx.14989.1 CNT=1 FEA=mRNA TIER=ConsEnd STK=0 NOTE=sequence(s) not in UniGene DEF=Myb-like DNA-binding domain, putative REP_ORG=O. sativa
	Os.55570.1.S1_at	13	33.3	5.4	5.9	6.2	47.5	49.3	66.1	53.5	40	10	11.3	5.2	47.9	58.1	27.4	141	54.4	422.9	257.1	194.2	59.9	89.4	127.7	3.88956	9.44924	MYB-related	LOC_Os09g31454	myb-like DNA-binding domain containing protein, expressed	gb:AK108335.1 DB_XREF=gi:32993544 TID=Os.55570.1 CNT=2 FEA=FLmRNA TIER=FL STK=0 UG=Os.55570 UG_TITLE=(japonica cultivar-group) cDNA clone:002-142-A05, full insert sequence DEF=Oryza sativa (japonica cultivar-group) cDNA clone:002-142-A05, full insert sequence. FL=gb:AK108335.1 REP_ORG=O. sativa
	OsAffx.26184.1.S1_at	3.8	2.1	1.7	2.5	1.7	1.2	23.4	1.6	1	14.8	16	5.8	35.3	21.5	15.4	19.2	22	18.2	71	60.1	57	16.6	24.5	16.9	2.56838	7.74799	MYB-related	LOC_Os04g27410	syringolide-induced protein 1-3-1A, putative	tigr:9632.m02582 TID=OsAffx.26184.1 CNT=1 FEA=mRNA TIER=ConsEnd STK=0 NOTE=sequence(s) not in UniGene DEF=myb-like DNA-binding domain, SHAQKYF class, putative REP_ORG=O. sativa
	OsAffx.21428.1.S1_at	49.3	23.3	24.9	11.1	6.7	36.9	17.8	34.5	37.7	79.3	9.2	7.6	75.9	60.8	22.9	235.9	152.6	54.8	441.2	384.2	169.8	263.6	275.3	31.2	7.7931	25.8052	MYB-related			gb:NM_192499.1 DB_XREF=gi:34912081 GEN=P0671D01.20 TID=OsAffx.21428.1 CNT=1 FEA=mRNA TIER=ConsEnd STK=0 NOTE=sequence(s) not in UniGene DEF=Oryza sativa (japonica cultivar-group) P0671D01.20 (P0671D01.20), mRNA. REP_ORG=O. sativa
	OsAffx.30184.1.S1_at	59.5	6.1	5.3	68.2	71.6	44.1	64.5	61.7	67.7	49.6	152.1	102.6	14	61.2	66.1	22.7	82.1	51.8	338.9	473.4	461	48.3	102.5	559.6	6.43855	15.6685	NAC	LOC_Os09g38000	ANAC086, putative	tigr:9637.m03238 TID=OsAffx.30184.1 CNT=1 FEA=mRNA TIER=ConsEnd STK=0 NOTE=sequence(s) not in UniGene DEF=No apical meristem (NAM) protein, putative REP_ORG=O. sativa
	OsAffx.19540.1.S1_at	17.8	8.3	11.6	4.7	4.4	9.1	8.9	11.3	10.1	21.7	15.8	82.3	87.9	10.2	15.5	55	86.7	32.6	92.7	313.1	44.3	23.4	173.3	91.7	5.20787	20.7923	NAC	LOC_Os12g07790	no apical meristem protein	tigr:9640.m00710 TID=OsAffx.19540.1 CNT=1 FEA=mRNA TIER=ConsEnd STK=0 NOTE=sequence(s) not in UniGene DEF=hypothetical protein REP_ORG=O. sativa
	Os.36437.1.S1_at	70.3	61.2	73.6	45.3	1.7	33.8	30.4	12.1	34.9	295.4	215.7	210.6	29.6	10.7	7.2	130.7	111.6	69.3	335.9	412.7	138	30	29.3	47.8	4.56386	11.9107	NAC	LOC_Os07g37920	NAM-like protein, putative, expressed	gb:AK063406.1 DB_XREF=gi:32973424 TID=Os.36437.1 CNT=3 FEA=FLmRNA TIER=FL STK=1 UG=Os.36437 UG_TITLE=(japonica cultivar-group) OJ1773_H01.21 (OJ1773_H01.21), mRNA DEF=Oryza sativa (japonica cultivar-group) cDNA clone:001-115-A08, full insert sequence. FL=gb:AK063406.1 REP_ORG=O. sativa
	OsAffx.25789.1.S1_at	15.7	7.8	18.6	6.1	22.1	7.2	13.5	18.5	15.5	70.5	21.3	10.1	62	13	21.3	57.2	17.2	15.9	228.2	56.3	38.3	28.4	28.9	123.1	2.54751	7.44816	NAC	LOC_Os03g61249 | LOC_Os03g61319	no apical meristem protein	tigr:9631.m06040 TID=OsAffx.25789.1 CNT=6 FEA=mRNA TIER=ConsEnd STK=0 NOTE=sequence(s) not in UniGene DEF=putative OsNAC protein REP_ORG=O. sativa
	OsAffx.18408.1.S1_at	31.2	28.3	70.7	1.7	3.6	7.1	19.4	24.4	35.2	4.6	58	42.7	6.6	58.1	5.9	17.4	21.7	38.5	371.7	57.3	154.5	20.6	35.5	122.8	2.18529	6.12798	NAC	LOC_Os10g26270	no apical meristem protein	gb:NM_196394.1 DB_XREF=gi:37534147 TID=OsAffx.18408.1 CNT=2 FEA=mRNA TIER=ConsEnd STK=0 NOTE=sequence(s) not in UniGene DEF=Oryza sativa (japonica cultivar-group) putative No apical meristem (NAM) protein (OSJNBa0044A10.11), mRNA. PROD=putative No apical meristem (NAM) protein REP_ORG=O. sativa
	OsAffx.30185.1.S1_s_at	7.1	4.5	8.3	54.9	81.9	82.4	3.5	36.4	34.7	5	15.9	17.9	59.8	63.6	37.2	4.6	71.6	4.8	210.7	171.4	171.8	95	53.8	48.9	2.08495	4.26237	NAC	LOC_Os09g38010	NAC domain-containing protein 78, putative, expressed	tigr:9637.m03239 TID=OsAffx.30185.1 CNT=1 FEA=mRNA TIER=ConsEnd STK=0 NOTE=sequence(s) not in UniGene DEF=No apical meristem (NAM) protein, putative REP_ORG=O. sativa
	OsAffx.31566.1.S1_at	2.5	3.1	1.7	0.9	1	1.9	2.2	8.3	0.5	31.7	1.9	6	38.4	41	21.9	14.2	65	1.1	339.9	21.5	6.1	82.4	149.4	7.8	9.92771	34.1341	Orphans	LOC_Os12g03660	transposon protein, putative, unclassified	tigr:9640.m00280 TID=OsAffx.31566.1 CNT=1 FEA=mRNA TIER=ConsEnd STK=0 NOTE=sequence(s) not in UniGene DEF=FAR1 family, putative REP_ORG=O. sativa
	OsAffx.14528.2.S1_x_at	62.1	46.1	4.8	23.3	36.4	22.4	35.7	31.2	26	77.9	38.9	57.8	107.3	109.9	8.3	152.1	131.6	46.3	440.3	210.8	5.8	164.9	14	5.8	3.39452	11.0828	Orphans	LOC_Os12g32140 | LOC_Os05g03800	transposon protein, putative, unclassified	tigr:9640.m03120 TID=OsAffx.14528.2 CNT=1 FEA=mRNA TIER=ConsEnd STK=0 NOTE=sequence(s) not in UniGene DEF=hypothetical protein REP_ORG=O. sativa
	OsAffx.14528.1.S1_at	67.3	22.3	33.1	3.8	28.6	22.4	3.7	28.1	43.5	90	50.5	51	5.6	35.6	12.6	162.7	5.2	13	201.6	212.8	105.6	15.3	37.2	105	2.99554	8.88483	Orphans	LOC_Os05g03800	transposon protein, putative, unclassified	tigr:9633.m00306 TID=OsAffx.14528.1 CNT=1 FEA=mRNA TIER=ConsEnd STK=0 NOTE=sequence(s) not in UniGene DEF=FAR1 family, putative REP_ORG=O. sativa
	OsAffx.30515.3.S1_at	23	6.9	42.3	2.5	12.7	29.6	50.9	28.7	45.7	11.2	7.2	3.4	7.7	56.7	2.6	137.1	153.1	9.8	64.4	342.9	14.5	53.2	47.8	189.3	2.69352	6.3753	Orphans	LOC_Os02g29410	transposon protein, putative, unclassified	tigr:9630.m02808 TID=OsAffx.30515.3 CNT=1 FEA=mRNA TIER=ConsEnd STK=0 NOTE=sequence(s) not in UniGene DEF=hAT family dimerisation domain, putative REP_ORG=O. sativa
	OsAffx.424.1.S1_at	130	17.3	6.5	18.4	40.4	5.6	4.5	3.7	30.4	27.4	15.2	16.9	13.4	3.8	4.6	45.2	12.8	7	544.1	296.8	108.4	96.7	410.8	32.5	2.28308	6.68727	Orphans	LOC_Os10g02910 | LOC_Os11g40360 | LOC_Os07g47800	transposon protein, putative, unclassified, expressed	gb:NM_194624.1 DB_XREF=gi:37530607 TID=OsAffx.424.1 CNT=1 FEA=mRNA TIER=ConsEnd STK=0 NOTE=sequence(s) not in UniGene DEF=Oryza sativa (japonica cultivar-group) putative Tam3-like transposon protein (OSJNBa0079B05.5), mRNA. PROD=putative Tam3-like transposon protein REP_ORG=O. sativa
	OsAffx.733.1.S1_at	23.2	36.4	5.7	14.1	13.6	46.5	79.2	69.6	4	10.8	9.5	3.7	38.1	14.2	5.5	55.6	17	13.6	272.5	327.6	204.1	42.1	277.4	95.9	3.44066	8.70562	Orphans			gb:NM_193257.1 DB_XREF=gi:34913597 GEN=P0014E04.16 TID=OsAffx.733.1 CNT=1 FEA=mRNA TIER=ConsEnd STK=0 NOTE=sequence(s) not in UniGene DEF=Oryza sativa (japonica cultivar-group) P0014E04.16 (P0014E04.16), mRNA. REP_ORG=O. sativa
	Os.56420.1.S1_at	18.8	5	5.4	11.7	3.2	6.8	6.6	5.6	5.1	29.7	6.2	8	4.6	6.2	2.6	15.6	14.9	5.3	55.9	54.8	40	27	34.6	16.5	2.91489	9.81733	Orphans			gb:AK109997.1 DB_XREF=gi:32995206 TID=Os.56420.1 CNT=1 FEA=FLmRNA TIER=FL STK=1 UG=Os.56420 UG_TITLE=(japonica cultivar-group) cDNA clone:002-159-F01, full insert sequence DEF=Oryza sativa (japonica cultivar-group) cDNA clone:002-159-F01, full insert sequence. FL=gb:AK109997.1 REP_ORG=O. sativa
	OsAffx.29742.1.S1_x_at	112.9	30.5	32.6	4.8	62.7	37.6	30.3	28.4	24.7	32.4	28.3	55.4	97.4	43.7	32.7	86	77.3	64.2	264.8	250	167.3	68	119.9	262.9	2.21435	6.76158	Orphans	LOC_Os02g16210 | LOC_Os06g13740 | LOC_Os06g13900	transposon protein, putative, unclassified	tigr:9634.m01368 TID=OsAffx.29742.1 CNT=1 FEA=mRNA TIER=ConsEnd STK=0 NOTE=sequence(s) not in UniGene DEF=FAR1 family, putative REP_ORG=O. sativa
	Os.5716.1.S1_at	420	437.3	396.9	469	435.9	790.7	465.7	496.4	511.3	508.8	498.3	568	298.5	189.8	204	499.8	519.5	402.3	2911.1	3157.6	2527.1	1741.7	1568.3	1595.6	3.68167	20.5232	PHD	LOC_Os06g51450	PHD zinc finger protein, putative, expressed	gb:AU172691 DB_XREF=gi:12622478 DB_XREF=AU172691 CLONE=E10111 TID=Os.5716.1 CNT=1 FEA=EST TIER=ConsEnd STK=1 UG=Os.5716 UG_TITLE=Transcribed sequence REP_ORG=O. sativa
	Os.23856.1.A1_s_at	740.9	698.5	897	1086.9	910.4	1419.5	1334.1	1314.3	1520.7	2389	1674.8	1807.5	2117.7	1563.6	1632.5	2019.4	1884.2	2160.9	3300.7	2982.9	3903.1	2190.4	2491.4	3241.5	2.17051	7.19268	PHD	LOC_Os12g24540	PHD-finger family protein, expressed	gb:CA760678 DB_XREF=gi:25804717 DB_XREF=BR060007A10D05.ab1 CLONE=BR060007A10D05.ab1 TID=Os.23856.1 CNT=1 FEA=EST TIER=ConsEnd STK=1 UG=Os.23856 UG_TITLE=Transcribed sequence REP_ORG=O. sativa
	Os.50817.1.S1_at	7.4	29	3.5	2.5	27.8	10.9	37.6	25.8	17.9	23.6	16.1	3.3	57.9	3.5	34.4	93.8	66.7	61.2	212.5	165.3	51.9	59	25	111.8	4.39628	11.663	PHD			gb:AK058760.1 DB_XREF=gi:32968778 TID=Os.50817.1 CNT=1 FEA=FLmRNA TIER=FL STK=1 UG=Os.50817 UG_TITLE=(japonica cultivar-group) cDNA clone:001-001-B10, full insert sequence DEF=Oryza sativa (japonica cultivar-group) cDNA clone:001-001-B10, full insert sequence. FL=gb:AK058760.1 REP_ORG=O. sativa
	OsAffx.20935.1.S1_at	40.3	19.8	1.5	42.3	4.6	5.6	12.2	1.6	28.4	75.7	81.8	54.9	56.5	8.1	69.5	178	71.2	113.6	692.5	418.5	318.9	201.5	46.5	28.7	9.89362	24.7365	PLATZ			gb:XM_354231.1 DB_XREF=gi:35189895 GEN=OJ1057_E05.15 TID=OsAffx.20935.1 CNT=1 FEA=mRNA TIER=ConsEnd STK=0 NOTE=sequence(s) not in UniGene DEF=Oryza sativa (japonica cultivar-group). REP_ORG=O. sativa
	OsAffx.30110.1.S1_at	10.9	12.7	10.3	8.2	11.2	12.3	9.6	9.4	10.2	16	27.2	17.8	25.6	98.5	19.9	401.8	376.5	73.5	1214.8	1762.1	198.1	249.4	247.1	46.3	95.6535	847.319	SBP	LOC_Os09g31434	expressed protein	tigr:9637.m02789 TID=OsAffx.30110.1 CNT=1 FEA=mRNA TIER=ConsEnd STK=0 NOTE=sequence(s) not in UniGene DEF=Similar to SBP-domain protein 5 REP_ORG=O. sativa
	OsAffx.10718.1.S1_at	3.8	3.5	36.6	14.3	9.6	40.4	5.7	20.7	8.4	22.7	58.7	5.1	33.2	36	25.2	92.6	118	21.4	196.1	165.6	38.5	85.7	58.6	62.8	4.09901	10.74	SBP			gb:NM_183622.1 DB_XREF=gi:34894371 TID=OsAffx.10718.1 CNT=1 FEA=mRNA TIER=ConsEnd STK=0 NOTE=sequence(s) not in UniGene DEF=Oryza sativa (japonica cultivar-group) unnamed protein product (Gene), mRNA. REP_ORG=O. sativa
	OsAffx.27400.1.S1_at	37.9	4	2	2.3	7.3	1.5	11.2	17.7	16.7	14.7	24.6	34.2	38.7	86.7	21.9	63	10.1	4.2	224.1	147.8	89	128.8	29.4	15.4	3.89974	11.5966	SET			tigr:9633.m04804 TID=OsAffx.27400.1 CNT=1 FEA=mRNA TIER=ConsEnd STK=0 NOTE=sequence(s) not in UniGene DEF=expressed protein REP_ORG=O. sativa
	Os.26731.2.A1_at	58.1	30	37.7	2.1	3.4	27.1	2.5	15.6	11.1	57.2	39.2	56.4	38.7	99.2	41.5	85.1	51	58.8	307.5	138.7	25.8	190.2	30.1	21.4	2.38726	6.17977	SET			gb:BM420301 DB_XREF=gi:18387103 DB_XREF=U009F02 CLONE=U009F02 TID=Os.26731.2 CNT=2 FEA=mRNA TIER=ConsEnd STK=0 UG=Os.26731 UG_TITLE=(japonica cultivar-group) OSJNBa0042L16.9 (OSJNBa0042L16.9), mRNA REP_ORG=O. sativa
	OsAffx.12611.1.S1_at	95.4	50.5	32.8	52.7	42.7	47.5	19.6	70	51.5	148.4	106.8	142.1	62	3.3	69.6	121.4	122.5	188.1	363.9	213.5	193.4	281.6	85.2	213	2.23795	7.50403	SNF2	LOC_Os02g52510	DNA repair protein RAD54-like, putative	tigr:9630.m05178 TID=OsAffx.12611.1 CNT=1 FEA=mRNA TIER=ConsEnd STK=0 NOTE=sequence(s) not in UniGene DEF=hypothetical protein REP_ORG=O. sativa
	Os.14772.1.S1_x_at	55.1	148.3	85.7	57.7	20.6	40.9	38.1	59.5	54.8	144.1	83.8	42	249.5	112.5	92.6	284	104.7	42	312.5	525.7	332.3	101.1	404.6	282	2.24073	7.32708	SNF2			gb:BI807148 DB_XREF=gi:15854352 DB_XREF=S084F08 CLONE=S084F08 TID=Os.14772.1 CNT=1 FEA=EST TIER=ConsEnd STK=1 UG=Os.14772 UG_TITLE=Transcribed sequence REP_ORG=O. sativa
	OsAffx.31549.1.S1_at	9.5	6.7	6.3	4.5	5.6	7.6	5.6	5.8	6	358.9	451.5	309.8	1723.5	1932	1610.5	3467.1	3117.4	3161.7	5220.4	5577.7	6262.8	3854.4	1733.5	4406.5	587.126	3872.32	TCP	LOC_Os02g51310	TCP family transcription factor containing protein	tigr:9630.m05040 TID=OsAffx.31549.1 CNT=2 FEA=mRNA TIER=ConsEnd STK=0 NOTE=sequence(s) not in UniGene DEF=hypothetical protein REP_ORG=O. sativa
	OsAffx.31549.2.S1_x_at	62.4	69	39.8	22.3	29.9	17.1	52	46.3	11.6	54	7.4	18.4	12.5	56.4	27	39.2	31.8	10.8	345.4	278.3	21.2	202.9	44.6	39.5	4.03333	11.8531	TCP	LOC_Os07g04510	teosinte branched1 like protein, putative	tigr:9635.m00382 TID=OsAffx.31549.2 CNT=2 FEA=mRNA TIER=ConsEnd STK=0 NOTE=sequence(s) not in UniGene DEF=Similar to PlCYC4 REP_ORG=O. sativa
	Os.57570.1.S1_at	3.1	3	20.6	10.6	7.8	14.8	13.3	44.4	0.8	2.6	1.8	1	31.6	82.6	6.2	51.6	41.4	26.9	141.2	147.3	92.2	89.4	11.6	82.5	3.18018	9.58898	TUB	LOC_Os03g22800	tubby protein, putative, expressed	gb:AK102370.1 DB_XREF=gi:32987579 TID=Os.57570.1 CNT=3 FEA=FLmRNA TIER=FL STK=1 UG=Os.57570 UG_TITLE=(japonica cultivar-group) cDNA clone:J033091L01, full insert sequence DEF=Oryza sativa (japonica cultivar-group) cDNA clone:J033091L01, full insert sequence. FL=gb:AK102370.1 REP_ORG=O. sativa
	Os.30597.3.S1_at	1	3.7	2.7	1.9	7.4	28	4.7	3.3	1.1	9.8	12.1	0.9	4.1	15.5	0.8	36.5	15.4	11.9	131.4	291.5	5.2	19	11.4	5.3	4.69286	14.7692	ULT			gb:NM_191485.1 DB_XREF=gi:34910053 GEN=B1100D10.2 TID=Os.30597.3 CNT=1 FEA=mRNA TIER=ConsEnd STK=0 UG=Os.30597 UG_TITLE=(japonica cultivar-group) B1100D10.2 (B1100D10.2), mRNA DEF=Oryza sativa (japonica cultivar-group) B1100D10.2 (B1100D10.2), mRNA. REP_ORG=O. sativa
	OsAffx.17620.1.S1_at	28.4	25.1	38.6	3.2	2.9	2.9	15.9	3.7	4.1	4.9	4.3	29.4	45.5	82	28.4	335.4	350.9	389.4	1208	1852.8	1837.2	1110.1	903.4	890.5	47.5959	132.877	WRKY	LOC_Os09g09630	WRKY DNA binding domain containing protein	tigr:9637.m00719 TID=OsAffx.17620.1 CNT=1 FEA=mRNA TIER=ConsEnd STK=0 NOTE=sequence(s) not in UniGene DEF=probable wrky transcription factor 70 (wrky dna-binding protein 70). (mouse-ear cress REP_ORG=O. sativa
	Os.51160.1.S1_at	24.6	7.6	4.3	2.6	1.5	2.3	2.6	3.1	1.6	6.3	3.8	1.8	6.9	42.6	1.4	27.8	61.9	14.3	203.4	51.9	34.7	127.7	39.4	31.2	2.10976	6.28451	zf-HD			gb:AK061222.1 DB_XREF=gi:32971240 TID=Os.51160.1 CNT=1 FEA=FLmRNA TIER=FL STK=1 UG=Os.51160 UG_TITLE=(japonica cultivar-group) cDNA clone:006-210-F04, full insert sequence DEF=Oryza sativa (japonica cultivar-group) cDNA clone:006-210-F04, full insert sequence. FL=gb:AK061222.1 REP_ORG=O. sativa
	OsAffx.30526.1.S1_x_at	18.3	46.4	13.9	18.3	36.7	53.4	7.3	8.6	8.8	61.2	73.4	55.5	422.1	1014.6	191.9	206.9	138.6	201.8	511.2	324.6	380.9	230	234.4	516.4	7.90449	22.8251	ZIM	LOC_Os10g25250	ZIM motif family protein	tigr:9638.m02131 TID=OsAffx.30526.1 CNT=2 FEA=mRNA TIER=ConsEnd STK=0 NOTE=sequence(s) not in UniGene DEF=hypothetical protein REP_ORG=O. sativa
c3
	OsAffx.27574.1.S1_at	11.8	23.4	38.8	53.2	11.8	29.7	44.3	11	34.4	99.7	38.7	35.7	56.8	19.1	62.4	30.9	214.2	265.7	70.9	64.4	68.4	51.9	50.8	96.9	4.02632	12.0625	AP2-EREBP	LOC_Os06g11940	AP2 domain containing protein, expressed	tigr:9634.m01168 TID=OsAffx.27574.1 CNT=1 FEA=mRNA TIER=ConsEnd STK=0 NOTE=sequence(s) not in UniGene DEF=AP2 domain, putative REP_ORG=O. sativa
	OsAffx.5138.1.S1_at	1630	1615.7	1334.9	1351.5	1480.5	1213.6	1310.5	1288	1274.1	447.1	575.1	631.2	3107.7	4372.3	3234.8	4070.7	3199.6	4655.9	2345.7	3911.1	2099.5	2070.4	2605.7	2770.1	2.49736	17.7563	AP2-EREBP	LOC_Os06g47590	ethylene-responsive transcription factor 3, putative, expressed	tigr:9634.m04637 TID=OsAffx.5138.1 CNT=1 FEA=mRNA TIER=ConsEnd STK=0 NOTE=sequence(s) not in UniGene DEF=expressed protein REP_ORG=O. sativa
	Os.22272.1.S1_at	185.2	128.2	200.1	1881.9	2100.8	1227	947.7	1231.1	1137.7	2024.4	1582.8	1990.5	4009.9	4613.7	4281.9	1643.7	1752.3	1897.8	24.3	15.5	9.8	429.2	290.4	38.7	2.03822	4.53431	ARF	LOC_Os12g41950	auxin response factor 6, putative, expressed	gb:AK121703.1 DB_XREF=gi:37991326 TID=Os.22272.1 CNT=8 FEA=FLmRNA TIER=FL STK=1 UG=Os.22272 UG_TITLE=OsARF6b mRNA for auxin response factor 6b, partial cds DEF=Oryza sativa (japonica cultivar-group) cDNA clone:J033074F07, full insert sequence. FL=gb:AK121703.1 gb:AK065025.1 REP_ORG=O. sativa
	OsAffx.12011.1.S1_at	33	3.9	10.2	28.2	8.8	3.5	22.8	2.2	3.4	5	19.8	4.9	19.4	6.9	50.7	145.6	113	125	22.2	33.2	22.5	198.6	10.1	8.5	3.78788	9.41517	bHLH	LOC_Os02g12820	helix-loop-helix DNA-binding domain containing protein, expressed	tigr:9630.m01167 TID=OsAffx.12011.1 CNT=1 FEA=mRNA TIER=ConsEnd STK=0 NOTE=sequence(s) not in UniGene DEF=Helix-loop-helix DNA-binding domain, putative REP_ORG=O. sativa
	OsAffx.15011.1.S1_at	47.9	6.9	2.3	33.6	7.6	35.2	7.7	8	11	79.3	23.3	12.6	18.8	68.1	6.7	184.1	54.6	112.1	17.6	47.3	138.7	134.5	21.4	13.5	2.34029	5.73123	C2H2	LOC_Os05g38620	zinc finger, C2H2 type family protein	tigr:9633.m03587 TID=OsAffx.15011.1 CNT=1 FEA=mRNA TIER=ConsEnd STK=0 NOTE=sequence(s) not in UniGene DEF=Zinc finger, C2H2 type, putative REP_ORG=O. sativa
	Os.40015.1.S1_at	63.5	90.8	81.9	10.4	49.5	182.6	85.1	88.3	113.1	73.5	58.4	21	429	160.2	449.1	103.6	372.4	109.6	76.8	35	73	38.3	222.9	45.7	2.3494	7.32175	HSF	LOC_Os01g43590	heat shock factor protein HSF8, putative, expressed	gb:AY344495.1 DB_XREF=gi:33591119 TID=Os.40015.1 CNT=3 FEA=FLmRNA TIER=FL STK=1 UG=Os.40015 DEF=Oryza sativa (japonica cultivar-group) heat shock factor RHSF13 mRNA, complete cds. PROD=heat shock factor RHSF13 FL=gb:AK069479.1 gb:AY344495.1 REP_ORG=O. sativa
	Os.2345.2.S1_a_at	12.3	43.8	7	4.3	22.9	3.6	5.8	16.8	13.6	59.7	35.7	42.9	136.1	34.3	98.4	13.2	172.9	61.5	37	18.5	48.3	210.3	23.2	56.7	2.24658	6.59845	MADS	LOC_Os12g10540	MADS-box transcription factor 13, putative, expressed	gb:AY551912.1 DB_XREF=gi:45385945 TID=Os.2345.2 CNT=1 FEA=FLmRNA TIER=FL STK=1 UG=Os.2345 DEF=Oryza sativa (japonica cultivar-group) MADS-box protein RMADS206 mRNA, complete cds. PROD=MADS-box protein RMADS206 FL=gb:AY551912.1 REP_ORG=O. sativa
	OsAffx.5908.1.S1_at	5.1	3.1	6.1	4	2.7	10.1	2.6	5.8	3.2	8.9	3.1	6.2	5	13.8	11.5	150.5	20.7	5.6	37.6	21.4	34.2	23.8	19.2	30.1	3.38614	12.2596	NAC	LOC_Os08g23880	no apical meristem protein	tigr:9636.m02336 TID=OsAffx.5908.1 CNT=1 FEA=mRNA TIER=ConsEnd STK=0 NOTE=sequence(s) not in UniGene DEF=hypothetical protein REP_ORG=O. sativa
	Os.14486.1.S1_at	797.3	712	786.4	802.1	808.4	764.1	547.1	655.8	583	421.3	390.5	312.9	846.6	921.4	715.6	1690.6	1409.1	1907.4	653.4	532.1	386.1	560.6	481.1	400	2.09129	9.75257	PHD	LOC_Os04g52020	EMB1135, putative, expressed	gb:AK101763.1 DB_XREF=gi:32986972 TID=Os.14486.1 CNT=8 FEA=FLmRNA TIER=FL STK=2 UG=Os.14486 UG_TITLE=(japonica cultivar-group) cDNA clone:J033064C18, full insert sequence DEF=Oryza sativa (japonica cultivar-group) cDNA clone:J033064C18, full insert sequence. FL=gb:AK058541.1 gb:AK101763.1 REP_ORG=O. sativa
	OsAffx.6386.1.S1_at	501.1	763.5	435.2	3.4	25.2	7.7	32.3	109.3	76.5	13.7	4	52.9	92.2	171	113.3	2475.2	2079.1	2811.6	221.2	109.4	230.4	70.4	359.8	244.1	3.24191	8.12	SET	LOC_Os09g24530	ribulose-1,5 bisphosphate carboxylase/oxygenase large subunit N-methyltransferase, chloroplast precursor, putative, expressed	tigr:9637.m02103 TID=OsAffx.6386.1 CNT=1 FEA=mRNA TIER=ConsEnd STK=0 NOTE=sequence(s) not in UniGene DEF=SET domain, putative REP_ORG=O. sativa
	Os.26478.1.S1_at	618	454.8	494.1	893.5	944.9	1056.8	409.9	468	429	1379	1251.9	1481	1956	2187	2076.4	3314.5	2742.5	2966.1	305.6	433.4	525.8	444.4	347.1	280.9	2.80668	9.17233	SET	LOC_Os07g25450	histone-lysine N-methyltransferase, H3 lysine-9, H3 lysine-27, H4lysine-20 and cytosine specific SUVH2, putative, expressed	gb:AK067172.1 DB_XREF=gi:32977190 TID=Os.26478.1 CNT=12 FEA=FLmRNA TIER=FL STK=3 UG=Os.26478 UG_TITLE=(japonica cultivar-group) cDNA clone:J013097K17, full insert sequence DEF=Oryza sativa (japonica cultivar-group) cDNA clone:J013097K17, full insert sequence. FL=gb:AK067172.1 REP_ORG=O. sativa
	Os.16806.1.S1_at	560	647.3	645.3	635.2	626.1	654.2	616.5	649.4	643	2053.5	1841	1943.2	1724.8	1825.7	2083.1	1700.1	1437.9	2419.6	306.8	972.9	1124.3	1039.8	766	1222.9	2.97035	45.0706	SNF2	LOC_Os02g06592	TATA-binding protein-associated factor 172, putative, expressed	gb:AK058838.1 DB_XREF=gi:32968856 TID=Os.16806.1 CNT=21 FEA=FLmRNA TIER=FL STK=0 UG=Os.16806 UG_TITLE=(japonica cultivar-group) cDNA clone:001-004-D06, full insert sequence DEF=Oryza sativa (japonica cultivar-group) cDNA clone:001-004-D06, full insert sequence. FL=gb:AK058838.1 REP_ORG=O. sativa
	Os.21061.1.S1_at	1460.7	1580	1499.8	427.3	406.5	956.4	675.1	708.3	727.3	2917.7	2406.5	2589.5	7456	6794.5	6198.8	8360.2	7498.2	7534.3	1600.1	935.1	2156.4	2512	2068.8	1920.7	4.76854	14.2638	TUB	LOC_Os07g47110	phosphoric diester hydrolase/ transcription factor, putative, expressed	gb:AK060587.1 DB_XREF=gi:32970605 TID=Os.21061.1 CNT=9 FEA=FLmRNA TIER=FL STK=1 UG=Os.21061 UG_TITLE=(japonica cultivar-group) contains ESTs AU068695(C50045),AU166730(C50045) similar to tubby protein (P0450A04.22), mRNA DEF=Oryza sativa (japonica cultivar-group) cDNA clone:001-024-B07, full insert sequence. FL=gb:AK071159.1 gb:AK060587.1 REP_ORG=O. sativa
	Os.53477.1.S1_at	51.2	2.1	1.1	7	3.7	3.5	29.6	39.2	74.2	1300	1277.1	1346.1	2538.5	2945.2	2596.8	513.6	744.9	579.9	409.8	790.8	643.6	1077.6	1483.6	692.6	34.9973	96.8685	ABI3VP1	LOC_Os04g58000	B3 DNA binding domain containing protein, expressed	gb:AK072874.1 DB_XREF=gi:32982897 TID=Os.53477.1 CNT=2 FEA=FLmRNA TIER=FL STK=1 UG=Os.53477 UG_TITLE=(japonica cultivar-group) cDNA clone:J023145I07, full insert sequence DEF=Oryza sativa (japonica cultivar-group) cDNA clone:J023145I07, full insert sequence. FL=gb:AK072874.1 REP_ORG=O. sativa
	OsAffx.14462.1.S1_at	56.5	3.9	1.4	56	31.1	29.1	44.5	40.4	4.8	727.4	716.9	630.7	1509.4	2110.7	1705.6	402.6	783.5	833.2	553	427.9	484.9	983.4	627.4	1160.4	30.1876	76.5688	ABI3VP1	LOC_Os04g58010	B3 DNA binding domain containing protein	tigr:9632.m05666 TID=OsAffx.14462.1 CNT=1 FEA=mRNA TIER=ConsEnd STK=0 NOTE=sequence(s) not in UniGene DEF=Similar to VP1-ABI3-like protein REP_ORG=O. sativa
	Os.49934.1.S1_at	43.1	3.1	11.8	66.8	20.1	61.4	165.5	171.2	143.3	300.2	376.3	336.6	906	689	861.3	901.1	685.1	624.6	145.8	497	333.6	145	539.1	510.1	5.03096	11.7777	ABI3VP1	LOC_Os03g42230	B3 DNA binding domain containing protein, expressed	gb:AK119399.1 DB_XREF=gi:37989022 TID=Os.49934.1 CNT=1 FEA=FLmRNA TIER=FL STK=1 UG=Os.49934 UG_TITLE=(japonica cultivar-group) cDNA clone:001-132-D12, full insert sequence DEF=Oryza sativa (japonica cultivar-group) cDNA clone:001-132-D12, full insert sequence. FL=gb:AK119399.1 REP_ORG=O. sativa
	Os.25169.1.S1_at	825.2	810.3	1045.1	327	243.5	498.7	1030.8	1326.3	1565	1681.4	1984.2	2144	4155	5187.5	6292.2	2360.9	2226.3	4258.7	652.8	1042.7	2011.1	717.6	1121.1	1132	3.3147	9.76778	ABI3VP1	LOC_Os08g01090	B3 DNA binding domain containing protein, expressed	gb:AK107456.1 DB_XREF=gi:32992665 TID=Os.25169.1 CNT=7 FEA=FLmRNA TIER=FL STK=1 UG=Os.25169 UG_TITLE=(japonica cultivar-group) cDNA clone:002-128-C10, full insert sequence DEF=Oryza sativa (japonica cultivar-group) cDNA clone:002-128-C10, full insert sequence. FL=gb:AK107456.1 REP_ORG=O. sativa
	OsAffx.25781.1.S1_at	58.4	51.7	52.1	92.8	65.2	79.2	84.1	72.3	29.4	147.7	46.1	90.3	244.7	305.9	122.1	393.6	280.4	119.5	48.2	17.6	184.6	87.3	15.9	351.4	3.02155	11.0362	Alfin-like	LOC_Os03g60390 | LOC_Os03g60380	PHD finger protein, putative, expressed	tigr:9631.m05945 TID=OsAffx.25781.1 CNT=1 FEA=mRNA TIER=ConsEnd STK=0 NOTE=sequence(s) not in UniGene DEF=putative cinnamoyl-CoA reductase REP_ORG=O. sativa
	Os.9436.1.S1_at	1254.7	1568	1536.7	1330.4	1540.9	1445.6	1292.3	1248.7	1408.9	700.6	533.5	534.8	3471.7	3245.4	3142.6	4402.1	4375.5	4190.2	550	233.6	359.3	223.5	474.8	268.8	2.7905	23.3826	Alfin-like	LOC_Os03g60390 | LOC_Os03g60380	PHD finger protein, putative, expressed	gb:AK103363.1 DB_XREF=gi:32988572 TID=Os.9436.1 CNT=7 FEA=FLmRNA TIER=FL STK=1 UG=Os.9436 UG_TITLE=(japonica cultivar-group) cDNA clone:J033126N11, full insert sequence DEF=Oryza sativa (japonica cultivar-group) cDNA clone:J033126N11, full insert sequence. FL=gb:AK103363.1 REP_ORG=O. sativa
	Os.55500.1.S1_at	36.5	54	53.8	35.8	28.1	96.5	27.9	31.3	42.6	302.6	473.8	455.8	2141.3	2918	2486.6	783.5	805.1	781.7	526.9	367.3	400.7	353.7	151.7	360	25.7679	112.934	AP2-EREBP	LOC_Os08g41030	ethylene-responsive transcription factor 3, putative, expressed	gb:AK108208.1 DB_XREF=gi:32993417 TID=Os.55500.1 CNT=1 FEA=FLmRNA TIER=FL STK=1 UG=Os.55500 UG_TITLE=(japonica cultivar-group) cDNA clone:002-140-D07, full insert sequence DEF=Oryza sativa (japonica cultivar-group) cDNA clone:002-140-D07, full insert sequence. FL=gb:AK108208.1 REP_ORG=O. sativa
	Os.55316.1.S1_at	39.7	28	35.5	6.6	27.3	6.4	15.1	4.8	5	56.4	9.6	42.1	42.2	79.6	51.6	743.2	152.9	599.3	223.1	531.1	33.7	23.1	29.1	20.9	15.0957	41.3751	AP2-EREBP			gb:AK107852.1 DB_XREF=gi:32993061 TID=Os.55316.1 CNT=1 FEA=FLmRNA TIER=FL STK=1 UG=Os.55316 UG_TITLE=(japonica cultivar-group) cDNA clone:002-134-A10, full insert sequence DEF=Oryza sativa (japonica cultivar-group) cDNA clone:002-134-A10, full insert sequence. FL=gb:AK107852.1 REP_ORG=O. sativa
	Os.45983.1.S1_x_at	1273.5	1271.8	1079.7	976.7	918.3	1072.3	1427.6	1319.9	1316.8	1198.6	1000.9	1298.5	1941.4	1602.7	2052.5	14332.3	13391.2	13969	7260.9	7420.6	7313.8	4193.3	5403.3	4008	9.78495	72.6004	bHLH	LOC_Os01g13460	helix-loop-helix DNA-binding domain containing protein, expressed	gb:NM_188664.1 DB_XREF=gi:34904411 TID=Os.45983.1 CNT=1 FEA=mRNA TIER=ConsEnd STK=0 UG=Os.45983 UG_TITLE=(japonica cultivar-group) unnamed protein product (Gene), mRNA DEF=Oryza sativa (japonica cultivar-group) unnamed protein product (Gene), mRNA. REP_ORG=O. sativa
	Os.3825.1.S1_at	2192.5	2010.1	1432.2	1781.2	1821.3	1608.7	1815.3	2679.7	1855.6	2194.4	2176.4	2479	3074.5	3861.5	3483.8	16425.7	14736	17049.3	9986.6	9795.2	11889.5	6212	6465.3	6297.4	6.12968	40.3015	bHLH	LOC_Os01g13460	helix-loop-helix DNA-binding domain containing protein, expressed	gb:AK064943.1 DB_XREF=gi:32974961 TID=Os.3825.1 CNT=9 FEA=FLmRNA TIER=FL STK=1 UG=Os.3825 UG_TITLE=(japonica cultivar-group) cDNA clone:J013000P13, full insert sequence DEF=Oryza sativa (japonica cultivar-group) cDNA clone:J013000P13, full insert sequence. FL=gb:AK121013.1 gb:AK064943.1 REP_ORG=O. sativa
	OsAffx.19913.1.S1_x_at	73.7	24.6	7.5	64.4	35.2	42.8	39.4	22	43.1	318.3	156.4	153.2	296.1	343.9	223.8	520	348	281.8	223.8	776.7	124.2	137.4	68.4	114.4	4.72185	15.0163	bHLH	LOC_Os12g31430	helix-loop-helix DNA-binding domain containing protein	tigr:9640.m03042 TID=OsAffx.19913.1 CNT=1 FEA=mRNA TIER=ConsEnd STK=0 NOTE=sequence(s) not in UniGene DEF=Similar to T5i8.12 REP_ORG=O. sativa
	OsAffx.19913.1.S1_at	6.5	19.5	4.4	8.2	77.7	58.8	48.4	73.1	8.3	222.5	231.5	200.7	256.3	379.2	238.7	448.6	213.2	321.2	104	190.5	49.5	65	49.1	244.8	4.13385	9.42829	bHLH	LOC_Os12g31430	helix-loop-helix DNA-binding domain containing protein	tigr:9640.m03042 TID=OsAffx.19913.1 CNT=1 FEA=mRNA TIER=ConsEnd STK=0 NOTE=sequence(s) not in UniGene DEF=Similar to T5i8.12 REP_ORG=O. sativa
	Os.23162.1.S1_a_at	575.9	591	630.2	307.3	294.7	409.4	431.4	325.4	316.4	871.6	952	969.1	2674.4	3475.2	3254.1	10277.2	10706.1	11453.6	1997	1154.6	2067.4	1887.4	1770.1	1789.8	16.9884	76.3439	bZIP	LOC_Os12g05660 | LOC_Os12g05680	membrane-associated phospholipid phosphatase, putative, expressed	gb:AK072885.1 DB_XREF=gi:32982908 TID=Os.23162.1 CNT=6 FEA=FLmRNA TIER=FL STK=1 UG=Os.23162 UG_TITLE=(japonica cultivar-group) cDNA clone:J033044P20, full insert sequence DEF=Oryza sativa (japonica cultivar-group) cDNA clone:J023149P08, full insert sequence. FL=gb:AK073401.1 gb:AK072885.1 REP_ORG=O. sativa
	Os.19982.2.S1_at	53	31.6	19.1	2.3	1.6	16.7	6.2	2.8	16.1	51.9	8.2	40.4	64.3	136.3	130.8	472.1	390.7	384.7	255.7	31.2	258.6	9.7	17.8	78.3	7.3717	22.1376	bZIP			gb:AK106880.1 DB_XREF=gi:32992089 TID=Os.19982.2 CNT=1 FEA=FLmRNA TIER=FL STK=1 UG=Os.19982 UG_TITLE=(japonica cultivar-group) cDNA clone:002-118-F01, full insert sequence DEF=Oryza sativa (japonica cultivar-group) cDNA clone:002-118-F01, full insert sequence. FL=gb:AK106880.1 REP_ORG=O. sativa
	OsAffx.27307.1.S1_at	76.3	109.7	83.5	438.3	427.9	418.1	251.2	200	191.5	1296.5	1348.5	1589.1	4026	4922.6	5384.4	1022.7	1610.3	1582.9	555.4	148.7	273.9	56.4	30.2	194.6	11.2311	31.317	C2C2-GATA	LOC_Os05g44400	GATA transcription factor 13, putative, expressed	tigr:9633.m04146 TID=OsAffx.27307.1 CNT=1 FEA=mRNA TIER=ConsEnd STK=0 NOTE=sequence(s) not in UniGene DEF=GATA zinc finger, putative REP_ORG=O. sativa
	OsAffx.28309.1.S1_at	28.7	0.7	2.7	18.7	1	1.9	2.3	0.3	5.1	50.1	1.1	1	27	8.5	3.9	96.6	91.3	6.7	14.1	17.1	16.3	25.9	96.5	14.8	3.18118	8.4569	C2C2-YABBY			tigr:9635.m00602 TID=OsAffx.28309.1 CNT=1 FEA=mRNA TIER=ConsEnd STK=0 NOTE=sequence(s) not in UniGene DEF=hypothetical protein REP_ORG=O. sativa
	Os.55137.1.S1_at	59.7	1.7	1.9	8.7	2.7	5.5	4.9	15.4	11.2	163.3	173.9	170.7	4649.5	6366.1	5690.9	24073.5	22676.3	28222.6	6305.8	5526	9217.5	7741.6	9012.1	7759.3	403.241	1313.59	C2H2	LOC_Os02g44120	zinc finger, C2H2 type family protein, expressed	gb:AK107559.1 DB_XREF=gi:32992768 TID=Os.55137.1 CNT=3 FEA=FLmRNA TIER=FL STK=1 UG=Os.55137 UG_TITLE=(japonica cultivar-group) cDNA clone:002-130-B07, full insert sequence DEF=Oryza sativa (japonica cultivar-group) cDNA clone:002-130-B07, full insert sequence. FL=gb:AK107559.1 REP_ORG=O. sativa
	Os.54553.1.S1_at	31	55	20.9	8.9	56	46.7	77.5	58.5	89.1	1242.6	1685	1771.6	2268.5	2988.8	3099.6	2001.2	2236	2468.6	424.7	51.8	597.4	416.3	326.3	306.9	33.5443	113.971	C2H2	LOC_Os03g31240	zinc finger, C2H2 type family protein, expressed	gb:AK105583.1 DB_XREF=gi:32990792 TID=Os.54553.1 CNT=1 FEA=FLmRNA TIER=FL STK=1 UG=Os.54553 UG_TITLE=(japonica cultivar-group) cDNA clone:001-128-E09, full insert sequence DEF=Oryza sativa (japonica cultivar-group) cDNA clone:001-128-E09, full insert sequence. FL=gb:AK105583.1 REP_ORG=O. sativa
	Os.52858.1.S1_at	120.5	53.2	47.8	44.2	6.3	28.3	11.7	47	25.5	53.9	78.5	30.8	577.8	768	701.7	3638	3226	4211.6	1214.9	1074.2	1258	1051.9	571.7	1234.2	30.1909	107.196	C2H2	LOC_Os04g46670	cys2/His2 zinc-finger transcription factor, putative, expressed	gb:AK069623.1 DB_XREF=gi:32979647 TID=Os.52858.1 CNT=1 FEA=FLmRNA TIER=FL STK=1 UG=Os.52858 UG_TITLE=(japonica cultivar-group) cDNA clone:J023023M18, full insert sequence DEF=Oryza sativa (japonica cultivar-group) cDNA clone:J023023M18, full insert sequence. FL=gb:AK069623.1 REP_ORG=O. sativa
	OsAffx.16659.1.S1_at	5.8	2.7	6	24.1	75.7	35	67.5	70	76.4	196.6	461.6	383.5	701.7	1325	999.5	498.4	352.2	520.2	205.5	25.3	102.9	36.8	27.1	47.5	13.0825	29.869	C2H2	LOC_Os07g40780	zinc finger, C2H2 type family protein, expressed	tigr:9635.m04076 TID=OsAffx.16659.1 CNT=1 FEA=mRNA TIER=ConsEnd STK=0 NOTE=sequence(s) not in UniGene DEF=hypothetical protein REP_ORG=O. sativa
	Os.50594.1.S1_at	28.2	9.2	29.8	91.6	74.4	60.9	218.7	253.6	267.4	951.5	759.2	1021.8	994.6	856.8	1077.4	984.8	901.5	1123.6	17.5	270.6	159.1	271	12	174.2	3.71952	8.57008	C2H2	LOC_Os04g46680	cys2/His2 zinc-finger transcription factor, putative, expressed	gb:AK121993.1 DB_XREF=gi:37991616 TID=Os.50594.1 CNT=1 FEA=FLmRNA TIER=FL STK=1 UG=Os.50594 UG_TITLE=(japonica cultivar-group) cDNA clone:J033109L03, full insert sequence DEF=Oryza sativa (japonica cultivar-group) cDNA clone:J033109L03, full insert sequence. FL=gb:AK121993.1 REP_ORG=O. sativa
	Os.9931.3.S1_x_at	1184.9	1254.9	929.9	968.8	1066.8	867.5	1170.9	1391.2	933	991.6	1137	945.4	5737.2	6777.4	6352.5	7934.5	9839.5	9730.1	684.6	1166.3	1037.4	276.9	71	417.1	6.99403	49.0711	C3H	LOC_Os01g15460	zinc finger CCCH type domain-containing protein ZFN-like 1, putative, expressed	gb:NM_187934.1 DB_XREF=gi:34902951 GEN=P0462H08.19 TID=Os.9931.3 CNT=1 FEA=mRNA TIER=ConsEnd STK=0 UG=Os.9931 DEF=Oryza sativa (japonica cultivar-group) putative zinc finger protein (P0462H08.19), mRNA. PROD=putative zinc finger protein REP_ORG=O. sativa
	Os.9931.1.S1_a_at	2258.4	3178.2	2507.7	3480.2	3353.2	1974.2	2268.5	2112.3	1979.6	2680.6	2231.6	2176.9	10162.6	10350.5	11407.1	19595.8	17771.2	20296.4	2690.4	4400.1	3653.8	1291.3	1391	1542.6	5.63065	28.2007	C3H	LOC_Os01g15460	zinc finger CCCH type domain-containing protein ZFN-like 1, putative, expressed	gb:AK111633.1 DB_XREF=gi:37988296 TID=Os.9931.1 CNT=14 FEA=FLmRNA TIER=FL+Stack STK=7 UG=Os.9931 UG_TITLE=(japonica cultivar-group) putative zinc finger protein (P0462H08.19), mRNA DEF=Oryza sativa (japonica cultivar-group) cDNA clone:J013116H24, full insert sequence. FL=gb:AK111633.1 REP_ORG=O. sativa
	Os.7176.3.S1_at	5.9	3.5	32.9	51.2	47.4	18.7	3.7	8.3	23.5	55.9	12.7	23.3	3.9	3.3	3.9	3298.9	2359.5	3403.8	458.4	269.3	731.6	497.7	29.1	559.9	64.4316	176.669	C3HC4	LOC_Os02g50990	RING-H2 finger protein ATL1Q, putative, expressed	gb:AK060092.1 DB_XREF=gi:32970110 TID=Os.7176.3 CNT=3 FEA=FLmRNA TIER=FL STK=1 UG=Os.7176 UG_TITLE=(japonica cultivar-group) cDNA clone:J023049J18, full insert sequence DEF=Oryza sativa (japonica cultivar-group) cDNA clone:006-307-D05, full insert sequence. FL=gb:AK060092.1 REP_ORG=O. sativa
	Os.7176.3.S1_x_at	141.2	132	180.4	161.7	112.7	131.5	112.5	145.6	108.3	38.1	109.1	33	130.2	23.1	107.4	8320.2	7883.1	7898.8	2931.4	2001.7	2288.4	2777.6	2875.4	2811.6	43.7849	322	C3HC4	LOC_Os02g50990	RING-H2 finger protein ATL1Q, putative, expressed	gb:AK060092.1 DB_XREF=gi:32970110 TID=Os.7176.3 CNT=3 FEA=FLmRNA TIER=FL STK=1 UG=Os.7176 UG_TITLE=(japonica cultivar-group) cDNA clone:J023049J18, full insert sequence DEF=Oryza sativa (japonica cultivar-group) cDNA clone:006-307-D05, full insert sequence. FL=gb:AK060092.1 REP_ORG=O. sativa
	Os.17417.1.S1_at	2460.8	2803.6	3039.5	2352.2	2738.1	2418.9	1585.6	1332.3	1488.2	1998.3	1555.2	1937.3	2654.5	2038.3	2487.3	12334.1	10688.7	11771	3509.5	2397.2	3091.4	2281.3	2950.2	4443	3.87268	15.2629	C3HC4	LOC_Os08g38060	ubiquitin-protein ligase CIP8, putative, expressed	gb:AK066326.1 DB_XREF=gi:32976344 TID=Os.17417.1 CNT=3 FEA=FLmRNA TIER=FL STK=0 UG=Os.17417 UG_TITLE=(japonica cultivar-group) cDNA clone:J013059I17, full insert sequence DEF=Oryza sativa (japonica cultivar-group) cDNA clone:J013059I17, full insert sequence. FL=gb:AK066326.1 REP_ORG=O. sativa
	Os.22637.1.S1_a_at	1148.9	897.6	884.1	1468.2	1561.5	1543.6	1428.2	1331.3	1302.3	4213.2	4397.7	4262.9	6509.8	6782.1	5693.1	3704.6	4028.2	3312.8	1285.9	1177.2	1085.9	869.8	1362.5	1140.2	4.16894	20.3149	CCAAT_HAP3	LOC_Os01g61810	nuclear transcription factor Y subunit B-2, putative, expressed	gb:AB095438.1 DB_XREF=gi:30409458 GEN=OsHAP3A TID=Os.22637.1 CNT=4 FEA=FLmRNA TIER=FL STK=1 UG=Os.22637 DEF=Oryza sativa (japonica cultivar-group) OsHAP3A mRNA for HAP3, complete cds. PROD=HAP3 FL=gb:AB095438.1 gb:AK108142.1 REP_ORG=O. sativa
	Os.55661.1.S1_at	2152.9	2296.9	3120.2	3267.4	3513.7	3412.6	4522.6	3756.7	4242.3	7050.5	5535.5	5725.7	18566.6	18175.4	15895.6	20366	16111.5	17959.6	4906.6	6824.3	6204.1	5204.5	5353.8	5644.4	4.01879	18.796	CCAAT_HAP5	LOC_Os08g38780	nuclear transcription factor Y subunit C-2, putative, expressed	gb:AK108510.1 DB_XREF=gi:32993719 TID=Os.55661.1 CNT=1 FEA=FLmRNA TIER=FL STK=1 UG=Os.55661 UG_TITLE=(japonica cultivar-group) cDNA clone:002-144-A03, full insert sequence DEF=Oryza sativa (japonica cultivar-group) cDNA clone:002-144-A03, full insert sequence. FL=gb:AK108510.1 REP_ORG=O. sativa
	Os.16301.1.S1_at	17.4	5.6	4.3	18.6	6.2	19.7	5.4	24.5	22.9	34.1	28.3	29.9	59.8	3.3	34.9	257.4	79.3	25.9	52.1	12.7	40.2	15.7	204.5	19.2	3.23673	7.86638	CCAAT_HAP5	LOC_Os10g11580	histone-like transcription factor and archaeal histone family protein, expressed	gb:BI802275 DB_XREF=gi:16574979 DB_XREF=H075G08 CLONE=H075G08 TID=Os.16301.1 CNT=5 FEA=mRNA TIER=ConsEnd STK=0 UG=Os.16301 UG_TITLE=(japonica cultivar-group) putative transcription binding factor (OSJNBa0040E17.2), mRNA REP_ORG=O. sativa
	Os.51018.1.S1_at	444	549.2	613.8	388.4	412.7	591.9	1169.8	1140.9	1092.7	2432.5	3088.9	2796.9	1738.7	1820.4	1799.8	4570.8	4602	3926.2	2522.3	1326.3	3251.3	2935.8	1897.9	2336.2	3.90733	11.8041	CCAAT_HAP5	LOC_Os05g41460 | LOC_Os05g41450	cysteine proteinase inhibitor 2, putative, expressed	gb:AK068320.1 DB_XREF=gi:32978338 TID=Os.51018.1 CNT=5 FEA=FLmRNA TIER=FL STK=2 UG=Os.51018 UG_TITLE=(japonica cultivar-group) cDNA clone:J013150F08, full insert sequence DEF=Oryza sativa (japonica cultivar-group) cDNA clone:J013150F08, full insert sequence. FL=gb:AK060192.1 gb:AK068320.1 REP_ORG=O. sativa
	Os.19320.1.S1_a_at	987	1117.5	1299.2	1432.6	1290.7	1680.7	2965.2	2614.3	2782.3	3172.8	2509.4	2710.4	7996.4	7309.3	7507	2440.7	3292.6	2550.2	584.5	381.1	483.3	346.4	594.2	540	2.5317	7.39386	DBP	LOC_Os06g39600	protein phosphatase 2C homolog 2, putative, expressed	gb:AK070996.1 DB_XREF=gi:32981019 TID=Os.19320.1 CNT=7 FEA=FLmRNA TIER=FL STK=2 UG=Os.19320 UG_TITLE=(japonica cultivar-group) cDNA clone:J023080K08, full insert sequence DEF=Oryza sativa (japonica cultivar-group) cDNA clone:J023080K08, full insert sequence. FL=gb:AK070996.1 REP_ORG=O. sativa
	Os.10050.1.S1_at	167.2	111.8	168.4	250.6	293.5	219.6	937.7	838.2	1100	388.3	360.2	390.3	3961	4625.4	4964.7	7390.2	6243.2	9092.4	729.8	752.7	399.7	427.1	468.2	240.4	6.71836	17.8948	G2-like	LOC_Os01g62660	myb-like DNA-binding domain, SHAQKYF class family protein, expressed	gb:AK066659.1 DB_XREF=gi:32976677 TID=Os.10050.1 CNT=2 FEA=FLmRNA TIER=FL STK=1 UG=Os.10050 UG_TITLE=(japonica cultivar-group) cDNA clone:J013068K17, full insert sequence DEF=Oryza sativa (japonica cultivar-group) cDNA clone:J013068K17, full insert sequence. FL=gb:AK066659.1 REP_ORG=O. sativa
	Os.52622.1.S1_at	654.9	660.2	705.9	687.8	668.4	912.7	866.6	708.7	804.7	2283.5	1867.9	2068.1	3511.8	3624	3512.1	2110	2429.2	2055.3	1778.1	1404.9	1752.4	2154.3	1465.9	2305.8	3.84803	28.8834	GeBP	LOC_Os07g44200	transcription regulator, putative, expressed	gb:AK068356.1 DB_XREF=gi:32978374 TID=Os.52622.1 CNT=1 FEA=FLmRNA TIER=FL STK=1 UG=Os.52622 UG_TITLE=(japonica cultivar-group) cDNA clone:J013146D06, full insert sequence DEF=Oryza sativa (japonica cultivar-group) cDNA clone:J013146D06, full insert sequence. FL=gb:AK068356.1 REP_ORG=O. sativa
	Os.51061.1.S1_at	143.9	173.8	148.2	39.7	53.1	48.7	75.3	89.2	125.4	1216.6	1196.3	1244.7	2753.9	2989.4	2770.7	7749.1	6569.4	8233.8	1074	2306.1	1855.4	522.5	879.8	620.7	44.5863	154.797	GRAS			gb:AK060460.1 DB_XREF=gi:32970478 TID=Os.51061.1 CNT=1 FEA=FLmRNA TIER=FL STK=1 UG=Os.51061 UG_TITLE=(japonica cultivar-group) cDNA clone:001-012-B07, full insert sequence DEF=Oryza sativa (japonica cultivar-group) cDNA clone:001-012-B07, full insert sequence. FL=gb:AK060460.1 REP_ORG=O. sativa
	Os.51358.1.S1_at	127.1	37.7	5.1	1.7	4.8	5.8	34.5	37.4	59	137.3	99.1	103.9	260	152.1	124.1	552.7	443.1	421.4	282.4	68.1	433.5	20.1	35.1	54.1	3.48623	10.1923	GRAS			gb:AK062635.1 DB_XREF=gi:32972653 TID=Os.51358.1 CNT=1 FEA=FLmRNA TIER=FL STK=1 UG=Os.51358 UG_TITLE=(japonica cultivar-group) cDNA clone:001-105-D01, full insert sequence DEF=Oryza sativa (japonica cultivar-group) cDNA clone:001-105-D01, full insert sequence. FL=gb:AK062635.1 REP_ORG=O. sativa
	Os.18390.1.S1_a_at	55.8	104.6	5.8	140.3	115.1	138.8	216.4	197.4	167.1	481.9	436.7	544.8	2820.4	2959.2	2498.8	2388.5	2345.9	2240.4	1617.4	1330.1	1376.4	1075.7	1200.6	1520.4	13.0333	40.5644	HB	LOC_Os01g57890	ATML1, putative, expressed	gb:AF317882.1 DB_XREF=gi:22023156 GEN=TF1 TID=Os.18390.1 CNT=6 FEA=FLmRNA TIER=FL STK=1 UG=Os.18390 DEF=Oryza sativa transcription factor 1 (TF1) mRNA, complete cds. PROD=transcription factor 1 FL=gb:AK071723.1 gb:AK059864.1 gb:AF317882.1 REP_ORG=O. sativa
	OsAffx.16394.1.S1_at	3.2	1.7	2.3	9.2	1.9	0.9	0.9	1.2	2.6	15.4	4.2	1.9	64	50.1	6.5	12.6	33.6	6.7	13.2	60.7	23.6	16.9	14.9	17	5.44565	18.429	HB	LOC_Os07g24350	homeobox protein GLABRA2, putative	tigr:9635.m02327 TID=OsAffx.16394.1 CNT=1 FEA=mRNA TIER=ConsEnd STK=0 NOTE=sequence(s) not in UniGene DEF=Similar to F12K21.1 REP_ORG=O. sativa
	Os.2254.1.S1_at	71.7	3.5	0.9	9.7	11.1	385.5	255.5	258.1	250.3	452.3	355.2	347.9	1430.7	1594.5	1478.1	417.1	469.2	564.4	29.3	25.5	24	10.1	7.5	84.4	3.83424	9.0332	HB	LOC_Os07g03770	homeobox protein rough sheath 1, putative, expressed	gb:AF050181.1 DB_XREF=gi:2935574 GEN=Oskn3 TID=Os.2254.1 CNT=6 FEA=FLmRNA TIER=FL STK=1 UG=Os.2254 DEF=Oryza sativa strain Indica IR58 KNOX class homeodomain protein (Oskn3) mRNA, complete cds. PROD=KNOX class homeodomain protein FL=gb:AB016071.1 gb:AF050181.1 gb:AK111877.1 REP_ORG=O. sativa
	Os.44546.1.A1_x_at	98	64.6	80.3	45.6	101.2	271.4	177.3	331.8	266.8	287.2	166	311.4	1204.3	1285.5	1006.2	577.9	513.1	498	76.2	637	272.9	380.1	42.6	23.9	3.6296	9.87793	HB	LOC_Os07g03770	homeobox protein rough sheath 1, putative, expressed	gb:NM_186204.1 DB_XREF=gi:34899493 GEN=P0483E09.2 TID=Os.44546.1 CNT=2 FEA=mRNA TIER=ConsEnd STK=0 UG=Os.44546 DEF=Oryza sativa (japonica cultivar-group) KNOX class homeodomain protein (P0483E09.2), mRNA. PROD=KNOX class homeodomain protein REP_ORG=O. sativa
	Os.34474.1.S1_at	153.7	130.7	139.7	58.5	129	148.4	213.4	168.7	164.1	326.6	212.1	232.3	404.7	496.5	481	506.5	443.2	440.4	264.2	414.6	177.4	315.1	71.7	95.7	2.25398	8.12717	HB	LOC_Os01g54424	expressed protein	gb:AK071261.1 DB_XREF=gi:32981284 TID=Os.34474.1 CNT=1 FEA=FLmRNA TIER=FL STK=1 UG=Os.34474 UG_TITLE=(japonica cultivar-group) P0481E12.17 (P0481E12.17), mRNA DEF=Oryza sativa (japonica cultivar-group) cDNA clone:J023084C08, full insert sequence. FL=gb:AK071261.1 REP_ORG=O. sativa
	OsAffx.2983.1.S1_x_at	182	171.6	194.3	389.1	324.9	666.7	161.8	182.8	161.9	410.9	611.4	583.8	1598.6	1695.8	1982.3	1473.9	1373.9	1902.5	775.7	980	1285	655.6	788.9	845.9	2.54357	8.42904	Jumonji	LOC_Os02g46930	jmjC domain containing protein, expressed	tigr:9630.m04563 TID=OsAffx.2983.1 CNT=1 FEA=mRNA TIER=ConsEnd STK=0 NOTE=sequence(s) not in UniGene DEF=hypothetical protein REP_ORG=O. sativa
	Os.5373.1.S1_at	269.9	301.2	301.8	809.4	690.5	1281.2	247.2	230.6	302.3	1270	1047	1349.3	2720.4	2478.4	3147.1	2610	1726.6	3146.9	1497.3	965.8	1617.5	1087.8	919.9	1159.3	2.12332	6.15165	Jumonji	LOC_Os02g46930	jmjC domain containing protein, expressed	gb:AK060255.1 DB_XREF=gi:32970273 TID=Os.5373.1 CNT=6 FEA=FLmRNA TIER=FL STK=1 UG=Os.5373 UG_TITLE=(japonica cultivar-group) cDNA clone:001-004-E05, full insert sequence DEF=Oryza sativa (japonica cultivar-group) cDNA clone:001-004-E05, full insert sequence. FL=gb:AK060255.1 REP_ORG=O. sativa
	Os.49822.1.S1_at	187.9	62.7	58.8	39.2	25.2	22.8	73.6	48.3	34.7	979.2	802.3	875.5	10037.2	9075.4	8969.1	6334.7	5349.1	6541.9	2109.2	1440.5	1999	2172.9	1315.6	1390.1	48.2991	178.778	MADS	LOC_Os06g11970	MADS-box protein AGL66, putative, expressed	gb:AK111776.1 DB_XREF=gi:37988439 TID=Os.49822.1 CNT=1 FEA=FLmRNA TIER=FL STK=1 UG=Os.49822 UG_TITLE=(japonica cultivar-group) cDNA clone:J023075K19, full insert sequence DEF=Oryza sativa (japonica cultivar-group) cDNA clone:J023075K19, full insert sequence. FL=gb:AK111776.1 REP_ORG=O. sativa
	OsAffx.15687.1.S1_x_at	76.1	73.5	15	7.4	12.6	10.3	11.3	95.5	18.7	219.7	237.7	197.6	232.4	297.7	409	280.4	202.4	219.5	203.3	103.2	318.9	71.6	28.5	64.3	3.11728	7.43959	MADS	LOC_Os06g30830	DNA binding protein, putative, expressed	tigr:9634.m02972 TID=OsAffx.15687.1 CNT=1 FEA=mRNA TIER=ConsEnd STK=0 NOTE=sequence(s) not in UniGene DEF=SRF-type transcription factor (DNA-binding and dimerisation domain), putative REP_ORG=O. sativa
	Os.37090.1.S1_x_at	881.8	826.5	774.9	1154.3	1243.5	1009.9	1001.7	1138.1	1063.7	2861.2	2849	2861.9	5473.4	6800.5	5423.1	8782.8	9832.9	8341.6	3489	2427.2	4597.9	2698.8	2737.3	3265	7.06297	49.1461	MADS	LOC_Os03g07410 | LOC_Os06g45650 | LOC_Os06g40609	expressed protein	gb:AK060801.1 DB_XREF=gi:32970819 TID=Os.37090.1 CNT=2 FEA=FLmRNA TIER=FL STK=0 UG=Os.37090 UG_TITLE=(japonica cultivar-group) cDNA clone:001-033-F05, full insert sequence DEF=Oryza sativa (japonica cultivar-group) cDNA clone:001-033-F05, full insert sequence. FL=gb:AK060801.1 REP_ORG=O. sativa
	Os.11661.1.S1_a_at	245.2	111.5	166.3	44.8	58.3	90.5	259	207.8	310.6	377	380	441	416.5	525.5	417.7	738.5	725.9	857.6	163	318.1	293.6	153.7	449.9	229.8	2.37766	6.01229	MADS			gb:AK066449.1 DB_XREF=gi:32976467 TID=Os.11661.1 CNT=3 FEA=FLmRNA TIER=FL STK=2 UG=Os.11661 UG_TITLE=(japonica cultivar-group) cDNA clone:J023064F12, full insert sequence DEF=Oryza sativa (japonica cultivar-group) cDNA clone:J013063B15, full insert sequence. FL=gb:AK066449.1 REP_ORG=O. sativa
	OsAffx.4454.1.S1_at	12.3	14.1	30.3	17.7	16	61.8	44.2	21.7	95	771.6	808.7	648.1	879.4	725	859.5	739.2	712.5	1050.9	150.3	188.4	734.5	156	714.5	156.8	9.04737	29.5915	MYB	LOC_Os05g28320	MYB family transcription factor, putative, expressed	tigr:9633.m02590 TID=OsAffx.4454.1 CNT=1 FEA=mRNA TIER=ConsEnd STK=0 NOTE=sequence(s) not in UniGene DEF=transcription factor, putative REP_ORG=O. sativa
	Os.12994.1.S1_at	70.2	23.9	66.3	655.8	605.8	687.2	1116.6	943.5	815.9	2210	2326.5	2641	6274.2	6131.9	5746.2	1334.5	1942.2	2042.6	116.4	594	459.1	351.4	101	463.2	5.49158	13.7293	MYB	LOC_Os12g38400	protein ASYMMETRIC LEAVES1, putative, expressed	gb:AB064519.1 DB_XREF=gi:14588603 GEN=OsRS2 TID=Os.12994.1 CNT=7 FEA=FLmRNA TIER=FL STK=2 UG=Os.12994 DEF=Oryza sativa (japonica cultivar-group) OsRS2 mRNA for transcription factor rough sheath 2 like protein, complete cds. PROD=transcription factor rough sheath 2 likeprotein FL=gb:AB064519.1 REP_ORG=O. sativa
	OsAffx.24606.2.S1_x_at	5.2	44.6	26.1	14.1	10.2	28.1	21.4	20.5	22.1	85.9	35.3	70.7	112.8	103.1	83.4	22.3	195.4	144.9	160	37.1	37.8	85.1	30.3	109.2	3.24888	10.7948	MYB	LOC_Os04g38740	DNA binding protein, putative, expressed	tigr:9632.m03658 TID=OsAffx.24606.2 CNT=1 FEA=mRNA TIER=ConsEnd STK=0 NOTE=sequence(s) not in UniGene DEF=Myb-like DNA-binding domain, putative REP_ORG=O. sativa
	Os.3390.1.S1_at	50.3	8.5	34.7	27.3	60.4	171.4	20.2	7.8	23.8	87.5	92	101.4	403.5	467.7	504.3	133.8	248.1	54.7	56.3	169.6	64.6	57.3	59.7	33.4	2.7287	8.3634	MYB	LOC_Os07g37210	MYB transcription factor, putative, expressed	gb:Y11415.1 DB_XREF=gi:1946266 GEN=myb TID=Os.3390.1 CNT=1 FEA=mRNA TIER=ConsEnd STK=0 UG=Os.3390 UG_TITLE=O.sativa mRNA for myb factor, 1355 bp DEF=O.sativa mRNA for myb factor, 1355 bp. REP_ORG=O. sativa
	Os.8369.1.S1_at	1967.2	2148.5	2270.7	1893.4	1887.7	2028.6	1496	1470	1519.3	8771.2	7301.2	7964.4	9356.5	10696.5	8861.8	10545.7	10102.2	10174.3	4313.4	4979.9	5230.4	5293.7	5108.7	4939.5	4.48069	28.2508	MYB-related	LOC_Os01g40670	single myb histone 1, putative, expressed	gb:AK058846.1 DB_XREF=gi:32968864 TID=Os.8369.1 CNT=10 FEA=FLmRNA TIER=FL STK=1 UG=Os.8369 UG_TITLE=(japonica cultivar-group) putative telomere repeat binding factor (P0415C01.9), mRNA DEF=Oryza sativa (japonica cultivar-group) cDNA clone:001-004-G05, full insert sequence. FL=gb:AK058846.1 gb:AK103040.1 REP_ORG=O. sativa
	Os.48721.1.S1_at	822.1	831.1	767.3	451.7	461.3	719.3	977.8	786.9	952.3	1834	2029.5	2087	3002.6	2375.8	2689.6	2880.2	2640.1	2786.9	916.9	828.1	588.4	1206.3	1060.4	986.5	2.85017	10.886	MYB-related			gb:AK105558.1 DB_XREF=gi:32990767 TID=Os.48721.1 CNT=3 FEA=FLmRNA TIER=FL STK=1 UG=Os.48721 UG_TITLE=(japonica cultivar-group) cDNA clone:001-128-B06, full insert sequence DEF=Oryza sativa (japonica cultivar-group) cDNA clone:001-128-B06, full insert sequence. FL=gb:AK105558.1 REP_ORG=O. sativa
	Os.662.1.S1_at	155.1	56	12.4	51.2	63.7	93.4	55.7	54.2	87.8	148.3	150.1	155.4	205.3	338.8	348.4	113.7	106.2	87.8	13.7	216.5	23.6	100	34.7	31.7	2.1844	6.81045	MYB-related	LOC_Os01g43220 | LOC_Os01g43230	hydrolase, hydrolyzing O-glycosyl compounds, putative, expressed	gb:AK106731.1 DB_XREF=gi:32991940 TID=Os.662.1 CNT=4 FEA=FLmRNA TIER=FL STK=0 UG=Os.662 UG_TITLE=(japonica cultivar-group) cDNA clone:002-114-H10, full insert sequence DEF=Oryza sativa (japonica cultivar-group) cDNA clone:002-114-H10, full insert sequence. FL=gb:AK106731.1 REP_ORG=O. sativa
	OsAffx.16786.1.S1_at	10.7	38.9	49.3	16.5	9.6	3.7	5.4	67.3	37.9	13.1	11.4	26	132.1	59.5	50	226.4	215.4	214.7	34.2	34.7	206.9	39.1	149.3	245	3.20059	8.37258	NAC			tigr:9636.m00116 TID=OsAffx.16786.1 CNT=1 FEA=mRNA TIER=ConsEnd STK=0 NOTE=sequence(s) not in UniGene DEF=NAM (no apical meristem)-like protein (imported) - Arabidopsis thaliana REP_ORG=O. sativa
	Os.9661.1.S1_at	9	5	7.4	35.1	20.3	1.9	9.2	2.9	28.8	152.5	274.5	159.8	6715.5	6649.5	7332.5	37550	34508.6	33706	16983.8	14462.9	17662.6	14604.5	13534	13927.2	983.151	2887.66	Orphans	LOC_Os03g04620	CCT motif family protein, expressed	gb:AK071184.1 DB_XREF=gi:32981207 TID=Os.9661.1 CNT=5 FEA=FLmRNA TIER=FL STK=3 UG=Os.9661 UG_TITLE=(japonica cultivar-group) cDNA clone:J023082N23, full insert sequence DEF=Oryza sativa (japonica cultivar-group) cDNA clone:J023082N23, full insert sequence. FL=gb:AK071184.1 REP_ORG=O. sativa
	Os.12304.1.S1_at	126.2	44.3	49.3	15.6	15.4	18.3	62.3	57.3	25.3	584.5	927.8	735.2	2692.1	2161.8	2777	377.7	258.2	385.9	204.2	92.5	18	16.8	31.6	35.3	21.332	75.2372	Orphans			gb:AU077676 DB_XREF=gi:5667434 DB_XREF=AU077676 CLONE=E40912_6Z TID=Os.12304.1 CNT=9 FEA=EST TIER=ConsEnd STK=3 UG=Os.12304 UG_TITLE=Transcribed sequences REP_ORG=O. sativa
	Os.26985.1.S1_at	235.7	156.5	209	202.5	159.4	266.4	306.5	418.1	355.2	368.5	384.7	448.5	1048.9	1299.8	1480.9	1731.3	1662.8	2318.6	298.4	240.9	539.7	35.2	226.8	49	4.14088	16.5542	PHD	LOC_Os01g73460	histone-lysine N-methyltransferase ATXR6, putative, expressed	gb:CB631594 DB_XREF=gi:29626583 DB_XREF=OSIIEb09D12.r CLONE=OSIIEb09D12 TID=Os.26985.1 CNT=3 FEA=mRNA TIER=ConsEnd STK=1 UG=Os.26985 UG_TITLE=(japonica cultivar-group) P0458E05.13 (P0458E05.13), mRNA REP_ORG=O. sativa
	OsAffx.14156.1.S1_at	9.7	6.3	9.3	43.7	2.8	2.7	639.3	641.8	643.1	649.2	668.3	641.4	2283.5	2442.4	2536.5	790.7	1028.5	1019.7	504	534.4	704.9	173.7	551.8	416.1	3.79785	7.05457	PHD	LOC_Os04g35430	PHD-finger family protein, expressed	tigr:9632.m03410 TID=OsAffx.14156.1 CNT=1 FEA=mRNA TIER=ConsEnd STK=0 NOTE=sequence(s) not in UniGene DEF=PHD-finger, putative REP_ORG=O. sativa
	Os.7059.1.S1_at	872.4	1076.6	1050.9	1047.3	884.6	1172	1210.3	1094.8	1071	2978.5	3092.8	3163.7	3009.2	2740.7	3312.9	2761.6	3067.4	3283.9	1810.6	2303.7	2534.9	1331.7	2432.5	1691.3	2.5554	18.014	PHD	LOC_Os09g04890	histone-lysine N-methyltransferase, H3 lysine-4 specific ATX1, putative, expressed	gb:AK074022.1 DB_XREF=gi:32984045 TID=Os.7059.1 CNT=6 FEA=FLmRNA TIER=FL STK=1 UG=Os.7059 UG_TITLE=(japonica cultivar-group) cDNA clone:J033074A15, full insert sequence DEF=Oryza sativa (japonica cultivar-group) cDNA clone:J033074A15, full insert sequence. FL=gb:AK074022.1 REP_ORG=O. sativa
	OsAffx.12490.1.S1_at	8.6	4.4	16.2	1.8	8.8	12.8	3.5	6	63	488.4	580.4	685.5	1305.5	1200.7	1444.1	362	435.2	358.9	37.7	57.3	281.9	224.7	17.4	283.6	20.7222	68.0894	PLATZ	LOC_Os02g44260	zinc ion binding protein, putative	tigr:9630.m04282 TID=OsAffx.12490.1 CNT=1 FEA=mRNA TIER=ConsEnd STK=0 NOTE=sequence(s) not in UniGene DEF=Similar to zinc-binding protein REP_ORG=O. sativa
	Os.13884.1.S1_at	1150.8	1423.2	1343.1	4274.5	4072.1	4508.9	3119	3500.6	3019.9	6198	5556.5	5939.3	11336.4	10837.9	9372.6	7918.2	6400.6	7497.3	1580.4	1232.5	1551.4	1121.8	1031.9	831.9	2.40367	5.9896	S1Fa-like	LOC_Os04g33440	DNA-binding protein S1FA2, putative, expressed	gb:AK121205.1 DB_XREF=gi:37990828 TID=Os.13884.1 CNT=4 FEA=FLmRNA TIER=FL STK=0 UG=Os.13884 UG_TITLE=(japonica cultivar-group) cDNA clone:J023087P18, full insert sequence DEF=Oryza sativa (japonica cultivar-group) cDNA clone:J023087P18, full insert sequence. FL=gb:AK121205.1 REP_ORG=O. sativa
	Os.8884.1.S1_at	4479.2	4313.5	4879.6	5844.4	5739.1	5254.5	4306.8	4680.8	4664.4	4354.8	4246	4447.1	12463.2	12050.1	9322.1	6947	5301.2	6696.5	601.7	504.8	448.2	120.9	435.1	174.3	2.06182	12.3	S1Fa-like	LOC_Os04g33420	DNA-binding protein S1FA1, putative, expressed	gb:AK058627.1 DB_XREF=gi:32968645 TID=Os.8884.1 CNT=15 FEA=FLmRNA TIER=FL STK=0 UG=Os.8884 UG_TITLE=(japonica cultivar-group) cDNA clone:J023018N16, full insert sequence DEF=Oryza sativa (japonica cultivar-group) cDNA clone:001-018-C04, full insert sequence. FL=gb:AK058627.1 REP_ORG=O. sativa
	Os.35502.1.A1_at	446.7	396	395.6	589.3	580.1	498.9	931.8	871.8	952.7	2431.6	2168.4	2517.6	4352.3	3842.3	4189.3	6907.4	6485.4	6852	1709.1	1533.1	2467.9	1613.9	1365	1229.7	7.19219	27.2132	SET	LOC_Os09g19830	YDG/SRA domain containing protein, expressed	gb:CR278338 DB_XREF=gi:44664904 DB_XREF=CR278338 CLONE=p611d06p3 TID=Os.35502.1 CNT=2 FEA=EST TIER=ConsEnd STK=0 UG=Os.35502 UG_TITLE=Transcribed sequence with weak similarity to protein ref:NP_181061.1 (A.thaliana) similar to mammalian MHC III region protein G9a (Arabidopsis thaliana) REP_ORG=O. sativa
	Os.52449.1.S1_at	163.7	249.1	222.8	256.1	313.3	421.9	825.7	802.9	897.5	611.3	1107.4	721.1	1596.9	2122.6	2637.8	2633.6	2778.4	4348.7	889.6	238.2	1213.5	410.5	685.1	858.4	3.09571	7.85641	SET	LOC_Os09g19830	YDG/SRA domain containing protein, expressed	gb:AK067187.1 DB_XREF=gi:32977205 TID=Os.52449.1 CNT=1 FEA=FLmRNA TIER=FL STK=1 UG=Os.52449 UG_TITLE=(japonica cultivar-group) cDNA clone:J013096C06, full insert sequence DEF=Oryza sativa (japonica cultivar-group) cDNA clone:J013096C06, full insert sequence. FL=gb:AK067187.1 REP_ORG=O. sativa
	OsAffx.24772.1.S1_x_at	722.1	577	488.4	484.7	478.8	726.1	832.3	749.3	753.3	2692.2	2275.6	2327.1	3002.9	2434	2521.7	2351.1	2140.3	2317.3	1688.3	1359.8	1595.8	1254.2	1109.8	1453.7	3.0298	13.5794	SET	LOC_Os02g47900	SET domain protein SDG117, putative, expressed	tigr:9630.m04664 TID=OsAffx.24772.1 CNT=1 FEA=mRNA TIER=ConsEnd STK=0 NOTE=sequence(s) not in UniGene DEF=hypothetical protein REP_ORG=O. sativa
	OsAffx.24772.1.S1_at	657.3	452.2	408.1	379.9	365.4	396.4	520.1	482.9	375.2	1265.2	1067.9	806.2	2422.4	1874.7	2439.2	1208	1504.1	1203.5	1134.8	667.8	533.1	571.2	685.4	951.9	3.68538	20.9145	SET			tigr:9630.m04664 TID=OsAffx.24772.1 CNT=1 FEA=mRNA TIER=ConsEnd STK=0 NOTE=sequence(s) not in UniGene DEF=hypothetical protein REP_ORG=O. sativa
	Os.15946.1.S1_at	113.6	73.3	80.1	36.3	109.2	80.2	36	72.2	61.1	230.9	164.1	314.7	666.4	597.7	735.9	548.6	535.7	576.9	276.3	319.3	308.7	203.6	89	205.3	5.8662	21.7998	SNF2	LOC_Os06g14440	DRD1, putative, expressed	gb:AK072159.1 DB_XREF=gi:32982182 TID=Os.15946.1 CNT=26 FEA=FLmRNA TIER=FL STK=1 UG=Os.15946 UG_TITLE=(japonica cultivar-group) cDNA clone:J013132J03, full insert sequence DEF=Oryza sativa (japonica cultivar-group) cDNA clone:J013132J03, full insert sequence. FL=gb:AK072159.1 REP_ORG=O. sativa
	Os.7039.1.S1_at	230	254.5	238.9	485.7	527	553.1	209.2	240.5	232.9	946.3	1116.8	830.3	2404.5	2729.2	2596.4	1285.6	978.9	1278.7	79.5	201.8	242.8	21.6	22.9	77.6	4.69427	15.5986	SNF2	LOC_Os07g49210	helicase conserved C-terminal domain containing protein, expressed	gb:NM_185564.1 DB_XREF=gi:34898213 GEN=P0034A04.18 TID=Os.7039.1 CNT=1 FEA=mRNA TIER=ConsEnd STK=0 UG=Os.7039 UG_TITLE=(japonica cultivar-group) P0034A04.18 (P0034A04.18), mRNA DEF=Oryza sativa (japonica cultivar-group) P0034A04.18 (P0034A04.18), mRNA. REP_ORG=O. sativa
	Os.12964.1.A1_s_at	878.8	925	885.4	778.9	822.3	1443.7	525.8	468.4	394.8	77.4	120.9	99.7	118.7	159.8	112.2	5829.4	4654.7	6977.5	2098.1	1258.1	2167.5	965.6	1193.6	1649.6	4.03782	16.0006	TUB	LOC_Os03g22800	tubby protein, putative, expressed	gb:CB628465 DB_XREF=gi:29623454 DB_XREF=OSIIEb04A22.r CLONE=OSIIEb04A22 TID=Os.12964.1 CNT=5 FEA=EST TIER=ConsEnd STK=1 UG=Os.12964 UG_TITLE=Transcribed sequence with moderate similarity to protein ref:NP_182311.1 (A.thaliana) putative tubby protein (Arabidopsis thaliana) REP_ORG=O. sativa
	Os.17428.1.S1_at	810.1	804.9	664.9	770.4	781.3	860.4	549.4	498.8	537.6	1484.8	937.8	1160.7	1787.9	1736.7	1634.3	1856.9	1713.2	1992.3	645.9	384.8	615.7	400.8	258.4	570.2	2.15818	8.43503	TUB	LOC_Os11g06420	tubby-like protein, putative, expressed	gb:AK070139.1 DB_XREF=gi:32980163 TID=Os.17428.1 CNT=8 FEA=FLmRNA TIER=FL STK=0 UG=Os.17428 UG_TITLE=(japonica cultivar-group) cDNA clone:J023042K06, full insert sequence DEF=Oryza sativa (japonica cultivar-group) cDNA clone:J023042K06, full insert sequence. FL=gb:AK070139.1 REP_ORG=O. sativa
	OsAffx.15072.1.S1_at	4.3	24.1	5.1	2.8	14.3	3.7	4.4	29.5	3.9	360.4	381.4	307.6	532.4	442.2	456.3	347.1	197	319.4	300.2	454.8	241.2	41.7	516.9	156.7	15.4678	44.2306	ULT	LOC_Os05g42290	conserved hypothetical protein	tigr:9633.m03971 TID=OsAffx.15072.1 CNT=1 FEA=mRNA TIER=ConsEnd STK=0 NOTE=sequence(s) not in UniGene DEF=hypothetical protein REP_ORG=O. sativa
	OsAffx.4661.1.S1_x_at	32	20.5	36.4	20.1	18.8	22.2	19.8	16.4	46.4	347	340.2	229.8	984.2	1473.7	1250	308.4	316.6	528.3	81.5	168.2	23	65.9	54.2	76	26.9397	120.763	WRKY	LOC_Os05g49210	OsWRKY43 - Superfamily of rice TFs having WRKY and zinc finger domains, expressed	tigr:9633.m04611 TID=OsAffx.4661.1 CNT=1 FEA=mRNA TIER=ConsEnd STK=0 NOTE=sequence(s) not in UniGene DEF=WRKY DNA -binding domain, putative REP_ORG=O. sativa
	Os.55762.1.S1_at	87.5	71.2	57.1	264.6	221.2	263	34.3	25.6	28.3	1214.8	1204.8	1405.5	1784.2	1691.1	1947.6	3120.2	2424.6	3735.3	2109	1720.6	1861.8	971.1	1003.8	886.9	11.7921	29.3827	WRKY	LOC_Os01g08710	OsWRKY79 - Superfamily of rice TFs having WRKY and zinc finger domains, expressed	gb:AK108755.1 DB_XREF=gi:32993964 TID=Os.55762.1 CNT=1 FEA=FLmRNA TIER=FL STK=1 UG=Os.55762 UG_TITLE=(japonica cultivar-group) cDNA clone:002-150-F11, full insert sequence DEF=Oryza sativa (japonica cultivar-group) cDNA clone:002-150-F11, full insert sequence. FL=gb:AK108755.1 REP_ORG=O. sativa
	Os.2898.1.S1_at	16.8	10.4	22.6	37.7	7.2	23.6	22.9	14	8.7	94.6	90.3	139.3	343.6	213.7	289.9	213	45.6	259.7	517.2	40.3	86.1	52	396.8	36.6	7.68966	28.2003	WRKY	LOC_Os03g55164	OsWRKY4 - Superfamily of rice TFs having WRKY and zinc finger domains, expressed	gb:AY341852.1 DB_XREF=gi:33519191 TID=Os.2898.1 CNT=2 FEA=FLmRNA TIER=FL STK=2 UG=Os.2898 DEF=Oryza sativa (japonica cultivar-group) WRKY11 mRNA, complete cds. PROD=WRKY11 FL=gb:AY341852.1 gb:AY341848.1 REP_ORG=O. sativa
	Os.50644.2.S1_x_at	62.6	11.7	44.7	17.9	55.9	134	212.3	172.7	345.3	1671.6	1005.4	1256.8	2080.5	1790.7	2283.1	1626.8	1358.3	1358.1	861.1	1114.3	1206.7	621.3	31.9	987.8	6.0252	17.7889	WRKY			gb:AY341851.1 DB_XREF=gi:33519189 TID=Os.50644.2 CNT=1 FEA=FLmRNA TIER=FL STK=1 UG=Os.50644 DEF=Oryza sativa (japonica cultivar-group) WRKY10 mRNA, complete cds. PROD=WRKY10 FL=gb:AY341851.1 REP_ORG=O. sativa
	OsAffx.13086.1.S1_at	8.7	46.6	6.6	6.6	7.1	54.9	7	13.1	3.9	61.7	7.5	17.8	2535.4	3295.1	3310.3	10473.3	11235.7	11011.8	3025.1	2260.4	2636.6	3124.1	1269.6	3443	200.579	569.437	ZIM	LOC_Os03g27900	ZIM motif family protein, expressed	tigr:9631.m02757 TID=OsAffx.13086.1 CNT=1 FEA=mRNA TIER=ConsEnd STK=0 NOTE=sequence(s) not in UniGene DEF=expressed protein REP_ORG=O. sativa
c4
	OsAffx.22610.1.S1_at	60.9	48.6	43.8	12.3	6.5	4.1	40	10.1	3.5	140.8	172.7	169.7	10	62.4	23.6	25.4	6.8	6.6	23.4	194.6	13.3	73.4	38.5	17.5	2.78654	6.41037	MADS	LOC_Os06g01890	MADS-box transcription factor 56, putative, expressed	tigr:9634.m00090 TID=OsAffx.22610.1 CNT=2 FEA=mRNA TIER=ConsEnd STK=0 NOTE=sequence(s) not in UniGene DEF=hypothetical protein REP_ORG=O. sativa
	Os.8374.1.S1_at	136.6	49.6	90.8	561.8	607.1	648	405.4	395	481.6	1762.2	1021.9	1424.9	1233.4	661.9	1152.3	162.8	222.6	104.4	348.6	42.7	231.9	213.5	172.9	28.5	2.19892	4.58459	ARF	LOC_Os04g43910	auxin response factor 16, putative, expressed	gb:AK100795.1 DB_XREF=gi:32986004 TID=Os.8374.1 CNT=9 FEA=FLmRNA TIER=FL STK=1 UG=Os.8374 UG_TITLE=(japonica cultivar-group) cDNA clone:J023121F07, full insert sequence DEF=Oryza sativa (japonica cultivar-group) cDNA clone:J023121F07, full insert sequence. FL=gb:AK100795.1 REP_ORG=O. sativa
	Os.35707.1.S1_at	29	5.2	17	5.6	8	7.2	1.2	26	5.7	110.5	14.4	87.6	5.2	18.7	7.9	11.8	6.7	39.4	11.8	22	28.5	27.3	22.4	24.9	3.02069	7.6351	bHLH	LOC_Os09g33580	bHLH transcription factor GBOF-1, putative, expressed	gb:AK066188.1 DB_XREF=gi:32976206 TID=Os.35707.1 CNT=4 FEA=FLmRNA TIER=FL STK=0 UG=Os.35707 UG_TITLE=(japonica cultivar-group) cDNA clone:J013053A18, full insert sequence DEF=Oryza sativa (japonica cultivar-group) cDNA clone:J013053A18, full insert sequence. FL=gb:AK066188.1 REP_ORG=O. sativa
	Os.8519.1.S1_a_at	447.7	470.3	404.5	7490.9	7469	5446.1	10991.8	12370.3	11851.6	25699.7	25445.7	23448.8	11315.5	11512.8	11691.8	585.6	826.5	703.3	108.9	263.3	274.8	343.1	483	501.7	2.057	3.8608	C2H2	LOC_Os05g51830	histone deacetylase 2b, putative, expressed	gb:AK072845.1 DB_XREF=gi:32982868 TID=Os.8519.1 CNT=39 FEA=FLmRNA TIER=FL STK=3 UG=Os.8519 UG_TITLE=Putative histone deacetylase HD2 mRNA, complete cds DEF=Oryza sativa (japonica cultivar-group) cDNA clone:J023142J09, full insert sequence. FL=gb:AF255711.1 gb:AK072845.1 REP_ORG=O. sativa
	Os.52376.1.S1_at	1148.1	1186.7	1226.3	796.2	917	1119.9	1146.8	1113.5	1130.3	2616.1	2865.7	3056.7	1686.3	1552	1847.1	1048.5	886.9	1223.7	362.4	519.8	627.5	509.8	584.9	532.1	2.33687	12.8278	DDT	LOC_Os11g05130	PHD-finger family protein, expressed	gb:AK066721.1 DB_XREF=gi:32976739 TID=Os.52376.1 CNT=3 FEA=FLmRNA TIER=FL STK=1 UG=Os.52376 UG_TITLE=(japonica cultivar-group) cDNA clone:J013083G18, full insert sequence DEF=Oryza sativa (japonica cultivar-group) cDNA clone:J013083G18, full insert sequence. FL=gb:AK066721.1 REP_ORG=O. sativa
	Os.49761.1.S1_at	8.8	2.9	1.2	24.4	11.1	1.5	0.6	1.9	1.9	186.2	174.6	117.3	74.8	37.3	2.8	6	4.8	43.5	11.5	7.3	16.4	67	6.7	9.5	7.15574	21.581	MADS	LOC_Os03g54170	MADS-box transcription factor 34, putative, expressed	gb:AB003324.1 DB_XREF=gi:5295981 TID=Os.49761.1 CNT=7 FEA=FLmRNA TIER=FL STK=3 UG=Os.49761 DEF=Oryza sativa (japonica cultivar-group) mRNA for MADS box-like protein, complete cds, clone:E31254. PROD=MADS box-like protein FL=gb:AY551926.1 gb:AY551922.1 gb:AB003324.1 gb:AY551917.1 gb:AK100227.1 REP_ORG=O. sativa
	Os.12750.1.S1_a_at	38.3	3.5	3.8	4	20.7	5.8	20.6	6	7.8	233.2	77	349.3	13.1	32.9	4.5	129.3	68.8	5.6	31.5	93.9	38.2	11.6	226	189.5	6.08877	18.5376	MADS	LOC_Os07g01820	MADS-box transcription factor 15, putative, expressed	gb:AF058698.1 DB_XREF=gi:6606071 TID=Os.12750.1 CNT=2 FEA=FLmRNA TIER=FL STK=1 UG=Os.12750 DEF=Oryza sativa MADS15 protein mRNA, complete cds. PROD=MADS15 protein FL=gb:AB003325.1 gb:AF058698.1 REP_ORG=O. sativa
	Os.48040.1.A1_at	69.7	39.9	75.6	21.3	38.9	11.1	115.3	41.3	104.6	213.8	307.6	360.2	45.2	3.7	23.6	20.8	13.2	57.1	28.6	237.8	268	72.9	52.5	28.4	2.66782	6.93016	MADS	LOC_Os05g11414	MADS-box transcription factor 58, putative, expressed	gb:AK111723.1 DB_XREF=gi:37988386 TID=Os.48040.1 CNT=2 FEA=FLmRNA TIER=FL STK=1 UG=Os.48040 UG_TITLE=(japonica cultivar-group) cDNA clone:J023027E19, full insert sequence DEF=Oryza sativa (japonica cultivar-group) cDNA clone:J023027E19, full insert sequence. FL=gb:AK111723.1 REP_ORG=O. sativa
	Os.18071.1.S1_at	828.4	484.2	558.7	1003.7	958	971.1	966.6	822	843.1	1546.4	2330	2470.9	585.1	705	952.4	106.7	137.2	107.1	34	17	101.2	58.4	22.5	4.3	2.32141	8.06101	MYB-related	LOC_Os06g19980	myb-like DNA-binding domain containing protein, expressed	gb:CR284744 DB_XREF=gi:44671310 DB_XREF=CR284744 CLONE=y760g10p3 TID=Os.18071.1 CNT=4 FEA=EST TIER=ConsEnd STK=0 UG=Os.18071 UG_TITLE=Transcribed sequences REP_ORG=O. sativa
	Os.44686.1.S1_at	461.2	460.2	503.2	1026.6	1111.2	1057.9	879.1	1060.3	1121.5	2536.5	1889.4	2590.4	2036	1398.4	2018.9	2118.5	2065.4	1930	1016.2	1179.8	1320.6	1101.9	1128.4	1470.4	2.2617	5.75294	SET	LOC_Os06g16390	polycomb protein EZ1, putative, expressed	gb:AK111743.1 DB_XREF=gi:37988406 TID=Os.44686.1 CNT=1 FEA=FLmRNA TIER=FL STK=1 UG=Os.44686 UG_TITLE=(japonica cultivar-group) putative curly leaf protein (P0676F10.33), mRNA DEF=Oryza sativa (japonica cultivar-group) cDNA clone:J023052J10, full insert sequence. FL=gb:AK111743.1 REP_ORG=O. sativa
	Os.44686.2.S1_x_at	365.4	369.3	392.1	822.1	661.7	739.4	657.4	739.2	843.1	1586	1376.7	1461.8	1643	1772.4	1688.9	1035.3	1144.6	1482.2	746.2	1167.5	908.7	890.4	1086.7	1135.4	2.0032	5.49756	SET	LOC_Os06g16390	polycomb protein EZ1, putative, expressed	gb:NM_185801.1 DB_XREF=gi:34898687 GEN=P0676F10.33 TID=Os.44686.2 CNT=2 FEA=mRNA TIER=ConsEnd STK=0 UG=Os.44686 DEF=Oryza sativa (japonica cultivar-group) putative curly leaf protein (P0676F10.33), mRNA. PROD=putative curly leaf protein REP_ORG=O. sativa
	Os.50618.1.S1_at	52.7	9.8	66.3	38.7	33.5	23.5	74.7	66.7	62.4	113.8	176.7	168.1	50.7	66.2	133.4	108.1	13	69.9	138.7	20	20.8	47.6	19.2	268.8	2.25033	5.40184	SNF2	LOC_Os07g40730	ATP binding protein, putative, expressed	gb:AK122151.1 DB_XREF=gi:37991797 TID=Os.50618.1 CNT=1 FEA=FLmRNA TIER=FL STK=1 UG=Os.50618 UG_TITLE=(japonica cultivar-group) cDNA clone:J033056B13, full insert sequence DEF=Oryza sativa (japonica cultivar-group) cDNA clone:J033142K22, full insert sequence. FL=gb:AK122151.1 REP_ORG=O. sativa
	Os.52584.1.S1_at	1597.9	1521.5	1737	946.6	958.8	1086.1	1468.1	1454.2	1657.8	3589.8	3967.9	3302.4	1227.3	1039.7	1506.9	839.8	925.6	1185.8	656.8	715.4	1166.5	1609.6	1675.9	1521.1	2.06667	7.27759	SNF2	LOC_Os05g05230	ATP binding protein, putative, expressed	gb:AK068173.1 DB_XREF=gi:32978191 TID=Os.52584.1 CNT=1 FEA=FLmRNA TIER=FL STK=1 UG=Os.52584 UG_TITLE=(japonica cultivar-group) cDNA clone:J013133N02, full insert sequence DEF=Oryza sativa (japonica cultivar-group) cDNA clone:J013133N02, full insert sequence. FL=gb:AK068173.1 REP_ORG=O. sativa
	Os.54636.1.S1_at	37.4	34.8	73.2	111.3	82.2	143	432.3	354.8	325.2	1230.4	1214.3	1167.2	123.2	103	105.7	9.3	16.2	6	71.1	21.4	145.3	143.4	14.5	12.4	2.80893	6.84451	ABI3VP1	LOC_Os01g13300	B3 DNA binding domain containing protein, expressed	gb:AK106332.1 DB_XREF=gi:32991541 TID=Os.54636.1 CNT=2 FEA=FLmRNA TIER=FL STK=1 UG=Os.54636 UG_TITLE=(japonica cultivar-group) cDNA clone:002-101-F09, full insert sequence DEF=Oryza sativa (japonica cultivar-group) cDNA clone:002-101-F09, full insert sequence. FL=gb:AK106332.1 REP_ORG=O. sativa
	Os.20309.1.S1_at	34.6	34.2	13.5	205.6	192.4	91.3	133.4	109.9	148.2	473.9	530.8	559.2	110.7	108.5	67.7	102.3	54.9	12.4	24.7	24.6	82.1	18.4	20.2	41.1	2.58171	6.07366	ABI3VP1	LOC_Os06g02230	B3 DNA binding domain containing protein, expressed	gb:AK106920.1 DB_XREF=gi:32992129 TID=Os.20309.1 CNT=4 FEA=FLmRNA TIER=FL STK=0 UG=Os.20309 UG_TITLE=(japonica cultivar-group) ESTs C74322(E30878),AU082328(E30878) correspond to a region of the predicted gene. hypothetical protein (Gene), mRNA DEF=Oryza sativa (japonica cultivar-group) cDNA clone:002-119-B04, full insert sequence. FL=gb:AK106920.1 REP_ORG=O. sativa
	OsAffx.27443.1.S1_x_at	328.9	208	288.6	243	284.8	263.7	411.8	459.1	299.4	717.2	756.6	640.2	1022.6	1510.2	1184.2	275	300	241.1	72.4	42.8	138.1	237.6	306.6	56.9	2.57939	10.9321	SET	LOC_Os06g03676	nuclear protein SET, putative, expressed	tigr:9634.m00274 TID=OsAffx.27443.1 CNT=1 FEA=mRNA TIER=ConsEnd STK=0 NOTE=sequence(s) not in UniGene DEF=Protein kinase domain, putative REP_ORG=O. sativa
	Os.9944.1.S1_at	816.1	848	759.9	532	538.3	702.8	1046.9	942.5	899.3	4196.5	4467.7	4471.4	838.2	676.4	770.8	439.3	548.9	526.5	284.9	24.1	397.6	409.1	50	623.8	4.26755	21.0908	Alfin-like	LOC_Os04g36730	PHD finger protein, putative, expressed	gb:AK063657.1 DB_XREF=gi:32973675 TID=Os.9944.1 CNT=8 FEA=FLmRNA TIER=FL STK=3 UG=Os.9944 UG_TITLE=(japonica cultivar-group) cDNA clone:J013072K02, full insert sequence DEF=Oryza sativa (japonica cultivar-group) cDNA clone:001-119-B10, full insert sequence. FL=gb:AK063657.1 gb:AK098960.1 REP_ORG=O. sativa
	Os.54253.1.S1_at	104.1	25.1	59.1	154.7	131.6	65.2	171.8	235.4	220.3	1303.3	1263.3	1267	678.9	690.7	876.4	146	244.7	225.2	253.7	121.6	243.1	166.3	19.2	127.7	5.38233	15.5994	AP2-EREBP	LOC_Os05g13300	ATP binding protein, putative, expressed	gb:AK102822.1 DB_XREF=gi:32988031 TID=Os.54253.1 CNT=1 FEA=FLmRNA TIER=FL STK=1 UG=Os.54253 UG_TITLE=(japonica cultivar-group) cDNA clone:J033108P05, full insert sequence DEF=Oryza sativa (japonica cultivar-group) cDNA clone:J033108P05, full insert sequence. FL=gb:AK102822.1 REP_ORG=O. sativa
	OsAffx.5949.1.S1_at	16.4	21	9.6	103.2	46.1	5.1	56.2	44.6	9.6	257.3	345.5	326.5	130.3	217.4	187.3	163.9	106.8	212.5	126.6	67.3	22.6	107.4	381.1	75	3.16376	9.20561	AP2-EREBP	LOC_Os08g27220	AP2 domain containing protein	tigr:9636.m02690 TID=OsAffx.5949.1 CNT=1 FEA=mRNA TIER=ConsEnd STK=0 NOTE=sequence(s) not in UniGene DEF=hypothetical protein REP_ORG=O. sativa
	Os.16683.1.S1_at	118	64.2	71.6	381.3	371.6	383.1	342	391.5	396.9	1223.4	1209.8	1297.6	890.7	949.9	933.1	377.5	586.7	430.5	705.6	860.1	702.3	625.9	1001.7	550.5	3.08239	6.36989	AP2-EREBP	LOC_Os12g03290 | LOC_Os11g03540	AP2/EREBP transcriptional factor WRI1, putative, expressed	gb:AK112088.1 DB_XREF=gi:37988751 TID=Os.16683.1 CNT=7 FEA=FLmRNA TIER=FL STK=1 UG=Os.16683 UG_TITLE=(japonica cultivar-group) cDNA clone:002-105-A07, full insert sequence DEF=Oryza sativa (japonica cultivar-group) cDNA clone:002-105-A07, full insert sequence. FL=gb:AK112088.1 REP_ORG=O. sativa
	Os.56314.1.S1_at	37.2	51.1	2.2	22.9	57.1	38.2	149.8	180	174.5	706.4	343.6	433	219.9	354.7	320.5	191.5	68.9	108.1	490.5	628	343	288.2	329.4	533.4	2.725	5.96362	AP2-EREBP	LOC_Os03g19900	AP2 domain containing protein, expressed	gb:AK109839.1 DB_XREF=gi:32995048 TID=Os.56314.1 CNT=1 FEA=FLmRNA TIER=FL STK=1 UG=Os.56314 UG_TITLE=(japonica cultivar-group) cDNA clone:002-148-D11, full insert sequence DEF=Oryza sativa (japonica cultivar-group) cDNA clone:002-148-D11, full insert sequence. FL=gb:AK109839.1 REP_ORG=O. sativa
	Os.55877.1.S1_at	39	8	2.7	7	7.2	3.4	75.9	98.8	95.4	243.6	238.7	302.9	159.7	169.2	209.3	106.9	7.6	107	18.4	91.4	22.6	11.3	34.5	21.3	2.46559	4.98441	AP2-EREBP	LOC_Os03g02650	expressed protein	gb:AK108930.1 DB_XREF=gi:32994139 TID=Os.55877.1 CNT=1 FEA=FLmRNA TIER=FL STK=1 UG=Os.55877 UG_TITLE=(japonica cultivar-group) cDNA clone:002-153-A05, full insert sequence DEF=Oryza sativa (japonica cultivar-group) cDNA clone:002-153-A05, full insert sequence. FL=gb:AK108930.1 REP_ORG=O. sativa
	Os.56150.1.S1_at	89.1	12	33.9	28.6	15.2	54.6	274.4	272.9	271.7	1891.3	2027.4	1896.8	261.3	197.9	347.5	81.6	85.6	78.1	124.3	168.2	61	229.6	56	102.3	6.91254	14.9237	ARF	LOC_Os04g59430	B3 DNA binding domain containing protein, expressed	gb:AK109449.1 DB_XREF=gi:32994658 TID=Os.56150.1 CNT=1 FEA=FLmRNA TIER=FL STK=1 UG=Os.56150 UG_TITLE=(japonica cultivar-group) cDNA clone:001-113-A09, full insert sequence DEF=Oryza sativa (japonica cultivar-group) cDNA clone:001-113-A09, full insert sequence. FL=gb:AK109449.1 REP_ORG=O. sativa
	Os.3105.1.S1_at	885	1062.4	967	2490	2266.9	2424.4	1779.2	1491.9	1588.4	11138.5	8743.2	10550.8	4562.3	3596	4722	418	482.4	333.6	352.1	343.5	180	46.2	244.8	112.2	4.23727	14.2178	ARF	LOC_Os10g33940	auxin response factor 16, putative, expressed	gb:AU086009 DB_XREF=gi:7332663 DB_XREF=AU086009 CLONE=S11014 TID=Os.3105.1 CNT=6 FEA=mRNA TIER=ConsEnd STK=1 UG=Os.3105 UG_TITLE=(japonica cultivar-group) putative transcription factor (OSJNBa0093B11.2), mRNA REP_ORG=O. sativa
	OsAffx.12363.1.S1_at	33.7	79.7	34.1	42.9	83.8	57.8	2.8	1.6	7.5	717.2	1141.1	1149.9	452.2	698.4	650.7	169.6	103.9	45.3	197.8	73.9	168.7	17.5	207.6	11.7	13.6169	35.3658	bHLH	LOC_Os02g35660	helix-loop-helix DNA-binding domain containing protein, expressed	tigr:9630.m03396 TID=OsAffx.12363.1 CNT=1 FEA=mRNA TIER=ConsEnd STK=0 NOTE=sequence(s) not in UniGene DEF=Similar to gene_id:F2C19.2 REP_ORG=O. sativa
	Os.57077.1.S1_at	54.3	6.7	1	38.7	54.6	42.3	12.7	8	77	297.4	272.5	318.7	218.8	248.4	245.3	222.2	20.5	89.8	121.2	108.3	316.7	391.9	58.4	147.3	3.86234	9.88842	C2C2-CO-like			gb:AK110875.1 DB_XREF=gi:32996084 TID=Os.57077.1 CNT=1 FEA=FLmRNA TIER=FL STK=1 UG=Os.57077 UG_TITLE=(japonica cultivar-group) cDNA clone:002-172-G02, full insert sequence DEF=Oryza sativa (japonica cultivar-group) cDNA clone:002-172-G02, full insert sequence. FL=gb:AK110875.1 REP_ORG=O. sativa
	Os.6390.1.S1_at	906.2	1046.4	880.6	825.9	823.7	721.3	1341.2	1284.8	1263.5	4024.4	3540.9	3491.1	4147.9	3291.9	3003.3	1100.6	2082.8	1156.2	142	117.8	464.4	579.5	649.5	659.9	2.6401	10.9115	C2C2-GATA	LOC_Os02g05510	GATA transcription factor 25, putative, expressed	gb:AK068931.1 DB_XREF=gi:32978955 TID=Os.6390.1 CNT=6 FEA=FLmRNA TIER=FL STK=1 UG=Os.6390 UG_TITLE=(japonica cultivar-group) cDNA clone:J023003E02, full insert sequence DEF=Oryza sativa (japonica cultivar-group) cDNA clone:J023003E02, full insert sequence. FL=gb:AK068931.1 REP_ORG=O. sativa
	Os.27911.1.S1_at	11.7	12.6	20.8	350.2	420.6	546.1	229.1	147.3	287.8	1020.5	1110.7	1356.2	387.8	211.6	352.1	29.1	37.1	47.6	487.2	507.9	17.9	392	73.4	363.5	2.03388	4.57804	C2C2-GATA	LOC_Os01g54210	GATA transcription factor 13, putative, expressed	gb:AK121896.1 DB_XREF=gi:37991519 TID=Os.27911.1 CNT=8 FEA=FLmRNA TIER=FL STK=1 UG=Os.27911 UG_TITLE=(japonica cultivar-group) OSJNBa0014K08.18 (OSJNBa0014K08.18), mRNA DEF=Oryza sativa (japonica cultivar-group) cDNA clone:J033105E11, full insert sequence. FL=gb:AK121896.1 REP_ORG=O. sativa
	Os.52090.1.S1_at	32.2	14	39.1	28.8	6.1	33.4	48.5	27.8	42.4	5518.6	4301	5657.8	5303.6	5234.1	5907.1	952.3	952.1	1107.9	67.6	354.5	64.9	107.8	516.5	170.5	113.786	410.775	C2H2	LOC_Os02g44130	cys2/His2 zinc-finger transcription factor, putative, expressed	gb:AK064694.1 DB_XREF=gi:32974712 TID=Os.52090.1 CNT=1 FEA=FLmRNA TIER=FL STK=1 UG=Os.52090 UG_TITLE=(japonica cultivar-group) cDNA clone:002-116-F05, full insert sequence DEF=Oryza sativa (japonica cultivar-group) cDNA clone:002-116-F05, full insert sequence. FL=gb:AK064694.1 REP_ORG=O. sativa
	Os.57095.1.S1_at	14.3	3.5	2.2	3.5	5.6	1.6	2.3	2.4	2.1	936.5	1723.3	1383.7	6	4.9	3.2	12.2	8.7	6.2	47.5	24.1	11.5	29.1	46.6	30.8	96.7622	346.293	C2H2	LOC_Os11g25610	zinc finger, C2H2 type family protein, expressed	gb:AK110914.1 DB_XREF=gi:32996123 TID=Os.57095.1 CNT=1 FEA=FLmRNA TIER=FL STK=1 UG=Os.57095 UG_TITLE=(japonica cultivar-group) cDNA clone:002-173-C05, full insert sequence DEF=Oryza sativa (japonica cultivar-group) cDNA clone:002-173-C05, full insert sequence. FL=gb:AK110914.1 REP_ORG=O. sativa
	OsAffx.23943.1.S1_s_at	9.4	4.1	1.7	1.8	13.3	2.6	3.5	12.7	2.4	277.1	378.8	316.4	5.5	14.2	7.1	12.7	20.9	3.3	34.5	36.5	61.9	37.7	183.8	15.9	23.7895	65.5776	C2H2	LOC_Os01g66570	zinc finger, C2H2 type family protein	gb:NM_190210.1 DB_XREF=gi:34907503 GEN=B1099D03.22 TID=OsAffx.23943.1 CNT=1 FEA=mRNA TIER=ConsEnd STK=0 NOTE=sequence(s) not in UniGene DEF=Oryza sativa (japonica cultivar-group) B1099D03.22 (B1099D03.22), mRNA. REP_ORG=O. sativa
	Os.48903.1.A1_s_at	283.6	195.2	226.8	697	613.7	530.8	944.5	741.4	1125.3	4256.9	3720.9	3979.8	1153.8	1296.4	1477.8	1260.6	1677.2	1654.9	1500.7	824.5	1049.6	869.8	777.4	1150.6	3.53666	10.4943	C2H2	LOC_Os09g39660	zinc finger, C2H2 type family protein, expressed	gb:CR291009 DB_XREF=gi:44677575 DB_XREF=CR291009 CLONE=y604f09p3 TID=Os.48903.1 CNT=2 FEA=EST TIER=ConsEnd STK=1 UG=Os.48903 UG_TITLE=Transcribed sequences REP_ORG=O. sativa
	Os.53057.1.S1_at	280.1	118.4	137.5	117.8	143.2	98.1	254.2	277.9	250.3	794	903.7	800.9	419.8	236.2	365.4	223.7	129.5	104.1	526.1	492.8	205	216.6	137.1	358.3	2.85934	7.99887	C2H2	LOC_Os12g38940	zinc finger, C2H2 type family protein, expressed	gb:AK070634.1 DB_XREF=gi:32980658 TID=Os.53057.1 CNT=1 FEA=FLmRNA TIER=FL STK=1 UG=Os.53057 UG_TITLE=(japonica cultivar-group) cDNA clone:J023055E06, full insert sequence DEF=Oryza sativa (japonica cultivar-group) cDNA clone:J023055E06, full insert sequence. FL=gb:AK070634.1 REP_ORG=O. sativa
	Os.55454.1.S1_at	46.3	10.7	47.4	28.7	2.1	50.1	7.6	54	22.7	1404.4	1441.2	1481.2	100.5	176.8	57.7	20.1	8.9	31.3	87.5	262.7	211.1	109	41.7	27.4	26.6889	69.9519	C2H2	LOC_Os08g16940	zinc finger, C2H2 type family protein, expressed	gb:AK108117.1 DB_XREF=gi:32993326 TID=Os.55454.1 CNT=1 FEA=FLmRNA TIER=FL STK=1 UG=Os.55454 UG_TITLE=(japonica cultivar-group) cDNA clone:002-139-C06, full insert sequence DEF=Oryza sativa (japonica cultivar-group) cDNA clone:002-139-C06, full insert sequence. FL=gb:AK108117.1 REP_ORG=O. sativa
	Os.55561.1.S1_at	100.4	26.3	15.2	32.1	26.5	65.1	55.7	41	73.1	300.7	270.2	210.9	312.6	96.6	229.7	16.3	16	27.4	169.1	146.4	52.3	345.3	25.7	157.6	2.69124	8.07496	C2H2			gb:AK108320.1 DB_XREF=gi:32993529 TID=Os.55561.1 CNT=1 FEA=FLmRNA TIER=FL STK=1 UG=Os.55561 UG_TITLE=(japonica cultivar-group) cDNA clone:002-141-H01, full insert sequence DEF=Oryza sativa (japonica cultivar-group) cDNA clone:002-141-H01, full insert sequence. FL=gb:AK108320.1 REP_ORG=O. sativa
	Os.5450.1.S1_at	596.1	444.7	604	1295.7	1296.4	917.6	1809	1940.9	2238.7	5135	5261.5	5547.6	2306	2029.3	2554.4	800.7	998	904.4	1490.8	1589.7	1387.3	1427.4	2018.6	1940.9	2.35025	6.19511	C2H2	LOC_Os01g40110	RNA-binding protein, putative, expressed	gb:AK059387.1 DB_XREF=gi:32969405 TID=Os.5450.1 CNT=7 FEA=FLmRNA TIER=FL STK=2 UG=Os.5450 UG_TITLE=(japonica cultivar-group) cDNA clone:J033128B21, full insert sequence DEF=Oryza sativa (japonica cultivar-group) cDNA clone:001-026-H02, full insert sequence. FL=gb:AK103402.1 gb:AK059387.1 REP_ORG=O. sativa
	OsAffx.28821.1.S1_at	100.8	66	61.1	34.5	21.1	16.2	26.4	43.3	64.7	1931.9	1811.9	1830.2	526.4	522.2	503.5	67.4	162.3	118.3	325.9	90	353.7	510.1	275.8	268.9	18.1567	65.2446	C3H	LOC_Os07g39440	RNA binding protein, putative	tigr:9635.m03933 TID=OsAffx.28821.1 CNT=1 FEA=mRNA TIER=ConsEnd STK=0 NOTE=sequence(s) not in UniGene DEF=hypothetical protein REP_ORG=O. sativa
	OsAffx.4042.1.S1_at	10	12.5	12.1	8	4.9	8.7	5.7	29.8	5.3	303.8	815.5	515.5	24.6	110.3	7.8	140.8	42.4	54	98.1	50.5	401.7	114.9	100.1	72	17.2987	65.8815	C3H	LOC_Os04g41060	zinc finger C-x8-C-x5-C-x3-H type family protein	tigr:9632.m03907 TID=OsAffx.4042.1 CNT=1 FEA=mRNA TIER=ConsEnd STK=0 NOTE=sequence(s) not in UniGene DEF=Zinc finger C-x8-C-x5-C-x3-H type (and similar), putative REP_ORG=O. sativa
	Os.49825.1.S1_at	188.3	132.5	142.5	860.4	500.8	878.1	558.9	343.4	479	7181.8	7067.6	7814.7	1008.7	553.9	1000.8	223.7	375	447.5	3190.5	3254.3	4212.2	3541.4	3582.9	6310.6	8.1788	23.7489	C3H	LOC_Os01g15300	ATP binding protein, putative, expressed	gb:AK100311.1 DB_XREF=gi:32985520 TID=Os.49825.1 CNT=2 FEA=FLmRNA TIER=FL STK=1 UG=Os.49825 UG_TITLE=(japonica cultivar-group) cDNA clone:J023078K23, full insert sequence DEF=Oryza sativa (japonica cultivar-group) cDNA clone:J023078K23, full insert sequence. FL=gb:AK100311.1 gb:AK111789.1 REP_ORG=O. sativa
	Os.46688.1.S1_x_at	8.7	2.9	36.1	60.2	63.9	92.8	57.1	102.6	85.5	425.5	462.5	371.4	134.9	305.3	221.8	204.4	115.5	101.3	162.5	236.4	201.3	412.5	59.1	420.6	4.14717	10.4714	C3H	LOC_Os10g25220	SAP domain containing protein, expressed	gb:CA766601 DB_XREF=gi:27548694 DB_XREF=AF53-Rpf_12_B15_T7_050.ab1 CLONE=C0004263 TID=Os.46688.1 CNT=3 FEA=mRNA TIER=ConsEnd STK=0 UG=Os.46688 UG_TITLE=(japonica cultivar-group) hypothetical protein (OSJNBb0061I18.1), mRNA REP_ORG=O. sativa
	Os.23145.1.S1_at	2793.3	2805	3843.2	31.2	38.3	41.2	109.2	174.6	182.6	6168.7	8232.9	8713.6	9148.1	12381.7	12711.3	1778.2	2275.9	3496.8	111.3	152.1	29.1	59.6	38	297.7	3.22172	7.24216	C3H	LOC_Os08g03310	RNA binding protein, putative, expressed	gb:AK111805.1 DB_XREF=gi:37988468 TID=Os.23145.1 CNT=27 FEA=FLmRNA TIER=FL+Stack STK=8 UG=Os.23145 UG_TITLE=(japonica cultivar-group) cDNA clone:J023082B02, full insert sequence DEF=Oryza sativa (japonica cultivar-group) cDNA clone:J013094C18, full insert sequence. FL=gb:AK111902.1 gb:AK111805.1 REP_ORG=O. sativa
	Os.32086.1.S1_at	1410.1	1597.8	1462.1	3430.6	3281.7	2465.2	3605.3	3304.7	3257.5	10678.6	9353.5	9689	5922.7	5404.2	5618.4	864.8	833.4	835.2	133.5	411.8	320.6	401.6	311.4	462.8	2.68743	7.63445	C3H	LOC_Os01g61830	nucleic acid binding protein, putative, expressed	gb:AK101559.1 DB_XREF=gi:32986768 TID=Os.32086.1 CNT=3 FEA=FLmRNA TIER=FL STK=1 UG=Os.32086 UG_TITLE=(japonica cultivar-group) putative uncharacterized hypothalamus protein HT010 (P0460C04.27), mRNA DEF=Oryza sativa (japonica cultivar-group) cDNA clone:J033050C24, full insert sequence. FL=gb:AK101559.1 gb:AK106074.1 REP_ORG=O. sativa
	Os.49315.1.S1_at	280.6	414.2	239.8	376.9	327.8	369.8	428.9	574	478.5	1239.6	1481.8	1593.2	900.4	1149.6	1323.6	191.6	213.3	205.7	238	46.3	33.4	47.4	14.6	42.3	2.58153	10.7582	C3H	LOC_Os09g19940	nucleic acid binding protein, putative, expressed	gb:AK111875.1 DB_XREF=gi:37988538 TID=Os.49315.1 CNT=4 FEA=FLmRNA TIER=FL STK=1 UG=Os.49315 UG_TITLE=(japonica cultivar-group) cDNA clone:J033043A02, full insert sequence DEF=Oryza sativa (japonica cultivar-group) cDNA clone:J033043A02, full insert sequence. FL=gb:AK111875.1 REP_ORG=O. sativa
	Os.32086.2.S1_x_at	776.8	753.1	897.4	1426.8	1391.2	1653	1677.1	1665.7	2009.1	4213.9	4862.3	4196.3	2289.7	2103.6	2598.9	213.2	316.5	333.8	3.2	27.3	339.6	441.1	170.9	242	2.09741	6.32183	C3H	LOC_Os01g61830	nucleic acid binding protein, putative, expressed	gb:AK058413.1 DB_XREF=gi:32968431 TID=Os.32086.2 CNT=1 FEA=FLmRNA TIER=FL STK=1 UG=Os.32086 UG_TITLE=(japonica cultivar-group) putative uncharacterized hypothalamus protein HT010 (P0460C04.27), mRNA DEF=Oryza sativa (japonica cultivar-group) cDNA clone:001-015-C12, full insert sequence. FL=gb:AK058413.1 REP_ORG=O. sativa
	OsAffx.10958.1.S1_x_at	130.3	75.5	85.8	187.6	181.9	236.3	260.6	152.7	185.1	658.5	804.4	777.9	669.6	682.2	881.8	469.8	448	467.6	43.1	30.6	188.1	128.3	42	18.7	2.98503	9.81887	C3H	LOC_Os01g07920	prolyl 4-hydroxylase, putative, expressed	tigr:9629.m00727 TID=OsAffx.10958.1 CNT=1 FEA=mRNA TIER=ConsEnd STK=0 NOTE=sequence(s) not in UniGene DEF=Zinc finger C-x8-C-x5-C-x3-H type (and similar), putative REP_ORG=O. sativa
	OsAffx.12372.1.S1_at	122.2	79.4	39.6	108.5	95.1	64	31.8	35.2	93.2	1155.7	1379.7	938.7	549	543.1	466.3	136.9	152.9	272.2	337.4	268.4	387.6	387.9	427.8	116.2	9.45745	32.3751	C3HC4	LOC_Os02g36320	RING-H2 finger protein ATL3B precursor, putative	tigr:9630.m03466 TID=OsAffx.12372.1 CNT=1 FEA=mRNA TIER=ConsEnd STK=0 NOTE=sequence(s) not in UniGene DEF=Zinc finger, C3HC4 type (RING finger), putative REP_ORG=O. sativa
	OsAffx.16936.1.S1_at	14.3	9.5	8.8	4.5	3.6	10.3	66.2	70.7	48.3	963.8	1275.7	980.4	59.1	127.9	108.6	54.6	21.1	44.5	31.4	75.5	84.7	124.1	107.4	428.5	13.867	34.7645	CCAAT_HAP5	LOC_Os08g10560	histone-like transcription factor and archaeal histone family protein	tigr:9636.m01016 TID=OsAffx.16936.1 CNT=1 FEA=mRNA TIER=ConsEnd STK=0 NOTE=sequence(s) not in UniGene DEF=Similar to Transcription factor REP_ORG=O. sativa
	Os.51928.1.S1_at	113	79.1	133.1	1910.3	2012.2	1849.9	2015.1	1854	2352.1	11340.1	9392.9	10787.2	10036.1	9051.2	9566.3	2650.6	2322.5	2420.3	2434.7	2679	3144.8	2834.9	4491.3	4614.1	4.5862	9.84219	CCAAT_HAP5	LOC_Os03g51200	histone H2A, putative, expressed	gb:AK064299.1 DB_XREF=gi:32974317 TID=Os.51928.1 CNT=2 FEA=FLmRNA TIER=FL STK=1 UG=Os.51928 UG_TITLE=(japonica cultivar-group) cDNA clone:002-107-A07, full insert sequence DEF=Oryza sativa (japonica cultivar-group) cDNA clone:002-107-A07, full insert sequence. FL=gb:AK064299.1 REP_ORG=O. sativa
	OsAffx.13329.1.S1_at	99.3	39.6	42.9	49.1	46.1	34.6	36.3	110.7	85.1	1055.7	1237.7	1192.8	178.7	260.5	206.4	142.7	124.6	76.5	130.2	38.6	171.9	100.4	293.6	258.1	10.7751	38.3615	CPP	LOC_Os03g43730	tesmin/TSO1-like CXC domain containing protein, expressed	tigr:9631.m04218 TID=OsAffx.13329.1 CNT=1 FEA=mRNA TIER=ConsEnd STK=0 NOTE=sequence(s) not in UniGene DEF=hypothetical protein REP_ORG=O. sativa
	Os.4724.1.S1_at	4692	5490.2	5186.4	7858.7	8108.9	7125.6	8311.5	8424.6	7511	26180.8	20819.7	22874.6	26813.3	22651	21387	12377.5	12754.7	11521.3	2136.8	2357.9	2586	3563.9	4101.2	2893.1	2.71521	10.9509	CSD	LOC_Os02g02870	glycine-rich protein 2, putative, expressed	gb:AK070711.1 DB_XREF=gi:32980735 TID=Os.4724.1 CNT=22 FEA=FLmRNA TIER=FL STK=4 UG=Os.4724 UG_TITLE=(japonica cultivar-group) cDNA clone:J023061H10, full insert sequence DEF=Oryza sativa (japonica cultivar-group) cDNA clone:J023061H10, full insert sequence. FL=gb:AK119758.1 gb:AK070711.1 REP_ORG=O. sativa
	Os.49746.1.S1_at	114.4	132.2	119.3	114.5	146.9	94.5	282.4	270.2	196.2	754.4	954.8	660.6	202.5	154.6	240.3	6.4	99.1	31.9	76.4	45.4	24.7	22.5	34.6	36	2.67139	8.42429	G2-like	LOC_Os01g74020	ARR1 protein-like, putative, expressed	gb:AY581256.1 DB_XREF=gi:46371869 TID=Os.49746.1 CNT=2 FEA=FLmRNA TIER=FL STK=1 UG=Os.49746 DEF=Oryza sativa (japonica cultivar-group) induced protein MgI1 mRNA, complete cds. PROD=induced protein MgI1 FL=gb:AY581256.1 REP_ORG=O. sativa
	OsAffx.13358.1.S1_at	70.1	26.3	75.7	60	71.8	69.6	56.3	35.6	40.2	190.6	162.8	198.2	84.8	146.2	72.6	6.3	177.6	76.3	11.2	179.1	157.9	39.9	287.1	96	2.51783	7.47772	G2-like	LOC_Os03g45194	short-chain dehydrogenase/reductase SDR, putative, expressed	tigr:9631.m04373 TID=OsAffx.13358.1 CNT=1 FEA=mRNA TIER=ConsEnd STK=0 NOTE=sequence(s) not in UniGene DEF=putative DNA binding protein REP_ORG=O. sativa
	Os.7523.1.S1_at	304.3	182.4	288	1412.2	1480.7	1593.3	2443.6	2298.1	1838.2	6453.7	8537	6783.7	1190.8	1260.9	1605.3	275.3	454.3	536.9	347.2	440.9	524.4	199	738.6	328.9	2.77611	6.32064	HMG	LOC_Os02g44930	HMG1/2-like protein, putative, expressed	gb:AB079636.1 DB_XREF=gi:18700442 GEN=OsHMGB2 TID=Os.7523.1 CNT=8 FEA=FLmRNA TIER=FL STK=1 UG=Os.7523 DEF=Oryza sativa (japonica cultivar-group) OsHMGB2 mRNA for high mobility group box protein 2, complete cds. PROD=high mobility group box protein 2 FL=gb:AB079636.1 REP_ORG=O. sativa
	Os.54219.1.S1_at	291.4	211.5	205.6	721.2	790.1	491.5	4586	4489.8	3685.9	12946.9	10653	11494.5	10691.8	10921.3	8775.5	6947.2	7828.9	6228	3830.5	3137.5	3946.6	4906.2	4665.1	3818.6	2.50643	5.07064	HMG	LOC_Os05g08970	structure-specific recognition protein 1, putative, expressed	gb:AK102592.1 DB_XREF=gi:32987801 TID=Os.54219.1 CNT=2 FEA=FLmRNA TIER=FL STK=1 UG=Os.54219 UG_TITLE=(japonica cultivar-group) cDNA clone:J033098G02, full insert sequence DEF=Oryza sativa (japonica cultivar-group) cDNA clone:J033098G02, full insert sequence. FL=gb:AK102592.1 REP_ORG=O. sativa
	Os.10942.2.S1_x_at	558.7	589.9	575.9	1605.7	1648.4	1198.4	2309.4	2266.7	2572.8	4925.3	4681	4602.4	5686.7	6088.3	5841.9	2729.8	2926.2	2708.5	320.6	811.8	139.6	64.4	659.3	81.6	2.27064	5.4714	HSF	LOC_Os05g02410	expressed protein	gb:AK120824.1 DB_XREF=gi:37990447 TID=Os.10942.2 CNT=21 FEA=FLmRNA TIER=FL STK=0 UG=Os.10942 UG_TITLE=(japonica cultivar-group) putative auxin-induced protein (OSJNBa0006I13.10), mRNA DEF=Oryza sativa (japonica cultivar-group) cDNA clone:J023019D13, full insert sequence. FL=gb:AK120824.1 gb:AK072391.1 REP_ORG=O. sativa
	OsAffx.15687.1.S1_at	7.7	4.4	11.2	7.7	8.5	8.5	4.6	13.8	7.2	101	203	159.9	152.1	150.7	100.4	48.3	42.6	74.1	105.9	55.4	58.8	43.5	55.4	47.7	11.587	51.4995	MADS	LOC_Os06g30830	DNA binding protein, putative, expressed	tigr:9634.m02972 TID=OsAffx.15687.1 CNT=1 FEA=mRNA TIER=ConsEnd STK=0 NOTE=sequence(s) not in UniGene DEF=SRF-type transcription factor (DNA-binding and dimerisation domain), putative REP_ORG=O. sativa
	Os.2236.1.S1_at	63.7	29.8	15.2	56.6	116.9	14.8	39.3	79.7	59.8	1244.9	1095	1179.4	207.9	298.9	209.5	148.9	151.5	66.3	527.6	811.9	985.1	226.2	285.8	386.8	10.089	34.3917	MADS	LOC_Os09g32948	MADS-box transcription factor 8, putative, expressed	gb:U78892.1 DB_XREF=gi:2286112 GEN=OsMADS8 TID=Os.2236.1 CNT=7 FEA=FLmRNA TIER=FL STK=1 UG=Os.2236 DEF=Oryza sativa MADS box protein (OsMADS8) mRNA, complete cds. PROD=MADS box protein FL=gb:U78892.1 gb:AK072867.1 REP_ORG=O. sativa
	OsAffx.12789.1.S1_s_at	342.9	190.2	187.9	143.3	116.3	126.4	30.8	55.8	62.9	996.4	1148.7	1027.6	1356.3	1539.8	1481.3	41.3	187.8	246.2	27.3	14.4	12.2	177.3	132.4	17.1	4.31992	14.1724	MADS	LOC_Os03g08754	MADS-box transcription factor 47, putative, expressed	tigr:9631.m00823 TID=OsAffx.12789.1 CNT=1 FEA=mRNA TIER=ConsEnd STK=0 NOTE=sequence(s) not in UniGene DEF=Similar to MADS box protein REP_ORG=O. sativa
	Os.22281.1.S1_at	436.9	457.7	430	690.4	785.1	348.5	96.2	164.2	219.8	2739.7	3169.9	2767.7	3589.8	3077.3	3173.8	645.2	434.3	467	409.3	214.2	543.2	276	194.7	102.9	4.04254	12.0753	MADS	LOC_Os03g08754	MADS-box transcription factor 47, putative, expressed	gb:AY345222.1 DB_XREF=gi:33621118 TID=Os.22281.1 CNT=4 FEA=FLmRNA TIER=FL STK=2 UG=Os.22281 DEF=Oryza sativa (japonica cultivar-group) transcription factor MADS47-2 mRNA, complete cds. PROD=transcription factor MADS47-2 FL=gb:AY345222.1 gb:AY345221.1 REP_ORG=O. sativa
	Os.57561.1.S1_at	88.4	4.1	49.2	4	32.5	17.9	47.8	32.6	47.6	2359.2	2609.6	2784.8	905.2	649	1119	182.4	18	115.5	571.4	298.7	110.6	106.4	207.4	148.5	29.5204	97.3871	MYB	LOC_Os05g41166	transcription factor GAMYB, putative, expressed	gb:D88621.1 DB_XREF=gi:2605624 GEN=Osmyb5 TID=Os.57561.1 CNT=1 FEA=FLmRNA TIER=FL STK=1 UG=Os.57561 DEF=Oryza sativa mRNA for OSMYB5, complete cds. PROD=OSMYB5 FL=gb:D88621.1 REP_ORG=O. sativa
	OsAffx.24606.3.S1_at	6.1	5.7	9.9	11.4	3.2	15.6	20.7	9.7	9.9	150.7	235.8	158	242.1	319.2	459.2	19.5	71.9	143.3	25.9	115.5	39.9	30.7	544	18.1	15.4203	57.9589	MYB	LOC_Os02g36890	DNA binding protein, putative, expressed	tigr:9630.m03526 TID=OsAffx.24606.3 CNT=1 FEA=mRNA TIER=ConsEnd STK=0 NOTE=sequence(s) not in UniGene DEF=P-type R2R3 Myb protein REP_ORG=O. sativa
	OsAffx.15054.1.S1_x_at	67.7	55.4	39.4	57.1	3.3	8.3	25	18.3	9.6	563.8	814.8	657.6	386.3	341.4	360.4	149.3	83.6	90.7	414.1	274.7	165.3	16.6	269.1	118	9.71344	26.0256	MYB	LOC_Os05g41166	transcription factor GAMYB, putative, expressed	tigr:9633.m03854 TID=OsAffx.15054.1 CNT=1 FEA=mRNA TIER=ConsEnd STK=0 NOTE=sequence(s) not in UniGene DEF=SET domain protein 105 REP_ORG=O. sativa
	Os.2698.3.S1_x_at	873.8	945.9	864.7	399.2	379.2	413.8	583.2	520.9	548.2	7625.6	8339.2	8305.4	6859.8	6604.4	7173.3	561.2	1297.6	811.4	100.5	172.7	396.3	122.2	39.1	18.6	8.78042	34.5776	MYB	LOC_Os01g59660	transcription factor GAMYB, putative, expressed	gb:AK119607.1 DB_XREF=gi:37989230 TID=Os.2698.3 CNT=1 FEA=FLmRNA TIER=FL STK=1 UG=Os.2698 UG_TITLE=(japonica cultivar-group) myb-related transcription factor (P0425G02.17), mRNA DEF=Oryza sativa (japonica cultivar-group) cDNA clone:002-117-F06, full insert sequence. FL=gb:AK119607.1 REP_ORG=O. sativa
	OsAffx.24796.1.S1_at	9.3	96.4	64.9	119.7	96	82	86.3	16.6	10	781.5	951.3	663	230.5	139	136.7	22.4	56.2	46.8	66.2	678.1	617.7	581.7	583.4	540.1	6.52882	17.0465	MYB	LOC_Os02g49250	MYB transcription factor TaMYB1, putative	tigr:9630.m04818 TID=OsAffx.24796.1 CNT=1 FEA=mRNA TIER=ConsEnd STK=0 NOTE=sequence(s) not in UniGene DEF=hypothetical protein REP_ORG=O. sativa
	Os.24362.1.A1_at	388.4	268.5	343.9	283.4	255	309.7	399.6	386.8	421.6	2154.4	1969.9	2161.2	542.5	573	643.7	644.2	786.7	696.1	916.7	1530.8	1398.5	1249.6	1050.6	1784.8	5.11006	29.0515	MYB	LOC_Os07g04700	MYB transcription factor, putative, expressed	gb:CA761716 DB_XREF=gi:25805755 DB_XREF=BR060012B10A01.ab1 CLONE=BR060012B10A01.ab1 TID=Os.24362.1 CNT=2 FEA=EST TIER=ConsEnd STK=0 UG=Os.24362 UG_TITLE=Transcribed sequences REP_ORG=O. sativa
	OsAffx.27479.1.S1_at	46.8	45.9	5.1	39.8	35.8	37.3	23.4	32.3	38.5	166.4	147.9	163.3	94.9	28.9	49.4	91.7	72.7	59.9	20	21.6	194.7	86.5	14.1	306.5	3.48932	10.0611	MYB	LOC_Os06g06740	myb protein, putative, expressed	tigr:9634.m00604 TID=OsAffx.27479.1 CNT=1 FEA=mRNA TIER=ConsEnd STK=0 NOTE=sequence(s) not in UniGene DEF=Similar to AL161549 myb-like protein REP_ORG=O. sativa
	Os.38177.1.S1_at	1194.1	1340.3	1472.7	1293.2	1228.1	1138.3	783.6	873	869.2	2829.9	3164.9	3020.2	1664.5	1633.3	1721.5	1379.4	1707.6	1758.8	2125.2	2179.7	2660.5	2570	3055.2	2789.8	2.05079	7.90578	MYB	LOC_Os01g62410	myb-like DNA-binding domain containing protein, expressed	gb:AK066520.1 DB_XREF=gi:32976538 TID=Os.38177.1 CNT=16 FEA=FLmRNA TIER=FL STK=1 UG=Os.38177 UG_TITLE=(japonica cultivar-group) cDNA clone:J013069B18, full insert sequence DEF=Oryza sativa (japonica cultivar-group) cDNA clone:J013069B18, full insert sequence. FL=gb:AK066520.1 REP_ORG=O. sativa
	Os.22469.1.S1_at	571.3	576.2	387.3	759	691	824.1	993.6	1166.2	1117.1	14550.3	11443.1	12155.1	1863.6	1430.9	2078.3	494.9	392.1	369.7	538.3	304.4	44.3	382.9	457.8	175	10.4228	43.0609	MYB	LOC_Os06g40330	myb-like DNA-binding domain containing protein, expressed	gb:AK106613.1 DB_XREF=gi:32991822 TID=Os.22469.1 CNT=7 FEA=FLmRNA TIER=FL STK=0 UG=Os.22469 UG_TITLE=(japonica cultivar-group) cDNA clone:002-112-G09, full insert sequence DEF=Oryza sativa (japonica cultivar-group) cDNA clone:002-112-G09, full insert sequence. FL=gb:AK106613.1 REP_ORG=O. sativa
	OsAffx.28022.1.S1_x_at	203.4	198.7	197.5	289.7	216.6	259.2	347.2	421.2	367.8	3331.8	3800.1	3701.5	655.5	304.8	633.2	275.6	263.6	192.8	212.5	455.7	257.9	237	464.4	91.6	8.78799	40.9367	MYB	LOC_Os06g40330	myb-like DNA-binding domain containing protein, expressed	tigr:9634.m03869 TID=OsAffx.28022.1 CNT=1 FEA=mRNA TIER=ConsEnd STK=0 NOTE=sequence(s) not in UniGene DEF=Similar to typical P-type R2R3 Myb protein REP_ORG=O. sativa
	Os.14985.1.S1_at	1131.9	1265.3	1291.6	1837	1600.8	1759.5	1907.1	1714.4	1455.2	4224.3	3981.4	4221.1	3186.1	3082.6	3319.8	1877.3	2153.6	2087.3	1000.3	736.7	1237.8	526.3	660.6	747.7	2.21336	9.62876	MYB-related	LOC_Os02g34630	myb-like DNA-binding domain containing protein, expressed	gb:AK068448.1 DB_XREF=gi:32978466 TID=Os.14985.1 CNT=12 FEA=FLmRNA TIER=FL STK=1 UG=Os.14985 UG_TITLE=Partial mRNA for putative Myb-family transcription factor (myb-L1 gene) DEF=Oryza sativa (japonica cultivar-group) cDNA clone:J013152C15, full insert sequence. FL=gb:AK068448.1 REP_ORG=O. sativa
	OsAffx.30362.1.S1_at	9.6	14.9	2	3.9	10.4	7.4	3	7.2	6.4	234.7	522.4	421.2	8	13.5	10	13.2	22.3	11.7	39.1	187.4	124.2	31.5	40.9	205.4	28.2685	102.098	NAC	LOC_Os10g09820	no apical meristem protein	tigr:9638.m00855 TID=OsAffx.30362.1 CNT=2 FEA=mRNA TIER=ConsEnd STK=0 NOTE=sequence(s) not in UniGene DEF=Putative OsNAC4 protein REP_ORG=O. sativa
	OsAffx.5275.1.S1_s_at	7.8	4	3.2	2.5	3.2	2.4	2.7	3.7	3.6	113.6	322.4	178.9	7.2	4.3	5.5	14	6.9	19.3	188.6	70.1	26.4	79.9	184.2	14.1	22.9359	106.796	NAC	LOC_Os07g09860 | LOC_Os07g09740 | LOC_Os07g09830	no apical meristem protein	tigr:9635.m00947 TID=OsAffx.5275.1 CNT=1 FEA=mRNA TIER=ConsEnd STK=0 NOTE=sequence(s) not in UniGene DEF=No apical meristem (NAM) protein, putative REP_ORG=O. sativa
	Os.54017.1.S1_at	35.5	6.8	18.9	4.9	47.1	16.1	6.2	12.1	9.8	184.3	235.5	245.6	24.4	49	43.6	50.6	9.9	15.9	61.9	59.6	158.6	270.3	37.2	160	5	14.9843	NAC	LOC_Os07g27330	no apical meristem protein, expressed	gb:AK101301.1 DB_XREF=gi:32986510 TID=Os.54017.1 CNT=1 FEA=FLmRNA TIER=FL STK=1 UG=Os.54017 UG_TITLE=(japonica cultivar-group) cDNA clone:J033033K06, full insert sequence DEF=Oryza sativa (japonica cultivar-group) cDNA clone:J033033K06, full insert sequence. FL=gb:AK101301.1 REP_ORG=O. sativa
	OsAffx.5275.2.S1_at	69.5	44.8	13.4	32.9	29.6	35.6	44.7	47.5	61.4	135.3	375.3	240.7	56.2	29.4	49.8	46.9	11.7	14.8	49.8	151.9	90.5	171.7	57.9	192.2	3.46331	11.7782	NAC	LOC_Os07g09860	no apical meristem protein	tigr:9635.m00950 TID=OsAffx.5275.2 CNT=1 FEA=mRNA TIER=ConsEnd STK=0 NOTE=sequence(s) not in UniGene DEF=No apical meristem (NAM) protein, putative REP_ORG=O. sativa
	OsAffx.6999.1.S1_at	64.1	11.1	16.3	16	17.8	6	8.8	10.5	7.1	217.5	430.9	121.4	56.1	58.2	65.6	42.1	80.2	10.8	46.4	29.9	189.3	38.6	446.2	61.3	3.39314	11.1327	NAC	LOC_Os11g04960	no apical meristem protein	tigr:9639.m00413 TID=OsAffx.6999.1 CNT=1 FEA=mRNA TIER=ConsEnd STK=0 NOTE=sequence(s) not in UniGene DEF=Putative OsNAC4 protein REP_ORG=O. sativa
	OsAffx.5322.1.S1_at	13.6	46.4	37.5	58.1	7.6	15.6	49	51.7	52.7	196.6	182.3	193.7	12.5	29.4	13.3	19.6	8.7	10.3	51.5	31.6	15.5	19.9	24.2	57.8	3.33391	8.0828	NAC	LOC_Os07g13920	no apical meristem protein	gb:NM_186813.1 DB_XREF=gi:34900711 TID=OsAffx.5322.1 CNT=2 FEA=mRNA TIER=ConsEnd STK=0 NOTE=sequence(s) not in UniGene DEF=Oryza sativa (japonica cultivar-group) hypothetical protein predicted by FGENESH etc. (P0418E08.29), mRNA. REP_ORG=O. sativa
	OsAffx.26070.3.S1_x_at	12.7	3.3	2.4	38.7	2.8	1.2	2.9	4.7	1.4	160.5	236.2	115	39.5	70.3	80.3	24.8	7.6	6.4	170.6	34.6	10.4	69	250	17	4.14729	12.6203	Orphans	LOC_Os08g30040 | LOC_Os03g21660 | LOC_Os04g19640	transposon protein, putative, unclassified	tigr:9632.m01786 TID=OsAffx.26070.3 CNT=1 FEA=mRNA TIER=ConsEnd STK=0 NOTE=sequence(s) not in UniGene DEF=hypothetical protein REP_ORG=O. sativa
	OsAffx.25860.3.S1_at	59.3	4.1	1.6	9	2.7	8.5	1.9	20.7	5.9	83.3	181.2	143.5	22.5	2.5	38	111.8	19.1	2.5	43.3	24.6	175.8	89.9	12.5	183	2.4199	7.08826	Orphans	LOC_Os02g31850	transposon protein, putative, unclassified	tigr:9630.m03010 TID=OsAffx.25860.3 CNT=1 FEA=mRNA TIER=ConsEnd STK=0 NOTE=sequence(s) not in UniGene DEF=FAR1 family, putative REP_ORG=O. sativa
	OsAffx.21462.1.S1_at	6.9	21.7	13.9	6	7.3	6.2	9.4	9.7	9.7	561.8	518.6	571.7	13.8	13.4	51.9	12.9	313	19.8	51.6	45.7	127.6	50.1	426.1	115.7	25.8894	110.367	PHD	LOC_Os07g49290	DNA binding protein, putative, expressed	tigr:9635.m04985 TID=OsAffx.21462.1 CNT=3 FEA=mRNA TIER=ConsEnd STK=0 NOTE=sequence(s) not in UniGene DEF=acetyltransferase, GNAT family, putative REP_ORG=O. sativa
	Os.18324.1.S1_at	803.8	807.8	754.3	976.4	1058.1	1236.2	1144.5	1240.8	1191	2993.3	3305.5	3280	1345.9	1418.8	1763.2	1730.1	1548.6	1746.9	921.5	450.4	586.5	828.2	1122.6	972.3	2.64346	11.54	PHD	LOC_Os07g07690	DNA binding protein, putative, expressed	gb:AK107434.1 DB_XREF=gi:32992643 TID=Os.18324.1 CNT=8 FEA=FLmRNA TIER=FL STK=0 UG=Os.18324 UG_TITLE=(japonica cultivar-group) cDNA clone:002-128-A10, full insert sequence DEF=Oryza sativa (japonica cultivar-group) cDNA clone:002-128-A10, full insert sequence. FL=gb:AK107434.1 REP_ORG=O. sativa
	Os.47321.1.S1_at	851.1	701.9	614.7	996.8	881.8	909.8	1192.3	1251.9	1160.4	4742.5	4018	3992.7	3939.4	3969.6	3237	3274.4	3723.9	3438.7	2653.2	2485.3	2939.1	1846	2018.7	1842.3	3.20952	13.9558	SET	LOC_Os02g47900	SET domain protein SDG117, putative, expressed	gb:AK108743.1 DB_XREF=gi:32993952 TID=Os.47321.1 CNT=5 FEA=FLmRNA TIER=FL STK=1 UG=Os.47321 UG_TITLE=(japonica cultivar-group) cDNA clone:002-150-E07, full insert sequence DEF=Oryza sativa (japonica cultivar-group) cDNA clone:002-150-E07, full insert sequence. FL=gb:AK108743.1 REP_ORG=O. sativa
	Os.44812.1.S1_at	339.6	313.7	340.9	480.6	448.6	510.4	568.2	653.6	711.8	1635.2	1821.6	1711.9	2072.5	2096.8	2243.2	176.7	357.7	298	447.7	74.4	139.9	43.9	619.8	45.6	2.94577	11.3944	SET	LOC_Os06g03676	nuclear protein SET, putative, expressed	gb:AK122004.1 DB_XREF=gi:37991627 TID=Os.44812.1 CNT=4 FEA=FLmRNA TIER=FL STK=1 UG=Os.44812 UG_TITLE=(japonica cultivar-group) hypothetical protein (Gene), mRNA DEF=Oryza sativa (japonica cultivar-group) cDNA clone:J033110L01, full insert sequence. FL=gb:AK122004.1 REP_ORG=O. sativa
	Os.25567.1.S1_at	953.8	925.6	870.9	807.3	870.2	930.3	543.7	417.6	504.2	2472	2397.5	2289.1	2153.1	1798.1	1817.6	1460.4	1544.6	1426.7	1225.3	947.7	1834.4	1551.2	1812.8	1697.3	2.51363	7.83644	SET	LOC_Os01g46700	SET domain containing protein, expressed	gb:AK062870.1 DB_XREF=gi:32972888 TID=Os.25567.1 CNT=5 FEA=FLmRNA TIER=FL STK=1 UG=Os.25567 UG_TITLE=(japonica cultivar-group) cDNA clone:001-108-C05, full insert sequence DEF=Oryza sativa (japonica cultivar-group) cDNA clone:001-108-C05, full insert sequence. FL=gb:AK062870.1 REP_ORG=O. sativa
	Os.53850.1.S1_at	643.8	796.7	743.7	35.6	70.4	5.2	445	477.3	490.4	1702.3	1970.9	1984.1	1450	1641.2	1552.3	1355.4	1647	1458.5	1120.9	1148.5	1616	1799.1	1978.4	1544.5	2.47383	5.10117	SET	LOC_Os02g40770	pre-SET motif family protein, expressed	gb:AK100391.1 DB_XREF=gi:32985600 TID=Os.53850.1 CNT=2 FEA=FLmRNA TIER=FL STK=1 UG=Os.53850 UG_TITLE=(japonica cultivar-group) cDNA clone:J023086A12, full insert sequence DEF=Oryza sativa (japonica cultivar-group) cDNA clone:J023086A12, full insert sequence. FL=gb:AK100391.1 REP_ORG=O. sativa
	OsAffx.12476.1.S1_at	7	6.1	4.3	4.9	7.1	1.1	3.8	4.5	2.4	182.6	269.9	254.7	2.7	7.4	20.3	8.3	8.3	51.3	25	23.4	9.6	18.5	20	6.7	35.8732	124.719	SNF2	LOC_Os02g43460	helicase conserved C-terminal domain containing protein	tigr:9630.m04181 TID=OsAffx.12476.1 CNT=1 FEA=mRNA TIER=ConsEnd STK=0 NOTE=sequence(s) not in UniGene DEF=Similar to gene_id:K7M2.11 REP_ORG=O. sativa
	OsAffx.23930.1.S1_at	16.8	5.1	4.9	6.3	8.4	9.2	5.5	17.7	3	142.9	67.7	133.5	9.2	4.6	90.2	68.8	6.2	3.7	25.3	104	14.1	153	14.5	49	7.54237	23.6873	SNF2	LOC_Os01g65850	CHD3-type chromatin remodeling factor PICKLE, putative	tigr:9629.m06530 TID=OsAffx.23930.1 CNT=2 FEA=mRNA TIER=ConsEnd STK=0 NOTE=sequence(s) not in UniGene DEF=SNF2 family N-terminal domain, putative REP_ORG=O. sativa
	Os.35247.1.S1_at	82.4	33.7	63.2	479.7	547.7	564.7	1114.9	1188	1223.5	3745.9	5030	4626.5	2143.7	2229.1	2923.5	188.6	331.8	304.3	64.4	45	31.5	36	34.5	28.3	3.78136	8.29934	SNF2	LOC_Os05g32610	helicase conserved C-terminal domain containing protein, expressed	gb:AK068327.1 DB_XREF=gi:32978345 TID=Os.35247.1 CNT=3 FEA=FLmRNA TIER=FL STK=1 UG=Os.35247 UG_TITLE=(japonica cultivar-group) cDNA clone:J013136J21, full insert sequence DEF=Oryza sativa (japonica cultivar-group) cDNA clone:J013136J21, full insert sequence. FL=gb:AK068327.1 REP_ORG=O. sativa
	Os.32330.1.S1_at	1004.3	885.2	1003.5	3588.4	3387.9	3090	4146.7	3816	4036	9467.5	8359.6	8582.2	6317.8	6580.9	6257.4	5906.1	6191.2	5300.2	4790.4	6240.6	5771.8	5239.2	6332.3	6035.1	2.06965	4.16843	SNF2	LOC_Os01g27040	chromatin remodelling complex ATPase chain, putative, expressed	gb:AK105265.1 DB_XREF=gi:32990474 TID=Os.32330.1 CNT=1 FEA=FLmRNA TIER=FL STK=1 UG=Os.32330 UG_TITLE=(japonica cultivar-group) putative DNA-dependent ATPase (P0560B06.13), mRNA DEF=Oryza sativa (japonica cultivar-group) cDNA clone:001-115-D05, full insert sequence. FL=gb:AK105265.1 REP_ORG=O. sativa
	OsAffx.28181.1.S1_at	81.7	32.6	85.1	64.8	67	82.1	297	279.7	304.4	859.7	782.5	606.8	275.3	194.4	333.2	158.9	134.4	132.5	268.5	177.8	204.2	52.7	198	212.9	2.57063	5.6193	TAZ	LOC_Os06g49130	TAZ zinc finger family protein, expressed	tigr:9634.m04784 TID=OsAffx.28181.1 CNT=1 FEA=mRNA TIER=ConsEnd STK=0 NOTE=sequence(s) not in UniGene DEF=TAZ zinc finger, putative REP_ORG=O. sativa
	OsAffx.6482.1.S1_at	23.8	25.3	20.2	23.4	54	30	12.4	18.8	21.7	555.4	756.3	658.5	80.9	18.9	119.1	50.2	76.5	172.6	83.1	46.4	40.2	77.7	131.3	63.2	12.1944	54.0092	TCP	LOC_Os09g34950	auxin-induced basic helix-loop-helix transcription factor, putative, expressed	tigr:9637.m02976 TID=OsAffx.6482.1 CNT=1 FEA=mRNA TIER=ConsEnd STK=0 NOTE=sequence(s) not in UniGene DEF=TCP family transcription factor, putative REP_ORG=O. sativa
	OsAffx.6482.1.S1_x_at	17.8	13.4	11.7	48.4	19.5	17.4	35.4	16.9	36.3	367.1	534.1	385.8	200.4	179.8	97.1	96.2	79.1	110.1	63.2	66.1	54.5	174.7	35.7	198.1	7.97107	28.4533	TCP	LOC_Os09g34950	auxin-induced basic helix-loop-helix transcription factor, putative, expressed	tigr:9637.m02976 TID=OsAffx.6482.1 CNT=1 FEA=mRNA TIER=ConsEnd STK=0 NOTE=sequence(s) not in UniGene DEF=TCP family transcription factor, putative REP_ORG=O. sativa
	Os.53641.1.S1_at	1.7	10.7	4.8	5.3	19.3	12.4	34.1	1.4	2.5	200.1	137	172	10.2	2.5	49.4	13.7	42.4	19.1	27.6	6.2	6.7	80.7	36.6	5.2	5.04399	15.0736	WRKY	LOC_Os04g46060	OsWRKY36 - Superfamily of rice TFs having WRKY and zinc finger domains, expressed	gb:AK073695.1 DB_XREF=gi:32983718 TID=Os.53641.1 CNT=1 FEA=FLmRNA TIER=FL STK=1 UG=Os.53641 UG_TITLE=(japonica cultivar-group) cDNA clone:J033063J05, full insert sequence DEF=Oryza sativa (japonica cultivar-group) cDNA clone:J033063J05, full insert sequence. FL=gb:AK073695.1 REP_ORG=O. sativa

## Sheet: Additional file 7b
	Additional file 7b. Pollen-preferential transcripts involving phytohormones and their expression patterns.
Cluster No.	Probe Set ID	Leaf-1	Leaf-2	Leaf-3	Root-1	Root-2	Root-3	Callus-1	Callus-2	Callus-3	UNM-1	UNM-2	UNM-3	BCP-1	BCP-2	BCP-3	TCP-1	TCP-2	TCP-3	MPG-1	MPG-2	MPG-3	GPG-1	GPG-2	GPG-3	Ratio(Pollen/others)	Z-score	Annotation	locus ID (from TIGR)	Description (from TIGR)	Descriptions (from Affymetrix)
c0
	OsAffx.17454.1.A1_at	28.4	57.2	15.4	12.2	56.9	58.2	45.9	47.8	42.8	12.7	12.8	32.5	67.7	90.9	39.9	104.5	156.2	108.3	92.2	260.2	248.1	305.9	49.9	716.3	5.25601	14.9334	auxin	LOC_Os08g41290	AIR12, putative, expressed	tigr:9636.m04191 TID=OsAffx.17454.1 CNT=1 FEA=mRNA TIER=ConsEnd STK=0 NOTE=sequence(s) not in UniGene DEF=expressed protein REP_ORG=O. sativa
	OsAffx.14257.1.A1_at	5.1	5.6	2.6	4.3	5.7	2.1	4.4	13.3	7.3	7.9	4.7	5.2	10.7	5.3	6.8	16.5	26.1	10.4	37.8	40.7	18.7	88.2	35.5	63.5	4.77444	17.5757	auxin	LOC_Os04g43740	OsSAUR18 - Auxin-responsive SAUR gene family member, expressed	tigr:9632.m04194 TID=OsAffx.14257.1 CNT=1 FEA=mRNA TIER=ConsEnd STK=0 NOTE=sequence(s) not in UniGene DEF=Auxin responsive protein, putative REP_ORG=O. sativa
	Os.49703.1.S1_at	31.1	27.1	4.6	3.1	16.3	17.7	2.3	31.6	33	10.4	53	23.5	68.2	54.7	43.2	94.6	10.9	28	31.5	124.3	9.9	145.8	262.1	35.5	4.41818	9.9346	auxin	LOC_Os06g20879	expressed protein	gb:AK101779.1 DB_XREF=gi:32986988 TID=Os.49703.1 CNT=3 FEA=FLmRNA TIER=FL STK=1 UG=Os.49703 UG_TITLE=(japonica cultivar-group) cDNA clone:J033064O20, full insert sequence DEF=Oryza sativa (japonica cultivar-group) cDNA clone:J033064O20, full insert sequence. FL=gb:AK101779.1 REP_ORG=O. sativa
	OsAffx.23985.1.S1_at	55.9	40.5	71	108.9	63.4	19.9	24.6	31.5	12.2	41.9	9.2	62.9	66.4	19.2	8.6	43	39	5.2	87.2	117.3	199.9	358.4	84.9	243.1	2.23232	6.39414	auxin	LOC_Os01g70050	OsSAUR3 - Auxin-responsive SAUR gene family member	tigr:9629.m06917 TID=OsAffx.23985.1 CNT=1 FEA=mRNA TIER=ConsEnd STK=0 NOTE=sequence(s) not in UniGene DEF=Auxin responsive protein, putative REP_ORG=O. sativa
	OsAffx.10685.1.S1_x_at	9.4	3.6	18.9	3.4	4.2	5.5	4.2	8.3	3.2	8.2	50.4	3.8	58.4	4.4	1.6	185.9	107.9	14.3	63.8	24.6	37.4	42.8	294	130.1	6.8836	24.3469	BR	LOC_Os01g21960	BRASSINOSTEROID INSENSITIVE 1-associated receptor kinase 1 precursor, putative, expressed	gb:NM_183789.1 DB_XREF=gi:34894705 GEN=P0426D06.19 TID=OsAffx.10685.1 CNT=1 FEA=mRNA TIER=ConsEnd STK=0 NOTE=sequence(s) not in UniGene DEF=Oryza sativa (japonica cultivar-group) P0426D06.19 (P0426D06.19), mRNA. REP_ORG=O. sativa
	OsAffx.24133.2.S1_at	19.9	2.2	20.3	2.6	3.9	22.5	13.2	34.5	47.5	5.8	2.8	44.5	70.9	38.5	34.1	38.5	12.1	51.1	13.9	92.3	101	125.1	60.2	125.6	2.63368	6.95689	BR	LOC_Os02g06620	brassinosteroid LRR receptor kinase precursor, putative	tigr:9630.m00595 TID=OsAffx.24133.2 CNT=1 FEA=mRNA TIER=ConsEnd STK=0 NOTE=sequence(s) not in UniGene DEF=Leucine Rich Repeat, putative REP_ORG=O. sativa
	OsAffx.31247.1.S1_at	98.7	59.1	70.1	41.6	20.8	12.2	31.9	30.5	19.6	58	9.3	57.9	17.3	57	6.9	200.7	6.9	8	58.9	168.8	20.7	50.8	229.7	452.6	2.32725	6.62836	BR	LOC_Os11g31550	BRASSINOSTEROID INSENSITIVE 1-associated receptor kinase 1 precursor, putative, expressed	tigr:9639.m02865 TID=OsAffx.31247.1 CNT=1 FEA=mRNA TIER=ConsEnd STK=0 NOTE=sequence(s) not in UniGene DEF=Leucine Rich Repeat, putative REP_ORG=O. sativa
	OsAffx.14808.1.S1_at	10.2	17	7.2	5.3	57.1	6.6	13.6	31.1	3.2	9.1	6.6	7.2	9.4	8.8	8.9	20.4	28.5	24.9	148.2	55.2	52.6	292.9	29.2	622.5	5.1296	15.9539	Cytokinin	LOC_Os05g24660	cytokinin synthase, putative, expressed	tigr:9633.m02204 TID=OsAffx.14808.1 CNT=1 FEA=mRNA TIER=ConsEnd STK=0 NOTE=sequence(s) not in UniGene DEF=tRNA isopentenyl transferase-like protein REP_ORG=O. sativa
	Os.45859.2.S1_at	3.7	3.2	1.6	7.2	0.9	12.5	2.7	1.1	2	7	13.4	3.9	20	13.6	20.1	11.7	9.7	28	21.7	114	9.7	26.3	171.3	29.8	2.384	6.91089	etylene			gb:NM_183479.1 DB_XREF=gi:34894085 GEN=P0005A05.8 TID=Os.45859.2 CNT=1 FEA=mRNA TIER=ConsEnd STK=0 UG=Os.45859 UG_TITLE=(japonica cultivar-group) P0005A05.8 (P0005A05.8), mRNA DEF=Oryza sativa (japonica cultivar-group) P0005A05.8 (P0005A05.8), mRNA. REP_ORG=O. sativa
	OsAffx.26643.2.S1_at	80.6	34.6	8.2	5.8	4.2	10.8	7.2	38.1	19.2	20.2	48.7	2.4	7.8	6.8	16	36	20	39.5	81.3	51.7	266.9	493.4	40.9	310	3.84615	11.5172	JA	LOC_Os04g57070	jasmonate O-methyltransferase, putative	tigr:9632.m05567 TID=OsAffx.26643.2 CNT=1 FEA=mRNA TIER=ConsEnd STK=0 NOTE=sequence(s) not in UniGene DEF=Similar to S-adenosyl-L-methionine:salicylic acid carboxyl methyltransferase-like protein REP_ORG=O. sativa
	OsAffx.19252.1.S1_at	23.8	3	12.4	2.8	5.8	31.2	18.7	8.7	2.9	8.9	5	7.4	36.6	10.8	12.4	22.7	11.6	10.6	49.6	50.2	17.5	37.8	106.1	67.1	2.15064	5.32983	JA	LOC_Os11g39420	jacalin-like lectin domain containing protein, expressed	tigr:9639.m03597 TID=OsAffx.19252.1 CNT=1 FEA=mRNA TIER=ConsEnd STK=0 NOTE=sequence(s) not in UniGene DEF=Jacalin-like lectin domain, putative REP_ORG=O. sativa
	Os.7036.1.S1_at	2.7	24.6	3.7	2.8	20	7.6	6.9	3.6	7.8	124.7	146.6	122	18.1	8.8	41.8	75.2	7.8	24.5	69.7	100.3	100.6	409.7	74.8	47	5.06911	14.5466	AUXIN	LOC_Os03g11370	auxin response factor 23, putative, expressed	gb:AK070861.1 DB_XREF=gi:32980884 TID=Os.7036.1 CNT=2 FEA=FLmRNA TIER=FL STK=1 UG=Os.7036 UG_TITLE=(japonica cultivar-group) cDNA clone:J023073O05, full insert sequence DEF=Oryza sativa (japonica cultivar-group) cDNA clone:J023073O05, full insert sequence. FL=gb:AK070861.1 REP_ORG=O. sativa
	OsAffx.15562.1.S1_at	23	28.3	29.6	4.5	19.6	9.4	16.9	20.7	1.9	64.5	2.9	1.3	10.5	1.6	6.1	86.9	15.3	30.9	414.6	6.5	18	253.3	347.1	143.8	8.55743	23.847	AUXIN			tigr:9634.m02249 TID=OsAffx.15562.1 CNT=1 FEA=mRNA TIER=ConsEnd STK=0 NOTE=sequence(s) not in UniGene DEF=hypothetical protein REP_ORG=O. sativa
	OsAffx.22446.1.S1_at	13.3	12.3	30.2	32.8	70.1	31	32.6	53.3	8.3	24.7	15.8	68.3	111	24.4	36.2	260.2	40.2	28.6	421.7	332.7	34.7	493	608.9	106.7	7.03281	23.0435	AUXIN			gb:NM_186606.1 DB_XREF=gi:34900297 GEN=B1130E10.11 TID=OsAffx.22446.1 CNT=1 FEA=mRNA TIER=ConsEnd STK=0 NOTE=sequence(s) not in UniGene DEF=Oryza sativa (japonica cultivar-group) B1130E10.11 (B1130E10.11), mRNA. REP_ORG=O. sativa
	Os.52078.1.S1_at	196.9	207.4	235.8	447.6	441.6	494.2	717	498.1	722.7	1256.4	1248.9	1507.3	2336	2733.7	2954	3156.3	3224.3	4566.4	2368.9	2326.7	3595.2	4155.5	3967.2	4778.5	5.74997	18.6375	AUXIN	LOC_Os03g07310 | LOC_Os03g07300	axi 1 protein, putative, expressed	gb:AK107189.1 DB_XREF=gi:32992398 TID=Os.52078.1 CNT=2 FEA=FLmRNA TIER=FL STK=1 UG=Os.52078 UG_TITLE=(japonica cultivar-group) cDNA clone:002-124-H12, full insert sequence DEF=Oryza sativa (japonica cultivar-group) cDNA clone:002-124-H12, full insert sequence. FL=gb:AK107189.1 REP_ORG=O. sativa
	Os.57374.1.S1_at	21.4	2.6	2.6	4.7	5.6	17.6	6.8	4.9	9	4.2	1.2	3.8	23.3	94.1	16	62.6	25	2.7	38.8	41.9	5.9	282.5	94.9	121.4	5.6729	16.9081	AUXIN			gb:AK111403.1 DB_XREF=gi:32996612 TID=Os.57374.1 CNT=1 FEA=FLmRNA TIER=FL STK=1 UG=Os.57374 UG_TITLE=(japonica cultivar-group) cDNA clone:002-182-E05, full insert sequence DEF=Oryza sativa (japonica cultivar-group) cDNA clone:002-182-E05, full insert sequence. FL=gb:AK111403.1 REP_ORG=O. sativa
	Os.56373.1.S1_at	116.2	12	89.2	63.2	40.8	71.2	122.6	78.8	131.2	111.1	107.8	14.8	146.5	106.3	13.9	323.3	205.4	96.6	398.4	407.4	587.7	726	617.1	799.5	5.53354	16.4269	AUXIN	LOC_Os12g40774	expressed protein	gb:AK109945.1 DB_XREF=gi:32995154 TID=Os.56373.1 CNT=1 FEA=FLmRNA TIER=FL STK=1 UG=Os.56373 UG_TITLE=(japonica cultivar-group) cDNA clone:002-155-E05, full insert sequence DEF=Oryza sativa (japonica cultivar-group) cDNA clone:002-155-E05, full insert sequence. FL=gb:AK109945.1 REP_ORG=O. sativa
	OsAffx.6505.1.A1_s_at	55.8	58.8	58.8	44.1	64.4	83.9	48	92.4	65.4	189.5	95.7	111.8	74.7	146.4	150.8	39.1	142.1	151.2	91.6	464.8	204.2	410.1	528.9	321.6	4.43831	22.0537	AUXIN	LOC_Os09g37446 | LOC_Os09g37440	expressed protein	tigr:9637.m03175 TID=OsAffx.6505.1 CNT=1 FEA=mRNA TIER=ConsEnd STK=0 NOTE=sequence(s) not in UniGene DEF=auxin-induced SAUR-like protein REP_ORG=O. sativa
	Os.51408.1.S1_at	53.5	61.2	45.9	59.3	48.5	46.6	29	48.9	31.6	15.5	55.6	27.1	118	115.1	6	133.1	59.7	5.1	67.8	337.5	62.4	197.1	502.4	26.3	3.22059	13.6634	AUXIN	LOC_Os09g37490	OsSAUR54 - Auxin-responsive SAUR gene family member, expressed	gb:AK062728.1 DB_XREF=gi:32972746 TID=Os.51408.1 CNT=1 FEA=FLmRNA TIER=FL STK=1 UG=Os.51408 UG_TITLE=(japonica cultivar-group) cDNA clone:001-106-E02, full insert sequence DEF=Oryza sativa (japonica cultivar-group) cDNA clone:001-106-E02, full insert sequence. FL=gb:AK062728.1 REP_ORG=O. sativa
	OsAffx.10250.1.S1_at	62.7	32.6	52.1	3.9	32.8	38.2	9.7	10.2	36.6	49.6	44.1	87.3	99.5	17.6	84.9	44.5	222.9	120.8	62.2	207.8	58.9	142.7	375.9	81.9	2.27592	5.6215	AUXIN	LOC_Os01g01580	expressed protein	gb:NM_183478.1 DB_XREF=gi:34894083 GEN=P0436E04.26 TID=OsAffx.10250.1 CNT=2 FEA=mRNA TIER=ConsEnd STK=0 NOTE=sequence(s) not in UniGene DEF=Oryza sativa (japonica cultivar-group) P0436E04.26 (P0436E04.26), mRNA. REP_ORG=O. sativa
	OsAffx.5324.1.S1_x_at	151.7	83.8	87.2	52.9	57	49.6	27.7	79.4	82.6	10.7	32.2	15	17.9	10.3	10.9	12.6	14.6	20.7	92.6	43.3	151.4	373.5	515.5	277.9	2.4621	8.50374	Cytokinin	LOC_Os07g13940	cytokinin-N-glucosyltransferase 1, putative, expressed	tigr:9635.m01377 TID=OsAffx.5324.1 CNT=2 FEA=mRNA TIER=ConsEnd STK=0 NOTE=sequence(s) not in UniGene DEF=hypothetical protein REP_ORG=O. sativa
	OsAffx.4013.1.A1_at	7.7	10.3	18.5	19.6	18.1	8	7.4	12.2	10.8	10.6	13.3	4.5	24.5	12.6	7.9	51.8	47.5	21.5	78.7	42.6	42.4	145.3	176.4	50.7	7.41327	26.9038	Ethylene	LOC_Os04g38400	ETHYLENE-INSENSITIVE3-like 4 protein, putative, expressed	tigr:9632.m03623 TID=OsAffx.4013.1 CNT=1 FEA=mRNA TIER=ConsEnd STK=0 NOTE=sequence(s) not in UniGene DEF=ethylene-insensitive3-like 4 protein., putative REP_ORG=O. sativa
	Os.51726.1.S1_at	88.8	3.7	46.3	3.1	29.9	7.1	37.2	3.9	5.9	37.7	74.1	37	55	77.9	38.7	322.5	11.6	42.7	324.6	73	126.5	637.2	525.8	51.2	5.92117	17.2238	Ethylene	LOC_Os10g41000	retrotransposon protein, putative, unclassified, expressed	gb:AK063546.1 DB_XREF=gi:32973564 TID=Os.51726.1 CNT=1 FEA=FLmRNA TIER=FL STK=1 UG=Os.51726 UG_TITLE=(japonica cultivar-group) cDNA clone:001-117-D03, full insert sequence DEF=Oryza sativa (japonica cultivar-group) cDNA clone:001-117-D03, full insert sequence. FL=gb:AK063546.1 REP_ORG=O. sativa
	Os.9042.1.S1_at	3243.8	3835.2	3697.8	5265.5	5088.1	5181	4094.2	5330.6	5054.5	6181.8	9447.6	7759.9	9972.7	15079.7	11536.2	13038.1	17104.1	16357	15644.6	16351.6	24105.2	28601.1	29194.4	27566.3	5.36546	29.8199	Ethylene	LOC_Os03g60530	ras-related protein ARA-3, putative, expressed	gb:AY576526.1 DB_XREF=gi:46326982 GEN=SGP TID=Os.9042.1 CNT=24 FEA=FLmRNA TIER=FL STK=4 UG=Os.9042 DEF=Oryza sativa (japonica cultivar-group) ethylene-responsive small GTP-binding protein (SGP) mRNA, complete cds. PROD=ethylene-responsive small GTP-binding protein FL=gb:AY579410.1 gb:AK112029.1 gb:AY576526.1 gb:AK111912.1 REP_ORG=O. sativa
	Os.45859.2.S1_x_at	12.8	8.1	22.3	39.8	9	9.4	10.3	9.9	3.8	11.6	5.9	6.1	9.3	10.4	9.2	42.3	20	7.1	35.2	55.4	70.2	177.5	298.2	20.9	4.4598	14.9985	Ethylene			gb:NM_183479.1 DB_XREF=gi:34894085 GEN=P0005A05.8 TID=Os.45859.2 CNT=1 FEA=mRNA TIER=ConsEnd STK=0 UG=Os.45859 UG_TITLE=(japonica cultivar-group) P0005A05.8 (P0005A05.8), mRNA DEF=Oryza sativa (japonica cultivar-group) P0005A05.8 (P0005A05.8), mRNA. REP_ORG=O. sativa
	OsAffx.20066.1.S1_at	65.7	5.8	12.1	32.4	7	3.8	2.9	2.3	3.4	15.4	16	5.4	15.3	20.7	12.5	16.5	12.4	38.8	217.2	40.2	219.5	95.6	410	222.6	3.38813	9.78701	Ethylene	LOC_Os12g41040	transposon protein, putative, CACTA, En/Spm sub-class	tigr:9640.m04015 TID=OsAffx.20066.1 CNT=1 FEA=mRNA TIER=ConsEnd STK=0 NOTE=sequence(s) not in UniGene DEF=hypothetical protein REP_ORG=O. sativa
	OsAffx.14175.1.S1_at	72.5	17.4	51.1	65.1	90.9	73.9	14	83.6	58.9	212.5	43.1	26	84.3	203	99.7	232.1	211.8	148.4	813.4	289.5	163.3	482.3	959.8	598.7	6.58636	19.9206	GA	LOC_Os04g37440	conserved hypothetical protein	tigr:9632.m03517 TID=OsAffx.14175.1 CNT=1 FEA=mRNA TIER=ConsEnd STK=0 NOTE=sequence(s) not in UniGene DEF=hypothetical protein REP_ORG=O. sativa
	OsAffx.23722.5.S1_s_at	16.3	15.4	18.7	30.9	9.2	20.2	9.5	96	17.3	112	49.3	89	42.3	60.2	62.3	75.1	146.7	128.9	244.1	107.6	109.5	358.3	297.7	116.3	3.10104	10.0516	GA	LOC_Os01g22920	gibberellin 2-beta-dioxygenase, putative	tigr:9629.m02205 TID=OsAffx.23722.5 CNT=1 FEA=mRNA TIER=ConsEnd STK=0 NOTE=sequence(s) not in UniGene DEF=hypothetical protein REP_ORG=O. sativa
	OsAffx.23722.5.S1_at	6.1	37.7	18.6	3.2	26.8	27	10.4	49.1	16.2	4.1	15.8	6.9	4.1	63	29.9	36.3	29	4.6	37.6	26.1	20.7	344.8	112.9	113.5	2.31161	6.09779	GA	LOC_Os01g22920	gibberellin 2-beta-dioxygenase, putative	tigr:9629.m02205 TID=OsAffx.23722.5 CNT=1 FEA=mRNA TIER=ConsEnd STK=0 NOTE=sequence(s) not in UniGene DEF=hypothetical protein REP_ORG=O. sativa
	OsAffx.14453.1.S1_at	8.7	9.5	4.2	3.8	5.8	13.1	3.1	8.6	5.8	22.7	6.6	13.3	16	18.2	9.9	32.3	42.6	6.1	154.2	102.4	85.2	328.7	436.9	609.6	33.3511	131.853	JA	LOC_Os04g57080	jasmonate O-methyltransferase, putative	tigr:9632.m05568 TID=OsAffx.14453.1 CNT=1 FEA=mRNA TIER=ConsEnd STK=0 NOTE=sequence(s) not in UniGene DEF=S-adenosyl-L-methionine:salicylic acid carboxyl methyltransferase-like protein REP_ORG=O. sativa
	OsAffx.27738.1.S1_at	7.3	4.8	4	6.1	4.1	3.9	2.4	5	4.5	11.8	4.1	3	19	5.8	3.6	9.5	8.9	4.2	30	29.9	24	193.3	63.6	44.6	8.71233	42.1471	JA	LOC_Os06g20770	jasmonate O-methyltransferase, putative, expressed	tigr:9634.m02029 TID=OsAffx.27738.1 CNT=1 FEA=mRNA TIER=ConsEnd STK=0 NOTE=sequence(s) not in UniGene DEF=floral nectary-specific protein REP_ORG=O. sativa
c1
	OsAffx.18799.1.S1_at	19.1	5.2	1.1	29.1	9.7	23.6	26.7	6.5	15.9	97	14.9	41.8	15.9	69.2	26.3	88.6	131.8	62.5	79	209	142.7	44.3	372.8	38.2	4.90378	12.6197	auxin	LOC_Os11g11430 | LOC_Os11g11420	OsIAA29 - Auxin-responsive Aux/IAA gene family member, expressed	tigr:9639.m01086 TID=OsAffx.18799.1 CNT=2 FEA=mRNA TIER=ConsEnd STK=0 NOTE=sequence(s) not in UniGene DEF=auxin-induced protein IAA18 (imported) - Arabidopsis thaliana (fragment) REP_ORG=O. sativa
	Os.50785.1.S1_at	67.2	40.3	5.3	27.7	41.3	60.8	4	5.5	53.7	65	35.3	11.4	4.7	6.7	58.8	15.3	22.8	15.7	481.1	55.4	312.8	208.1	56.5	410.9	4.65476	11.2925	auxin	LOC_Os09g37500	OsSAUR55 - Auxin-responsive SAUR gene family member, expressed	gb:AK058556.1 DB_XREF=gi:32968574 TID=Os.50785.1 CNT=1 FEA=FLmRNA TIER=FL STK=1 UG=Os.50785 UG_TITLE=(japonica cultivar-group) cDNA clone:001-017-D04, full insert sequence DEF=Oryza sativa (japonica cultivar-group) cDNA clone:001-017-D04, full insert sequence. FL=gb:AK058556.1 REP_ORG=O. sativa
	OsAffx.14257.1.S1_at	96.9	119.4	82.6	110.6	153.7	111.2	305.7	303.6	185.3	246	174.2	51	175.7	47.5	125.2	355.6	215.5	281.3	317.5	1082	470.4	857.6	316.9	1201.8	2.80536	8.094	auxin	LOC_Os04g43740	OsSAUR18 - Auxin-responsive SAUR gene family member, expressed	tigr:9632.m04194 TID=OsAffx.14257.1 CNT=1 FEA=mRNA TIER=ConsEnd STK=0 NOTE=sequence(s) not in UniGene DEF=Auxin responsive protein, putative REP_ORG=O. sativa
	OsAffx.24424.1.S1_at	75.7	42.5	25.9	4.4	8.2	81.2	47.4	23.6	47.3	90.1	49.7	46.8	84.8	57.2	9.8	16.8	149.2	57.1	15	164.2	347	226.5	21.3	269.1	2.78941	6.92364	auxin	LOC_Os02g25830	auxin response factor 31, putative	tigr:9630.m02426 TID=OsAffx.24424.1 CNT=1 FEA=mRNA TIER=ConsEnd STK=0 NOTE=sequence(s) not in UniGene DEF=hypothetical protein REP_ORG=O. sativa
	OsAffx.30167.1.S1_at	15.8	13.6	2.5	3.5	3.7	2.9	2.2	3	3.9	90.3	4	3.3	9.5	6.2	7.4	12.9	9.6	6.4	21.3	49.5	40.6	56.2	20.6	19.5	2.56962	6.7503	auxin	LOC_Os09g37380	OsSAUR42 - Auxin-responsive SAUR gene family member	tigr:9637.m03168 TID=OsAffx.30167.1 CNT=1 FEA=mRNA TIER=ConsEnd STK=0 NOTE=sequence(s) not in UniGene DEF=auxin-induced SAUR-like protein REP_ORG=O. sativa
	OsAffx.19105.1.S1_at	6.5	4.2	2.3	2.6	2.4	3.6	4.1	2	6.1	5.9	4.5	3.6	4.1	4.7	2.4	8.3	6.6	8.9	46.9	19.5	138.7	36.1	78.9	34.5	7.21538	26.1709	BR	LOC_Os11g31560	BRASSINOSTEROID INSENSITIVE 1-associated receptor kinase 1 precursor, putative	tigr:9639.m02866 TID=OsAffx.19105.1 CNT=1 FEA=mRNA TIER=ConsEnd STK=0 NOTE=sequence(s) not in UniGene DEF=Leucine Rich Repeat, putative REP_ORG=O. sativa
	OsAffx.24124.1.S1_at	26.9	7.5	22.5	1.9	18.2	18.5	6.9	59.5	20.5	66.7	22.3	26.3	52.6	27.8	54	39.5	42.3	19.3	179.9	44.1	205.7	60.3	376.6	33.6	3.02353	9.46691	BR	LOC_Os02g06280	brassinosteroid LRR receptor kinase precursor, putative	tigr:9630.m00557 TID=OsAffx.24124.1 CNT=1 FEA=mRNA TIER=ConsEnd STK=0 NOTE=sequence(s) not in UniGene DEF=Similar to receptor-like protein kinase REP_ORG=O. sativa
	OsAffx.2198.4.S1_at	2.2	2.3	0.7	1.5	1.8	1.3	1.9	2.1	2.1	14.7	4.8	2	5.3	3.6	1.9	47.1	24.6	6.6	54.5	23.4	33.6	8.1	71.6	44.2	19.2174	82.0437	Cytokinin	LOC_Os03g11350	cytokinin-O-glucosyltransferase 3, putative, expressed	tigr:9631.m01050 TID=OsAffx.2198.4 CNT=1 FEA=mRNA TIER=ConsEnd STK=0 NOTE=sequence(s) not in UniGene DEF=anthocyanin 3-glucosyltransferase REP_ORG=O. sativa
	OsAffx.18466.1.S1_at	32.8	51.5	20.6	8.2	65.9	146.5	14.7	9.7	55.1	32.9	15.4	76.4	31.9	17.7	9.7	251.5	173.9	87.8	224.5	481.8	306.8	384.5	367.6	220.7	2.50922	7.41415	Cytokinin	LOC_Os10g30570	cytokinin-O-glucosyltransferase 2, putative, expressed	tigr:9638.m02626 TID=OsAffx.18466.1 CNT=2 FEA=mRNA TIER=ConsEnd STK=0 NOTE=sequence(s) not in UniGene DEF=hypothetical protein REP_ORG=O. sativa
	Os.23290.2.S1_x_at	135	206.7	199.3	41.2	39.9	175.1	98.3	107.3	51	29.2	12.3	9.3	18.4	16.8	17.7	138.2	154.7	133.8	352.9	351.9	538.7	846.2	245	487	2.35607	5.59183	etylene	LOC_Os10g40960	flavonol synthase/flavanone 3-hydroxylase, putative, expressed	gb:NM_197724.1 DB_XREF=gi:37536807 TID=Os.23290.2 CNT=1 FEA=mRNA TIER=ConsEnd STK=0 UG=Os.23290 DEF=Oryza sativa (japonica cultivar-group) putative ethylene-forming enzyme (OSJNBa0042H09.23), mRNA. PROD=putative ethylene-forming enzyme REP_ORG=O. sativa
	OsAffx.30879.1.S1_at	31.7	12.6	60.7	23.1	46.6	66.3	11.5	22.4	18.4	111.2	34.7	106.2	44	94.3	12.1	83.2	265.6	38	118.4	322	613.6	126.8	874.6	388.3	5.85671	17.3485	IAA	LOC_Os11g08340	indole-3-acetic acid-amido synthetase GH3.12, putative	tigr:9639.m00783 TID=OsAffx.30879.1 CNT=1 FEA=mRNA TIER=ConsEnd STK=0 NOTE=sequence(s) not in UniGene DEF=AF071527 GH3-like protein REP_ORG=O. sativa
	OsAffx.28370.1.S1_x_at	41	29.8	151.6	146	104	180.5	59.1	41.9	52.3	73	166.2	143.8	196.6	218.6	173.3	109.3	329.4	335.4	178.9	673.8	429.2	379.7	193.4	684	2.37784	5.95394	IAA	LOC_Os09g34270	indole-3-acetate beta-glucosyltransferase, putative	tigr:9637.m02958 TID=OsAffx.28370.1 CNT=1 FEA=mRNA TIER=ConsEnd STK=0 NOTE=sequence(s) not in UniGene DEF=UDP-glucoronosyl and UDP-glucosyl transferase, putative REP_ORG=O. sativa
	OsAffx.4892.1.S1_at	21.8	34.2	17.2	34.5	25	18.6	3.6	38.7	1.4	42.9	4.2	4.2	22.4	11.9	26	111	14.8	20.9	12.8	56.1	281.1	25	270.5	132.4	3.42119	8.4021	JA	LOC_Os06g21020	jasmonate O-methyltransferase, putative	tigr:9634.m02054 TID=OsAffx.4892.1 CNT=1 FEA=mRNA TIER=ConsEnd STK=0 NOTE=sequence(s) not in UniGene DEF=SAM dependent carboxyl methyltransferase REP_ORG=O. sativa
	OsAffx.27559.2.S1_x_at	216.5	255.7	277.3	158.7	109.8	116.9	205.1	131.6	107.2	287.3	79.7	31.8	95.1	176	117.3	46.1	204.4	54.6	644.3	701.7	363.1	403.5	706.3	868.3	2.54706	8.14603	GA	LOC_Os06g10900	DELLA protein RGL3, putative	tigr:9634.m01062 TID=OsAffx.27559.2 CNT=1 FEA=mRNA TIER=ConsEnd STK=0 NOTE=sequence(s) not in UniGene DEF=hypothetical protein REP_ORG=O. sativa
	Os.56272.1.S1_at	87.2	55.7	62	6.4	73.8	54	50	77.8	50.5	130.9	74.3	89.1	149.3	96.1	79.2	208.7	213.5	168.5	765.2	684.2	204.9	494.1	418	314	7.84633	26.9941	AUXIN	LOC_Os03g42430	B3 DNA binding domain containing protein, expressed	gb:AK109729.1 DB_XREF=gi:32994938 TID=Os.56272.1 CNT=1 FEA=FLmRNA TIER=FL STK=1 UG=Os.56272 UG_TITLE=(japonica cultivar-group) cDNA clone:002-146-B11, full insert sequence DEF=Oryza sativa (japonica cultivar-group) cDNA clone:002-146-B11, full insert sequence. FL=gb:AK109729.1 REP_ORG=O. sativa
	OsAffx.26536.1.S1_at	63	25.4	22.6	18.7	5	65.7	66.5	12.5	27.8	58.4	66	77.4	67.2	35.7	14.7	121.6	45	21.7	438.4	367.5	83.8	273	420.2	275	5.52632	13.7805	AUXIN	LOC_Os04g49230	RAV transcription factor, putative, expressed	tigr:9632.m04777 TID=OsAffx.26536.1 CNT=1 FEA=mRNA TIER=ConsEnd STK=0 NOTE=sequence(s) not in UniGene DEF=DNA-binding protein RAV2, putative REP_ORG=O. sativa
	Os.26512.1.S1_at	1.4	1.4	1	39.7	42.9	32.5	0.7	4.5	23.9	43	41	28.2	7.5	4.6	3	27.5	34.2	3.8	283.7	223.6	233.6	43.1	259.6	359.7	6.05128	13.3958	AUXIN	LOC_Os03g58350	OsIAA14 - Auxin-responsive Aux/IAA gene family member, expressed	gb:AK059619.1 DB_XREF=gi:32969637 TID=Os.26512.1 CNT=4 FEA=FLmRNA TIER=FL STK=1 UG=Os.26512 UG_TITLE=(japonica cultivar-group) putative auxin-induced protein (OSJNBa0094F01.9), mRNA DEF=Oryza sativa (japonica cultivar-group) cDNA clone:001-030-G11, full insert sequence. FL=gb:AK059619.1 REP_ORG=O. sativa
	Os.8928.1.S1_at	945.6	1303.5	1103.1	810.7	741.8	966.8	1014.6	805.6	965	308.6	294.7	283.3	152.3	175.8	155	1205.8	1525.4	1533.3	3336.7	4724.5	2749.7	5961.9	3324.4	2738.7	2.5598	13.8433	AUXIN	LOC_Os05g48590	OsIAA19 - Auxin-responsive Aux/IAA gene family member, expressed	gb:AK106181.1 DB_XREF=gi:32991390 TID=Os.8928.1 CNT=21 FEA=FLmRNA TIER=FL STK=0 UG=Os.8928 UG_TITLE=(japonica cultivar-group) cDNA clone:006-206-E12, full insert sequence DEF=Oryza sativa (japonica cultivar-group) cDNA clone:001-208-D03, full insert sequence. FL=gb:AK109363.2 gb:AK099253.1 gb:AK106181.1 gb:AK061439.1 gb:AK104018.1 REP_ORG=O. sativa
	OsAffx.24685.1.S1_at	8.5	5.7	13.6	7.1	5.4	3.8	15.7	9	4.4	17.1	6.7	10.2	17.2	31.8	19.3	581.1	281.7	636.3	1758.6	1342.9	1594.9	1914.7	1423.4	1967.8	121.955	463.776	AUXIN	LOC_Os02g42280	UDP-glycosyltransferase/ transferase, transferring glycosyl groups, putative, expressed	tigr:9630.m04046 TID=OsAffx.24685.1 CNT=1 FEA=mRNA TIER=ConsEnd STK=0 NOTE=sequence(s) not in UniGene DEF=UDP-glucoronosyl and UDP-glucosyl transferase REP_ORG=O. sativa
	Os.18003.1.S1_s_at	63.2	40.5	61.3	123.5	108.4	275.2	240.2	228.3	207.1	183.5	130.1	202	465.2	672.7	840.7	1616.6	4121.5	2285.8	2547.5	3858.9	3999.2	4656.5	3241.2	4362.4	15.8517	47.4612	AUXIN	LOC_Os02g49460	auxin-independent growth promoter, putative, expressed	gb:CB096858 DB_XREF=gi:27921050 DB_XREF=AF53-Rpf_09_I04_T7_006.ab1 CLONE=C0003268 TID=Os.18003.1 CNT=3 FEA=EST TIER=ConsEnd STK=0 UG=Os.18003 UG_TITLE=Transcribed sequence with weak similarity to protein pir:T51403 (A.thaliana) T51403 hypothetical protein F14F8_120 - Arabidopsis thaliana REP_ORG=O. sativa
	Os.51000.1.S1_at	442.2	387.3	398.9	322.5	303.6	352.9	496.5	559.5	498.7	356.4	396.9	365.1	710.8	625.2	795.4	2709.9	2684	2823.6	10133.4	8165.7	8362.9	9304.1	7777.5	7967.5	14.9471	90.9581	AUXIN			gb:AK060084.1 DB_XREF=gi:32970102 TID=Os.51000.1 CNT=1 FEA=FLmRNA TIER=FL STK=1 UG=Os.51000 UG_TITLE=(japonica cultivar-group) cDNA clone:006-306-F01, full insert sequence DEF=Oryza sativa (japonica cultivar-group) cDNA clone:006-306-F01, full insert sequence. FL=gb:AK060084.1 REP_ORG=O. sativa
	Os.48933.1.S1_at	152.8	161.8	152.5	679.9	697.8	449.9	8.1	3.8	2.2	402.1	371.5	451	1571.2	1344.5	1302.5	4546.7	5109.6	4899.4	8140.6	8168.7	9679.7	8913.8	9790.3	9069.6	12.9974	31.3509	AUXIN	LOC_Os05g37880	axi 1 like protein, putative, expressed	gb:AK071872.1 DB_XREF=gi:32981895 TID=Os.48933.1 CNT=2 FEA=FLmRNA TIER=FL STK=1 UG=Os.48933 UG_TITLE=(japonica cultivar-group) cDNA clone:J023123J10, full insert sequence DEF=Oryza sativa (japonica cultivar-group) cDNA clone:J023123J10, full insert sequence. FL=gb:AK071872.1 REP_ORG=O. sativa
	OsAffx.12565.1.S1_at	5.6	4.3	21.9	129.3	131.5	237.7	219.5	377.4	210.6	183.3	235.4	293.9	641.3	867.4	724	1896.2	2038.3	2396	3999.4	3290.4	4623.6	4727	3955.9	4706.2	12.4701	36.1511	AUXIN	LOC_Os02g49460	auxin-independent growth promoter, putative, expressed	tigr:9630.m04842 TID=OsAffx.12565.1 CNT=1 FEA=mRNA TIER=ConsEnd STK=0 NOTE=sequence(s) not in UniGene DEF=Plant protein family, putative REP_ORG=O. sativa
	Os.18003.1.S1_at	112.5	71.9	158.1	417	450.3	653.8	412.6	590.1	666.7	686	595.4	702.6	1471.2	1328.6	2033.7	3531.1	3276.2	4467.4	6883.7	6351.1	8437.5	5799.9	6980.3	9454.3	10.4699	28.6498	AUXIN	LOC_Os02g49460	auxin-independent growth promoter, putative, expressed	gb:CB096858 DB_XREF=gi:27921050 DB_XREF=AF53-Rpf_09_I04_T7_006.ab1 CLONE=C0003268 TID=Os.18003.1 CNT=3 FEA=EST TIER=ConsEnd STK=0 UG=Os.18003 UG_TITLE=Transcribed sequence with weak similarity to protein pir:T51403 (A.thaliana) T51403 hypothetical protein F14F8_120 - Arabidopsis thaliana REP_ORG=O. sativa
	Os.38316.1.S1_at	196.1	156.1	123.5	256.6	253.2	215.2	106.9	195.1	166.3	339.3	314.6	335.7	167.2	122.6	109.6	354.5	640.4	457	2924.2	1274.7	1613.5	2525.9	1303.4	2411.1	9.39634	42.4609	AUXIN	LOC_Os01g62200	expressed protein	gb:AK068926.1 DB_XREF=gi:32978950 TID=Os.38316.1 CNT=3 FEA=FLmRNA TIER=FL STK=1 UG=Os.38316 UG_TITLE=(japonica cultivar-group) P0031D11.20 (P0031D11.20), mRNA DEF=Oryza sativa (japonica cultivar-group) cDNA clone:J013170N02, full insert sequence. FL=gb:AK068926.1 REP_ORG=O. sativa
	OsAffx.27456.1.A1_at	20	25	58.7	56	93.8	49.1	37	38.4	46.8	220.7	148.2	137.5	184.9	253.6	111.2	305	382.4	114.5	1032.7	700	296.6	850.3	895.2	493.9	9.06503	36.8527	AUXIN	LOC_Os06g04590	OsSAUR24 - Auxin-responsive SAUR gene family member, expressed	tigr:9634.m00375 TID=OsAffx.27456.1 CNT=1 FEA=mRNA TIER=ConsEnd STK=0 NOTE=sequence(s) not in UniGene DEF=hypothetical protein REP_ORG=O. sativa
	OsAffx.5660.1.S1_at	35.9	6.2	3.6	52.3	63.2	71.4	72.9	116	55	50.9	129.2	97.4	301.3	316.4	338.4	400.8	679.9	371	755.7	879.5	1309.3	1018.8	1285.8	836.9	8.78276	27.6877	AUXIN	LOC_Os07g47490	indole-3-acetic acid-amido synthetase GH3.11, putative, expressed	tigr:9635.m04787 TID=OsAffx.5660.1 CNT=1 FEA=mRNA TIER=ConsEnd STK=0 NOTE=sequence(s) not in UniGene DEF=GH3 auxin-responsive promoter REP_ORG=O. sativa
	OsAffx.10250.2.S1_x_at	38.5	29.8	152.6	140.4	62.3	173.2	136.7	135.9	79.6	232.4	75	215.1	568	521.1	497.7	1125.2	897.3	769.1	1402	1360.9	1057.9	1377.2	1010.6	1426.1	7.9515	23.8884	AUXIN			gb:NM_186367.1 DB_XREF=gi:34899819 GEN=OJ1092_A07.19 TID=OsAffx.10250.2 CNT=1 FEA=mRNA TIER=ConsEnd STK=0 NOTE=sequence(s) not in UniGene DEF=Oryza sativa (japonica cultivar-group) OJ1092_A07.19 (OJ1092_A07.19), mRNA. REP_ORG=O. sativa
	OsAffx.30170.1.S1_at	10.8	8.3	3.6	8	6.9	15	3.5	5.2	3.9	5.7	8	24.1	34.4	3.6	4.1	11.4	35.8	60.8	97.4	345.4	27.3	66.3	475	38.9	6.49333	23.5482	AUXIN			tigr:9637.m03176 TID=OsAffx.30170.1 CNT=1 FEA=mRNA TIER=ConsEnd STK=0 NOTE=sequence(s) not in UniGene DEF=hypothetical protein REP_ORG=O. sativa
	OsAffx.13539.1.S1_at	74.6	95.5	95.6	68.7	88	99.5	92.1	86.3	64.7	71.7	78.8	131	179.2	96.7	163.6	153.9	457.2	200.6	414.8	352.5	514.9	576.5	550.4	609.9	5.79397	38.858	AUXIN	LOC_Os03g58260	indole-3-glycerol phosphate lyase, chloroplast precursor, putative, expressed	tigr:9631.m05727 TID=OsAffx.13539.1 CNT=1 FEA=mRNA TIER=ConsEnd STK=0 NOTE=sequence(s) not in UniGene DEF=putative indole-3-glycerol phosphate lyase REP_ORG=O. sativa
	OsAffx.30120.1.S1_at	5.6	2.4	3.1	19.8	42.6	2.3	4.4	30.2	1.8	29.7	5.1	29.7	24.4	81.1	41.6	20.1	49.5	17.2	265.5	13.9	103.5	213.6	228.4	10.8	5.01408	13.4287	AUXIN			tigr:9637.m02849 TID=OsAffx.30120.1 CNT=1 FEA=mRNA TIER=ConsEnd STK=0 NOTE=sequence(s) not in UniGene DEF=Ribosomal protein L32, putative REP_ORG=O. sativa
	Os.52078.2.S1_at	97.5	28.1	47.9	47.1	15.8	22.7	50.9	15.1	25	42.7	24.1	50.1	146.5	13.8	29.5	56.7	24.5	102.3	179.1	633.5	282.8	674.3	135.3	434.5	4.45641	15.2287	AUXIN			gb:AK064675.1 DB_XREF=gi:32974693 TID=Os.52078.2 CNT=2 FEA=FLmRNA TIER=FL STK=1 UG=Os.52078 UG_TITLE=(japonica cultivar-group) cDNA clone:002-124-H12, full insert sequence DEF=Oryza sativa (japonica cultivar-group) cDNA clone:002-115-F02, full insert sequence. FL=gb:AK064675.1 REP_ORG=O. sativa
	Os.10124.3.S1_x_at	2429	2403.3	2389.1	1752	1702.5	3565	2180	2420.3	2113.2	1183.6	1407.6	1214.7	1170	1199	1345.2	4754.7	4368.6	4841.2	11032.2	12212.4	11450.2	15352.2	15668.2	13828.4	4.30637	24.0332	AUXIN	LOC_Os07g26490	protein binding protein, putative, expressed	gb:NM_187038.1 DB_XREF=gi:34901161 GEN=P0030H06.9 TID=Os.10124.3 CNT=1 FEA=mRNA TIER=ConsEnd STK=0 UG=Os.10124 UG_TITLE=(japonica cultivar-group) contains ESTs AU055804(S20063),AU055998(S20213),AU055803(S20063) similar to ankyrin homolog (P0030H06.9), mRNA DEF=Oryza sativa (japonica cultivar-group) contains ESTs AU055804(S20063),AU055998(S20213),AU055803(S20063) similar to ankyrin homolog (P0030H…
	OsAffx.11889.1.S1_x_at	125.1	74	107.5	87.1	97	48.1	100.4	89.6	71.6	108.4	113.8	35.9	122.7	32.7	65.9	511.3	206.3	20.6	387.3	698.8	527.5	735.9	203.2	381.2	4.21663	19.5065	AUXIN	LOC_Os02g04590	auxin-independent growth promoter, putative	tigr:9630.m00372 TID=OsAffx.11889.1 CNT=1 FEA=mRNA TIER=ConsEnd STK=0 NOTE=sequence(s) not in UniGene DEF=hypothetical protein REP_ORG=O. sativa
	OsAffx.11889.1.S1_at	132.5	88.6	30.3	85.4	111.5	12.9	126.7	54.7	15.8	64.7	42.6	8.5	24.8	67.4	75.2	520.2	239.9	136.2	416.8	821.8	70.3	436.8	371.3	442.2	3.2966	7.80968	AUXIN	LOC_Os02g04590	auxin-independent growth promoter, putative	tigr:9630.m00372 TID=OsAffx.11889.1 CNT=1 FEA=mRNA TIER=ConsEnd STK=0 NOTE=sequence(s) not in UniGene DEF=hypothetical protein REP_ORG=O. sativa
	Os.15215.1.S1_at	636.5	752.1	635.4	304.5	354.7	282.2	932.8	834.5	747.6	1138.2	1189.7	1121.4	1059.3	1154.8	1099.6	773.9	888.3	870.6	1790	3305.9	2632.2	2388.7	2289	2494.1	2.82183	8.42827	AUXIN	LOC_Os09g31280	cysteine-type peptidase, putative, expressed	gb:AK070222.1 DB_XREF=gi:32980246 TID=Os.15215.1 CNT=5 FEA=FLmRNA TIER=FL STK=1 UG=Os.15215 UG_TITLE=(japonica cultivar-group) cDNA clone:J023041O13, full insert sequence DEF=Oryza sativa (japonica cultivar-group) cDNA clone:J023041O13, full insert sequence. FL=gb:AK070222.1 REP_ORG=O. sativa
	OsAffx.18799.1.S1_s_at	56.9	40.3	76.2	10.8	41.8	64.5	9.8	11.5	9.2	38	60	45.6	45.7	11	56.2	129.9	109.2	71.8	300.1	23.2	33.1	177.1	33.6	202.8	2.32415	5.36671	AUXIN	LOC_Os11g11430	OsIAA29 - Auxin-responsive Aux/IAA gene family member, expressed	tigr:9639.m01086 TID=OsAffx.18799.1 CNT=2 FEA=mRNA TIER=ConsEnd STK=0 NOTE=sequence(s) not in UniGene DEF=auxin-induced protein IAA18 (imported) - Arabidopsis thaliana (fragment) REP_ORG=O. sativa
	Os.18923.1.S1_a_at	1951.7	1945.8	2115.3	859.4	768	1304.8	1545.2	1502.9	1479	1123.5	1236.2	1111.5	1117.7	1316.9	1010	2619	2397.8	2719.2	5506	6349.6	6528.6	9160.8	8682.1	7300.1	4.10443	15.2839	Ethylene	LOC_Os09g31400	ethylene-insensitive3-like protein, putative, expressed	gb:AK065473.1 DB_XREF=gi:32975491 TID=Os.18923.1 CNT=5 FEA=FLmRNA TIER=FL STK=1 UG=Os.18923 UG_TITLE=(japonica cultivar-group) cDNA clone:J013047J08, full insert sequence DEF=Oryza sativa (japonica cultivar-group) cDNA clone:J013021L24, full insert sequence. FL=gb:AK065473.1 REP_ORG=O. sativa
	OsAffx.24599.1.A1_at	28	14.4	16.3	5.8	8.3	4.1	7	10.7	7.2	19.5	5.7	19.6	13.6	25.9	13.8	31.9	19.6	20.8	102.5	113.7	31.7	46.9	102.3	75.4	3.66071	12.2924	Ethylene	LOC_Os02g36510	ETHYLENE-INSENSITIVE3-like 4 protein, putative, expressed	tigr:9630.m03486 TID=OsAffx.24599.1 CNT=1 FEA=mRNA TIER=ConsEnd STK=0 NOTE=sequence(s) not in UniGene DEF=Similar to gene_id:MQN23.3 REP_ORG=O. sativa
	OsAffx.4013.1.S1_at	8.9	9.9	4.4	8.5	6.2	4.5	15.4	17.2	9.3	8.5	8.2	6.9	12.8	11.2	6.1	23.9	22.8	11.8	61.8	60.1	28.4	63	48.6	34.2	3.49419	11.4376	Ethylene	LOC_Os04g38400	ETHYLENE-INSENSITIVE3-like 4 protein, putative, expressed	tigr:9632.m03623 TID=OsAffx.4013.1 CNT=1 FEA=mRNA TIER=ConsEnd STK=0 NOTE=sequence(s) not in UniGene DEF=ethylene-insensitive3-like 4 protein., putative REP_ORG=O. sativa
	OsAffx.3268.1.S1_x_at	39.6	47.2	28.3	106.4	83.8	78.8	12.9	42.8	49.8	106.7	86.5	30.9	167.5	117.3	111.8	3254.3	3079.2	3818.6	12667.9	13992.3	13763.3	9730.2	13640.6	11105.7	129.354	463.651	Ethylene	LOC_Os03g18360	ethylene-overproduction protein 1, putative, expressed	tigr:9631.m01807 TID=OsAffx.3268.1 CNT=1 FEA=mRNA TIER=ConsEnd STK=0 NOTE=sequence(s) not in UniGene DEF=TPR Domain, putative REP_ORG=O. sativa
	Os.49834.1.S1_at	121.3	110.4	102.9	261.8	302.9	197.1	11.9	48.7	38.4	197.7	176.5	148	176.9	296.7	261.4	8879.5	7682.5	8482.2	21475.8	28905.4	26113.9	16310	20863.8	17341.9	86.2129	256.876	Ethylene	LOC_Os03g18360	ethylene-overproduction protein 1, putative, expressed	gb:AK111836.1 DB_XREF=gi:37988499 TID=Os.49834.1 CNT=1 FEA=FLmRNA TIER=FL STK=1 UG=Os.49834 UG_TITLE=(japonica cultivar-group) cDNA clone:J023139C14, full insert sequence DEF=Oryza sativa (japonica cultivar-group) cDNA clone:J023139C14, full insert sequence. FL=gb:AK111836.1 REP_ORG=O. sativa
	Os.53419.1.S1_at	183.8	73.8	90	86.6	79.5	88.4	341.3	333.5	347.7	615.8	643.4	715.1	536.7	689.2	617.6	11957	10096.2	13714.7	15550.9	15670.1	20502.4	15756.7	15390.3	16850.8	45.3169	124.956	Ethylene	LOC_Os02g43840	EREBP-4 like protein, putative, expressed	gb:AK072538.1 DB_XREF=gi:32982561 TID=Os.53419.1 CNT=1 FEA=FLmRNA TIER=FL STK=1 UG=Os.53419 UG_TITLE=(japonica cultivar-group) cDNA clone:J023132B16, full insert sequence DEF=Oryza sativa (japonica cultivar-group) cDNA clone:J023132B16, full insert sequence. FL=gb:AK072538.1 REP_ORG=O. sativa
	Os.51877.1.S1_x_at	175.4	98.5	112.8	150.6	105.7	112.3	159.1	148.2	147.2	201.9	107.9	127.4	281.9	159.8	259.3	563.9	829	717.1	2668.9	2160.3	2097.8	2826.1	2979	2833.2	16.1528	98.7491	Ethylene	LOC_Os10g41000	retrotransposon protein, putative, unclassified, expressed	gb:AK064149.1 DB_XREF=gi:32974167 TID=Os.51877.1 CNT=1 FEA=FLmRNA TIER=FL STK=1 UG=Os.51877 UG_TITLE=(japonica cultivar-group) cDNA clone:002-103-D01, full insert sequence DEF=Oryza sativa (japonica cultivar-group) cDNA clone:002-103-D01, full insert sequence. FL=gb:AK064149.1 REP_ORG=O. sativa
	Os.52326.1.S1_at	315	203.9	237.2	219.3	180.5	209.3	245.9	151.2	171.5	228.7	191.7	244.8	349.3	341.5	231.9	383.6	493.2	469.1	1545.5	1533.3	920.2	1111.9	1376	1693.7	4.86762	27.2156	Ethylene	LOC_Os10g40990	flavonol synthase/flavanone 3-hydroxylase, putative, expressed	gb:AK066405.1 DB_XREF=gi:32976423 TID=Os.52326.1 CNT=1 FEA=FLmRNA TIER=FL STK=1 UG=Os.52326 UG_TITLE=(japonica cultivar-group) cDNA clone:J013063G04, full insert sequence DEF=Oryza sativa (japonica cultivar-group) cDNA clone:J013063G04, full insert sequence. FL=gb:AK066405.1 REP_ORG=O. sativa
	OsAffx.25170.1.S1_at	2.4	1.6	25	1.9	1.8	2	4.3	3.2	1.3	4.6	2.9	1	4.1	2.6	1.1	6.8	11	1.6	107.6	104.7	169.6	21.7	252.3	15.2	4.304	13.489	Ethylene			tigr:9631.m02062 TID=OsAffx.25170.1 CNT=1 FEA=mRNA TIER=ConsEnd STK=0 NOTE=sequence(s) not in UniGene DEF=AY117216 putative membrane import protein REP_ORG=O. sativa
	OsAffx.29914.1.S1_at	52.2	109.4	61.5	6.3	13.8	10.1	44.8	58.3	14.9	35.1	10	18.8	19.7	92.7	31.7	16.5	94.2	63.9	60.5	362.7	278.3	366	332.5	109.3	3.03931	8.62717	Ethylene	LOC_Os09g18400	hypothetical protein	tigr:9637.m01585 TID=OsAffx.29914.1 CNT=1 FEA=mRNA TIER=ConsEnd STK=0 NOTE=sequence(s) not in UniGene DEF=hypothetical protein REP_ORG=O. sativa
	Os.38009.2.S1_x_at	7.7	43.7	91.9	42.5	19.7	44.9	20.9	45.9	21.4	89.8	21.4	34.7	46.7	55.1	27.3	141	114.3	9.4	268.4	237.2	9.3	287.5	250.3	151.3	2.72361	8.60434	Ethylene			gb:NM_188608.1 DB_XREF=gi:34904299 TID=Os.38009.2 CNT=1 FEA=mRNA TIER=ConsEnd STK=0 UG=Os.38009 UG_TITLE=(japonica cultivar-group) unnamed protein product (Gene), mRNA DEF=Oryza sativa (japonica cultivar-group) unnamed protein product (Gene), mRNA. REP_ORG=O. sativa
	Os.23290.2.S1_s_at	151.5	100.8	74	42.5	55	150.1	82.5	66.8	49.5	96.1	64.1	85.7	95.7	140	52.2	217.6	32	79.7	247.4	304.3	334.1	377.2	433.7	264.4	2.48977	7.1378	Ethylene	LOC_Os10g40960 | LOC_Os11g03510	flavonol synthase/flavanone 3-hydroxylase, putative, expressed	gb:NM_197724.1 DB_XREF=gi:37536807 TID=Os.23290.2 CNT=1 FEA=mRNA TIER=ConsEnd STK=0 UG=Os.23290 DEF=Oryza sativa (japonica cultivar-group) putative ethylene-forming enzyme (OSJNBa0042H09.23), mRNA. PROD=putative ethylene-forming enzyme REP_ORG=O. sativa
	OsAffx.5164.1.S1_at	132.8	57.8	89.9	96.9	138	139	120	69.4	79.4	216.4	87.7	213.3	172.2	117.1	105.2	264.1	121.7	136.3	1297.1	174.7	862.6	698.9	403.3	461.4	6.20576	24.6031	GA	LOC_Os06g51320 | LOC_Os06g51330	gibberellin-regulated protein 1 precursor, putative, expressed	tigr:9634.m04997 TID=OsAffx.5164.1 CNT=1 FEA=mRNA TIER=ConsEnd STK=0 NOTE=sequence(s) not in UniGene DEF=Similar to photosystem ii stabilityassembly factor hcf136, chloroplastprecursor REP_ORG=O. sativa
	OsAffx.26455.1.S1_at	54.4	56.5	42.6	6.2	11	16.7	7.4	26.2	41.2	12.1	85.5	46.8	6.5	4.9	8.3	121.9	217.2	110.1	404.7	415.3	197	634.3	502.6	148	8.89558	23.6564	Cytokinin	LOC_Os04g44230	cytokinin dehydrogenase 5 precursor, putative	tigr:9632.m04244 TID=OsAffx.26455.1 CNT=1 FEA=mRNA TIER=ConsEnd STK=0 NOTE=sequence(s) not in UniGene DEF=hypothetical protein REP_ORG=O. sativa
	Os.51327.1.S1_at	44.9	46.8	53.5	25.4	63.5	27.3	19.3	5.4	8	139.7	58.9	9.5	11.3	4.3	93.3	30.8	125.9	116.3	175.6	209.4	184.6	66.3	118.9	249.3	2.90709	7.42819	auxin			gb:AK062540.1 DB_XREF=gi:32972558 TID=Os.51327.1 CNT=1 FEA=FLmRNA TIER=FL STK=1 UG=Os.51327 UG_TITLE=(japonica cultivar-group) cDNA clone:001-104-G01, full insert sequence DEF=Oryza sativa (japonica cultivar-group) cDNA clone:001-104-G01, full insert sequence. FL=gb:AK062540.1 REP_ORG=O. sativa
c2
	OsAffx.30119.1.A1_at	9.4	14.8	11.7	13.6	5.8	5.1	17.2	14.1	11.4	7.8	8.8	15	117.6	12	12.3	39.3	40.1	8	45.8	30.4	78.7	34.2	24.2	20.4	2.66279	8.44089	auxin	LOC_Os09g32470	membrane protein, putative, expressed	tigr:9637.m02845 TID=OsAffx.30119.1 CNT=1 FEA=mRNA TIER=ConsEnd STK=0 NOTE=sequence(s) not in UniGene DEF=expressed protein REP_ORG=O. sativa
	Os.37204.1.S1_at	74.6	55.9	63.1	24.7	55.9	35.6	44.1	22.2	55.3	66.5	72.7	68.4	89.2	11.2	11.3	60.9	80.2	9.7	324.2	168.4	15	160.1	14.5	101.1	2.25737	6.82673	auxin	LOC_Os12g08820 | LOC_Os12g08830	auxin-independent growth promoter-like protein, putative, expressed	gb:AK060135.1 DB_XREF=gi:32970153 TID=Os.37204.1 CNT=10 FEA=FLmRNA TIER=FL STK=0 UG=Os.37204 UG_TITLE=(japonica cultivar-group) cDNA clone:006-309-D07, full insert sequence DEF=Oryza sativa (japonica cultivar-group) cDNA clone:006-309-D07, full insert sequence. FL=gb:AK060135.1 gb:AK058893.1 REP_ORG=O. sativa
	Os.54645.1.S1_at	40.2	44	67.3	4.7	23.7	8.7	21.6	11	26.5	67.6	63.1	73.5	51.1	24.5	67.1	79.9	16	21.5	300.8	426.7	378.1	195.2	148.3	264.4	5.61813	17.4924	Cytokinin	LOC_Os04g24850 | LOC_Os04g25800	cytokinin-O-glucosyltransferase 2, putative, expressed	gb:AK106366.1 DB_XREF=gi:32991575 TID=Os.54645.1 CNT=1 FEA=FLmRNA TIER=FL STK=1 UG=Os.54645 UG_TITLE=(japonica cultivar-group) cDNA clone:002-102-B11, full insert sequence DEF=Oryza sativa (japonica cultivar-group) cDNA clone:002-102-B11, full insert sequence. FL=gb:AK106366.1 REP_ORG=O. sativa
	Os.27224.1.S1_at	50.3	47.8	16.2	11.6	23.8	54.7	38.5	9.5	11	89	38.4	48.7	109.5	79.8	49.5	137.9	156.4	57.6	217.6	211.4	89.5	306.2	32.7	47.1	3.86472	9.81441	Cytokinin	LOC_Os08g35860	cytokinin dehydrogenase 7, putative, expressed	gb:AK109251.1 DB_XREF=gi:32994460 TID=Os.27224.1 CNT=2 FEA=FLmRNA TIER=FL STK=1 UG=Os.27224 UG_TITLE=(japonica cultivar-group) cDNA clone:002-156-H06, full insert sequence DEF=Oryza sativa (japonica cultivar-group) cDNA clone:002-156-H06, full insert sequence. FL=gb:AK109251.1 REP_ORG=O. sativa
	OsAffx.29442.1.S1_at	8.8	40.6	5	20.8	21.9	3.6	0.7	25.6	36.1	11.1	26.7	1.3	9.9	2.8	18.1	46.4	111.3	95.5	65.3	231.6	12.6	18.2	101.6	66.6	2.35222	5.34063	etylene			tigr:9636.m03086 TID=OsAffx.29442.1 CNT=1 FEA=mRNA TIER=ConsEnd STK=0 NOTE=sequence(s) not in UniGene DEF=translation elongation factor ts, putative REP_ORG=O. sativa
	OsAffx.31261.2.S1_at	28.2	1.5	6.6	5.5	6.3	7.2	6.9	4	1.5	44.8	2.1	4.5	9.9	6.5	23.7	157.4	6.7	17.4	39.9	178.8	92.5	40.7	12.8	12.2	3.28014	10.5459	JA	LOC_Os11g32210	jacalin-like lectin domain containing protein	tigr:9639.m02926 TID=OsAffx.31261.2 CNT=1 FEA=mRNA TIER=ConsEnd STK=0 NOTE=sequence(s) not in UniGene DEF=stripe rust resistance protein Yr10, putative REP_ORG=O. sativa
	OsAffx.14039.1.S1_s_at	8.1	20.3	40.1	23.7	32.9	5.9	35.4	41.1	4.6	6.3	7.5	3.7	17.2	2.9	2.9	66.8	18.4	3.7	30	177.2	123.5	15.4	43.9	31.1	3.00487	6.79634	JA	LOC_Os04g30040	jacalin-like lectin domain containing protein, expressed	tigr:9632.m02846 TID=OsAffx.14039.1 CNT=1 FEA=mRNA TIER=ConsEnd STK=0 NOTE=sequence(s) not in UniGene DEF=Jacalin-like lectin domain, putative REP_ORG=O. sativa
	Os.52964.1.S1_at	75.2	53.3	49.6	33.9	64.8	29.6	4.8	45.5	56.2	99.1	42.8	44.2	122.2	91	53.5	135.1	26.2	39.1	406	140.3	189.5	84.9	209	32.2	2.51995	6.87698	JA	LOC_Os06g13460	jasmonate O-methyltransferase, putative, expressed	gb:AK070156.1 DB_XREF=gi:32980180 TID=Os.52964.1 CNT=1 FEA=FLmRNA TIER=FL STK=1 UG=Os.52964 UG_TITLE=(japonica cultivar-group) cDNA clone:J023043D23, full insert sequence DEF=Oryza sativa (japonica cultivar-group) cDNA clone:J023043D23, full insert sequence. FL=gb:AK070156.1 REP_ORG=O. sativa
	Os.55723.1.S1_at	10.1	10.9	5.9	14.7	11.1	4.5	29.9	23.8	28.9	14.1	7.4	7.4	15.6	20.2	14.9	17.9	44.9	30.4	109.7	99.8	115.8	86.8	46.9	65.7	3.6689	9.79575	AUXIN	LOC_Os03g42430	B3 DNA binding domain containing protein, expressed	gb:AK108660.1 DB_XREF=gi:32993869 TID=Os.55723.1 CNT=1 FEA=FLmRNA TIER=FL STK=1 UG=Os.55723 UG_TITLE=(japonica cultivar-group) cDNA clone:002-148-F01, full insert sequence DEF=Oryza sativa (japonica cultivar-group) cDNA clone:002-148-F01, full insert sequence. FL=gb:AK108660.1 REP_ORG=O. sativa
	Os.18272.1.S1_x_at	456.3	481.5	471.2	175.8	160.2	155.7	20.3	48.1	33.4	545.8	489	596.1	159.1	109.9	139.2	29254.6	28678.3	29708.3	47722.8	57878.8	57616.8	31344.7	32870	30251.3	119.661	295.802	AUXIN	LOC_Os01g51060	IAA-amino acid hydrolase ILR1-like 4 precursor, putative, expressed	gb:AK105646.1 DB_XREF=gi:32990855 TID=Os.18272.1 CNT=6 FEA=FLmRNA TIER=FL STK=0 UG=Os.18272 UG_TITLE=(japonica cultivar-group) putative IAA-Ala hydrolase (P0510F09.4), mRNA DEF=Oryza sativa (japonica cultivar-group) cDNA clone:001-200-F07, full insert sequence. FL=gb:AK105646.1 REP_ORG=O. sativa
	OsAffx.25568.1.A1_at	57.1	38.8	58.1	12.3	16.7	23.1	6.8	19.9	7.5	34.5	10.8	101.3	36.8	14.1	86.8	323.5	242	75.7	826.2	674.9	332.8	169	573.9	322	11.6162	32.4723	AUXIN	LOC_Os03g45830	OsSAUR15 - Auxin-responsive SAUR gene family member	tigr:9631.m04440 TID=OsAffx.25568.1 CNT=1 FEA=mRNA TIER=ConsEnd STK=0 NOTE=sequence(s) not in UniGene DEF=putative auxin responsive protein REP_ORG=O. sativa
	Os.50601.1.S1_x_at	103.3	21.5	36.3	38.2	82.5	101.7	47.3	113.2	80.8	120.9	157.1	95.3	198.7	212.3	275.2	496.9	639.4	420	807	798.5	484.3	783.6	281.7	597.7	7.05389	21.4245	AUXIN	LOC_Os07g47490	indole-3-acetic acid-amido synthetase GH3.11, putative, expressed	gb:AK122014.1 DB_XREF=gi:37991637 TID=Os.50601.1 CNT=1 FEA=FLmRNA TIER=FL STK=1 UG=Os.50601 UG_TITLE=(japonica cultivar-group) cDNA clone:J013021C10, full insert sequence DEF=Oryza sativa (japonica cultivar-group) cDNA clone:J033111J15, full insert sequence. FL=gb:AK122014.1 REP_ORG=O. sativa
	Os.15499.1.S1_x_at	131.5	102.3	173.6	87.1	84.7	136.6	132	16.7	198.1	158.2	43.2	33.4	179.9	141.3	126.4	293.2	172.3	193.6	1286.7	1075.6	563.5	518.9	60.5	1188.5	5.42958	17.9349	AUXIN			gb:BM038469 DB_XREF=gi:16754090 DB_XREF=V002B10 CLONE=V002B10 TID=Os.15499.1 CNT=1 FEA=EST TIER=ConsEnd STK=1 UG=Os.15499 UG_TITLE=Transcribed sequence REP_ORG=O. sativa
	OsAffx.22124.2.S1_x_at	40.8	29.2	79.2	30.9	83.5	140.9	85.4	273.5	239.1	288.6	62.4	310.3	370.2	60.8	284.7	294.9	335.6	270.3	1324.1	1874.9	687.7	285.8	578.1	767.8	4.84132	13.5409	AUXIN	LOC_Os01g10970	nodulin-like protein, putative	gb:NM_188356.1 DB_XREF=gi:34903795 GEN=OSJNBa0016I09.11 TID=OsAffx.22124.2 CNT=1 FEA=mRNA TIER=ConsEnd STK=0 NOTE=sequence(s) not in UniGene DEF=Oryza sativa (japonica cultivar-group) OSJNBa0016I09.11 (OSJNBa0016I09.11), mRNA. REP_ORG=O. sativa
	Os.55663.1.S1_at	68.1	12.2	17.3	2.8	6.5	4.1	36.6	8.3	4.6	7.5	8.2	4	16.9	11.6	5.6	58.4	55.4	8	352.7	323.1	198.6	19.2	44	20.3	4.74449	14.1564	AUXIN	LOC_Os02g35820	retrotransposon protein, putative, unclassified, expressed	gb:AK108517.1 DB_XREF=gi:32993726 TID=Os.55663.1 CNT=1 FEA=FLmRNA TIER=FL STK=1 UG=Os.55663 UG_TITLE=(japonica cultivar-group) cDNA clone:002-144-A11, full insert sequence DEF=Oryza sativa (japonica cultivar-group) cDNA clone:002-144-A11, full insert sequence. FL=gb:AK108517.1 REP_ORG=O. sativa
	OsAffx.6505.1.S1_at	6.7	13	8.2	5.6	40.1	4.8	3.9	6.7	32.1	14.5	8.1	28.4	115.7	58.5	13.3	190.4	160.7	42.3	201.1	48.1	173.9	66.7	15.7	69.5	4.33666	12.1087	AUXIN	LOC_Os09g37446 | LOC_Os09g37440	expressed protein	tigr:9637.m03175 TID=OsAffx.6505.1 CNT=1 FEA=mRNA TIER=ConsEnd STK=0 NOTE=sequence(s) not in UniGene DEF=auxin-induced SAUR-like protein REP_ORG=O. sativa
	Os.34283.1.S1_at	10.7	46.3	17.3	11.7	11.4	30.5	37.8	14.4	3.9	55	2.9	31.4	32.7	70.4	7.8	21.9	6.4	36.5	103.4	340.3	189	81.9	36.4	37.8	4.08207	11.7574	AUXIN			gb:AK072125.1 DB_XREF=gi:32982148 TID=Os.34283.1 CNT=3 FEA=FLmRNA TIER=FL STK=1 UG=Os.34283 UG_TITLE=(japonica cultivar-group) unnamed protein product (Gene), mRNA DEF=Oryza sativa (japonica cultivar-group) cDNA clone:J013124I10, full insert sequence. FL=gb:AK072125.1 REP_ORG=O. sativa
	Os.53246.1.A1_at	123.8	93.1	46.8	27.1	35.9	114.9	84.7	127.3	80.4	68.6	105.1	147.9	264.8	111.8	220	37.4	283.7	170.5	421.7	462.7	248	301	289.3	45.1	3.31265	9.01409	AUXIN			gb:AK071560.1 DB_XREF=gi:32981583 TID=Os.53246.1 CNT=2 FEA=FLmRNA TIER=FL STK=1 UG=Os.53246 UG_TITLE=(japonica cultivar-group) cDNA clone:J023101E08, full insert sequence DEF=Oryza sativa (japonica cultivar-group) cDNA clone:J023101E08, full insert sequence. FL=gb:AK071560.1 REP_ORG=O. sativa
	Os.55040.1.S1_at	62.3	33.6	40.4	59.2	25.5	24.1	27	59.9	14.2	3.4	12.3	6	6.3	2.8	2.9	15.9	9.7	4.8	144.8	199.8	641.4	9.4	46.6	7.6	3.20706	8.98448	AUXIN	LOC_Os04g59120	mtN21 nodulin protein-like, putative, expressed	gb:AK107360.1 DB_XREF=gi:32992569 TID=Os.55040.1 CNT=1 FEA=FLmRNA TIER=FL STK=1 UG=Os.55040 UG_TITLE=(japonica cultivar-group) cDNA clone:002-127-A04, full insert sequence DEF=Oryza sativa (japonica cultivar-group) cDNA clone:002-127-A04, full insert sequence. FL=gb:AK107360.1 REP_ORG=O. sativa
	Os.34283.2.S1_x_at	90.6	47.1	49.6	67.4	51.6	54.7	58.1	60.3	38.8	39.1	61.6	39.4	12.5	11.5	49.7	21.8	14.2	47.4	259.9	328.8	106.7	53.2	55.6	129.9	2.86865	13.6225	AUXIN			gb:AK120515.1 DB_XREF=gi:37990138 TID=Os.34283.2 CNT=1 FEA=FLmRNA TIER=FL STK=1 UG=Os.34283 UG_TITLE=(japonica cultivar-group) unnamed protein product (Gene), mRNA DEF=Oryza sativa (japonica cultivar-group) cDNA clone:J013124A21, full insert sequence. FL=gb:AK120515.1 REP_ORG=O. sativa
	Os.52645.1.S2_at	152.1	119.1	104.1	61	91.5	74.4	34.9	37.9	48	106.1	54.6	62.2	103	18.6	41.2	54.2	20	49	389.7	469.9	244	74.4	232.8	272.3	2.56213	7.77618	AUXIN	LOC_Os06g17390	auxin-independent growth promoter, putative, expressed	gb:AK070550.1 DB_XREF=gi:32980574 TID=Os.52645.1 CNT=3 FEA=FLmRNA TIER=FL STK=1 UG=Os.52645 UG_TITLE=(japonica cultivar-group) cDNA clone:J023061C04, full insert sequence DEF=Oryza sativa (japonica cultivar-group) cDNA clone:J023061C04, full insert sequence. FL=gb:AK070550.1 gb:AK068496.1 REP_ORG=O. sativa
	Os.47342.1.S1_at	103.6	43.2	45.6	71.3	72.6	110	111	102.5	78.6	29.8	68.7	121.4	114.5	62	135.3	81.5	14.9	125.3	343.5	271.4	234.1	174.1	105.7	149.6	2.44505	7.18486	AUXIN	LOC_Os09g37446	expressed protein	gb:AK072378.1 DB_XREF=gi:32982401 TID=Os.47342.1 CNT=3 FEA=FLmRNA TIER=FL STK=2 UG=Os.47342 UG_TITLE=(japonica cultivar-group) cDNA clone:J023073C20, full insert sequence DEF=Oryza sativa (japonica cultivar-group) cDNA clone:J023073C20, full insert sequence. FL=gb:AK072378.1 REP_ORG=O. sativa
	OsAffx.16075.1.S1_x_at	210.6	190.7	180.4	83.6	32.9	136	31.5	184.2	101.1	86.1	45.3	37	65.3	29.5	116.9	424	86.1	203.2	1582	1116.4	537.2	442.6	270.6	548.5	5.30104	14.3858	BR	LOC_Os07g04130	protein kinase, putative, expressed	tigr:9635.m00339 TID=OsAffx.16075.1 CNT=1 FEA=mRNA TIER=ConsEnd STK=0 NOTE=sequence(s) not in UniGene DEF=hypothetical protein REP_ORG=O. sativa
	OsAffx.7303.1.S1_at	57.5	13.1	4.7	35.5	22.7	24	5.7	14.5	11.1	52.3	17	19.4	8.9	6.1	7.7	10.7	53.8	8.8	141.7	136.5	154.5	54.8	67.1	143.6	2.46435	7.18757	BR	LOC_Os11g35490	conserved hypothetical protein	tigr:9639.m03191 TID=OsAffx.7303.1 CNT=1 FEA=mRNA TIER=ConsEnd STK=0 NOTE=sequence(s) not in UniGene DEF=135818 AWJL218 protein REP_ORG=O. sativa
	Os.50856.1.S1_at	7.7	12	10	44.1	25.8	8.8	4	4.4	5.3	13.8	15	8.9	14.3	19.1	7.9	66.2	67.6	14.8	340.8	163.9	247.4	65.2	18.4	62	5.60998	17.6879	Cytokinin	LOC_Os09g03140	cytokinin-O-glucosyltransferase 2, putative, expressed	gb:AK059022.1 DB_XREF=gi:32969040 TID=Os.50856.1 CNT=1 FEA=FLmRNA TIER=FL STK=1 UG=Os.50856 UG_TITLE=(japonica cultivar-group) cDNA clone:001-021-B05, full insert sequence DEF=Oryza sativa (japonica cultivar-group) cDNA clone:001-021-B05, full insert sequence. FL=gb:AK059022.1 REP_ORG=O. sativa
	Os.46747.1.S1_at	4.5	2.7	20.4	12.4	21.4	11.5	1.3	7.5	15.1	40.9	25.9	30.5	16.4	2.4	27.7	17.3	48.7	6	59.9	243	121.7	12.5	12.9	181.5	5.68692	15.0892	Ethylene			gb:AK121948.1 DB_XREF=gi:37991571 TID=Os.46747.1 CNT=1 FEA=FLmRNA TIER=FL STK=1 UG=Os.46747 UG_TITLE=(japonica cultivar-group) cDNA clone:J033107J04, full insert sequence DEF=Oryza sativa (japonica cultivar-group) cDNA clone:J033107J04, full insert sequence. FL=gb:AK121948.1 REP_ORG=O. sativa
	OsAffx.13947.1.S1_at	27.7	7.6	47.3	7.2	12.7	6.5	24	40.2	36.2	17.8	4.5	6.5	19.6	17.3	15.2	41.9	16.7	21.6	133.1	119	57.1	40.3	32.6	79.6	2.51586	6.13474	Ethylene	LOC_Os04g24130	conserved hypothetical protein	tigr:9632.m02247 TID=OsAffx.13947.1 CNT=1 FEA=mRNA TIER=ConsEnd STK=0 NOTE=sequence(s) not in UniGene DEF=hypothetical protein REP_ORG=O. sativa
	OsAffx.30989.1.S1_at	57.7	62.2	65.3	4.7	35.8	37.6	51.3	50.3	48	7.7	47.5	41.4	71.7	16.5	34.1	218.6	135	9.3	514.5	566	48.4	114.1	74.1	215.5	7.87902	25.4965	JA	LOC_Os11g15310	jasmonate O-methyltransferase, putative	tigr:9639.m01420 TID=OsAffx.30989.1 CNT=1 FEA=mRNA TIER=ConsEnd STK=0 NOTE=sequence(s) not in UniGene DEF=Similar to S-adenosyl-L-methionine:salicylic acid carboxyl methyltransferase REP_ORG=O. sativa
c3
	Os.18207.1.A1_s_at	16.5	1.1	15.2	2.4	9.5	0.7	24.8	29.7	31.3	59.1	126.4	61.9	165.2	181.2	203	165.5	173.8	206.6	154.2	74.6	93.7	4.1	10.1	119.9	5.78914	13.8062	auxin	LOC_Os06g20879	expressed protein	gb:C98414 DB_XREF=gi:3761166 DB_XREF=C98414 CLONE=E0113_6Z TID=Os.18207.1 CNT=2 FEA=EST TIER=ConsEnd STK=0 UG=Os.18207 UG_TITLE=Transcribed sequences REP_ORG=O. sativa
	OsAffx.5104.1.S1_at	8.4	23.5	17.4	35.4	37.6	32.3	8.3	37.6	6.4	18.2	61.4	2.2	76.3	90.1	87	100.7	62.5	12.4	21	57.4	33.8	33.5	66.5	16.8	2.31383	4.83363	BR	LOC_Os06g44430	BRASSINOSTEROID INSENSITIVE 1-associated receptor kinase 1 precursor, putative	tigr:9634.m04302 TID=OsAffx.5104.1 CNT=1 FEA=mRNA TIER=ConsEnd STK=0 NOTE=sequence(s) not in UniGene DEF=AA586152 come from this gene. REP_ORG=O. sativa
	Os.2900.1.S1_at	68.8	21.5	88.9	8.8	105.6	104.3	36.7	8.2	5.2	124.9	43.4	113.9	202.3	368.1	234.5	93.8	39.3	109.2	92.8	31.9	89.6	58.6	245.1	39.3	2.22064	4.36199	IAA	LOC_Os03g55040	indole-3-acetate beta-glucosyltransferase, putative, expressed	gb:AK069049.1 DB_XREF=gi:32979073 TID=Os.2900.1 CNT=1 FEA=FLmRNA TIER=FL STK=1 UG=Os.2900 UG_TITLE=(japonica cultivar-group) cDNA clone:001-201-A10, full insert sequence DEF=Oryza sativa (japonica cultivar-group) cDNA clone:J023003I23, full insert sequence. FL=gb:AK069049.1 REP_ORG=O. sativa
	Os.53859.1.S1_at	36.3	60.7	5	9	67.8	37.3	15.7	3.9	27.2	172.7	259.9	199.3	814.3	976.1	999.6	267.8	307.7	254.1	150.8	241	298.4	68.4	170.6	402.5	14.3968	40.292	AUXIN	LOC_Os03g42290	B3 DNA binding domain containing protein, expressed	gb:AK100451.1 DB_XREF=gi:32985660 TID=Os.53859.1 CNT=1 FEA=FLmRNA TIER=FL STK=1 UG=Os.53859 UG_TITLE=(japonica cultivar-group) cDNA clone:J023090P20, full insert sequence DEF=Oryza sativa (japonica cultivar-group) cDNA clone:J023090P20, full insert sequence. FL=gb:AK100451.1 REP_ORG=O. sativa
	OsAffx.27390.1.S1_at	8.9	6.1	40.9	28.9	30.2	29.8	19.4	14.4	21	133.1	80.2	143.1	2075.8	2557	2531.9	458.3	540.8	555.2	153.3	164.2	150.4	259.8	432.1	351.4	61.9046	221.987	AUXIN	LOC_Os05g50140	auxin efflux carrier component 3b, putative, expressed	tigr:9633.m04715 TID=OsAffx.27390.1 CNT=1 FEA=mRNA TIER=ConsEnd STK=0 NOTE=sequence(s) not in UniGene DEF=Similar to auxin efflux carrier protein REP_ORG=O. sativa
	Os.51483.1.S1_at	69.4	75.8	78.4	59.9	57	40.9	56.7	109	73	209.6	157.2	152.9	1033.4	972.3	953.4	1842	1726.9	1839.8	106.3	286.5	417.6	433.6	588.1	627.7	16.8789	92.7189	AUXIN			gb:AK062925.1 DB_XREF=gi:32972943 TID=Os.51483.1 CNT=1 FEA=FLmRNA TIER=FL STK=1 UG=Os.51483 UG_TITLE=(japonica cultivar-group) cDNA clone:001-109-A01, full insert sequence DEF=Oryza sativa (japonica cultivar-group) cDNA clone:001-109-A01, full insert sequence. FL=gb:AK062925.1 REP_ORG=O. sativa
	Os.29093.1.S1_at	30.3	55.1	99.5	105.8	103	140.5	10.6	15.2	36.6	467.8	795.7	605.8	1841.1	2631.8	2278.1	254.7	123.6	262.4	54.9	18.2	261.5	18.5	13.2	44.6	16.2142	47.247	AUXIN	LOC_Os07g14600	IAA-amino acid hydrolase ILR1 precursor, putative, expressed	gb:AK110647.1 DB_XREF=gi:32995856 TID=Os.29093.1 CNT=2 FEA=FLmRNA TIER=FL STK=1 UG=Os.29093 UG_TITLE=(japonica cultivar-group) putative IAA amidohydrolase (P0021G06.15), mRNA DEF=Oryza sativa (japonica cultivar-group) cDNA clone:002-169-D08, full insert sequence. FL=gb:AK110647.1 REP_ORG=O. sativa
	Os.24780.1.A1_a_at	339.4	321.9	344.9	716.8	817	787.5	606.8	671.8	824.8	1880	1818.8	1860	2976.2	3138.8	3405.3	2780.3	2662.6	2883.2	276.9	447	387.3	688.8	851.2	683.2	3.80553	11.9213	AUXIN	LOC_Os06g47290	growth regulator like protein, putative, expressed	gb:AK072400.1 DB_XREF=gi:32982423 TID=Os.24780.1 CNT=5 FEA=FLmRNA TIER=FL STK=1 UG=Os.24780 UG_TITLE=(japonica cultivar-group) cDNA clone:J023078C17, full insert sequence DEF=Oryza sativa (japonica cultivar-group) cDNA clone:J023078C17, full insert sequence. FL=gb:AK072400.1 REP_ORG=O. sativa
	Os.6006.1.S1_a_at	544.7	636.6	523.1	1324.3	1337.9	1235.2	1245.2	1207.7	1134.1	2420.8	2274.6	2129.3	4447.9	4310.5	3888.8	3207.5	3126.5	3081.5	742.7	1132.3	600	622.8	182.8	837.4	3.22184	9.50226	AUXIN	LOC_Os08g36420	zinc transporter SLC39A7, putative, expressed	gb:AK105607.1 DB_XREF=gi:32990816 TID=Os.6006.1 CNT=2 FEA=FLmRNA TIER=FL STK=2 UG=Os.6006 UG_TITLE=(japonica cultivar-group) cDNA clone:001-200-B01, full insert sequence DEF=Oryza sativa (japonica cultivar-group) cDNA clone:001-200-B01, full insert sequence. FL=gb:AK105607.1 REP_ORG=O. sativa
	Os.16015.1.S1_a_at	340.4	417.6	332.5	455.7	483.1	437	519.7	629.9	455.8	795.9	824.9	866	1674.6	1798.6	1871.4	1543.3	1729.3	2333.5	1249.1	1591.3	1399.8	485.7	584.6	511.4	2.85537	14.8924	AUXIN	LOC_Os05g04190	auxin-independent growth promoter protein, putative, expressed	gb:AK101319.1 DB_XREF=gi:32986528 TID=Os.16015.1 CNT=7 FEA=FLmRNA TIER=FL STK=1 UG=Os.16015 UG_TITLE=(japonica cultivar-group) cDNA clone:J033034D15, full insert sequence DEF=Oryza sativa (japonica cultivar-group) cDNA clone:J033034D15, full insert sequence. FL=gb:AK101319.1 REP_ORG=O. sativa
	Os.6006.3.S1_at	281.5	362.2	309.5	400.6	404.9	318.8	497.1	431.1	426.4	450.6	444.2	503.9	1155.8	1601.1	1196.9	1122.3	1501.7	1400	231.9	26.9	136.8	90.7	136.2	151.1	2.81633	14.7339	AUXIN	LOC_Os08g36420	zinc transporter SLC39A7, putative, expressed	gb:AK070501.1 DB_XREF=gi:32980525 TID=Os.6006.3 CNT=1 FEA=FLmRNA TIER=FL STK=1 UG=Os.6006 UG_TITLE=(japonica cultivar-group) cDNA clone:001-200-B01, full insert sequence DEF=Oryza sativa (japonica cultivar-group) cDNA clone:J023054A11, full insert sequence. FL=gb:AK070501.1 REP_ORG=O. sativa
	OsAffx.30788.1.S1_at	96	1.9	28.3	4.4	2.9	0.8	22.9	28.4	1.2	83.6	54.7	48.4	246.3	266.7	231.2	147.6	249.9	85.9	172.2	96.7	81.8	80.8	179.2	132.4	2.56563	7.3642	AUXIN	LOC_Os11g02950	auxin Efflux Carrier family protein	tigr:9639.m00201 TID=OsAffx.30788.1 CNT=1 FEA=mRNA TIER=ConsEnd STK=0 NOTE=sequence(s) not in UniGene DEF=Similar to gene_id:MQK4.28 REP_ORG=O. sativa
	OsAffx.18918.1.S1_at	44.9	81.5	22.2	30	16.7	22.7	9.6	42.5	45.9	85.8	11.9	17.6	123.7	106.6	51.7	208.2	131.8	189.1	165.7	81.9	148.2	52.4	34.4	25.1	2.32025	7.10734	AUXIN			tigr:9639.m01688 TID=OsAffx.18918.1 CNT=1 FEA=mRNA TIER=ConsEnd STK=0 NOTE=sequence(s) not in UniGene DEF=hypothetical protein REP_ORG=O. sativa
	Os.18493.1.S1_at	497	438.3	471.6	2.5	3.7	7.3	8.4	29.9	16.9	14.2	30.1	9.7	11.1	7.8	2.4	1167.4	1038	954	455.6	466.3	374.3	327.1	590	328.5	2.08853	3.8105	AUXIN	LOC_Os09g37480	OsSAUR53 - Auxin-responsive SAUR gene family member, expressed	gb:AK062365.1 DB_XREF=gi:32972383 TID=Os.18493.1 CNT=4 FEA=FLmRNA TIER=FL STK=1 UG=Os.18493 UG_TITLE=(japonica cultivar-group) cDNA clone:001-101-H09, full insert sequence DEF=Oryza sativa (japonica cultivar-group) cDNA clone:001-101-H09, full insert sequence. FL=gb:AK062365.1 REP_ORG=O. sativa
	Os.50451.1.S1_at	94.9	38.9	62	18.6	36	34.1	16.4	4.1	32	114.5	128.3	203.5	562	421.8	443.4	181.7	134.7	74.9	130.7	11.3	128	26.8	125	15.9	4.67229	15.0007	BR	LOC_Os06g08154	receptor-like protein kinase 5 precursor, putative, expressed	gb:AK121252.1 DB_XREF=gi:37990875 TID=Os.50451.1 CNT=1 FEA=FLmRNA TIER=FL STK=1 UG=Os.50451 UG_TITLE=(japonica cultivar-group) cDNA clone:J013043B04, full insert sequence DEF=Oryza sativa (japonica cultivar-group) cDNA clone:J023101N24, full insert sequence. FL=gb:AK121252.1 REP_ORG=O. sativa
	Os.53403.1.S1_at	99.4	89.6	86.5	51.2	49.8	58.2	183.1	183.1	230.5	252.2	308.9	300.2	387.5	491.5	561.6	418.8	566	529.7	255.8	397.3	381.1	113.9	186.7	307.5	2.29805	6.19979	Ethylene	LOC_Os08g39830	ethylene-insensitive3-like protein, putative, expressed	gb:AK072462.1 DB_XREF=gi:32982485 TID=Os.53403.1 CNT=3 FEA=FLmRNA TIER=FL STK=1 UG=Os.53403 UG_TITLE=(japonica cultivar-group) cDNA clone:J023115E06, full insert sequence DEF=Oryza sativa (japonica cultivar-group) cDNA clone:J023115E06, full insert sequence. FL=gb:AK072462.1 REP_ORG=O. sativa
[truncated: 20 more rows]

## Sheet: Additional file 7c
	Additional file 7c. Pollen-preferential trancripts encoding components of unbiquitin/26S proteasome system and their expression patterns.
[truncated: 609 more rows]

## Sheet: Additional file 7d
	Additional file 7d. Pollen-preferential transcripts encoding kinases and their expression patterns.
[truncated: 672 more rows]

[truncated: 2 more sheets: Additional file 7e, Additional file 7f]
