# Supplementary material for: Genome-scale analysis and comparison of gene expression profiles in developing and germinated pollen in Oryza sativa
Source: BMC Genomics. 2010 May 28;11:338. doi: 10.1186/1471-2164-11-338 (PMC2895629; doi:10.1186/1471-2164-11-338)
Supplement: Additional file 8 — Comparison of pollen preferential and stage-enriched genes in rice with those in Arabidopsis. [file 1471-2164-11-338-S8.XLS]

## Sheet: Additional file 8 legend
		Additional file 8. Comparison of pollen preferential and stage-enriched genes from rice with those from Arabidopsis. Additional file 8a, comparison of pollen preferntial genes. Additional file 8b, comparison of stage-enriched genes.

## Sheet: Additional file 8a
	Additional file 8a.Comparison of pollen preferential genes from rice with those from Arabidopsis.a, The informations of the corresponding Arabidopsis sequences when blast against Arabidopsis genome database using the rice sequences by E-value<1.0E-05; PP, pollen preferential; PE, pollen expressed; -, not detected in pollen.
Rice		Arabidopsis
Probe Set ID	Gene ID	E-valuea	Identitya	Gene ID	Expression pattern
OsAffx.32289.1.S1_at	LOC_Osm1g00390	7.8e-12	0.349	At1g77750	PP
Os.6379.1.S1_at	LOC_Os12g44350	7.8e-28	0.984	At2g37620	PP
OsAffx.32187.1.S1_s_at	LOC_Os12g44300	1.7e-93	0.36	At3g52080	PP
OsAffx.20114.1.S1_x_at	LOC_Os12g44260	8.3e-06	0.424	At1g15840	PP
OsAffx.32183.1.S1_at	LOC_Os12g44080	3.7e-21	0.391	At5g09570	PP
Os.24486.1.A1_at	LOC_Os12g43890	7.6e-76	0.532	At4g36830	PP
Os.49823.1.S1_at	LOC_Os12g42660	3.2e-250	0.609	At5g62310	PP
OsAffx.32161.1.S1_x_at	LOC_Os12g42650	2.3e-19	0.44	At2g27180	PP
OsAffx.32160.1.S1_at	LOC_Os12g42600	4e-171	0.568	At5g22030	PP
Os.4813.1.S1_at	LOC_Os12g42570	7.6e-172	0.532	At3g11760	PP
OsAffx.20085.1.S1_x_at	LOC_Os12g42160	4.4e-198	0.523	At1g72250	PP
OsAffx.32145.1.S1_at	LOC_Os12g41840	3.2e-61	0.368	At1g29310	PP
Os.24046.1.S1_at	LOC_Os12g41700	4.5e-55	0.655	At4g20380	PP
Os.56254.1.S1_at	LOC_Os12g41260	1.7e-112	0.613	At4g14780	PP
Os.26794.1.S2_at	LOC_Os12g40790	4e-80	0.438	At2g30580	PP
Os.32996.1.S1_at	LOC_Os12g38960	5.2e-08	0.248	At1g26590	PP
OsAffx.32087.1.S1_at	LOC_Os12g38860	2.3e-118	0.562	At5g39420	PP
Os.50490.1.S1_at	LOC_Os12g38850	4.7e-125	0.56	At1g13970	PP
OsAffx.7832.1.S1_at	LOC_Os12g38790	1.3e-55	0.429	At5g15510	PP
Os.52739.1.S1_at	LOC_Os12g38570	9.7e-127	0.451	At5g02180	PP
Os.53836.1.S1_at	LOC_Os12g38260	9.1e-23	0.285	At5g02390	PP
Os.53693.1.S1_at	LOC_Os12g37780	1.1e-236	0.666	At2g43040	PP
OsAffx.7804.1.S1_at	LOC_Os12g36160	2.6e-11	0.341	At1g23540	PP
OsAffx.32042.1.A1_at	LOC_Os12g35750	6.1e-13	0.553	At5g13600	PP
Os.18286.1.S1_s_at	LOC_Os12g35710	2.5e-13	0.603	At2g15880	PP
OsAffx.32020.1.S1_s_at	LOC_Os12g34490	4.8e-08	0.366	At1g54740	PP
OsAffx.32008.1.S1_at	LOC_Os12g33950	5.3e-20	0.776	At1g19510	PP
OsAffx.31997.1.S1_x_at	LOC_Os12g32986	1.4e-296	0.695	At3g07770	PP
Os.50395.1.S1_at	LOC_Os12g31000	5.8e-94	0.565	At1g78160	PP
OsAffx.19900.1.S1_at	LOC_Os12g30500	2.4e-34	0.537	At5g06560	PP
OsAffx.19895.1.S1_at	LOC_Os12g30300	7.3e-119	0.598	At2g38910	PP
OsAffx.19885.1.S1_at	LOC_Os12g29500	1.4e-07	0.261	At1g06770	PP
OsAffx.7728.1.S1_x_at	LOC_Os12g28260	2e-235	0.643	At1g19780	PP
OsAffx.31895.1.S1_at	LOC_Os12g26680	5.2e-07	0.397	At2g15880	PP
OsAffx.31834.1.S1_at	LOC_Os12g22630	6e-16	0.294	At1g49490	PP
Os.7026.2.S1_at	LOC_Os12g18960	1.8e-41	0.367	At1g09380	PP
OsAffx.22896.1.S1_x_at	LOC_Os12g18190	2e-06	0.404	At2g28440	PP
Os.47665.1.S1_at	LOC_Os12g18120	4.5e-19	0.471	At3g48440	PP
Os.56228.1.S1_at	LOC_Os12g17840	2.4e-16	0.42	At4g05230	PP
Os.49355.1.S1_at	LOC_Os12g16690	4.6e-60	0.533	At3g27330	PP
Os.52925.1.S1_at	LOC_Os12g16180	2.8e-97	0.61	At2g39420	PP
Os.32811.1.S1_at	LOC_Os12g14840	8.2e-07	0.578	At1g67180	PP
Os.52989.1.S1_at	LOC_Os12g14100	2.6e-185	0.756	At1g24400	PP
Os.54662.1.S1_at	LOC_Os12g14059	7.5e-13	0.341	At2g15880	PP
OsAffx.31734.1.S1_at	LOC_Os12g13824	2e-13	0.545	At1g67620	PP
Os.20089.1.S1_at	LOC_Os12g12740	1.1e-89	0.453	At2g20210	PP
OsAffx.31660.3.S1_x_at	LOC_Os12g12250	1.9e-22	0.469	At3g19020	PP
OsAffx.31705.1.S1_at	LOC_Os12g11510	4.3e-82	0.36	At3g11080	PP
Os.2345.2.S1_a_at	LOC_Os12g10540	7.9e-51	0.626	At4g09960	PP
Os.52430.1.S1_at	LOC_Os12g07950	9.3e-119	0.655	At5g09230	PP
Os.15933.1.A1_at	LOC_Os12g07680	3.1e-30	0.496	At5g59980	PP
OsAffx.7512.1.A1_at	LOC_Os12g07420	1.7e-07	0.567	At3g13150	PP
Os.54528.1.S1_at	LOC_Os12g07010	1.6e-139	0.646	At1g61580	PP
Os.26586.1.A1_at	LOC_Os12g06910	9.2e-242	0.519	At1g63810	PP
OsAffx.30847.1.S1_s_at	LOC_Os12g06840	1.9e-118	0.452	At5g13990	PP
Os.11568.2.S1_at	LOC_Os12g06610	1.6e-104	0.352	At3g55510	PP
OsAffx.31619.1.S1_at	LOC_Os12g06570	1.3e-217	0.643	At5g14870	PP
OsAffx.31618.1.S1_at	LOC_Os12g06560	1.3e-116	0.385	At5g09840	PP
Os.8100.1.S1_at	LOC_Os12g06490	1.3e-107	0.531	At1g49160	PP
Os.24619.1.S1_at	LOC_Os12g04700	1.5e-228	0.574	At3g56960	PP
Os.14655.2.S1_at	LOC_Os12g04650	3e-12	0.557	At5g56340	PP
Os.54231.1.S1_at	LOC_Os12g04010	9.6e-117	0.491	At5g66540	PP
Os.57387.1.S1_at	LOC_Os12g03630	5.8e-110	0.592	At5g45790	PP
Os.23141.1.S1_x_at	LOC_Os12g03460	5e-17	0.487	At5g50810	PP
Os.16683.1.S1_at	LOC_Os12g03290	8.1e-72	0.774	At3g54320	PP
Os.53465.1.S1_at	LOC_Os12g02840	2.7e-169	0.429	At2g13620	PP
OsAffx.28871.1.S1_at	LOC_Os12g02540	4.5e-07	0.958	At1g16820	PP
Os.50793.1.S1_at	LOC_Os12g01900	4.9e-40	0.517	At5g05350	PP
OsAffx.31545.2.S1_x_at	LOC_Os12g01890	4.8e-68	0.395	At5g05350	PP
OsAffx.19445.1.S1_at	LOC_Os12g01400	2.4e-24	0.457	At1g76640	PP
OsAffx.7441.1.S1_at	LOC_Os11g47390	2.4e-143	0.495	At5g48100	PP
Os.28482.1.S1_at	LOC_Os11g46230	1e-211	0.629	At2g43040	PP
OsAffx.19377.1.S1_at	LOC_Os11g44880	3.2e-167	0.487	At5g27000	PP
OsAffx.7400.1.S1_at	LOC_Os11g43850	1.2e-24	0.41	At5g55590	PP
OsAffx.7399.1.S1_at	LOC_Os11g43840	6e-06	0.391	At5g07430	PP
Os.54890.1.S1_at	LOC_Os11g43830	5.6e-44	0.418	At5g55590	PP
OsAffx.19355.1.S1_at	LOC_Os11g43740	8.3e-63	0.447	At1g18750	PP
OsAffx.19328.1.S1_at	LOC_Os11g42230	2.7e-07	0.335	At4g26340	PP
Os.9625.1.S1_at	LOC_Os11g41990	1.8e-124	0.487	At1g51350	PP
OsAffx.19299.1.S1_at	LOC_Os11g41350	5.4e-52	0.408	At3g06190	PP
OsAffx.7374.1.S1_at	LOC_Os11g41310	3.9e-49	0.371	At3g06190	PP
OsAffx.7373.1.S1_at	LOC_Os11g41300	2.8e-55	0.395	At3g06190	PP
OsAffx.31424.1.S1_x_at	LOC_Os11g41260	4e-56	0.4	At3g06190	PP
OsAffx.31407.2.S1_x_at	LOC_Os11g40680	7.8e-67	0.421	At3g06190	PP
OsAffx.31406.1.S1_at	LOC_Os11g40430	3.5e-55	0.327	At5g26150	PP
OsAffx.19269.1.S1_at	LOC_Os11g40220	3.5e-25	0.37	At3g06190	PP
Os.9426.1.S1_s_at	LOC_Os11g39450	6.4e-10	0.443	At5g47180	PP
OsAffx.19246.1.S1_at	LOC_Os11g39140	5e-72	0.745	At3g50960	PP
OsAffx.31351.1.S1_at	LOC_Os11g37720	4.7e-60	0.426	At5g47470	PP
OsAffx.31331.1.S1_at	LOC_Os11g36740	4.2e-44	0.446	At5g06560	PP
OsAffx.31287.1.S1_at	LOC_Os11g33980	7.2e-06	0.337	At5g50830	PP
OsAffx.7284.1.S1_at	LOC_Os11g33220	8.8e-07	0.611	At5g60610	PP
OsAffx.7280.1.S1_at	LOC_Os11g32820	2.5e-07	0.568	At4g03110	PP
Os.7816.1.S1_at	LOC_Os11g31640	1e-220	0.781	At5g23670	PP
OsAffx.19105.1.S1_at	LOC_Os11g31560	2.4e-49	0.525	At1g71830	PP
Os.12914.1.S1_at	LOC_Os11g28270	1.8e-124	0.68	At3g02830	PP
OsAffx.19034.1.S1_at	LOC_Os11g27030	3.3e-10	0.407	At3g06190	PP
Os.57095.1.S1_at	LOC_Os11g25610	5.5e-10	0.345	At4g35280	PP
OsAffx.31112.1.S1_at	LOC_Os11g24630	7e-21	0.607	At2g14110	PP
Os.15985.1.S1_at	LOC_Os11g24570	2.7e-128	0.495	At3g49240	PP
OsAffx.31110.1.S1_at	LOC_Os11g24550	1.4e-43	0.389	At3g06190	PP
Os.52820.1.S1_at	LOC_Os11g22350	0	0.665	At5g60740	PP
Os.8096.1.S1_at	LOC_Os11g14180	4.8e-190	0.697	At2g44090	PP
Os.52720.1.S1_at	LOC_Os11g13860	1.4e-144	0.613	At1g33770	PP
OsAffx.30957.1.S1_x_at	LOC_Os11g13650	1e-12	0.411	At4g07960	PP
OsAffx.30929.1.S1_x_at	LOC_Os11g11520	1.3e-09	0.377	At2g18470	PP
Os.53099.1.S1_at	LOC_Os11g11060	6.1e-131	0.712	At3g01640	PP
Os.39944.1.S1_at	LOC_Os11g11020	1.7e-54	0.49	At4g20020	PP
Os.2431.1.S1_at	LOC_Os11g10340	7.5e-07	0.423	At4g13960	PP
OsAffx.18777.1.S1_at	LOC_Os11g10110	1.3e-56	0.44	At5g25500	PP
OsAffx.30899.1.A1_at	LOC_Os11g09360	8.8e-11	0.277	At3g28410	PP
Os.51516.2.S1_at	LOC_Os11g09030	2.6e-13	0.41	At4g30770	PP
OsAffx.30884.1.S1_x_at	LOC_Os11g08480	9.6e-15	0.567	At3g56600	PP
OsAffx.30881.1.S1_at	LOC_Os11g08400	4e-153	0.418	At2g37670	PP
OsAffx.18734.1.S1_at	LOC_Os11g07870	1.3e-217	0.434	At1g35530	PP
Os.51933.1.S1_at	LOC_Os11g07450	2e-126	0.505	At1g47570	PP
Os.49214.1.S1_at	LOC_Os11g07050	7.7e-78	0.411	At1g34355	PP
OsAffx.30847.2.A1_at	LOC_Os11g06700	2.2e-119	0.415	At5g13990	PP
Os.24268.1.S1_x_at	LOC_Os11g06680	2.9e-100	0.356	At5g09840	PP
Os.53021.1.S1_at	LOC_Os11g06140	6.9e-107	0.595	At3g18750	PP
Os.47960.1.S1_at	LOC_Os11g05100	1.2e-33	0.289	At1g54920	PP
Os.24619.2.S1_at	LOC_Os11g04900	8.5e-84	0.442	At3g56960	PP
Os.49766.1.S1_at	LOC_Os11g04170	1.7e-204	0.705	At5g12180	PP
OsAffx.18657.3.S1_s_at	LOC_Os11g03920	1.4e-28	0.606	At5g51960	PP
OsAffx.30777.1.A1_at	LOC_Os11g02030	4e-06	0.347	At1g36150	PP
Os.53829.1.S1_at	LOC_Os11g01820	2.6e-123	0.359	At2g13620	PP
OsAffx.18616.1.S1_at	LOC_Os11g01310	1.6e-08	0.636	At4g03110	PP
Os.8501.1.S1_at	LOC_Os10g42860	3.8e-26	0.527	At5g45590	PP
OsAffx.30755.2.S1_at	LOC_Os10g42800	6.6e-134	0.532	At4g19010	PP
OsAffx.18609.1.S1_at	LOC_Os10g42640	4.7e-66	0.298	At3g02930	PP
OsAffx.18604.1.S1_at	LOC_Os10g42030	4e-37	0.438	At5g50860	PP
OsAffx.30749.1.S1_at	LOC_Os10g41910	2.9e-09	0.307	At1g59780	PP
Os.2884.1.S1_at	LOC_Os10g40550	3.5e-112	0.592	At4g22590	PP
Os.46502.2.S1_x_at	LOC_Os10g40170	4.4e-08	0.585	At5g47180	PP
Os.46454.1.S1_at	LOC_Os10g40140	2.9e-60	0.537	At5g47180	PP
Os.12697.1.S1_at	LOC_Os10g40090	1.9e-35	0.384	At1g65680	PP
Os.46642.1.S1_at	LOC_Os10g37260	6.2e-138	0.655	At1g33250	PP
Os.12700.1.S1_at	LOC_Os10g37230	8.8e-91	0.629	At1g64980	PP
Os.2601.1.S1_at	LOC_Os10g35930	6.7e-65	0.602	At3g61230	PP
Os.25231.1.S1_x_at	LOC_Os10g35750	3.4e-73	0.385	At2g20710	PP
Os.6427.1.S1_at	LOC_Os10g35580	4.4e-96	0.626	At5g67270	PP
Os.46653.1.S1_at	LOC_Os10g35280	4.8e-173	0.515	At2g18220	PP
Os.54752.1.S1_at	LOC_Os10g34470	4.1e-53	0.644	At1g17330	PP
OsAffx.8007.1.S1_at	LOC_Os10g34430	3.9e-261	0.423	At3g43920	PP
OsAffx.20242.1.S1_at	LOC_Os10g34150	1.6e-150	0.633	At5g64870	PP
Os.3107.1.S1_at	LOC_Os10g33930	1.2e-251	0.643	At2g28320	PP
Os.52380.1.S1_at	LOC_Os10g33640	3.3e-07	0.719	At1g03920	PP
Os.4963.1.S1_at	LOC_Os10g33240	5.3e-243	0.54	At1g04470	PP
Os.3195.2.S1_x_at	LOC_Os10g32900	1.4e-39	0.626	At1g04500	PP
Os.8163.1.S1_at	LOC_Os10g32590	2.3e-28	0.463	At4g13450	PP
OsAffx.30603.2.S1_x_at	LOC_Os10g30140	2.8e-112	0.504	At5g48100	PP
OsAffx.20312.1.S1_x_at	LOC_Os10g29950	3.9e-49	0.421	At3g06190	PP
OsAffx.20312.3.S1_x_at	LOC_Os10g29820	6e-12	0.561	At3g06190	PP
OsAffx.30599.1.S1_at	LOC_Os10g29810	9e-50	0.38	At3g06190	PP
Os.9135.1.S1_at	LOC_Os10g29660	9.1e-89	0.819	At1g55520	PP
Os.46514.2.S1_at	LOC_Os10g29502	6.8e-52	0.389	At3g06190	PP
OsAffx.18445.1.S1_at	LOC_Os10g29440	2.6e-36	0.381	At3g06190	PP
OsAffx.30587.1.S1_at	LOC_Os10g29410	6.4e-49	0.381	At3g06190	PP
OsAffx.18444.1.S1_at	LOC_Os10g29380	1.3e-55	0.412	At3g06190	PP
OsAffx.18441.1.S1_at	LOC_Os10g29290	4.5e-64	0.424	At3g06190	PP
OsAffx.30584.1.S1_at	LOC_Os10g29260	1.9e-47	0.458	At3g06190	PP
Os.46859.1.S1_at	LOC_Os10g29230	7.6e-69	0.442	At3g06190	PP
Os.46505.3.S1_x_at	LOC_Os10g29180	1.1e-60	0.411	At3g06190	PP
OsAffx.30583.1.S1_at	LOC_Os10g29159	1e-20	0.541	At3g06190	PP
Os.46820.2.S1_at	LOC_Os10g29110	1.3e-43	0.542	At3g06190	PP
Os.46854.2.S1_x_at	LOC_Os10g29050	6.9e-59	0.41	At3g06190	PP
OsAffx.18434.1.S1_at	LOC_Os10g28970	1.4e-46	0.52	At3g06190	PP
OsAffx.18433.1.S1_x_at	LOC_Os10g28860	2.2e-53	0.388	At3g06190	PP
OsAffx.6801.1.S1_at	LOC_Os10g28840	7.3e-52	0.453	At3g06190	PP
OsAffx.30579.1.S1_at	LOC_Os10g28790	6e-60	0.426	At3g06190	PP
OsAffx.170.1.S1_at	LOC_Os10g26810	2.2e-30	0.377	At4g11710	PP
Os.3354.1.S1_at	LOC_Os10g25110	1.8e-132	0.414	At1g72320	PP
Os.46544.2.S1_x_at	LOC_Os10g25060	3.5e-06	0.391	At5g42900	PP
OsAffx.8267.1.S1_at	LOC_Os10g19240	1e-15	0.333	At2g15880	PP
Os.46702.1.S1_at	LOC_Os10g18400	1.6e-208	0.511	At5g20710	PP
Os.12777.1.S1_a_at	LOC_Os10g17660	7.3e-56	0.802	At2g19770	PP
Os.46553.1.S1_at	LOC_Os10g13830	1.6e-167	0.72	At2g29940	PP
OsAffx.8405.1.S1_at	LOC_Os10g10890	3.7e-09	0.309	At4g33970	PP
Os.46278.1.S1_a_at	LOC_Os10g08580	1.5e-171	0.595	At1g12370	PP
Os.46561.4.S1_x_at	LOC_Os10g03740	6.9e-13	0.352	At4g13960	PP
OsAffx.12171.1.S1_at	LOC_Os10g03400	1.8e-144	0.556	At2g21540	PP
Os.46455.1.S1_at	LOC_Os10g01560	6.2e-138	0.569	At2g18470	PP
Os.6306.1.S2_at	LOC_Os09g39870	6.6e-170	0.627	At5g60760	PP
OsAffx.25487.1.S1_at	LOC_Os09g39840	7e-11	0.386	At3g19020	PP
Os.5492.1.S1_at	LOC_Os09g39780	1.6e-75	0.805	At3g56070	PP
Os.23291.1.A1_at	LOC_Os09g38700	5.9e-181	0.547	At1g78980	PP
Os.11336.1.S1_at	LOC_Os09g38690	5.8e-154	0.557	At3g13050	PP
Os.14073.1.S1_at	LOC_Os09g38500	2.5e-31	0.347	At4g31930	PP
Os.55779.1.S1_at	LOC_Os09g37967	5.5e-50	0.347	At1g07750	PP
Os.53529.1.S1_at	LOC_Os09g37570	2e-14	0.305	At3g58860	PP
Os.50458.1.S1_at	LOC_Os09g37300	8.6e-67	0.265	At1g16380	PP
Os.11408.1.S2_at	LOC_Os09g37100	2.9e-305	0.671	At4g35790	PP
Os.49945.1.S1_at	LOC_Os09g36810	4.9e-221	0.564	At2g16730	PP
Os.23742.1.S1_at	LOC_Os09g35890	6.7e-193	0.56	At3g51150	PP
OsAffx.6485.1.S1_x_at	LOC_Os09g35720	7e-122	0.464	At4g11720	PP
OsAffx.30141.1.S1_at	LOC_Os09g34870	4.9e-129	0.432	At2g36980	PP
Os.17874.1.S1_at	LOC_Os09g34010	4.5e-208	0.7	At4g11160	PP
OsAffx.17989.1.S1_s_at	LOC_Os09g33860	1.2e-143	0.809	At3g59350	PP
OsAffx.17988.1.S1_at	LOC_Os09g33770	3.3e-57	0.545	At1g78720	PP
Os.2236.1.S1_at	LOC_Os09g32948	1.2e-68	0.633	At1g24260	PP
Os.26943.1.S1_at	LOC_Os09g32840	3.4e-224	0.634	At4g24890	PP
Os.5695.1.S1_at	LOC_Os09g32440	7.8e-307	0.586	At2g43900	PP
Os.51627.1.A1_at	LOC_Os09g31310	2.9e-37	0.473	At5g15770	PP
OsAffx.6452.1.S1_at	LOC_Os09g30390	7.9e-21	0.431	At4g05230	PP
Os.50531.1.S1_at	LOC_Os09g30070	9.1e-13	0.256	At5g55820	PP
OsAffx.17967.1.A1_at	LOC_Os09g29990	1.2e-10	0.337	At3g28830	PP
OsAffx.17964.2.S1_at	LOC_Os09g29680	1.3e-11	0.371	At4g02650	PP
OsAffx.30067.1.S1_at	LOC_Os09g28830	5.6e-88	0.479	At2g24000	PP
Os.49657.1.S1_at	LOC_Os09g28560	3e-138	0.627	At1g47380	PP
Os.55695.1.S1_at	LOC_Os09g28470	1.7e-144	0.509	At3g19230	PP
Os.319.1.A1_at	LOC_Os09g27850	6.5e-12	0.323	At4g00390	PP
Os.57346.1.S1_at	LOC_Os09g27660	5.7e-46	0.401	At1g25240	PP
OsAffx.17930.1.A1_at	LOC_Os09g27360	3.9e-10	0.366	At4g33970	PP
Os.54874.1.S1_at	LOC_Os09g27040	1.6e-123	0.452	At5g55490	PP
OsAffx.17910.1.S1_at	LOC_Os09g26470	2.6e-17	0.335	At3g45540	PP
Os.53386.1.S1_at	LOC_Os09g26360	8.5e-125	0.423	At4g33230	PP
OsAffx.30010.1.S1_at	LOC_Os09g24980	1.4e-30	0.523	At1g15880	PP
Os.7364.1.S1_at	LOC_Os09g23160	2.2e-87	0.534	At1g68090	PP
Os.1852.1.S1_at	LOC_Os09g23150	4.5e-97	0.599	At1g73480	PP
Os.8846.1.S1_at	LOC_Os09g22510	1.5e-33	0.537	At3g53140	PP
OsAffx.29961.1.S1_at	LOC_Os09g21430	5.2e-06	0.255	At1g18560	PP
OsAffx.17823.1.S1_at	LOC_Os09g21400	2.7e-06	0.293	At1g18560	PP
OsAffx.29946.1.S1_at	LOC_Os09g20710	2.2e-06	0.395	At5g06000	PP
OsAffx.6345.1.S1_at	LOC_Os09g20560	1.3e-21	0.292	At1g35730	PP
OsAffx.6341.1.S1_at	LOC_Os09g20340	3.2e-92	0.413	At4g39790	PP
OsAffx.17797.1.S1_at	LOC_Os09g20330	1.4e-24	0.31	At1g68090	PP
Os.52449.1.S1_at	LOC_Os09g19830	1.8e-140	0.542	At2g22740	PP
OsAffx.29925.1.S1_at	LOC_Os09g19550	2.8e-39	0.517	At3g45280	PP
OsAffx.32032.3.S1_at	LOC_Os09g17480	4.4e-12	0.708	At5g22030	PP
Os.5808.1.S1_at	LOC_Os09g16920	5.7e-151	0.605	At2g46210	PP
OsAffx.29878.1.S1_at	LOC_Os09g16870	2.2e-30	0.318	At3g06190	PP
OsAffx.17749.1.S1_at	LOC_Os09g16850	9.9e-28	0.382	At3g06190	PP
Os.53227.1.S1_at	LOC_Os09g15790	7.3e-103	0.921	At5g60860	PP
OsAffx.6287.1.S1_at	LOC_Os09g15730	7.4e-08	0.433	At1g31290	PP
Os.5768.1.S1_at	LOC_Os09g15320	2.8e-33	0.567	At2g18600	PP
OsAffx.6271.1.S1_at	LOC_Os09g14550	1.2e-49	0.5	At3g14450	PP
Os.47758.1.S1_at	LOC_Os09g13880	4.1e-260	0.636	At1g60560	PP
OsAffx.19405.1.S1_at	LOC_Os09g11880	4e-16	0.419	At4g29030	PP
Os.56154.1.S1_s_at	LOC_Os09g07150	8.7e-11	0.326	At4g34440	PP
OsAffx.29738.2.S1_at	LOC_Os09g06890	1e-32	0.39	At3g06190	PP
Os.15542.1.S1_at	LOC_Os09g02810	1.4e-234	0.537	At1g72440	PP
Os.52200.1.S1_at	LOC_Os09g01620	2.8e-95	0.512	At3g19440	PP
Os.51948.1.S1_at	LOC_Os09g01610	5.6e-06	0.356	At2g28440	PP
Os.50081.1.S1_x_at	LOC_Os08g44780	1.7e-11	0.274	At1g49490	PP
Os.12324.1.S1_at	LOC_Os08g44660	1.5e-24	0.662	At5g17480	PP
Os.48045.1.S1_at	LOC_Os08g44420	3.3e-317	0.616	At2g36200	PP
OsAffx.6126.1.S1_at	LOC_Os08g43690	7.3e-68	0.283	At2g13620	PP
Os.18310.1.S1_at	LOC_Os08g43570	6.6e-228	0.513	At2g16730	PP
Os.53131.1.S1_at	LOC_Os08g43500	1e-207	0.616	At4g34940	PP
Os.50416.1.S1_at	LOC_Os08g42530	1.7e-249	0.555	At5g61980	PP
Os.13952.1.S1_at	LOC_Os08g42380	4e-24	0.649	At5g50810	PP
Os.4153.1.S1_a_at	LOC_Os08g41950	7.2e-64	0.57	At1g24260	PP
OsAffx.17463.1.S1_at	LOC_Os08g41750	1.4e-08	0.27	At3g10240	PP
OsAffx.17453.1.S1_x_at	LOC_Os08g41240	3.7e-35	0.323	At3g06190	PP
OsAffx.6102.1.S1_at	LOC_Os08g41220	3e-51	0.443	At3g06190	PP
OsAffx.17450.1.S1_at	LOC_Os08g41200	7.5e-16	0.4	At3g06190	PP
OsAffx.21997.5.A1_at	LOC_Os08g41150	3.3e-43	0.349	At3g06190	PP
Os.18230.1.S1_at	LOC_Os08g40990	1.4e-129	0.483	At3g20190	PP
Os.49085.1.S1_at	LOC_Os08g40890	2.9e-72	0.436	At5g04610	PP
Os.7534.2.S1_a_at	LOC_Os08g39440	1.5e-64	0.326	At3g12640	PP
OsAffx.6071.1.S1_at	LOC_Os08g38590	2.5e-31	0.523	At1g77980	PP
Os.53794.1.S1_at	LOC_Os08g38410	3.1e-98	0.561	At5g55930	PP
Os.24695.1.A1_at	LOC_Os08g37570	7e-169	0.533	At5g42340	PP
Os.49968.2.S1_x_at	LOC_Os08g37520	5.5e-50	0.443	At2g35030	PP
OsAffx.12861.3.S1_x_at	LOC_Os08g37120	2.6e-10	0.299	At1g18560	PP
OsAffx.29568.1.S1_at	LOC_Os08g37090	3e-12	0.356	At2g15880	PP
Os.54535.1.S1_at	LOC_Os08g36410	1.7e-64	0.409	At1g25240	PP
Os.9647.1.S1_at	LOC_Os08g34910	3.3e-115	0.626	At2g26450	PP
OsAffx.17326.1.S1_at	LOC_Os08g34370	5e-61	0.535	At4g30860	PP
Os.5241.1.S1_at	LOC_Os08g33850	2.6e-119	0.459	At2g02970	PP
OsAffx.29488.1.S1_x_at	LOC_Os08g33300	1e-151	0.553	At5g38450	PP
OsAffx.29480.2.S1_at	LOC_Os08g33000	4.4e-11	0.576	At5g42490	PP
Os.54248.1.S1_at	LOC_Os08g31930	1.5e-49	0.357	At1g67180	PP
OsAffx.29446.1.S1_at	LOC_Os08g31060	1.7e-208	0.52	At1g52570	PP
Os.22570.1.S1_at	LOC_Os08g29530	1.4e-15	0.363	At1g09700	PP
Os.26049.1.S2_at	LOC_Os08g28980	3.5e-71	0.569	At3g15080	PP
Os.52872.1.S1_x_at	LOC_Os08g28840	1.7e-64	0.64	At1g28960	PP
OsAffx.1291.1.S1_at	LOC_Os08g26500	2.4e-06	0.303	At3g19020	PP
OsAffx.17155.1.S1_x_at	LOC_Os08g25710	0	0.733	At4g38190	PP
OsAffx.29345.1.S1_at	LOC_Os08g25410	2.8e-08	0.329	At5g51460	PP
OsAffx.17143.1.S1_at	LOC_Os08g25200	1.6e-12	0.507	At1g59890	PP
OsAffx.5908.1.S1_at	LOC_Os08g23880	1.4e-08	0.241	At3g28830	PP
Os.5670.1.S1_at	LOC_Os08g23790	2.4e-97	0.495	At4g18180	PP
Os.50452.2.S1_x_at	LOC_Os08g23130	4.7e-258	0.607	At5g55930	PP
OsAffx.17104.1.S1_at	LOC_Os08g22200	8.2e-40	0.438	At5g32440	PP
Os.51876.1.S1_at	LOC_Os08g20420	3e-161	0.724	At5g20410	PP
OsAffx.29248.2.S1_at	LOC_Os08g17294	5.5e-34	0.679	At2g46500	PP
OsAffx.29194.1.S1_at	LOC_Os08g14320	2.4e-32	0.382	At5g10650	PP
OsAffx.16974.1.S1_at	LOC_Os08g13180	1.8e-69	0.415	At3g06190	PP
OsAffx.29174.1.S1_at	LOC_Os08g13130	5.1e-14	0.465	At3g06190	PP
Os.53261.1.S1_at	LOC_Os08g13060	3.5e-48	0.379	At3g06190	PP
OsAffx.29173.1.S1_at	LOC_Os08g13030	2.7e-66	0.414	At3g06190	PP
OsAffx.29171.1.S1_at	LOC_Os08g13000	2.4e-65	0.452	At3g06190	PP
OsAffx.5797.1.S1_at	LOC_Os08g12930	5.5e-07	0.6	At3g06190	PP
Os.18985.1.S1_at	LOC_Os08g09760	7.6e-15	0.324	At2g42720	PP
Os.51875.1.S1_at	LOC_Os08g09740	1.4e-09	0.354	At3g28410	PP
Os.56260.1.S1_x_at	LOC_Os08g09710	8.3e-13	0.303	At4g13960	PP
OsAffx.5748.1.S1_at	LOC_Os08g08290	1.5e-07	0.576	At3g19020	PP
Os.5402.1.S1_at	LOC_Os08g08110	5.8e-181	0.7	At2g20900	PP
Os.49673.1.S1_at	LOC_Os08g07500	2.6e-43	0.511	At4g39610	PP
Os.43159.1.S1_at	LOC_Os08g06460	3.9e-113	0.659	At5g25530	PP
OsAffx.16838.1.S1_at	LOC_Os08g05350	4.3e-11	0.32	At2g42720	PP
OsAffx.29036.1.S1_at	LOC_Os08g04770	1.8e-145	0.537	At4g19010	PP
OsAffx.16817.1.S1_at	LOC_Os08g03860	1.1e-12	0.321	At2g15880	PP
OsAffx.16811.1.S1_at	LOC_Os08g03620	4.7e-60	0.459	At3g51280	PP
OsAffx.29014.1.S1_at	LOC_Os08g03540	9.1e-11	0.372	At3g06190	PP
OsAffx.16809.1.S1_at	LOC_Os08g03530	3.1e-63	0.41	At3g06190	PP
OsAffx.5691.1.S1_at	LOC_Os08g03510	5.5e-48	0.377	At3g06190	PP
OsAffx.5690.1.S1_at	LOC_Os08g03500	1.4e-60	0.429	At3g06190	PP
OsAffx.16808.1.S1_at	LOC_Os08g03480	1.2e-29	0.342	At3g06190	PP
Os.53197.1.S1_at	LOC_Os08g03370	1.8e-53	0.727	At1g24350	PP
Os.23145.1.S1_at	LOC_Os08g03310	1.1e-85	0.457	At2g05160	PP
OsAffx.29003.1.S1_at	LOC_Os08g02950	3.2e-09	0.374	At1g47570	PP
Os.19019.1.S1_a_at	LOC_Os08g02850	9.5e-129	0.475	At3g27330	PP
Os.53900.1.S1_at	LOC_Os08g02450	4.2e-119	0.309	At2g13620	PP
OsAffx.28987.1.S1_x_at	LOC_Os08g02330	1.3e-74	0.608	At3g14450	PP
Os.12780.1.S1_at	LOC_Os08g02120	1.3e-128	0.76	At4g10260	PP
Os.53314.1.S1_at	LOC_Os08g02040	6.1e-131	0.458	At1g71490	PP
OsAffx.16782.1.S1_at	LOC_Os08g01810	1.3e-08	0.296	At3g05060	PP
OsAffx.28980.1.S1_at	LOC_Os08g01600	1.4e-154	0.618	At4g33440	PP
Os.47764.1.A1_at	LOC_Os07g49240	3.8e-08	0.35	At5g45840	PP
Os.34354.1.S1_at	LOC_Os07g49100	2.6e-122	0.453	At3g05610	PP
Os.53114.1.S1_at	LOC_Os07g48610	1.2e-104	0.469	At5g17780	PP
Os.53598.1.S1_at	LOC_Os07g48360	4.6e-78	0.425	At1g31360	PP
OsAffx.28949.1.S1_x_at	LOC_Os07g48070	9.1e-08	0.507	At2g45600	PP
Os.14765.1.S1_at	LOC_Os07g47340	7.2e-25	0.683	At5g18540	PP
OsAffx.16743.1.S1_x_at	LOC_Os07g47194	3.6e-85	0.426	At5g55490	PP
Os.34737.2.S1_x_at	LOC_Os07g46820	3.1e-75	0.401	At1g03457	PP
OsAffx.1524.1.S1_at	LOC_Os07g46650	2.6e-28	0.251	At1g49920	PP
Os.44611.1.S1_at	LOC_Os07g46620	6.8e-109	0.595	At2g34260	PP
OsAffx.28929.1.S1_at	LOC_Os07g46220	1.9e-96	0.741	At1g03260	PP
Os.50138.1.S1_at	LOC_Os07g46190	2e-52	0.455	At3g24130	PP
OsAffx.28927.1.S1_x_at	LOC_Os07g46160	6.5e-145	0.708	At3g06190	PP
OsAffx.22535.1.S1_at	LOC_Os07g45530	1.2e-06	0.284	At1g23540	PP
Os.11258.1.S2_at	LOC_Os07g45370	1.7e-174	0.63	At3g09720	PP
Os.34356.1.S1_at	LOC_Os07g45260	1.4e-122	0.638	At3g06260	PP
Os.23682.1.S1_at	LOC_Os07g43870	9.6e-149	0.44	At1g18700	PP
OsAffx.16697.1.S1_at	LOC_Os07g43540	7.1e-89	0.616	At1g26840	PP
OsAffx.9077.1.S1_s_at	LOC_Os07g43490	3e-06	0.303	At2g18470	PP
OsAffx.16692.1.S1_at	LOC_Os07g43230	2.7e-16	0.398	At3g60010	PP
Os.54930.1.S1_at	LOC_Os07g42994	1.1e-74	0.502	At5g09430	PP
Os.7450.1.S1_at	LOC_Os07g42834	4.8e-44	0.375	At1g58120	PP
Os.54802.1.S1_at	LOC_Os07g41650	5.7e-97	0.539	At5g55590	PP
OsAffx.28861.1.S1_x_at	LOC_Os07g41570	2.4e-218	0.539	At5g08110	PP
OsAffx.28853.1.S1_at	LOC_Os07g41150	1.2e-123	0.664	At5g08030	PP
Os.49602.1.A1_at	LOC_Os07g40900	9.6e-33	0.372	At1g49490	PP
OsAffx.16659.1.S1_at	LOC_Os07g40780	2.9e-19	0.359	At1g26610	PP
Os.50618.1.S1_at	LOC_Os07g40730	2.3e-268	0.484	At5g07810	PP
OsAffx.16647.1.S1_at	LOC_Os07g39950	2.5e-65	0.577	At1g49910	PP
Os.44172.1.S1_at	LOC_Os07g39810	1.8e-44	0.497	At5g50890	PP
Os.38056.1.S1_at	LOC_Os07g39800	7.8e-55	0.457	At5g56780	PP
OsAffx.28821.1.S1_at	LOC_Os07g39440	2.7e-48	0.509	At2g05160	PP
Os.38799.1.S1_at	LOC_Os07g38970	3.7e-140	0.838	At5g23250	PP
Os.11698.1.S1_at	LOC_Os07g38400	4.4e-89	0.427	At3g13050	PP
Os.10954.1.S1_at	LOC_Os07g37990	1.7e-114	0.441	At4g19900	PP
Os.30337.1.S1_at	LOC_Os07g37950	1.8e-35	0.507	At1g52900	PP
Os.17886.1.S1_at	LOC_Os07g37740	3.8e-104	0.74	At2g20840	PP
Os.11759.1.S1_at	LOC_Os07g37650	2.5e-111	0.606	At5g54310	PP
Os.5422.1.S1_s_at	LOC_Os07g37570	9.1e-09	0.409	At4g27380	PP
Os.9008.1.S1_at	LOC_Os07g37140	7.2e-20	0.314	At3g07610	PP
OsAffx.5554.1.S1_at	LOC_Os07g36900	2.6e-08	0.366	At1g55030	PP
OsAffx.28783.1.S1_at	LOC_Os07g36680	3.1e-17	0.592	At4g38190	PP
Os.39859.1.S1_at	LOC_Os07g36260	3.8e-81	0.438	At3g15310	PP
Os.48958.1.S1_s_at	LOC_Os07g36200	4.8e-40	0.348	At1g11480	PP
OsAffx.16566.1.S1_at	LOC_Os07g35470	1.2e-06	0.429	At4g26830	PP
Os.27614.1.S1_at	LOC_Os07g34740	2.8e-62	0.434	At3g01160	PP
Os.24707.1.A1_at	LOC_Os07g34130	4.3e-153	0.652	At5g54780	PP
Os.47752.1.S1_at	LOC_Os07g33390	9.2e-88	0.438	At3g50940	PP
OsAffx.28728.1.S1_at	LOC_Os07g33380	2.9e-35	0.58	At3g50940	PP
OsAffx.22295.1.S1_at	LOC_Os07g33370	1.5e-117	0.385	At4g21820	PP
Os.24708.1.S1_at	LOC_Os07g33340	9e-150	0.46	At5g54910	PP
Os.24598.1.S1_at	LOC_Os07g32390	3e-126	0.619	At1g03780	PP
Os.17199.1.S1_at	LOC_Os07g31650	1.9e-23	0.245	At2g34920	PP
OsAffx.28683.1.S1_at	LOC_Os07g30590	4.6e-14	0.352	At4g08670	PP
Os.50403.1.S1_at	LOC_Os07g30210	1.6e-52	0.404	At5g47470	PP
Os.25244.1.S1_at	LOC_Os07g30160	4.1e-93	0.61	At5g51460	PP
OsAffx.16458.1.S1_at	LOC_Os07g28800	1.1e-42	0.462	At2g42080	PP
Os.7357.1.S1_at	LOC_Os07g28440	3.1e-63	0.549	At1g12450	PP
OsAffx.28635.1.S1_at	LOC_Os07g27960	1.4e-12	0.478	At3g61200	PP
OsAffx.16445.1.S1_at	LOC_Os07g27850	1.8e-19	0.475	At3g17980	PP
OsAffx.22348.1.A1_x_at	LOC_Os07g27240	7.3e-11	0.347	At2g15880	PP
Os.9667.1.S1_at	LOC_Os07g26480	1.7e-15	0.39	At2g33460	PP
OsAffx.16409.1.S1_at	LOC_Os07g25700	7.8e-51	0.746	At2g05590	PP
Os.31900.2.S1_x_at	LOC_Os07g23110	0	0.635	At2g31320	PP
Os.53280.1.S1_at	LOC_Os07g20270	2e-18	0.358	At1g74220	PP
Os.53221.1.S1_at	LOC_Os07g20130	1.2e-07	0.259	At3g06190	PP
OsAffx.10384.1.S1_at	LOC_Os07g18610	3.3e-11	0.302	At5g56370	PP
Os.52900.1.S1_at	LOC_Os07g17460	2.8e-13	0.3	At4g00160	PP
OsAffx.5347.1.S1_at	LOC_Os07g16224	1.8e-51	0.619	At2g27040	PP
Os.5744.1.S1_at	LOC_Os07g15680	3.8e-280	0.605	At4g35790	PP
OsAffx.22410.1.S1_at	LOC_Os07g13900	2.2e-13	0.311	At3g28410	PP
Os.26753.1.S1_at	LOC_Os07g13590	2.4e-127	0.704	At5g22790	PP
OsAffx.5301.1.S1_at	LOC_Os07g12480	1.3e-59	0.403	At1g23540	PP
Os.33741.1.S1_at	LOC_Os07g12320	1.5e-113	0.448	At2g47990	PP
Os.32977.1.S1_x_at	LOC_Os07g12140	3.5e-96	0.453	At1g80270	PP
Os.9994.1.S1_at	LOC_Os07g11120	5.7e-48	0.688	At3g12600	PP
Os.50123.1.S1_x_at	LOC_Os07g10590	4.2e-165	0.574	At5g26250	PP
OsAffx.5279.1.S1_at	LOC_Os07g10350	0	0.534	At3g11964	PP
Os.18387.1.S1_at	LOC_Os07g09400	0	0.646	At1g07910	PP
Os.18324.1.S1_at	LOC_Os07g07690	1.6e-52	0.563	At1g05380	PP
OsAffx.28321.1.S1_x_at	LOC_Os07g07210	1.1e-06	0.38	At3g03130	PP
OsAffx.22471.1.S1_x_at	LOC_Os07g06810	1.3e-10	0.31	At5g06560	PP
OsAffx.28262.1.S1_x_at	LOC_Os07g04520	1.2e-127	0.556	At2g18470	PP
OsAffx.16076.1.S1_at	LOC_Os07g04170	5.5e-09	0.263	At2g34440	PP
OsAffx.16068.1.S1_at	LOC_Os07g03680	1.4e-30	0.436	At3g19690	PP
OsAffx.28245.1.S1_at	LOC_Os07g03260	1.2e-258	0.717	At4g07960	PP
Os.34851.1.S1_at	LOC_Os07g02780	4.8e-122	0.452	At5g66850	PP
Os.52976.1.S1_at	LOC_Os07g01200	8.1e-64	0.488	At3g20480	PP
Os.23434.1.S1_at	LOC_Os06g51460	0	0.699	At2g37010	PP
Os.11834.1.S1_at	LOC_Os06g51390	2.7e-101	0.526	At3g19970	PP
OsAffx.28211.1.S1_at	LOC_Os06g51360	3.1e-42	0.419	At5g08200	PP
OsAffx.28209.3.S1_s_at	LOC_Os06g51240	9e-09	0.358	At5g66000	PP
Os.55440.1.S1_at	LOC_Os06g51140	1.7e-12	0.393	At2g17180	PP
OsAffx.28205.1.S1_at	LOC_Os06g51130	4.9e-159	0.527	At5g42340	PP
Os.22946.1.S2_at	LOC_Os06g50146	1.8e-83	0.531	At2g17990	PP
Os.53495.1.S1_x_at	LOC_Os06g48980	2.4e-104	0.654	At2g07180	PP
OsAffx.5148.1.S1_x_at	LOC_Os06g48790	3.2e-06	0.33	At3g01700	PP
OsAffx.28174.1.S1_at	LOC_Os06g48620	2.8e-196	0.538	At2g28880	PP
OsAffx.28169.2.S1_at	LOC_Os06g48240	7.1e-73	0.42	At3g28540	PP
OsAffx.15964.1.S1_at	LOC_Os06g47110	8.8e-213	0.55	At3g20580	PP
Os.5662.1.S1_at	LOC_Os06g46560	4.2e-41	0.585	At2g32460	PP
OsAffx.28121.1.S1_at	LOC_Os06g45720	6.1e-51	0.412	At3g06190	PP
Os.49575.1.S1_at	LOC_Os06g45350	2.7e-11	0.562	At5g65530	PP
OsAffx.5111.1.S1_x_at	LOC_Os06g45240	1.4e-129	0.5	At3g20190	PP
Os.54880.1.S1_at	LOC_Os06g45050	4.8e-153	0.479	At5g57200	PP
Os.9965.1.S1_at	LOC_Os06g43550	1.5e-65	0.556	At5g32440	PP
OsAffx.28082.1.S1_at	LOC_Os06g43520	1.4e-28	0.355	At5g32440	PP
OsAffx.28035.1.S1_at	LOC_Os06g41160	3e-08	0.439	At4g33970	PP
OsAffx.28033.1.S1_s_at	LOC_Os06g41030	4e-217	0.496	At5g12950	PP
OsAffx.15863.1.S1_at	LOC_Os06g40770	8.4e-15	0.538	At1g08065	PP
Os.54850.1.S1_at	LOC_Os06g40110	1e-11	0.648	At5g23710	PP
Os.6721.1.S1_at	LOC_Os06g40040	5e-47	0.838	At1g29250	PP
Os.52129.1.S1_at	LOC_Os06g39900	3.8e-28	0.353	At4g32440	PP
Os.54909.1.S1_at	LOC_Os06g39050	2.3e-108	0.682	At1g61290	PP
Os.51905.1.S1_at	LOC_Os06g38980	2.5e-77	0.461	At1g22760	PP
OsAffx.27990.1.S1_at	LOC_Os06g38520	6.2e-52	0.525	At5g15110	PP
Os.18224.1.S1_at	LOC_Os06g38510	2.8e-131	0.591	At5g15110	PP
OsAffx.27971.1.S1_at	LOC_Os06g37010	4.9e-104	0.648	At1g10970	PP
Os.53412.1.S1_at	LOC_Os06g36240	4.9e-26	0.425	At5g45880	PP
Os.7500.1.S1_at	LOC_Os06g35320	3.8e-79	0.437	At3g07840	PP
Os.6270.1.S1_at	LOC_Os06g35160	4.7e-108	0.481	At4g18700	PP
OsAffx.5011.1.S1_at	LOC_Os06g34780	1.3e-27	0.588	At3g22300	PP
Os.24713.1.S1_at	LOC_Os06g33980	2.6e-44	0.485	At5g60230	PP
OsAffx.4963.1.S1_at	LOC_Os06g29740	2.2e-08	0.358	At3g59170	PP
Os.50335.1.S1_at	LOC_Os06g29350	0	0.81	At1g54560	PP
Os.53806.1.S1_at	LOC_Os06g29080	4.5e-158	0.518	At1g23540	PP
OsAffx.15581.1.S1_at	LOC_Os06g23570	2e-09	0.404	At1g30240	PP
Os.47883.1.S1_at	LOC_Os06g23504	5.8e-29	0.49	At1g03687	PP
Os.53359.1.S1_at	LOC_Os06g22980	0	0.686	At2g33100	PP
Os.5707.1.S1_at	LOC_Os06g22654	2.7e-10	0.422	At4g39300	PP
Os.52579.1.S1_at	LOC_Os06g22070	2.1e-41	0.417	At5g02050	PP
OsAffx.27752.1.S1_s_at	LOC_Os06g21410	8.7e-13	0.603	At3g57690	PP
OsAffx.27733.1.S1_at	LOC_Os06g20410	9.6e-24	0.321	At3g20280	PP
Os.56344.1.S1_at	LOC_Os06g20020	8.2e-09	0.286	At3g60580	PP
OsAffx.24949.3.S1_x_at	LOC_Os06g19820	9e-26	0.537	At4g23490	PP
Os.51102.1.S1_at	LOC_Os06g19640	2.9e-76	0.699	At1g14620	PP
Os.55526.1.S1_at	LOC_Os06g19480	1.2e-36	0.585	At3g04950	PP
OsAffx.27705.1.S1_at	LOC_Os06g19100	1e-09	0.289	At4g11710	PP
Os.49110.1.S1_at	LOC_Os06g14060	3.1e-56	0.386	At3g06190	PP
OsAffx.27596.1.S1_at	LOC_Os06g12990	2.4e-97	0.77	At5g24840	PP
OsAffx.15396.1.S1_x_at	LOC_Os06g12810	2e-68	0.415	At3g28150	PP
OsAffx.27591.1.S1_at	LOC_Os06g12800	5.1e-79	0.438	At3g28150	PP
Os.49822.1.S1_at	LOC_Os06g11970	5.2e-54	0.471	At1g77980	PP
Os.5679.1.S1_at	LOC_Os06g11920	1.1e-140	0.591	At5g65090	PP
OsAffx.15378.1.S1_at	LOC_Os06g11900	1.3e-08	0.527	At5g13600	PP
OsAffx.15366.1.S1_at	LOC_Os06g11050	8.7e-10	0.343	At3g19020	PP
OsAffx.4787.1.S1_at	LOC_Os06g10300	7.7e-07	0.323	At5g56370	PP
Os.18144.1.S1_at	LOC_Os06g09320	4.2e-84	0.643	At4g33140	PP
Os.49686.1.A1_at	LOC_Os06g09230	3.4e-120	0.506	At2g24370	PP
OsAffx.30261.2.S1_s_at	LOC_Os06g09160	1.1e-08	0.462	At2g28440	PP
Os.33759.1.S1_at	LOC_Os06g08860	7.6e-124	0.754	At4g31600	PP
Os.8093.1.S1_at	LOC_Os06g08310	0	0.812	At3g42640	PP
OsAffx.27496.2.S1_x_at	LOC_Os06g07800	5.3e-09	0.34	At1g23540	PP
Os.21888.1.S1_at	LOC_Os06g05910	3.5e-66	0.493	At2g30920	PP
OsAffx.4729.1.S1_at	LOC_Os06g05340	2e-75	0.688	At1g16060	PP
Os.53028.1.S1_at	LOC_Os06g05260	2.9e-124	0.544	At1g14420	PP
Os.5708.1.S1_at	LOC_Os06g05209	2.7e-112	0.608	At1g14420	PP
Os.11192.1.S1_at	LOC_Os06g04790	9.2e-80	0.62	At5g51260	PP
Os.7031.1.S1_at	LOC_Os06g04450	4.5e-206	0.599	At1g12360	PP
OsAffx.27446.1.S1_at	LOC_Os06g03790	6.6e-38	0.678	At1g07830	PP
OsAffx.27445.1.S1_x_at	LOC_Os06g03740	4.7e-85	0.545	At2g20830	PP
Os.44814.2.S1_at	LOC_Os06g03610	2.9e-273	0.64	At4g39110	PP
OsAffx.27445.2.S1_x_at	LOC_Os06g02610	4e-59	0.587	At2g20830	PP
Os.53200.1.S1_s_at	LOC_Os05g51660	3.1e-24	0.384	At1g01310	PP
Os.7433.1.S1_at	LOC_Os05g51230	1.1e-168	0.561	At2g46500	PP
Os.54536.1.S1_at	LOC_Os05g51160	3.8e-33	0.416	At3g16350	PP
Os.54914.1.S1_at	LOC_Os05g50830	5.8e-144	0.423	At5g41730	PP
Os.6720.1.S1_at	LOC_Os05g50654	1.6e-13	0.478	At1g64220	PP
Os.36199.1.S1_at	LOC_Os05g50210	8.5e-109	0.498	At3g27930	PP
Os.34647.1.S1_at	LOC_Os05g50120	2.3e-202	0.776	At3g18040	PP
OsAffx.4661.1.S1_x_at	LOC_Os05g49210	2.4e-100	0.495	At4g22070	PP
Os.38268.2.S1_s_at	LOC_Os05g49164	4e-06	0.4	At1g02710	PP
Os.9217.1.S1_at	LOC_Os05g48980	3.9e-104	0.926	At5g60860	PP
Os.48456.1.S1_at	LOC_Os05g48640	4.2e-139	0.57	At3g24620	PP
Os.53194.1.S1_at	LOC_Os05g48520	3.5e-119	0.422	At5g19580	PP
Os.50603.1.S1_at	LOC_Os05g45320	1.7e-13	0.727	At1g53400	PP
Os.8162.1.S1_at	LOC_Os05g44916	3.4e-163	0.658	At3g16480	PP
Os.53939.1.S1_at	LOC_Os05g44780	5e-06	0.261	At3g28790	PP
OsAffx.27309.1.S1_at	LOC_Os05g44550	3.3e-36	0.351	At5g01450	PP
OsAffx.27308.1.S1_at	LOC_Os05g44540	1.4e-19	0.387	At3g06190	PP
OsAffx.15102.1.S1_at	LOC_Os05g44530	8.9e-27	0.478	At3g06190	PP
Os.10160.1.S1_at	LOC_Os05g43850	2.5e-118	0.653	At1g53320	PP
OsAffx.20285.1.S1_at	LOC_Os05g43530	5e-10	0.524	At4g07960	PP
OsAffx.15072.1.S1_at	LOC_Os05g42290	6.1e-67	0.602	At4g28190	PP
Os.53156.1.S1_at	LOC_Os05g41950	2.2e-117	0.692	At3g20530	PP
Os.7715.1.S1_a_at	LOC_Os05g41900	6.1e-51	0.87	At1g54290	PP
Os.55122.1.S1_at	LOC_Os05g41870	4.7e-06	0.347	At3g19020	PP
Os.52922.1.S1_at	LOC_Os05g41510	4.9e-14	0.512	At1g65440	PP
Os.51939.1.S1_at	LOC_Os05g41100	5.8e-71	0.35	At3g24080	PP
Os.49637.1.S1_at	LOC_Os05g40740	2.8e-71	0.651	At3g13390	PP
Os.54633.1.S1_at	LOC_Os05g40650	2.8e-245	0.582	At2g13620	PP
Os.53362.1.S1_at	LOC_Os05g39600	6.6e-141	0.397	At2g13620	PP
Os.53410.1.S1_at	LOC_Os05g39000	1.5e-104	0.341	At5g10500	PP
Os.53380.1.S1_at	LOC_Os05g38980	4.1e-248	0.57	At3g45810	PP
OsAffx.15010.1.S1_at	LOC_Os05g38600	4.3e-20	0.452	At3g10470	PP
Os.48933.1.S1_at	LOC_Os05g37880	3.5e-159	0.674	At2g37980	PP
Os.5264.1.S1_at	LOC_Os05g37150	4.9e-06	0.564	At1g27700	PP
Os.50985.1.S1_at	LOC_Os05g36260	1.5e-97	0.858	At2g46860	PP
Os.23220.1.S1_at	LOC_Os05g36090	3.6e-112	0.557	At4g24630	PP
Os.32965.1.S1_at	LOC_Os05g35730	4.8e-151	0.63	At1g34340	PP
OsAffx.4526.1.S1_at	LOC_Os05g35360	5.5e-211	0.562	At1g77410	PP
OsAffx.17964.1.S1_x_at	LOC_Os05g35160	1.6e-127	0.515	At4g02650	PP
Os.27565.1.S1_a_at	LOC_Os05g33820	6.7e-180	0.693	At1g10740	PP
Os.55404.1.S1_at	LOC_Os05g33580	1.4e-07	0.385	At3g21570	PP
Os.47742.1.S1_at	LOC_Os05g32960	1.4e-163	0.591	At3g06150	PP
Os.52751.1.S1_at	LOC_Os05g32720	1.2e-292	0.687	At4g02900	PP
Os.10058.1.S1_at	LOC_Os05g31620	1.2e-31	0.537	At1g24620	PP
Os.8371.2.S1_at	LOC_Os05g30980	1.9e-119	0.56	At4g03110	PP
Os.55569.1.S1_at	LOC_Os05g30420	1.6e-50	0.568	At1g02870	PP
OsAffx.14862.1.S1_x_at	LOC_Os05g28530	2.6e-40	0.506	At5g58530	PP
Os.25494.1.S1_at	LOC_Os05g28480	2.3e-18	0.6	At4g35980	PP
OsAffx.27044.1.S1_at	LOC_Os05g27570	3.5e-80	0.419	At5g05350	PP
OsAffx.25844.2.S1_at	LOC_Os05g27540	2.7e-28	0.497	At5g19610	PP
Os.53929.1.S1_at	LOC_Os05g26660	1.9e-205	0.704	At4g21490	PP
Os.52873.1.S1_a_at	LOC_Os05g25550	2.9e-172	0.81	At3g42640	PP
Os.3740.3.S1_at	LOC_Os05g24160	3.1e-56	0.62	At1g09700	PP
Os.6997.1.S1_at	LOC_Os05g23530	1.7e-46	0.466	At1g67780	PP
Os.10225.1.S1_at	LOC_Os05g20150	1.1e-232	0.546	At5g28680	PP
Os.52753.1.S1_at	LOC_Os05g19500	9.2e-270	0.668	At3g17630	PP
OsAffx.26953.1.S1_at	LOC_Os05g19470	1.6e-13	0.588	At1g61450	PP
OsAffx.26950.1.S1_at	LOC_Os05g18970	7.3e-07	0.437	At1g15840	PP
Os.49326.1.S1_at	LOC_Os05g18774	1.6e-13	0.525	At2g31305	PP
Os.10737.1.S1_at	LOC_Os05g18730	3.2e-141	0.623	At4g11720	PP
OsAffx.26921.1.S1_at	LOC_Os05g16360	8.3e-79	0.523	At3g22750	PP
Os.52710.1.S1_at	LOC_Os05g16290	4e-150	0.422	At1g65730	PP
OsAffx.4358.1.S1_at	LOC_Os05g16280	1.1e-142	0.425	At1g65730	PP
OsAffx.4342.1.S1_at	LOC_Os05g14980	8.4e-15	0.439	At1g19650	PP
Os.5636.1.S1_at	LOC_Os05g14750	2.5e-157	0.681	At1g79250	PP
Os.9384.1.S1_at	LOC_Os05g13830	2.3e-16	0.356	At3g19020	PP
Os.24864.2.S1_at	LOC_Os05g10310	1.3e-23	0.458	At4g25150	PP
Os.8456.1.S1_at	LOC_Os05g10210	4.7e-53	0.467	At4g25150	PP
Os.24865.1.A1_at	LOC_Os05g09724	2.1e-48	0.439	At4g25150	PP
Os.10534.1.S1_at	LOC_Os05g09704	3.1e-33	0.44	At4g25150	PP
Os.52103.1.S1_at	LOC_Os05g09370	2.3e-35	0.524	At5g60340	PP
OsAffx.26793.1.S1_at	LOC_Os05g09050	1.1e-90	0.59	At2g33670	PP
Os.5609.1.S1_at	LOC_Os05g08540	1.9e-49	0.365	At4g21690	PP
OsAffx.4272.1.S1_at	LOC_Os05g07880	0	0.708	At1g52570	PP
Os.46003.1.A1_at	LOC_Os05g06360	1.3e-75	0.654	At5g47900	PP
OsAffx.4259.1.S1_at	LOC_Os05g06080	4.7e-06	0.477	At5g37870	PP
Os.19814.1.S1_at	LOC_Os05g05940	7.5e-14	0.377	At3g05500	PP
Os.5008.1.S2_at	LOC_Os05g05310	2.1e-107	0.506	At3g24440	PP
Os.52584.1.S1_at	LOC_Os05g05230	0	0.664	At5g19310	PP
OsAffx.4252.1.S1_x_at	LOC_Os05g04710	7.5e-19	0.522	At5g62310	PP
Os.37687.1.A1_at	LOC_Os05g04150	3.2e-22	0.385	At4g01960	PP
OsAffx.4243.1.S1_at	LOC_Os05g03840	9.2e-133	0.542	At2g44540	PP
Os.54705.1.S1_at	LOC_Os05g03050	7.8e-44	0.441	At2g28560	PP
OsAffx.14512.1.S1_at	LOC_Os05g02790	2.9e-103	0.382	At5g10500	PP
Os.53547.1.S1_at	LOC_Os05g02640	4.7e-92	0.599	At3g46200	PP
Os.28047.1.S1_at	LOC_Os05g02520	1e-135	0.705	At2g28680	PP
Os.7790.1.S1_at	LOC_Os05g02490	4.1e-128	0.731	At3g46180	PP
Os.54046.1.S1_at	LOC_Os05g02210	1.6e-107	0.387	At2g35030	PP
Os.7934.2.S1_at	LOC_Os04g58730	7.1e-07	0.351	At5g46640	PP
OsAffx.26656.1.A1_at	LOC_Os04g58530	1e-07	0.292	At1g23540	PP
Os.54552.1.S1_at	LOC_Os04g58480	5e-56	0.358	At4g27790	PP
Os.52864.1.S1_at	LOC_Os04g57840	4.2e-265	0.7	At1g65730	PP
Os.5821.1.S1_at	LOC_Os04g57750	4e-32	0.561	At1g48940	PP
Os.13987.1.S1_at	LOC_Os04g57330	5.1e-40	0.506	At1g04985	PP
Os.24656.1.S1_at	LOC_Os04g57190	3.1e-54	0.517	At4g17510	PP
OsAffx.26640.1.S1_at	LOC_Os04g56780	2.8e-30	0.608	At2g17950	PP
OsAffx.14441.1.S1_at	LOC_Os04g56770	2.9e-28	0.66	At3g07860	PP
Os.6398.1.S1_at	LOC_Os04g56750	2.2e-45	0.403	At1g19860	PP
OsAffx.14435.1.S1_at	LOC_Os04g56460	9e-34	0.317	At3g06190	PP
OsAffx.4181.1.A1_at	LOC_Os04g55130	8.1e-54	0.442	At1g72270	PP
Os.351.1.S1_at	LOC_Os04g54850	1.2e-115	0.421	At3g05610	PP
Os.4938.1.S1_at	LOC_Os04g54600	4.4e-44	0.547	At2g21990	PP
OsAffx.14399.1.S1_x_at	LOC_Os04g53770	2.3e-131	0.428	At1g13160	PP
Os.55628.1.S1_at	LOC_Os04g53606	7.2e-32	0.697	At1g54290	PP
OsAffx.14396.1.S1_at	LOC_Os04g53430	1.3e-55	0.409	At3g06190	PP
OsAffx.4166.1.S1_at	LOC_Os04g53400	5.7e-64	0.42	At3g06190	PP
OsAffx.4165.1.S1_at	LOC_Os04g53390	5.1e-55	0.42	At3g06190	PP
Os.10836.2.S1_at	LOC_Os04g53200	1.7e-43	0.485	At5g26940	PP
Os.55120.1.S1_at	LOC_Os04g52550	3.6e-94	0.45	At1g31290	PP
Os.10083.1.S1_at	LOC_Os04g50216	5.6e-86	0.766	At4g17790	PP
OsAffx.4135.1.S1_at	LOC_Os04g50070	6.9e-20	0.697	At2g37740	PP
Os.11431.2.S1_at	LOC_Os04g49990	8e-13	0.433	At5g46640	PP
OsAffx.14349.1.A1_at	LOC_Os04g49770	8.4e-06	0.429	At4g23490	PP
Os.53780.1.S1_at	LOC_Os04g49500	2.1e-12	0.404	At5g42340	PP
Os.56114.1.S1_at	LOC_Os04g48700	3.4e-43	0.885	At3g57150	PP
Os.54349.1.S1_at	LOC_Os04g48010	1.5e-113	0.438	At5g42010	PP
OsAffx.26489.1.S1_at	LOC_Os04g46760	1.8e-85	0.573	At5g51460	PP
Os.53049.1.S1_at	LOC_Os04g46490	4.4e-57	0.528	At3g47440	PP
Os.11130.1.S1_at	LOC_Os04g46190	3.9e-45	0.566	At4g17510	PP
OsAffx.4101.1.S1_at	LOC_Os04g45700	4.8e-106	0.511	At1g09790	PP
Os.52919.1.S1_at	LOC_Os04g45010	2.2e-69	0.631	At3g61230	PP
Os.52295.1.S1_at	LOC_Os04g44770	3e-15	0.408	At3g15420	PP
Os.52116.1.S1_at	LOC_Os04g44330	1.1e-62	0.638	At1g65730	PP
Os.10860.1.A1_at	LOC_Os04g44320	6.8e-141	0.694	At1g65730	PP
OsAffx.4077.1.S1_at	LOC_Os04g43550	4.9e-42	0.766	At3g25400	PP
Os.16023.1.S1_at	LOC_Os04g43160	1.8e-32	0.345	At4g17940	PP
Os.16617.1.S1_at	LOC_Os04g41470	4.3e-233	0.73	At1g65430	PP
Os.10194.1.S1_at	LOC_Os04g41250	1.3e-163	0.496	At1g67530	PP
Os.23780.1.A1_at	LOC_Os04g41200	3.1e-159	0.525	At1g05790	PP
Os.12301.1.S1_at	LOC_Os04g40150	8.5e-156	0.707	At3g01620	PP
Os.50644.2.S1_x_at	LOC_Os04g39570	6.4e-64	0.408	At5g56270	PP
OsAffx.4030.1.S1_at	LOC_Os04g39520	8.5e-17	0.441	At2g17180	PP
Os.19040.1.S1_at	LOC_Os04g39220	1.5e-113	0.346	At5g27010	PP
Os.49565.1.S1_at	LOC_Os04g38940	1.2e-80	0.702	At2g01770	PP
OsAffx.4020.1.S1_at	LOC_Os04g38930	2.5e-118	0.427	At1g09680	PP
OsAffx.4019.1.S1_at	LOC_Os04g38800	1.6e-15	0.438	At5g51910	PP
OsAffx.14192.1.S1_at	LOC_Os04g38670	5.5e-34	0.494	At5g15240	PP
Os.6726.1.S1_x_at	LOC_Os04g38630	9.2e-215	0.709	At5g39840	PP
Os.18265.1.S1_at	LOC_Os04g38560	3.2e-102	0.376	At5g49180	PP
Os.27545.1.S1_at	LOC_Os04g38540	2.2e-87	0.5	At3g47800	PP
Os.22690.2.S1_x_at	LOC_Os04g38340	1.5e-160	0.793	At1g36050	PP
Os.53447.1.S2_at	LOC_Os04g38026	3.4e-06	0.509	At1g50310	PP
Os.27197.1.S1_at	LOC_Os04g37790	7.2e-30	0.28	At4g40020	PP
Os.54686.1.S1_at	LOC_Os04g37640	1.6e-39	0.473	At2g03210	PP
OsAffx.4008.1.S1_at	LOC_Os04g37520	3.2e-102	0.515	At3g20300	PP
OsAffx.26349.1.S1_at	LOC_Os04g35880	1.3e-101	0.47	At5g08630	PP
OsAffx.14156.1.S1_at	LOC_Os04g35430	3.7e-115	0.455	At3g14980	PP
OsAffx.26342.1.S1_at	LOC_Os04g35370	3.9e-56	0.416	At3g06190	PP
OsAffx.14150.1.S1_at	LOC_Os04g35310	6.8e-52	0.384	At3g06190	PP
OsAffx.14143.1.S1_at	LOC_Os04g35160	8.6e-88	0.541	At3g19640	PP
Os.50337.1.S1_at	LOC_Os04g33720	3e-177	0.604	At3g52600	PP
Os.13884.1.S1_at	LOC_Os04g33440	1.1e-21	0.774	At3g53370	PP
Os.52990.1.S1_at	LOC_Os04g33360	3.2e-45	0.436	At5g58660	PP
Os.9388.1.S1_at	LOC_Os04g33200	2e-65	0.668	At5g47900	PP
OsAffx.26289.1.S1_at	LOC_Os04g32600	1.3e-32	0.555	At5g50930	PP
OsAffx.14095.1.S1_s_at	LOC_Os04g32470	4.3e-18	0.443	At1g12830	PP
Os.22245.1.S1_at	LOC_Os04g32350	3.3e-20	0.506	At5g09380	PP
Os.49553.1.S1_at	LOC_Os04g30720	5.3e-50	0.386	At5g02370	PP
OsAffx.3863.1.S1_at	LOC_Os04g23000	2.7e-06	0.323	At1g23540	PP
OsAffx.26094.1.S1_at	LOC_Os04g22230	3.1e-24	0.392	At4g25780	PP
OsAffx.26093.1.S1_at	LOC_Os04g22210	7.8e-28	0.453	At4g25780	PP
OsAffx.13910.1.S1_at	LOC_Os04g21730	3.5e-14	0.494	At1g13790	PP
OsAffx.26086.1.S1_at	LOC_Os04g21570	3.6e-30	0.352	At2g24450	PP
OsAffx.3831.1.S1_at	LOC_Os04g19810	6.1e-12	0.311	At5g60610	PP
OsAffx.26073.1.S1_at	LOC_Os04g19750	3.9e-14	0.355	At1g55030	PP
OsAffx.26327.2.S1_x_at	LOC_Os04g18030	2.5e-228	0.691	At1g12360	PP
Os.21792.1.S1_at	LOC_Os04g14790	5.7e-167	0.801	At3g10370	PP
OsAffx.3780.1.S1_at	LOC_Os04g13040	1.3e-11	0.361	At3g28410	PP
OsAffx.26008.1.S1_at	LOC_Os04g12830	1.9e-11	0.276	At1g59780	PP
Os.26756.1.S1_at	LOC_Os04g08410	2.2e-58	0.433	At4g11400	PP
Os.56328.1.S1_x_at	LOC_Os04g02690	4.6e-188	0.574	At5g19610	PP
Os.51154.1.S1_at	LOC_Os04g01910	1.4e-11	0.329	At1g23540	PP
Os.20606.1.S1_at	LOC_Os03g63730	1.8e-83	0.601	At5g46840	PP
Os.5927.1.S1_at	LOC_Os03g63540	2.8e-23	0.362	At2g28440	PP
Os.57471.1.A1_at	LOC_Os03g61970	3.5e-30	0.667	At2g37620	PP
Os.13812.1.S1_a_at	LOC_Os03g61600	4.7e-125	0.71	At3g55010	PP
Os.34488.1.S1_at	LOC_Os03g61590	7.8e-12	0.412	At3g62640	PP
OsAffx.22646.1.S1_at	LOC_Os03g61290	5.4e-249	0.653	At3g17630	PP
Os.2368.1.S2_at	LOC_Os03g60720	3.6e-117	0.809	At2g39700	PP
OsAffx.25776.1.S1_at	LOC_Os03g59860	2.6e-20	0.476	At5g59610	PP
OsAffx.25770.1.S1_at	LOC_Os03g59580	1.9e-45	0.617	At3g12600	PP
OsAffx.25766.1.S1_at	LOC_Os03g59370	1.6e-09	0.427	At1g23410	PP
Os.56300.1.S1_at	LOC_Os03g58190	2.1e-15	0.371	At4g32440	PP
OsAffx.25749.1.S1_s_at	LOC_Os03g57880	1.6e-171	0.703	At2g19440	PP
OsAffx.13524.1.S1_at	LOC_Os03g57510	2.8e-216	0.723	At2g38910	PP
Os.26475.1.S1_at	LOC_Os03g57500	2.3e-99	0.564	At5g22000	PP
Os.7300.1.S1_at	LOC_Os03g57100	2.9e-140	0.755	At3g22290	PP
Os.32736.1.S1_at	LOC_Os03g56820	2.1e-96	0.717	At4g20870	PP
Os.17939.3.S1_at	LOC_Os03g56420	3.3e-79	0.576	At1g75180	PP
Os.10855.1.S1_at	LOC_Os03g56060	2.4e-239	0.769	At4g07960	PP
Os.12658.1.S1_at	LOC_Os03g55620	1.2e-88	0.61	At4g32830	PP
OsAffx.13488.1.S1_at	LOC_Os03g54230	1.9e-35	0.773	At4g26900	PP
Os.55399.1.S1_at	LOC_Os03g53620	2.2e-23	0.418	At5g27980	PP
OsAffx.25701.1.S1_at	LOC_Os03g53410	1.1e-113	0.611	At3g22750	PP
OsAffx.13479.1.S1_at	LOC_Os03g53400	2.5e-93	0.739	At1g03070	PP
Os.10759.1.S1_at	LOC_Os03g53110	4.6e-149	0.807	At5g64560	PP
OsAffx.3595.1.S1_at	LOC_Os03g53080	1.2e-72	0.411	At1g06770	PP
Os.49820.1.S1_at	LOC_Os03g52870	6.3e-129	0.592	At2g26490	PP
OsAffx.13470.1.S1_at	LOC_Os03g52560	2.8e-87	0.567	At3g52600	PP
Os.15197.1.S2_at	LOC_Os03g51610	2.1e-118	0.729	At4g08170	PP
Os.12692.1.S1_at	LOC_Os03g51600	1.2e-182	0.709	At1g64740	PP
Os.52912.1.S1_at	LOC_Os03g51210	5.5e-66	0.451	At5g21050	PP
Os.8043.1.S1_at	LOC_Os03g51010	4.1e-109	0.572	At1g73480	PP
Os.3420.1.S1_at	LOC_Os03g50890	6.4e-197	0.99	At3g12110	PP
OsAffx.13437.1.S1_at	LOC_Os03g50280	3.5e-64	0.625	At4g39670	PP
Os.7503.1.S1_x_at	LOC_Os03g49790	3.2e-202	0.524	At5g19610	PP
OsAffx.13410.1.S1_x_at	LOC_Os03g48590	2.9e-147	0.588	At1g78720	PP
OsAffx.29738.3.S1_x_at	LOC_Os03g48120	1.7e-22	0.391	At3g06190	PP
OsAffx.13399.1.S1_at	LOC_Os03g48010	2.1e-215	0.558	At5g04500	PP
OsAffx.13389.1.S1_at	LOC_Os03g47430	7.7e-12	0.379	At2g43690	PP
Os.53820.1.S1_at	LOC_Os03g45930	2.1e-13	0.263	At4g20880	PP
Os.18508.1.S1_at	LOC_Os03g45410	4.6e-94	0.938	At1g55520	PP
Os.54281.1.S1_at	LOC_Os03g44810	9.7e-101	0.55	At2g38920	PP
Os.55267.1.S1_at	LOC_Os03g44630	2.8e-16	0.374	At5g20230	PP
Os.3739.1.S1_at	LOC_Os03g44230	6.5e-166	0.689	At2g39890	PP
Os.48042.1.S1_at	LOC_Os03g43840	2.5e-54	0.589	At4g20380	PP
OsAffx.13323.1.S1_at	LOC_Os03g43360	5.1e-65	0.45	At2g30580	PP
OsAffx.13285.1.S1_at	LOC_Os03g41470	9.1e-18	0.523	At5g55810	PP
Os.52337.1.S1_at	LOC_Os03g40260	3.6e-94	0.71	At3g02300	PP
Os.37594.1.S1_at	LOC_Os03g39860	5.5e-22	0.694	At5g47630	PP
OsAffx.13218.1.S1_at	LOC_Os03g37700	1.5e-06	0.314	At2g15880	PP
OsAffx.13147.1.S1_at	LOC_Os03g31780	2.9e-14	0.735	At4g15530	PP
Os.6505.1.S1_at	LOC_Os03g31594	6.4e-159	0.521	At1g11950	PP
Os.18087.2.S1_at	LOC_Os03g30570	7e-27	0.496	At3g29575	PP
OsAffx.25283.1.S1_at	LOC_Os03g29630	2.9e-76	0.531	At4g15880	PP
OsAffx.25270.3.A1_at	LOC_Os03g28910	5.1e-07	0.563	At4g33970	PP
OsAffx.13096.1.S1_at	LOC_Os03g28350	1.6e-06	0.371	At1g15840	PP
Os.55086.1.S1_at	LOC_Os03g28090	1.2e-84	0.515	At2g26450	PP
OsAffx.3349.1.S1_s_at	LOC_Os03g27780	4.9e-145	0.642	At1g47380	PP
Os.27316.1.S1_at	LOC_Os03g27340	5e-38	0.649	At5g22790	PP
Os.11373.1.S1_at	LOC_Os03g26430	3e-77	0.431	At5g15140	PP
Os.53762.1.S1_at	LOC_Os03g26080	2e-116	0.54	At2g02970	PP
OsAffx.13008.1.S1_at	LOC_Os03g24720	2.2e-07	0.376	At5g44630	PP
Os.53356.1.S1_at	LOC_Os03g24510	7.6e-124	0.644	At3g06260	PP
Os.49836.1.S1_at	LOC_Os03g24170	3.5e-167	0.722	At3g56960	PP
Os.50350.1.S1_at	LOC_Os03g24160	9e-240	0.622	At3g56960	PP
Os.6728.1.S1_a_at	LOC_Os03g22730	9.4e-183	0.745	At3g05060	PP
OsAffx.12988.2.S1_at	LOC_Os03g22250	1.7e-32	0.548	At3g53140	PP
Os.19112.1.S1_at	LOC_Os03g21530	9.3e-190	0.552	At1g06720	PP
Os.31565.1.S1_at	LOC_Os03g21090	5.8e-142	0.67	At1g14020	PP
Os.10805.1.S1_at	LOC_Os03g20520	7.9e-144	0.627	At1g36050	PP
OsAffx.12948.1.S1_at	LOC_Os03g19920	7.9e-74	0.416	At3g06560	PP
OsAffx.12947.1.A1_at	LOC_Os03g19880	5e-07	0.381	At1g49490	PP
Os.18212.1.S1_at	LOC_Os03g19610	1.1e-85	0.515	At3g17060	PP
OsAffx.25137.1.A1_at	LOC_Os03g19010	2.1e-59	0.543	At1g47750	PP
OsAffx.12931.1.A1_at	LOC_Os03g19000	3.6e-51	0.449	At1g47750	PP
OsAffx.25136.1.S1_x_at	LOC_Os03g18990	4e-30	0.647	At5g25400	PP
Os.49715.1.S1_at	LOC_Os03g18940	8.8e-29	0.412	At5g26940	PP
Os.53030.1.S1_at	LOC_Os03g18860	4.1e-141	0.475	At3g05610	PP
Os.49834.1.S1_at	LOC_Os03g18360	3.8e-225	0.69	At3g51770	PP
OsAffx.12918.1.S1_s_at	LOC_Os03g18340	1.6e-18	0.292	At3g11100	PP
OsAffx.25130.1.S1_at	LOC_Os03g18210	9.1e-128	0.54	At5g01310	PP
Os.16245.1.S1_at	LOC_Os03g18200	3.8e-123	0.488	At3g08970	PP
OsAffx.3265.1.S1_at	LOC_Os03g18000	1.6e-19	0.396	At5g58700	PP
OsAffx.25123.1.S1_at	LOC_Os03g17560	4.6e-46	0.468	At4g10090	PP
OsAffx.12891.1.S1_at	LOC_Os03g17130	1.5e-14	0.357	At1g49830	PP
OsAffx.12889.1.S1_s_at	LOC_Os03g17060	2.2e-39	0.725	At2g37510	PP
Os.53106.1.S1_at	LOC_Os03g17030	2.3e-125	0.462	At2g36660	PP
Os.6346.1.S1_at	LOC_Os03g16900	2.8e-181	0.77	At5g09550	PP
Os.56198.1.S1_at	LOC_Os03g16150	1.2e-11	0.921	At3g55590	PP
OsAffx.12874.1.S1_at	LOC_Os03g15390	4.7e-85	0.685	At1g73930	PP
Os.39979.1.A1_at	LOC_Os03g14540	2.3e-154	0.699	At1g02000	PP
Os.47951.1.S1_at	LOC_Os03g14290	5.1e-158	0.521	At3g60850	PP
OsAffx.12844.1.S1_at	LOC_Os03g13690	2.9e-24	0.711	At3g42850	PP
OsAffx.22282.1.S1_at	LOC_Os03g12414	5.7e-20	0.59	At1g14750	PP
Os.34632.1.S1_at	LOC_Os03g12180	8e-184	0.596	At1g22730	PP
OsAffx.12827.1.S1_at	LOC_Os03g11614	6.5e-24	0.885	At1g24260	PP
Os.54293.1.S1_at	LOC_Os03g11510	1.3e-128	0.682	At1g74240	PP
OsAffx.3200.1.A1_at	LOC_Os03g11400	1.2e-72	0.467	At5g15510	PP
Os.20190.1.S1_at	LOC_Os03g11140	7.2e-148	0.571	At4g24580	PP
OsAffx.22433.3.S1_at	LOC_Os03g11130	3e-51	0.691	At3g29280	PP
Os.21849.1.S1_at	LOC_Os03g11120	2.6e-226	0.744	At3g55400	PP
Os.13629.1.S1_at	LOC_Os03g10930	2.7e-48	0.836	At3g59650	PP
Os.53184.1.S1_at	LOC_Os03g10920	4.6e-30	0.461	At1g27700	PP
OsAffx.3190.1.S1_at	LOC_Os03g10600	5.8e-141	0.328	At4g30150	PP
Os.16689.1.S1_at	LOC_Os03g10590	1.4e-10	0.274	At3g19650	PP
Os.9284.1.S1_at	LOC_Os03g10370	1.1e-83	0.859	At3g49870	PP
OsAffx.12798.1.S1_at	LOC_Os03g09160	3.1e-17	0.322	At2g22180	PP
Os.54842.1.S1_at	LOC_Os03g09150	1.3e-89	0.493	At1g78160	PP
Os.9479.1.S1_at	LOC_Os03g08980	3.7e-33	0.317	At4g40020	PP
Os.54630.1.S1_at	LOC_Os03g08700	1.3e-174	0.638	At4g34310	PP
Os.15759.1.S1_at	LOC_Os03g08640	1e-105	0.564	At2g37560	PP
Os.9148.1.S1_at	LOC_Os03g08610	2.6e-139	0.577	At3g19230	PP
Os.21260.1.S1_at	LOC_Os03g08580	8.4e-07	0.358	At5g42900	PP
Os.48498.1.S1_at	LOC_Os03g08110	1.9e-47	0.406	At5g09430	PP
Os.52762.1.S1_at	LOC_Os03g07600	1.1e-110	0.623	At5g47540	PP
OsAffx.3162.1.S1_at	LOC_Os03g07330	8.7e-84	0.411	At5g56310	PP
Os.52078.2.S1_at	LOC_Os03g07310	9.6e-46	0.597	At1g14020	PP
Os.18361.1.S1_at	LOC_Os03g06960	4.6e-85	0.735	At1g04760	PP
Os.25297.1.S1_at	LOC_Os03g06440	8.4e-276	0.584	At1g05460	PP
OsAffx.24991.1.S1_x_at	LOC_Os03g06290	4.1e-180	0.526	At4g26330	PP
Os.9661.1.S1_at	LOC_Os03g04620	5.5e-23	0.703	At1g04500	PP
OsAffx.24964.4.S1_x_at	LOC_Os03g04560	1.8e-269	0.529	At2g33420	PP
OsAffx.12724.1.S1_at	LOC_Os03g03690	1.8e-26	0.453	At1g16040	PP
OsAffx.24949.1.S1_x_at	LOC_Os03g03270	9.9e-147	0.549	At4g23490	PP
Os.6063.1.S1_at	LOC_Os03g03150	1.2e-167	0.73	At4g22910	PP
Os.16712.1.S1_at	LOC_Os03g02560	5.6e-73	0.454	At4g00755	PP
OsAffx.12703.1.S1_at	LOC_Os03g01720	7.1e-101	0.456	At5g04460	PP
Os.2405.1.S1_at	LOC_Os03g01640	5e-56	0.472	At1g65680	PP
Os.2402.1.S1_at	LOC_Os03g01610	4.5e-48	0.441	At1g65680	PP
Os.56609.1.S1_at	LOC_Os03g01530	3.1e-198	0.781	At4g20890	PP
Os.53860.1.S1_at	LOC_Os02g58660	1.8e-91	0.343	At2g13620	PP
OsAffx.24908.1.S1_at	LOC_Os02g57790	3.7e-36	0.452	At5g04390	PP
Os.54406.1.S1_at	LOC_Os02g57760	1.3e-110	0.619	At3g53140	PP
Os.17210.1.S1_at	LOC_Os02g57750	4.4e-135	0.45	At5g04460	PP
OsAffx.24907.1.S1_at	LOC_Os02g57580	2.2e-43	0.571	At4g00350	PP
OsAffx.24906.1.S1_at	LOC_Os02g57570	3.1e-100	0.657	At4g00350	PP
Os.55773.1.S1_at	LOC_Os02g57000	7.1e-27	0.469	At2g33320	PP
Os.50737.1.S1_at	LOC_Os02g56570	8.6e-132	0.593	At5g54780	PP
Os.24688.1.S1_at	LOC_Os02g56500	5.5e-147	0.624	At5g28910	PP
Os.5288.1.S1_a_at	LOC_Os02g55910	5.1e-145	0.773	At5g20410	PP
OsAffx.3082.1.S1_at	LOC_Os02g55820	6.3e-06	0.512	At3g60100	PP
Os.50459.1.S1_at	LOC_Os02g55400	0	0.833	At3g42640	PP
Os.52557.1.S1_at	LOC_Os02g55330	3.7e-108	0.754	At4g31020	PP
OsAffx.24964.5.S1_at	LOC_Os02g55290	2.2e-19	0.631	At2g33420	PP
OsAffx.12646.1.S1_at	LOC_Os02g54910	8.5e-193	0.637	At1g79640	PP
Os.52868.1.S1_at	LOC_Os02g54590	1.6e-203	0.579	At1g16760	PP
Os.22443.1.S1_at	LOC_Os02g54510	2.3e-84	0.34	At5g57610	PP
Os.53793.1.S1_at	LOC_Os02g53820	5.3e-171	0.658	At3g43860	PP
OsAffx.24838.1.S1_at	LOC_Os02g52800	3.6e-117	0.557	At5g66460	PP
OsAffx.24831.1.S1_s_at	LOC_Os02g52270	2.8e-32	0.609	At2g33735	PP
Os.20783.1.S1_a_at	LOC_Os02g51770	6e-87	0.538	At4g39870	PP
Os.53144.1.S1_at	LOC_Os02g51600	1.1e-151	0.625	At5g65090	PP
OsAffx.24825.1.S1_at	LOC_Os02g51510	8.6e-06	0.456	At1g22110	PP
OsAffx.30603.3.S1_at	LOC_Os02g51440	1.4e-145	0.502	At5g48100	PP
Os.8972.1.S1_at	LOC_Os02g50910	8.3e-111	0.732	At5g60930	PP
Os.5623.1.S1_at	LOC_Os02g50770	1.7e-87	0.553	At5g47000	PP
OsAffx.12568.1.S1_at	LOC_Os02g49840	3.2e-34	0.6	At4g09960	PP
Os.11648.1.S1_at	LOC_Os02g49060	8.7e-82	0.542	At4g21160	PP
OsAffx.3002.1.S1_at	LOC_Os02g48800	2.4e-15	0.402	At3g20280	PP
OsAffx.3000.1.S1_at	LOC_Os02g48690	3.1e-06	0.667	At3g57690	PP
Os.51563.1.S1_at	LOC_Os02g48650	3.1e-33	0.477	At5g15770	PP
OsAffx.27759.1.S1_x_at	LOC_Os02g48570	7.5e-149	0.512	At5g19640	PP
Os.47321.1.S1_at	LOC_Os02g47900	1.5e-46	0.508	At2g23750	PP
Os.7396.2.S1_a_at	LOC_Os02g47580	9.7e-09	0.545	At3g50910	PP
OsAffx.12527.1.S1_at	LOC_Os02g46760	6.7e-61	0.444	At1g32320	PP
Os.18183.1.S1_at	LOC_Os02g45130	5e-136	0.575	At3g18750	PP
OsAffx.24715.1.S1_at	LOC_Os02g44100	3.6e-14	0.545	At5g47455	PP
Os.1352.1.S1_at	LOC_Os02g43810	3.5e-58	0.422	At2g44850	PP
OsAffx.2950.1.S1_at	LOC_Os02g43760	5e-72	0.667	At4g17510	PP
Os.51696.1.S1_at	LOC_Os02g43620	3.9e-147	0.654	At4g17550	PP
OsAffx.12479.1.S1_at	LOC_Os02g43600	2.2e-53	0.547	At5g47180	PP
OsAffx.12476.1.S1_at	LOC_Os02g43460	8.2e-143	0.351	At3g24340	PP
OsAffx.12466.1.S1_at	LOC_Os02g42970	4.6e-94	0.617	At1g12260	PP
OsAffx.12463.1.S1_at	LOC_Os02g42820	6.9e-75	0.657	At3g61230	PP
Os.10646.1.S1_at	LOC_Os02g42670	1.7e-32	0.276	At5g58720	PP
Os.23411.1.S1_at	LOC_Os02g42660	1.5e-143	0.786	At4g04930	PP
OsAffx.24649.4.S1_at	LOC_Os02g39230	8.1e-13	0.363	At1g77390	PP
Os.6276.1.S1_at	LOC_Os02g38250	1.6e-68	0.36	At1g13120	PP
Os.8331.1.S1_at	LOC_Os02g35950	8.1e-104	0.616	At1g47500	PP
Os.22480.1.S1_at	LOC_Os02g35910	7e-153	0.667	At1g47380	PP
Os.16973.1.S1_at	LOC_Os02g35830	5e-88	0.463	At3g20300	PP
Os.54711.1.S1_at	LOC_Os02g35480	3.3e-139	0.633	At2g44090	PP
Os.19863.1.S1_a_at	LOC_Os02g35190	7.2e-304	0.721	At5g49890	PP
Os.24275.1.S1_at	LOC_Os02g35100	3e-118	0.399	At5g08630	PP
Os.9639.1.S1_at	LOC_Os02g35039	2.9e-108	0.702	At5g10730	PP
Os.7494.1.S1_at	LOC_Os02g32060	1.7e-46	0.588	At1g12880	PP
Os.11825.1.S1_at	LOC_Os02g31874	1.2e-132	0.724	At3g26670	PP
OsAffx.24524.1.S1_at	LOC_Os02g31867	1.1e-138	0.651	At3g26670	PP
Os.12396.1.S1_at	LOC_Os02g31290	3.9e-186	0.415	At5g61960	PP
OsAffx.12263.1.S1_at	LOC_Os02g29020	1e-64	0.644	At3g05950	PP
OsAffx.12262.1.S1_at	LOC_Os02g29010	4.6e-62	0.655	At3g05950	PP
Os.39083.1.A1_x_at	LOC_Os02g26700	4.2e-11	0.652	At4g31290	PP
Os.55769.1.S1_at	LOC_Os02g26320	5.9e-46	0.42	At2g24450	PP
OsAffx.12199.1.S1_x_at	LOC_Os02g26170	2.5e-15	0.561	At3g04700	PP
OsAffx.12171.2.S1_at	LOC_Os02g24430	8.8e-162	0.575	At2g21540	PP
OsAffx.24392.1.S1_at	LOC_Os02g22800	2.1e-12	0.8	At1g03780	PP
OsAffx.24350.1.S1_at	LOC_Os02g20720	1.1e-69	0.441	At3g06190	PP
OsAffx.2701.1.S1_at	LOC_Os02g20690	2.4e-56	0.448	At3g06190	PP
OsAffx.24346.1.S1_at	LOC_Os02g20590	2.5e-45	0.394	At3g06190	PP
OsAffx.2680.1.S1_at	LOC_Os02g19180	3.9e-28	0.462	At2g17180	PP
Os.50774.1.S1_at	LOC_Os02g19170	1.6e-125	0.412	At3g61800	PP
OsAffx.2666.1.S1_x_at	LOC_Os02g18430	6.2e-145	0.681	At3g12690	PP
OsAffx.12098.1.S1_at	LOC_Os02g18300	9.8e-06	0.547	At4g15200	PP
Os.8089.1.S1_at	LOC_Os02g17240	5.6e-118	0.57	At1g79860	PP
Os.8700.1.S1_at	LOC_Os02g16909	2.1e-34	0.728	At1g52250	PP
Os.53301.1.S1_at	LOC_Os02g16660	2e-173	0.69	At3g24530	PP
Os.55692.1.S1_at	LOC_Os02g15690	6.6e-27	0.494	At4g33440	PP
Os.5802.1.S1_at	LOC_Os02g14760	1.2e-88	0.681	At1g53650	PP
OsAffx.24233.1.S1_at	LOC_Os02g13760	1.5e-08	0.346	At1g79800	PP
Os.56059.1.S1_at	LOC_Os02g13630	4e-08	0.494	At4g17310	PP
OsAffx.24229.1.S1_at	LOC_Os02g13580	1e-89	0.487	At1g63640	PP
OsAffx.12020.1.S1_at	LOC_Os02g13570	7.4e-63	0.464	At5g41310	PP
Os.57127.1.S1_at	LOC_Os02g12660	3e-25	0.394	At5g26150	PP
Os.53956.1.S1_at	LOC_Os02g12300	1.1e-129	0.577	At1g14420	PP
OsAffx.24197.1.S1_x_at	LOC_Os02g11850	5.1e-09	0.375	At4g23950	PP
OsAffx.2572.1.S1_at	LOC_Os02g10990	5.2e-205	0.678	At3g15620	PP
Os.54540.1.S1_at	LOC_Os02g10530	2.1e-64	0.453	At2g04220	PP
Os.7758.1.S1_at	LOC_Os02g10480	2.3e-108	0.628	At4g21160	PP
Os.19187.1.S1_at	LOC_Os02g10470	5.7e-66	0.58	At4g26470	PP
Os.10004.1.S1_s_at	LOC_Os02g10300	5.8e-16	0.417	At1g78400	PP
Os.57154.1.S1_at	LOC_Os02g09780	4e-31	0.607	At5g49550	PP
Os.5603.1.S1_at	LOC_Os02g09450	5.4e-189	0.547	At5g58170	PP
OsAffx.11939.1.S1_at	LOC_Os02g08240	1.4e-106	0.559	At5g14720	PP
Os.6353.1.S1_at	LOC_Os02g07900	2.6e-135	0.428	At5g57200	PP
Os.52209.1.S1_at	LOC_Os02g07480	6e-18	0.71	At1g16290	PP
OsAffx.11918.1.S1_s_at	LOC_Os02g06510	2.2e-13	0.297	At4g27370	PP
Os.5009.1.S1_at	LOC_Os02g06390	1.2e-29	0.445	At5g47830	PP
Os.7064.1.S1_s_at	LOC_Os02g06360	8.8e-91	0.764	At3g54690	PP
Os.47932.1.S1_at	LOC_Os02g05870	2.2e-71	0.507	At1g53760	PP
Os.52804.1.S1_at	LOC_Os02g05820	1.6e-139	0.461	At2g24370	PP
Os.17772.1.S1_at	LOC_Os02g04660	8.6e-248	0.704	At4g31120	PP
OsAffx.26942.1.S1_x_at	LOC_Os02g04360	2.3e-10	0.388	At2g15880	PP
Os.54956.1.S1_at	LOC_Os02g04110	2.9e-69	0.474	At3g19970	PP
OsAffx.2499.1.S1_at	LOC_Os02g03990	7.1e-28	0.408	At1g18830	PP
OsAffx.24088.2.S1_at	LOC_Os02g03910	9.9e-10	0.326	At3g10240	PP
Os.17524.2.S1_x_at	LOC_Os02g03760	5.7e-48	0.396	At1g10650	PP
Os.51934.1.S1_at	LOC_Os02g03600	2.1e-89	0.534	At5g25530	PP
Os.54770.1.S1_at	LOC_Os02g03120	1.1e-152	0.619	At1g02800	PP
Os.7996.1.S1_at	LOC_Os02g02450	5e-159	0.441	At1g65730	PP
Os.49918.1.S1_at	LOC_Os02g02150	2.2e-194	0.525	At5g08110	PP
Os.53051.2.S1_x_at	LOC_Os02g01270	5.4e-107	0.622	At5g45560	PP
Os.47747.1.S1_at	LOC_Os02g01230	6.6e-134	0.552	At1g64880	PP
Os.14216.2.S1_at	LOC_Os01g74530	1.6e-84	0.644	At3g12620	PP
Os.33444.1.A1_at	LOC_Os01g74510	9.4e-106	0.408	At2g22560	PP
Os.18214.1.S1_at	LOC_Os01g74480	5.2e-94	0.679	At2g28680	PP
Os.7672.1.S1_at	LOC_Os01g74250	1.5e-72	0.585	At2g39650	PP
OsAffx.11845.3.S1_at	LOC_Os01g74170	4.3e-27	0.319	At3g48210	PP
Os.49746.1.S1_at	LOC_Os01g74020	3.5e-56	0.553	At3g46640	PP
Os.24891.2.S1_at	LOC_Os01g74000	6.5e-130	0.757	At5g40610	PP
Os.8261.2.S1_at	LOC_Os01g73950	4e-127	0.46	At3g48250	PP
Os.26985.1.S1_at	LOC_Os01g73460	1.1e-106	0.607	At5g09790	PP
OsAffx.9743.1.S1_x_at	LOC_Os01g73090	2.5e-09	0.307	At1g23540	PP
Os.57379.1.S1_at	LOC_Os01g71960	1.8e-106	0.564	At4g30870	PP
Os.24785.1.A1_at	LOC_Os01g70920	2.7e-34	0.324	At1g59790	PP
Os.11148.1.S1_at	LOC_Os01g70800	3.6e-133	0.742	At5g48970	PP
Os.42735.1.S1_at	LOC_Os01g70360	3.6e-197	0.713	At5g23670	PP
Os.3454.1.S1_at	LOC_Os01g69030	0	0.547	At1g04920	PP
Os.8115.1.S1_at	LOC_Os01g68540	2.2e-62	0.495	At3g07880	PP
Os.39982.1.S1_at	LOC_Os01g68390	9.9e-153	0.65	At1g04900	PP
Os.56519.1.S1_at	LOC_Os01g68320	1.1e-164	0.544	At3g58510	PP
Os.11975.1.S1_at	LOC_Os01g68310	6e-76	0.53	At1g07840	PP
Os.49417.1.S1_at	LOC_Os01g68120	6.8e-293	0.436	At3g43920	PP
Os.14630.2.S1_at	LOC_Os01g67560	6.4e-47	0.764	At1g24350	PP
Os.12116.1.S1_at	LOC_Os01g67340	3.1e-143	0.745	At3g59350	PP
Os.13615.3.S1_at	LOC_Os01g66730	4.4e-80	0.671	At2g25355	PP
OsAffx.23943.2.S1_at	LOC_Os01g66580	7.3e-23	0.431	At5g09380	PP
OsAffx.23943.1.S1_s_at	LOC_Os01g66570	5e-21	0.418	At5g09380	PP
Os.29810.1.S1_at	LOC_Os01g65860	2.6e-107	0.487	At1g03050	PP
Os.49969.1.S1_at	LOC_Os01g65500	8.2e-256	0.649	At5g49890	PP
Os.5643.1.S1_at	LOC_Os01g64900	2.3e-67	0.458	At5g64560	PP
Os.8978.2.S1_at	LOC_Os01g64810	5.6e-112	0.574	At5g50020	PP
Os.33474.2.S1_at	LOC_Os01g63354	5.6e-27	0.383	At5g04110	PP
Os.7203.2.S1_x_at	LOC_Os01g63230	7.1e-105	0.602	At2g37980	PP
Os.20863.2.S1_at	LOC_Os01g62970	3.5e-06	0.31	At5g02020	PP
Os.42436.1.S1_at	LOC_Os01g62860	1.9e-118	0.699	At2g37790	PP
Os.8181.1.S1_at	LOC_Os01g61910	4.1e-62	0.289	At5g10500	PP
Os.5404.4.S1_at	LOC_Os01g61890	7.1e-35	0.667	At3g45810	PP
Os.5404.1.S2_at	LOC_Os01g61880	1.6e-184	0.606	At3g45810	PP
OsAffx.21772.1.S1_s_at	LOC_Os01g60890	2e-08	0.566	At1g15840	PP
OsAffx.21647.1.S1_at	LOC_Os01g60250	1.3e-103	0.398	At3g14730	PP
OsAffx.23869.1.S1_at	LOC_Os01g60140	2.9e-250	0.589	At2g13620	PP
Os.12300.1.S1_at	LOC_Os01g60080	1.1e-185	0.617	At3g13390	PP
Os.53525.1.S1_at	LOC_Os01g59880	6.5e-110	0.461	At5g65090	PP
OsAffx.21654.1.S1_at	LOC_Os01g59780	5e-72	0.635	At3g54320	PP
Os.42230.1.S1_at	LOC_Os01g59360	5e-223	0.797	At5g19360	PP
Os.7800.1.S1_at	LOC_Os01g58620	6.8e-84	0.521	At5g44860	PP
Os.38804.1.S1_at	LOC_Os01g58220	1.6e-50	0.861	At1g54290	PP
OsAffx.23830.2.S1_at	LOC_Os01g57940	4.5e-119	0.649	At3g20530	PP
Os.14427.1.S1_at	LOC_Os01g57420	6.4e-173	0.665	At2g20900	PP
Os.30597.3.S1_at	LOC_Os01g57240	2.6e-84	0.615	At4g28190	PP
Os.50348.1.S1_at	LOC_Os01g57230	7.8e-171	0.569	At5g03250	PP
Os.47361.1.S1_at	LOC_Os01g56940	2.7e-112	0.706	At1g29630	PP
Os.35025.1.S1_at	LOC_Os01g56764	4.5e-142	0.606	At1g06750	PP
Os.45897.1.S1_at	LOC_Os01g56560	2.5e-47	0.686	At4g17650	PP
OsAffx.23808.1.S1_at	LOC_Os01g56290	1.2e-56	0.26	At2g34780	PP
Os.20980.1.S1_at	LOC_Os01g56180	2.4e-35	0.491	At5g64510	PP
Os.11073.1.S1_at	LOC_Os01g55520	2.8e-126	0.594	At4g13240	PP
Os.31726.1.S1_at	LOC_Os01g55430	6.4e-98	0.585	At1g53320	PP
Os.36306.1.S1_at	LOC_Os01g55020	9.3e-16	0.545	At2g20585	PP
Os.23671.1.S1_at	LOC_Os01g54810	8.5e-109	0.588	At5g50890	PP
Os.16488.2.S1_at	LOC_Os01g54080	5.3e-145	0.543	At5g41310	PP
Os.12235.1.S1_at	LOC_Os01g53700	1.1e-170	0.65	At3g16480	PP
OsAffx.23776.1.S1_at	LOC_Os01g53620	2.1e-11	0.479	At1g70350	PP
Os.36029.1.S1_at	LOC_Os01g53280	1e-50	0.877	At1g16740	PP
OsAffx.23770.1.S1_at	LOC_Os01g53200	1.7e-133	0.64	At4g13260	PP
Os.34596.2.S1_x_at	LOC_Os01g52980	1e-14	0.335	At4g10400	PP
OsAffx.2313.1.S1_at	LOC_Os01g52420	5e-08	0.557	At3g53140	PP
Os.5141.2.S1_at	LOC_Os01g52120	1.1e-14	0.319	At4g08590	PP
Os.1577.2.S1_x_at	LOC_Os01g51250	1.4e-58	0.589	At1g14560	PP
OsAffx.23738.1.S1_x_at	LOC_Os01g50680	4.7e-179	0.52	At5g59810	PP
Os.53943.1.S1_at	LOC_Os01g50470	7.1e-279	0.538	At3g23270	PP
Os.49647.1.S1_at	LOC_Os01g50160	1.2e-13	0.547	At4g18050	PP
OsAffx.32032.5.S1_at	LOC_Os01g48600	2.1e-22	0.521	At1g32850	PP
Os.31637.1.S1_at	LOC_Os01g48540	1.2e-136	0.484	At5g19580	PP
Os.6355.1.S1_at	LOC_Os01g48410	3.8e-123	0.523	At4g13240	PP
Os.26447.1.A1_at	LOC_Os01g48390	1.3e-129	0.539	At4g18640	PP
OsAffx.11508.1.S1_at	LOC_Os01g47610	1.2e-100	0.552	At5g50890	PP
Os.13615.2.S1_at	LOC_Os01g47256	1.3e-82	0.685	At2g25355	PP
Os.27264.2.S1_at	LOC_Os01g47200	1.5e-11	0.513	At3g50580	PP
Os.41468.1.S1_at	LOC_Os01g47050	1.6e-121	0.487	At3g61590	PP
Os.34984.3.S1_x_at	LOC_Os01g45620	1.4e-188	0.789	At1g18150	PP
Os.34863.1.S1_at	LOC_Os01g45350	6.3e-145	0.643	At4g16745	PP
Os.4996.1.S1_at	LOC_Os01g43640	8.1e-17	0.5	At1g64220	PP
Os.33928.3.S1_x_at	LOC_Os01g41890	7e-12	0.332	At1g59780	PP
Os.36122.2.S1_at	LOC_Os01g41660	2.4e-65	0.57	At4g29530	PP
OsAffx.16663.2.S1_at	LOC_Os01g41420	4.3e-98	0.482	At5g15240	PP
OsAffx.2201.1.S1_at	LOC_Os01g40610	7e-82	0.6	At1g17130	PP
OsAffx.11412.1.S1_at	LOC_Os01g40600	5.4e-59	0.506	At1g17130	PP
OsAffx.23603.2.S1_at	LOC_Os01g40370	7.4e-31	0.812	At1g30470	PP
OsAffx.11404.1.S1_s_at	LOC_Os01g40360	3e-39	0.363	At5g15240	PP
Os.7323.1.S1_at	LOC_Os01g40340	1.7e-135	0.531	At1g30470	PP
Os.25233.1.S1_at	LOC_Os01g40200	1.1e-92	0.501	At1g54560	PP
OsAffx.9194.1.S1_at	LOC_Os01g40120	2.2e-08	0.654	At2g19385	PP
Os.5450.1.S1_at	LOC_Os01g40110	8.7e-52	0.442	At2g19385	PP
Os.49687.1.S1_at	LOC_Os01g39970	4.2e-148	0.481	At5g12000	PP
Os.47961.1.S1_at	LOC_Os01g38990	1e-103	0.695	At1g14560	PP
OsAffx.682.1.S1_at	LOC_Os01g38359	5.8e-08	0.313	At3g19020	PP
OsAffx.693.2.S1_at	LOC_Os01g37990	4.5e-16	0.585	At3g29100	PP
Os.54221.1.A1_at	LOC_Os01g37842	1.1e-46	0.426	At3g20430	PP
Os.40925.1.S1_at	LOC_Os01g36940	4.7e-66	0.54	At4g10925	PP
OsAffx.2155.1.S1_x_at	LOC_Os01g35120	7.4e-08	0.325	At4g12140	PP
Os.41043.1.S1_at	LOC_Os01g34920	2.3e-209	0.521	At5g20710	PP
Os.53856.1.S1_at	LOC_Os01g34860	6.9e-06	0.328	At3g01700	PP
Os.32787.4.A1_at	LOC_Os01g34670	7.2e-10	0.549	At4g27880	PP
OsAffx.9060.1.S1_at	LOC_Os01g34400	2.8e-101	0.511	At3g15310	PP
Os.11689.2.S1_at	LOC_Os01g34330	3.2e-125	0.494	At4g11560	PP
Os.8128.1.S1_at	LOC_Os01g33300	1e-69	0.418	At3g07840	PP
Os.2117.2.S1_at	LOC_Os01g33000	2.8e-66	0.448	At2g01260	PP
Os.5711.1.S1_at	LOC_Os01g32610	1.3e-10	0.352	At1g49490	PP
OsAffx.11260.1.S1_at	LOC_Os01g29860	1.5e-24	0.424	At3g59680	PP
Os.16993.1.S1_at	LOC_Os01g29469	4.1e-45	0.543	At3g23610	PP
OsAffx.11234.1.S1_x_at	LOC_Os01g27850	1.8e-06	0.4	At2g15880	PP
OsAffx.8898.1.S1_at	LOC_Os01g27580	7.9e-35	0.447	At1g43590	PP
Os.35957.1.S1_at	LOC_Os01g25460	2.2e-129	0.507	At3g19020	PP
Os.4146.1.S1_at	LOC_Os01g25370	9.7e-85	0.585	At4g15880	PP
Os.34936.1.S1_at	LOC_Os01g24470	1.4e-236	0.595	At5g23720	PP
OsAffx.23347.2.S1_at	LOC_Os01g21900	1.5e-17	0.619	At2g46860	PP
OsAffx.11114.1.S1_at	LOC_Os01g19440	9.4e-71	0.466	At3g24130	PP
OsAffx.11113.1.S1_at	LOC_Os01g19380	5.3e-84	0.425	At1g56570	PP
OsAffx.23293.2.S1_x_at	LOC_Os01g18620	1e-37	0.352	At5g23940	PP
Os.16889.1.S1_a_at	LOC_Os01g17320	8.9e-137	0.525	At1g80270	PP
Os.212.1.S1_at	LOC_Os01g16950	1e-46	0.467	At5g56340	PP
Os.43682.1.S1_at	LOC_Os01g16910	4.5e-50	0.519	At1g50400	PP
OsAffx.2022.1.S1_at	LOC_Os01g16860	1.6e-52	0.569	At2g27040	PP
OsAffx.9990.1.S1_x_at	LOC_Os01g16610	5.6e-25	0.453	At1g79800	PP
Os.43704.1.S1_at	LOC_Os01g16470	2.6e-80	0.457	At3g56600	PP
Os.24775.1.A1_s_at	LOC_Os01g16220	5.7e-29	0.667	At3g10730	PP
OsAffx.11064.1.S1_at	LOC_Os01g15590	5.8e-06	0.323	At1g10620	PP
Os.30699.1.S1_at	LOC_Os01g15530	1.2e-104	0.517	At5g56310	PP
OsAffx.22220.1.S1_at	LOC_Os01g15290	4.5e-23	0.693	At5g27820	PP
OsAffx.23251.1.S1_x_at	LOC_Os01g14926	1.5e-216	0.518	At5g28680	PP
Os.36458.1.S1_at	LOC_Os01g14080	4.6e-114	0.568	At5g50890	PP
Os.1227.2.S1_x_at	LOC_Os01g13720	2.3e-10	0.603	At2g20585	PP
Os.43357.1.S1_at	LOC_Os01g13710	6.1e-177	0.502	At1g65730	PP
Os.34829.1.S1_at	LOC_Os01g13270	2.7e-153	0.678	At1g79250	PP
Os.32943.2.S1_x_at	LOC_Os01g12660	2.3e-282	0.694	At1g64110	PP
OsAffx.23218.1.S1_at	LOC_Os01g12530	2.7e-13	0.352	At5g58720	PP
OsAffx.23217.1.S1_at	LOC_Os01g12520	3.9e-102	0.635	At1g79900	PP
OsAffx.23200.1.S1_at	LOC_Os01g11510	1.3e-20	0.333	At1g49490	PP
Os.33336.1.S1_at	LOC_Os01g11350	2.1e-50	0.519	At2g42380	PP
Os.27489.2.A1_at	LOC_Os01g11120	3.6e-69	0.536	At3g14450	PP
Os.33454.1.S1_at	LOC_Os01g10900	3.3e-146	0.489	At4g18640	PP
OsAffx.11003.1.S1_s_at	LOC_Os01g10870	2.7e-144	0.612	At4g18700	PP
Os.54635.1.S1_at	LOC_Os01g10630	2.3e-27	0.496	At1g53460	PP
Os.7304.1.S1_at	LOC_Os01g10450	3.4e-103	0.459	At5g58950	PP
Os.613.1.S1_a_at	LOC_Os01g09580	1.3e-135	0.856	At4g32830	PP
OsAffx.9696.1.S1_at	LOC_Os01g09290	1.5e-34	0.486	At1g65730	PP
Os.3818.1.S1_a_at	LOC_Os01g09280	5e-71	0.505	At3g16350	PP
OsAffx.10973.2.S1_s_at	LOC_Os01g08760	4.4e-112	0.64	At1g71697	PP
OsAffx.10957.1.S1_at	LOC_Os01g07850	2.7e-50	0.634	At1g80160	PP
Os.6842.1.S1_at	LOC_Os01g07810	3.1e-47	0.881	At1g29250	PP
OsAffx.10571.1.S1_at	LOC_Os01g05050	5.5e-34	0.456	At3g55605	PP
Os.33939.1.A1_at	LOC_Os01g04590	2.5e-61	0.477	At2g01260	PP
Os.27368.1.A1_at	LOC_Os01g04100	4e-15	0.565	At3g18295	PP
OsAffx.23105.1.S1_at	LOC_Os01g03970	8.3e-09	0.635	At1g19110	PP
OsAffx.10592.1.S1_at	LOC_Os01g03420	8.6e-26	0.408	At5g37870	PP
OsAffx.10894.1.S1_at	LOC_Os01g03400	2.6e-20	0.519	At5g37870	PP
OsAffx.22807.1.S1_at	LOC_Os01g03290	1.4e-26	0.369	At5g37870	PP
OsAffx.10889.1.S1_x_at	LOC_Os01g03170	9.1e-23	0.275	At5g37870	PP
Os.810.2.S1_x_at	LOC_Os01g01510	6.6e-54	0.357	At2g43650	PP
OsAffx.32009.1.S1_at	LOC_Osp1g00690	7e-11	0.646	At4g11175	PE
OsAffx.32346.1.S1_at	LOC_Osm1g00170	2.1e-57	0.76	At2g07707	PE
Os.56431.1.S1_at	LOC_Os12g44390	3.8e-100	0.236	At3g54670	PE
Os.16279.2.S1_at	LOC_Os12g44370	3e-81	0.603	At1g29700	PE
Os.15760.2.S1_at	LOC_Os12g44170	9e-240	0.556	At1g18900	PE
OsAffx.26301.1.S1_at	LOC_Os12g44060	1.4e-157	0.555	At2g28120	PE
Os.53424.1.S1_at	LOC_Os12g44050	1.2e-22	0.504	At2g16430	PE
OsAffx.20111.1.S1_at	LOC_Os12g44010	9.7e-156	0.614	At2g16430	PE
Os.12316.1.S1_at	LOC_Os12g44000	8.4e-70	0.815	At5g42990	PE
Os.53453.1.S1_at	LOC_Os12g43940	8.1e-54	0.465	At3g04710	PE
Os.47923.2.A1_at	LOC_Os12g43670	1.8e-26	0.841	At1g10030	PE
Os.11938.1.S1_at	LOC_Os12g43590	2.2e-211	0.75	At5g49555	PE
OsAffx.20097.1.S1_at	LOC_Os12g43080	4.2e-22	0.405	At2g34250	PE
OsAffx.32164.1.S1_at	LOC_Os12g42980	7.7e-108	0.781	At4g14880	PE
OsAffx.7873.1.S1_at	LOC_Os12g42950	1.7e-10	0.328	At2g29210	PE
OsAffx.20095.1.S1_at	LOC_Os12g42930	1.2e-09	0.38	At1g16610	PE
Os.55055.1.S1_at	LOC_Os12g42900	1.4e-40	0.382	At1g26150	PE
Os.24397.1.S1_at	LOC_Os12g42810	1.3e-40	0.517	At5g56280	PE
Os.26784.1.S1_a_at	LOC_Os12g42730	3.4e-35	0.45	At4g26430	PE
Os.53658.1.S1_at	LOC_Os12g42710	9.8e-06	0.466	At2g27390	PE
Os.55154.1.S1_at	LOC_Os12g42670	4.8e-06	0.346	At3g52360	PE
Os.11845.1.S1_a_at	LOC_Os12g42550	6.9e-36	0.36	At1g15340	PE
OsAffx.7866.1.S1_x_at	LOC_Os12g42480	1.6e-10	0.349	At1g26150	PE
Os.52551.1.S1_at	LOC_Os12g42210	7.3e-80	0.645	At4g18370	PE
OsAffx.7861.1.S1_x_at	LOC_Os12g42110	2.5e-99	0.664	At1g30300	PE
Os.49481.1.S1_at	LOC_Os12g42100	2.9e-125	0.696	At1g30300	PE
OsAffx.9589.1.S1_x_at	LOC_Os12g42020	2.8e-07	0.397	At2g14890	PE
Os.12400.1.S1_x_at	LOC_Os12g41956	2.6e-48	0.531	At4g21060	PE
Os.22272.1.S1_at	LOC_Os12g41950	3e-210	0.607	At1g30330	PE
Os.47922.1.S1_x_at	LOC_Os12g41930	5.3e-36	0.36	At5g57120	PE
Os.27252.1.S1_a_at	LOC_Os12g41920	3.1e-72	0.529	At1g49950	PE
Os.8820.2.S1_at	LOC_Os12g41900	3.8e-80	0.526	At5g42400	PE
OsAffx.7857.1.S1_at	LOC_Os12g41830	3e-81	0.613	At5g64150	PE
Os.33273.1.S1_at	LOC_Os12g41780	1.2e-118	0.588	At2g13290	PE
OsAffx.13041.2.A1_at	LOC_Os12g41750	3.5e-33	0.733	At3g16150	PE
OsAffx.32138.1.A1_at	LOC_Os12g41630	1.6e-17	0.264	At3g48880	PE
OsAffx.32137.1.S1_at	LOC_Os12g41580	3.6e-07	0.46	At2g27390	PE
OsAffx.20078.1.S1_at	LOC_Os12g41520	8.4e-15	0.329	At3g21970	PE
Os.54788.1.S1_at	LOC_Os12g41450	1.2e-06	0.341	At2g29210	PE
Os.54142.1.S1_at	LOC_Os12g41350	1.3e-55	0.506	At1g67370	PE
Os.53126.1.S1_at	LOC_Os12g41170	1.1e-268	0.648	At3g13870	PE
Os.5887.1.S1_a_at	LOC_Os12g40880	3.6e-85	0.605	At1g03030	PE
OsAffx.7847.1.S1_at	LOC_Os12g40860	5.7e-160	0.52	At3g54650	PE
Os.51731.1.S1_at	LOC_Os12g40780	1.7e-62	0.422	At3g04710	PE
Os.56373.1.S1_at	LOC_Os12g40774	1.9e-06	0.452	At5g57090	PE
Os.18059.1.S1_at	LOC_Os12g40770	1.7e-56	0.408	At3g04710	PE
Os.17170.1.S1_at	LOC_Os12g40510	3.2e-102	0.867	At4g26570	PE
OsAffx.20054.1.S1_at	LOC_Os12g40419	3e-07	0.428	At2g29210	PE
OsAffx.32117.1.S1_x_at	LOC_Os12g40270	7.3e-11	0.389	At5g58160	PE
OsAffx.20045.1.S1_at	LOC_Os12g40130	9.2e-64	0.667	At1g27450	PE
OsAffx.32113.1.S1_s_at	LOC_Os12g40100	1.1e-31	0.518	At5g42630	PE
OsAffx.32111.1.S1_at	LOC_Os12g40070	5.1e-12	0.276	At3g18990	PE
OsAffx.32106.2.S1_x_at	LOC_Os12g39890	1.4e-06	0.329	At4g18670	PE
Os.49916.1.S1_at	LOC_Os12g39880	4e-06	0.343	At2g14890	PE
Os.50368.1.S1_at	LOC_Os12g39520	4.9e-07	0.321	At4g18670	PE
Os.9137.1.S1_at	LOC_Os12g39200	2.8e-78	0.542	At2g14910	PE
Os.19075.1.S1_at	LOC_Os12g39180	2.6e-189	0.757	At1g47240	PE
Os.22969.1.S1_at	LOC_Os12g39120	1.4e-124	0.651	At4g33920	PE
OsAffx.9400.1.S1_at	LOC_Os12g39080	6.4e-26	0.64	At3g19553	PE
OsAffx.20017.1.S1_at	LOC_Os12g38980	2.5e-09	0.5	At1g26150	PE
Os.23421.1.S1_at	LOC_Os12g38900	2.1e-73	0.557	At3g29200	PE
Os.46271.1.S1_at	LOC_Os12g38660	5.4e-11	0.463	At5g08040	PE
Os.38164.1.S1_at	LOC_Os12g38180	8.8e-144	0.711	At5g02500	PE
Os.55482.1.S1_at	LOC_Os12g38000	2.5e-93	0.677	At2g18020	PE
Os.18647.1.S1_at	LOC_Os12g37880	1.5e-31	0.612	At5g03345	PE
OsAffx.32074.1.S1_at	LOC_Os12g37850	1.1e-33	0.761	At3g17300	PE
Os.54395.1.S1_at	LOC_Os12g37740	1.8e-68	0.302	At3g07040	PE
Os.52297.1.S1_at	LOC_Os12g37710	2.4e-75	0.624	At4g15510	PE
Os.3439.1.S1_a_at	LOC_Os12g37419	1.7e-25	0.726	At5g61310	PE
OsAffx.19998.2.S1_at	LOC_Os12g37270	9.2e-28	0.312	At1g58410	PE
OsAffx.32064.1.S1_at	LOC_Os12g37070	2.4e-24	0.431	At3g62580	PE
Os.47890.1.S1_s_at	LOC_Os12g36930	4.9e-26	0.627	At1g16000	PE
Os.20677.1.S1_at	LOC_Os12g36870	7.2e-55	0.491	At3g57520	PE
OsAffx.19992.1.S1_s_at	LOC_Os12g36740	1.1e-28	0.54	At5g27860	PE
Os.25124.1.A1_at	LOC_Os12g36630	7.7e-44	0.594	At2g47710	PE
OsAffx.7807.1.S1_at	LOC_Os12g36310	3.7e-10	0.265	At3g06210	PE
Os.53964.1.S1_at	LOC_Os12g36170	4.4e-220	0.606	At4g15890	PE
OsAffx.32051.1.S1_x_at	LOC_Os12g36130	1.8e-09	0.423	At2g29210	PE
Os.20191.1.S1_at	LOC_Os12g36040	2.5e-59	0.531	At5g02260	PE
OsAffx.32047.1.S1_at	LOC_Os12g36000	2.3e-09	0.295	At2g40070	PE
OsAffx.32040.1.S1_at	LOC_Os12g35680	1.3e-09	0.432	At3g03570	PE
Os.11380.1.S1_x_at	LOC_Os12g35590	9.4e-09	0.333	At1g70460	PE
OsAffx.19979.1.S1_at	LOC_Os12g35580	1.2e-54	0.54	At2g20690	PE
Os.6082.1.S1_at	LOC_Os12g35560	1.6e-141	0.497	At3g05420	PE
Os.11007.1.S1_at	LOC_Os12g35320	5e-104	0.684	At5g18650	PE
Os.51800.1.S1_at	LOC_Os12g35280	1.9e-40	0.523	At1g24510	PE
Os.15984.1.S1_at	LOC_Os12g35270	2.3e-21	0.398	At4g03180	PE
OsAffx.19970.1.S1_x_at	LOC_Os12g34874	1e-153	0.58	At3g06350	PE
OsAffx.32015.1.S1_at	LOC_Os12g34290	4e-07	0.304	At4g27520	PE
OsAffx.19962.1.S1_at	LOC_Os12g34270	2.2e-07	0.528	At5g02920	PE
OsAffx.19947.1.A1_at	LOC_Os12g33600	8e-11	0.529	At1g48480	PE
Os.23764.1.S1_at	LOC_Os12g33230	6.8e-84	0.414	At1g80570	PE
OsAffx.32002.1.S1_at	LOC_Os12g33220	2.9e-83	0.411	At1g80570	PE
Os.50509.1.S2_at	LOC_Os12g33210	1.2e-84	0.403	At1g80570	PE
Os.6051.1.S1_at	LOC_Os12g33020	2.2e-46	0.585	At4g26670	PE
OsAffx.7771.1.S1_x_at	LOC_Os12g32790	7.8e-78	0.304	At3g14470	PE
Os.10344.1.S1_at	LOC_Os12g32760	2.1e-114	0.467	At3g18830	PE
Os.7337.1.S3_at	LOC_Os12g32660	2.9e-111	0.63	At4g24460	PE
OsAffx.7769.1.S1_at	LOC_Os12g32630	8.2e-20	0.432	At3g12350	PE
Os.17037.1.S2_a_at	LOC_Os12g32536	1.9e-17	0.685	At1g68370	PE
Os.53047.1.S1_at	LOC_Os12g32499	5.1e-08	0.541	At3g44330	PE
OsAffx.19931.1.S1_at	LOC_Os12g32330	1.4e-07	0.451	At4g33905	PE
OsAffx.31976.1.S1_at	LOC_Os12g32290	1.3e-11	0.558	At3g19550	PE
OsAffx.17830.2.S1_x_at	LOC_Os12g32210	8.9e-09	0.35	At2g14890	PE
Os.50052.1.S1_at	LOC_Os12g32190	5.5e-13	0.31	At2g29210	PE
OsAffx.14528.2.S1_x_at	LOC_Os12g32140	6.1e-60	0.376	At4g38180	PE
OsAffx.31971.1.S1_at	LOC_Os12g32060	4.4e-06	0.356	At2g29210	PE
OsAffx.19925.1.S1_at	LOC_Os12g32050	2.6e-07	0.346	At1g16610	PE
OsAffx.19924.1.S1_at	LOC_Os12g31910	1.3e-09	0.727	At5g60680	PE
Os.17668.1.S1_at	LOC_Os12g31830	8.8e-107	0.705	At4g08790	PE
Os.47882.1.A1_at	LOC_Os12g31820	6.5e-79	0.632	At1g18640	PE
OsAffx.7757.1.S1_at	LOC_Os12g31790	3.1e-47	0.651	At5g64180	PE
OsAffx.19917.1.S1_at	LOC_Os12g31560	2.6e-60	0.452	At3g55950	PE
Os.12422.1.S1_at	LOC_Os12g31490	1.3e-66	0.475	At5g55610	PE
OsAffx.7754.1.S1_x_at	LOC_Os12g31420	2.4e-06	0.379	At2g27390	PE
Os.52117.1.S1_at	LOC_Os12g31370	8.5e-125	0.682	At5g20850	PE
OsAffx.7749.1.S1_at	LOC_Os12g30990	5.3e-07	0.257	At3g07870	PE
OsAffx.7748.1.S1_at	LOC_Os12g30970	2.7e-08	0.335	At3g07870	PE
OsAffx.19911.1.S1_at	LOC_Os12g30940	5.1e-06	0.339	At1g16610	PE
OsAffx.19910.1.S1_at	LOC_Os12g30930	3e-08	0.373	At1g31810	PE
OsAffx.19905.1.S1_at	LOC_Os12g30620	8.6e-77	0.35	At1g74630	PE
Os.54180.1.S1_at	LOC_Os12g30590	2.4e-68	0.319	At3g14470	PE
OsAffx.19903.1.S1_at	LOC_Os12g30570	6.4e-104	0.574	At3g63260	PE
Os.53239.1.S1_at	LOC_Os12g30550	1.4e-35	0.69	At3g04620	PE
Os.52717.1.S1_at	LOC_Os12g30520	9.1e-89	0.525	At5g56510	PE
OsAffx.19893.1.S1_at	LOC_Os12g30080	1.7e-33	0.303	At3g50950	PE
Os.22452.1.S1_at	LOC_Os12g30030	1e-48	0.746	At2g16710	PE
Os.24747.1.S1_at	LOC_Os12g29340	3.4e-18	0.656	At1g27435	PE
OsAffx.19878.1.A1_at	LOC_Os12g28880	1e-12	0.366	At3g22120	PE
OsAffx.19872.1.S1_at	LOC_Os12g28580	5e-11	0.36	At4g38180	PE
Os.21264.1.S1_s_at	LOC_Os12g27994	2.7e-41	0.596	At5g17510	PE
OsAffx.31905.1.S1_at	LOC_Os12g27750	8.4e-09	0.312	At2g29210	PE
OsAffx.7718.1.S1_at	LOC_Os12g27690	6.5e-15	0.625	At3g07470	PE
OsAffx.19849.1.S1_x_at	LOC_Os12g27330	2.3e-26	0.486	At3g03480	PE
OsAffx.31900.1.S1_at	LOC_Os12g27090	1.2e-40	0.311	At3g10650	PE
Os.49554.1.S1_at	LOC_Os12g27070	1.2e-63	0.608	At5g06410	PE
OsAffx.19839.1.S1_at	LOC_Os12g26470	8.5e-54	0.375	At2g03200	PE
OsAffx.31887.1.S1_at	LOC_Os12g26170	4.7e-06	0.4	At2g29210	PE
OsAffx.7682.1.S1_s_at	LOC_Os12g26044	9.6e-14	0.576	At5g66930	PE
OsAffx.7704.1.S1_s_at	LOC_Os12g26030	1.4e-275	0.508	At4g10710	PE
Os.10168.1.S1_at	LOC_Os12g25120	2.8e-54	0.863	At4g27230	PE
OsAffx.19810.4.S1_s_at	LOC_Os12g24810	5.4e-12	0.298	At4g38180	PE
Os.24564.1.A1_at	LOC_Os12g24550	7e-233	0.445	At1g50240	PE
OsAffx.7688.1.S1_at	LOC_Os12g24540	6.3e-74	0.275	At5g16680	PE
OsAffx.31860.1.S1_at	LOC_Os12g24420	1.3e-48	0.417	At5g63370	PE
OsAffx.31861.1.S1_at	LOC_Os12g24230	7.2e-11	0.623	At3g14910	PE
Os.6286.1.S1_x_at	LOC_Os12g24040	3.4e-09	0.619	At5g66930	PE
OsAffx.31856.1.S1_at	LOC_Os12g23980	9.6e-142	0.447	At4g34980	PE
OsAffx.19792.1.S1_at	LOC_Os12g23950	4.8e-41	0.335	At1g67580	PE
OsAffx.19791.1.S1_at	LOC_Os12g23940	1.6e-43	0.365	At5g63370	PE
OsAffx.31853.1.S1_at	LOC_Os12g23930	3.1e-26	0.386	At1g67580	PE
OsAffx.19788.1.S1_at	LOC_Os12g23700	2.3e-58	0.445	At5g63370	PE
Os.53270.1.S1_at	LOC_Os12g23190	1.3e-54	0.613	At3g02800	PE
OsAffx.7670.1.S1_at	LOC_Os12g23150	1.1e-62	0.779	At5g36700	PE
Os.47722.1.S1_at	LOC_Os12g23100	3.3e-10	0.756	At2g23090	PE
OsAffx.19774.1.S1_at	LOC_Os12g22120	1e-16	0.471	At1g51460	PE
Os.52454.1.S1_at	LOC_Os12g22110	4.1e-12	0.308	At2g29210	PE
Os.23947.2.S1_at	LOC_Os12g21870	2.9e-26	0.46	At3g19420	PE
Os.14912.1.S1_at	LOC_Os12g21700	7.4e-94	0.45	At2g47850	PE
OsAffx.31820.1.S1_at	LOC_Os12g20324	2.2e-11	0.4	At1g44110	PE
Os.15539.1.S1_at	LOC_Os12g20150	2.2e-14	0.571	At5g26570	PE
OsAffx.31812.1.S1_at	LOC_Os12g19600	3.7e-21	0.558	At4g39830	PE
OsAffx.19746.1.S1_at	LOC_Os12g19304	1.2e-36	0.435	At5g50210	PE
OsAffx.19745.1.S1_at	LOC_Os12g19290	1.9e-207	0.688	At4g14350	PE
OsAffx.19742.1.S1_at	LOC_Os12g19260	3.8e-129	0.412	At4g02750	PE
OsAffx.2602.1.S1_at	LOC_Os12g18750	3.4e-12	0.433	At5g24090	PE
Os.11875.1.S1_a_at	LOC_Os12g18650	6.4e-223	0.758	At3g26100	PE
Os.23409.1.S1_at	LOC_Os12g18200	4.7e-140	0.694	At3g48425	PE
Os.47607.1.S1_at	LOC_Os12g18140	0	0.705	At1g59760	PE
Os.54813.1.S1_at	LOC_Os12g18130	5.9e-06	0.333	At3g48350	PE
OsAffx.7623.1.S1_at	LOC_Os12g17700	1.8e-07	0.4	At5g58160	PE
OsAffx.31782.1.S1_at	LOC_Os12g17590	7.9e-07	0.37	At2g29210	PE
Os.15013.1.S1_at	LOC_Os12g17310	9.3e-158	0.507	At5g55860	PE
Os.52760.1.S1_at	LOC_Os12g16650	9e-272	0.622	At3g23510	PE
OsAffx.19707.1.S1_at	LOC_Os12g16640	1.6e-08	0.522	At3g23510	PE
Os.57159.1.S1_at	LOC_Os12g16490	1.4e-37	0.365	At5g62620	PE
OsAffx.7611.1.S1_at	LOC_Os12g16480	1.9e-51	0.636	At1g74800	PE
OsAffx.31763.1.S1_at	LOC_Os12g16300	3.8e-11	0.63	At3g48530	PE
OsAffx.7605.1.S1_at	LOC_Os12g15600	1.9e-15	0.431	At1g27080	PE
OsAffx.19687.1.S1_at	LOC_Os12g15450	4.6e-44	0.368	At1g32120	PE
Os.53787.1.S1_at	LOC_Os12g15400	2.8e-142	0.695	At5g14310	PE
OsAffx.19666.1.S1_at	LOC_Os12g14480	9.7e-44	0.471	At4g23310	PE
OsAffx.19664.1.S1_at	LOC_Os12g14350	8.1e-06	0.406	At5g63920	PE
Os.53747.1.S1_at	LOC_Os12g14140	5.3e-12	0.337	At1g15780	PE
Os.7977.1.S1_at	LOC_Os12g14070	2.3e-296	0.811	At5g49910	PE
Os.56060.1.S1_at	LOC_Os12g13930	2.4e-88	0.672	At1g24360	PE
OsAffx.7586.1.S1_at	LOC_Os12g13800	1.3e-57	0.507	At5g54160	PE
Os.11598.1.S1_at	LOC_Os12g13590	3.8e-292	0.711	At5g12370	PE
Os.2234.3.S1_at	LOC_Os12g13160	2.4e-104	0.577	At1g32150	PE
OsAffx.19638.1.S1_at	LOC_Os12g13090	1.9e-07	0.348	At5g53870	PE
OsAffx.19637.1.S1_at	LOC_Os12g13030	1.3e-59	0.659	At4g20370	PE
Os.22582.1.S1_at	LOC_Os12g12860	2.9e-179	0.652	At5g12480	PE
OsAffx.19628.1.S1_at	LOC_Os12g12514	4.8e-28	0.481	At5g16960	PE
Os.50562.1.S1_at	LOC_Os12g12380	1.3e-122	0.427	At4g38180	PE
Os.8870.1.S1_s_at	LOC_Os12g12370	1.9e-53	0.602	At2g43950	PE
OsAffx.7561.1.S1_at	LOC_Os12g12190	6e-06	0.378	At1g43190	PE
OsAffx.19621.1.A1_at	LOC_Os12g12080	2.3e-06	0.329	At4g18670	PE
OsAffx.7555.1.S1_at	LOC_Os12g11440	1.7e-11	0.365	At1g31810	PE
Os.24976.1.A1_s_at	LOC_Os12g11370	6.4e-37	0.336	At2g25790	PE
OsAffx.19602.1.S1_at	LOC_Os12g10850	2.9e-92	0.49	At4g12740	PE
OsAffx.31686.1.S1_s_at	LOC_Os12g10650	6.1e-51	0.519	At1g26750	PE
OsAffx.24453.2.S1_at	LOC_Os12g10470	8.4e-07	0.411	At1g43190	PE
OsAffx.31682.1.S1_at	LOC_Os12g10400	6e-21	0.307	At3g14470	PE
OsAffx.31678.3.S1_x_at	LOC_Os12g10250	1.4e-102	0.443	At5g60710	PE
Os.49409.1.S1_at	LOC_Os12g10190	5.7e-160	0.566	At1g53050	PE
Os.5619.1.A1_s_at	LOC_Os12g10184	3.9e-49	0.445	At1g71460	PE
OsAffx.7540.1.S1_at	LOC_Os12g09770	2.8e-56	0.415	At5g54160	PE
OsAffx.8598.1.S1_at	LOC_Os12g09600	3.9e-06	0.351	At4g18670	PE
OsAffx.31661.1.S1_at	LOC_Os12g09390	1.2e-13	0.51	At1g08470	PE
OsAffx.31655.2.S1_at	LOC_Os12g08850	3.9e-07	0.312	At2g40070	PE
Os.37204.1.S1_at	LOC_Os12g08830	1.3e-80	0.74	At1g77090	PE
Os.37640.1.S1_at	LOC_Os12g08280	1.6e-120	0.727	At5g63980	PE
OsAffx.31642.1.S1_s_at	LOC_Os12g08230	1.6e-43	0.662	At1g48170	PE
OsAffx.31639.1.S1_at	LOC_Os12g08000	1.7e-94	0.462	At1g75210	PE
OsAffx.23523.4.S1_x_at	LOC_Os12g07990	9.4e-154	0.443	At1g77280	PE
OsAffx.31637.1.S1_at	LOC_Os12g07874	6.1e-234	0.687	At3g19720	PE
OsAffx.19544.2.S1_at	LOC_Os12g07870	4.6e-46	0.782	At3g51070	PE
OsAffx.19544.1.S1_x_at	LOC_Os12g07840	4e-237	0.561	At5g64030	PE
Os.18504.1.S1_at	LOC_Os12g07830	7.2e-112	0.721	At4g08390	PE
Os.9266.1.S1_at	LOC_Os12g07820	1.4e-123	0.602	At4g08390	PE
Os.23454.1.A1_at	LOC_Os12g07810	9.2e-45	0.613	At1g44170	PE
Os.54500.1.S1_at	LOC_Os12g07800	2.8e-73	0.318	At2g19130	PE
Os.12630.1.S1_at	LOC_Os12g07740	1.6e-226	0.909	At1g04170	PE
Os.5621.1.S1_at	LOC_Os12g07700	7.3e-56	0.686	At5g49940	PE
Os.53932.1.S1_at	LOC_Os12g07670	4.8e-56	0.63	At1g10950	PE
Os.22971.1.S1_at	LOC_Os12g07590	7e-66	0.477	At1g71860	PE
OsAffx.7515.1.S1_s_at	LOC_Os12g07490	6e-21	0.641	At3g60540	PE
Os.55062.1.S1_at	LOC_Os12g07350	7.5e-149	0.539	At1g22660	PE
Os.50556.2.S1_at	LOC_Os12g07280	2.4e-88	0.479	At1g34370	PE
Os.53475.1.A1_at	LOC_Os12g07270	5.6e-57	0.406	At2g26900	PE
Os.9938.1.S1_at	LOC_Os12g07220	1.5e-79	0.61	At1g47260	PE
Os.18523.1.S1_at	LOC_Os12g07050	3.7e-76	0.689	At1g73820	PE
OsAffx.31623.1.S1_at	LOC_Os12g06890	4.4e-28	0.537	At1g10390	PE
Os.50347.2.S1_at	LOC_Os12g06820	9.9e-22	0.277	At3g28780	PE
Os.47560.1.S1_at	LOC_Os12g06660	5.4e-178	0.94	At5g09810	PE
Os.9447.1.S1_at	LOC_Os12g06510	3.6e-95	0.921	At4g26570	PE
Os.54801.1.A1_at	LOC_Os12g06464	1.6e-07	0.308	At3g02890	PE
Os.51885.1.S1_at	LOC_Os12g06440	7.3e-08	0.249	At5g16680	PE
OsAffx.7500.1.S1_at	LOC_Os12g06290	2.2e-06	0.356	At1g31810	PE
OsAffx.12125.3.S1_at	LOC_Os12g06110	1.2e-16	0.398	At2g33170	PE
OsAffx.19817.1.S1_x_at	LOC_Os12g06050	5.7e-27	0.585	At1g51340	PE
OsAffx.31603.1.S1_at	LOC_Os12g05940	4.8e-67	0.318	At4g38180	PE
OsAffx.7495.1.S1_at	LOC_Os12g05930	3.6e-19	0.353	At1g08590	PE
Os.18290.1.S1_at	LOC_Os12g05830	3.2e-125	0.726	At4g39390	PE
Os.7585.2.S1_at	LOC_Os12g05780	1.8e-129	0.729	At1g34020	PE
OsAffx.31601.1.S1_s_at	LOC_Os12g05760	3.8e-67	0.437	At1g09080	PE
Os.5624.1.S1_at	LOC_Os12g05730	1.2e-38	0.41	At3g52720	PE
OsAffx.31600.1.S1_at	LOC_Os12g05709	6.9e-09	0.36	At2g40070	PE
Os.23162.1.S1_a_at	LOC_Os12g05660	4.2e-31	0.568	At1g08320	PE
Os.55565.1.S1_at	LOC_Os12g05430	1.7e-41	0.647	At5g67510	PE
OsAffx.31592.1.S1_at	LOC_Os12g05280	9e-11	0.435	At1g14200	PE
OsAffx.19503.1.S1_at	LOC_Os12g05160	4.5e-14	0.285	At1g10000	PE
OsAffx.7485.1.S1_x_at	LOC_Os12g04640	3.4e-57	0.655	At4g21480	PE
OsAffx.31580.1.S1_x_at	LOC_Os12g04590	1.8e-12	0.436	At3g19950	PE
Os.18691.1.S1_at	LOC_Os12g04520	9.5e-197	0.679	At3g47930	PE
OsAffx.31577.1.S1_s_at	LOC_Os12g04470	1.5e-13	0.373	At1g55530	PE
Os.5263.2.S1_x_at	LOC_Os12g04424	1.2e-72	0.442	At3g57030	PE
OsAffx.19487.1.S1_x_at	LOC_Os12g04380	7e-41	0.358	At1g50420	PE
OsAffx.31575.1.S1_x_at	LOC_Os12g04370	4.9e-90	0.437	At1g50420	PE
Os.10427.1.S1_a_at	LOC_Os12g04260	3e-18	0.694	At1g50450	PE
OsAffx.30812.2.S1_x_at	LOC_Os12g04130	3.8e-74	0.459	At5g26960	PE
OsAffx.30811.1.S1_at	LOC_Os12g04090	4.3e-11	0.5	At2g27940	PE
OsAffx.30810.1.S1_s_at	LOC_Os12g04060	2.9e-51	0.402	At1g03280	PE
Os.27960.1.S2_at	LOC_Os12g04030	0	0.606	At2g26780	PE
Os.25811.1.S1_at	LOC_Os12g03880	6.4e-56	0.655	At3g09200	PE
Os.49735.1.S1_x_at	LOC_Os12g03822	5.6e-57	0.779	At2g19540	PE
OsAffx.31569.1.S1_x_at	LOC_Os12g03816	3.5e-142	0.63	At2g19540	PE
Os.57501.1.S1_at	LOC_Os12g03750	2.5e-21	0.352	At3g14470	PE
OsAffx.18657.1.S1_at	LOC_Os12g03730	6.3e-113	0.524	At3g56930	PE
OsAffx.31566.1.S1_at	LOC_Os12g03660	2e-93	0.312	At4g38180	PE
OsAffx.7471.1.S1_at	LOC_Os12g03500	2.1e-25	0.594	At3g29170	PE
Os.21145.1.S1_at	LOC_Os12g03480	1e-174	0.614	At3g10740	PE
OsAffx.19468.1.S1_at	LOC_Os12g03430	9.8e-60	0.587	At5g19750	PE
Os.37912.1.S1_at	LOC_Os12g03060	2.3e-60	0.456	At3g13410	PE
Os.53908.1.S1_at	LOC_Os12g03030	6.8e-46	0.449	At5g18280	PE
Os.27569.1.S1_x_at	LOC_Os12g02690	5.7e-29	0.496	At2g44310	PE
Os.56293.1.S1_at	LOC_Os12g02680	5.7e-10	0.305	At3g22120	PE
Os.10542.2.S1_at	LOC_Os12g02620	1.6e-26	0.362	At5g01980	PE
Os.52988.1.S1_at	LOC_Os12g02520	2e-17	0.47	At5g01930	PE
Os.49720.1.S1_at	LOC_Os12g02390	1.3e-273	0.79	At3g52850	PE
Os.57550.1.S1_at	LOC_Os12g02310	5.6e-25	0.526	At2g38540	PE
Os.53038.1.S1_at	LOC_Os12g02280	3.4e-79	0.374	At4g18840	PE
OsAffx.30781.1.S1_s_at	LOC_Os12g02220	1.4e-12	0.341	At2g18670	PE
Os.35188.1.S1_at	LOC_Os12g02130	8.3e-75	0.422	At3g51640	PE
Os.5998.1.S1_at	LOC_Os12g02120	1.6e-88	0.754	At3g10940	PE
Os.46087.1.S1_at	LOC_Os12g02040	1e-12	0.493	At5g27760	PE
OsAffx.9275.1.S1_x_at	LOC_Os12g01750	2.3e-12	0.491	At5g42200	PE
OsAffx.25952.3.S1_at	LOC_Os12g01680	6.2e-42	0.788	At5g01650	PE
Os.6077.1.S1_at	LOC_Os12g01220	1.3e-38	0.276	At5g60150	PE
OsAffx.22577.1.S1_at	LOC_Os12g01140	8.3e-09	0.333	At1g31810	PE
OsAffx.31534.1.S1_at	LOC_Os12g01120	1.6e-40	0.575	At2g28610	PE
OsAffx.30761.1.S1_at	LOC_Os12g01110	1.5e-08	0.356	At2g14890	PE
Os.36435.1.S1_at	LOC_Os11g48080	5.6e-135	0.858	At5g01410	PE
Os.1813.1.S1_at	LOC_Os11g48040	6.9e-123	0.791	At3g54110	PE
Os.51861.1.S1_at	LOC_Os11g48030	3.8e-35	0.785	At5g59140	PE
Os.9207.1.S1_at	LOC_Os11g48020	1.5e-113	0.739	At2g29390	PE
OsAffx.31530.1.S1_at	LOC_Os11g47809	6.2e-10	0.5	At3g09390	PE
Os.11025.1.S1_at	LOC_Os11g47800	2.2e-115	0.654	At1g07620	PE
OsAffx.7445.1.S1_at	LOC_Os11g47780	2.9e-85	0.307	At3g14470	PE
Os.55400.1.S1_at	LOC_Os11g47670	8.8e-20	0.394	At2g28790	PE
Os.51920.2.S1_at	LOC_Os11g47590	1.2e-40	0.38	At5g24090	PE
Os.49578.1.A1_x_at	LOC_Os11g47570	4.7e-17	0.427	At5g24090	PE
Os.55690.1.S1_at	LOC_Os11g47447	3e-35	0.282	At3g07040	PE
Os.18443.1.S1_at	LOC_Os11g47370	3.3e-17	0.56	At1g11660	PE
Os.53653.1.S1_at	LOC_Os11g46210	5.2e-55	0.3	At3g07040	PE
Os.54361.1.S1_at	LOC_Os11g46080	1.6e-18	0.339	At3g50950	PE
Os.25268.1.A1_at	LOC_Os11g45920	2e-16	0.443	At4g23810	PE
OsAffx.31501.1.S1_at	LOC_Os11g45850	2e-20	0.484	At4g23810	PE
OsAffx.19397.1.A1_at	LOC_Os11g45820	4.3e-11	0.259	At1g58410	PE
OsAffx.7297.1.S1_at	LOC_Os11g45780	8.2e-72	0.28	At3g07040	PE
Os.26441.2.S1_at	LOC_Os11g45710	6.1e-212	0.597	At3g06510	PE
OsAffx.31494.1.S1_at	LOC_Os11g45560	1.3e-33	0.359	At5g19000	PE
OsAffx.19392.1.S1_at	LOC_Os11g45530	6.2e-106	0.344	At4g15090	PE
OsAffx.19389.1.S1_at	LOC_Os11g45330	5.3e-103	0.322	At3g07040	PE
OsAffx.19382.1.S1_at	LOC_Os11g45130	1.6e-58	0.31	At3g14470	PE
Os.13019.1.S1_at	LOC_Os11g45050	2.7e-80	0.296	At3g14470	PE
Os.54494.1.S1_at	LOC_Os11g44920	8.1e-42	0.446	At3g62630	PE
OsAffx.7411.1.S1_at	LOC_Os11g44550	8.4e-47	0.458	At3g55950	PE
OsAffx.31472.1.S1_at	LOC_Os11g44500	5.6e-54	0.4	At3g55950	PE
OsAffx.19367.1.S1_at	LOC_Os11g44350	1.7e-11	0.341	At1g73805	PE
Os.53792.1.S1_at	LOC_Os11g44330	8e-08	0.419	At1g43190	PE
OsAffx.31467.4.S1_at	LOC_Os11g44260	2.9e-37	0.46	At3g55950	PE
OsAffx.7402.1.S1_at	LOC_Os11g44000	2.7e-08	0.327	At4g35800	PE
Os.26546.1.S1_at	LOC_Os11g43970	5.5e-106	0.756	At4g02480	PE
Os.12269.1.S1_at	LOC_Os11g43890	2.5e-77	0.676	At4g29830	PE
Os.56480.1.S1_at	LOC_Os11g43729	5.3e-41	0.239	At5g64420	PE
Os.9003.1.S1_at	LOC_Os11g43620	5.2e-38	0.852	At4g30220	PE
OsAffx.31458.1.S1_at	LOC_Os11g43500	1.2e-06	0.256	At3g07040	PE
Os.54348.1.S1_x_at	LOC_Os11g43320	5.1e-30	0.268	At3g07040	PE
OsAffx.23514.2.S1_at	LOC_Os11g42860	6.7e-48	0.282	At1g65810	PE
OsAffx.19340.1.S1_at	LOC_Os11g42580	2.9e-18	0.277	At3g50950	PE
OsAffx.31248.1.S1_at	LOC_Os11g42360	3.1e-07	0.444	At5g50900	PE
OsAffx.31438.1.S1_at	LOC_Os11g42310	1.7e-13	0.326	At2g29210	PE
OsAffx.7384.1.S1_at	LOC_Os11g42300	1e-08	0.42	At1g16610	PE
Os.54888.1.S1_at	LOC_Os11g42270	7.5e-08	0.346	At1g16610	PE
Os.57560.1.S1_at	LOC_Os11g42090	8.1e-57	0.278	At3g14470	PE
Os.50426.2.S1_x_at	LOC_Os11g42070	8.2e-38	0.3	At3g14470	PE
Os.26992.1.S1_at	LOC_Os11g42040	8.4e-57	0.304	At3g07040	PE
OsAffx.19316.1.S1_at	LOC_Os11g41910	2.8e-207	0.683	At3g12080	PE
Os.11801.1.S1_at	LOC_Os11g41900	7.1e-135	0.781	At3g57650	PE
Os.9816.1.S2_a_at	LOC_Os11g41890	9.4e-142	0.594	At3g07810	PE
Os.54779.1.S1_s_at	LOC_Os11g41850	2.5e-132	0.555	At3g18830	PE
Os.50046.1.S1_at	LOC_Os11g41830	1.6e-124	0.557	At3g18830	PE
OsAffx.19301.1.S1_at	LOC_Os11g41380	2.6e-31	0.318	At1g10240	PE
OsAffx.19294.1.S1_x_at	LOC_Os11g41170	2.9e-57	0.293	At3g07040	PE
Os.19170.1.S1_at	LOC_Os11g41140	2.2e-41	0.422	At5g15790	PE
OsAffx.31411.1.S1_at	LOC_Os11g40780	9.5e-93	0.335	At3g14470	PE
OsAffx.19283.1.S1_at	LOC_Os11g40750	2.1e-19	0.508	At2g44350	PE
OsAffx.19282.1.S1_at	LOC_Os11g40740	5.2e-07	0.279	At5g23420	PE
OsAffx.19278.1.S1_at	LOC_Os11g40630	3.4e-137	0.701	At5g06750	PE
Os.24003.2.S1_x_at	LOC_Os11g40570	1.6e-78	0.544	At1g32120	PE
OsAffx.19275.1.S1_at	LOC_Os11g40520	8.2e-08	0.492	At2g27390	PE
Os.13577.1.S1_at	LOC_Os11g40500	5.4e-43	0.532	At1g53530	PE
OsAffx.31407.1.S1_at	LOC_Os11g40490	6.5e-61	0.421	At5g19000	PE
Os.55081.1.S1_at	LOC_Os11g40480	4e-53	0.402	At3g03740	PE
OsAffx.19270.1.S1_at	LOC_Os11g40230	2.4e-19	0.446	At5g41040	PE
Os.50809.1.S1_at	LOC_Os11g40200	6.4e-33	0.507	At3g63390	PE
Os.57536.1.S1_at	LOC_Os11g40150	1.1e-147	0.849	At5g20850	PE
OsAffx.19268.1.S1_at	LOC_Os11g40120	6.6e-06	0.327	At1g76010	PE
Os.26899.1.A1_at	LOC_Os11g40080	1.8e-147	0.697	At5g42870	PE
OsAffx.19263.1.S1_at	LOC_Os11g39920	6.1e-25	0.33	At5g45540	PE
OsAffx.31397.1.S1_at	LOC_Os11g39850	1.2e-12	0.348	At2g29210	PE
OsAffx.7361.1.S1_at	LOC_Os11g39810	3.9e-13	0.296	At2g40070	PE
OsAffx.31392.1.S1_at	LOC_Os11g39730	2e-19	0.257	At5g35450	PE
Os.53877.1.S1_x_at	LOC_Os11g39670	7.8e-190	0.698	At1g11870	PE
OsAffx.7358.1.A1_at	LOC_Os11g39640	4e-09	0.327	At1g26150	PE
Os.53674.1.S1_at	LOC_Os11g39350	7.3e-29	0.299	At3g07040	PE
Os.50270.1.S1_at	LOC_Os11g39310	3.9e-30	0.275	At3g07040	PE
OsAffx.31383.1.S1_at	LOC_Os11g39300	1.6e-17	0.782	At2g46280	PE
Os.56221.1.S1_at	LOC_Os11g39280	5.6e-06	0.358	At3g50950	PE
OsAffx.7350.1.S1_at	LOC_Os11g39100	8.9e-07	0.351	At1g16610	PE
Os.27219.1.S1_at	LOC_Os11g38990	6.3e-81	0.76	At1g26940	PE
Os.7200.1.S1_at	LOC_Os11g38980	3.5e-112	0.556	At1g14330	PE
Os.46753.1.S1_at	LOC_Os11g38860	2.7e-210	0.652	At1g26850	PE
Os.15682.1.A1_at	LOC_Os11g38810	2.2e-69	0.604	At1g67070	PE
OsAffx.9021.1.S1_x_at	LOC_Os11g38720	7e-06	0.359	At1g16610	PE
OsAffx.7345.1.S1_at	LOC_Os11g38710	1.1e-11	0.285	At3g53690	PE
Os.50041.1.S1_at	LOC_Os11g38670	1.8e-186	0.624	At2g42520	PE
OsAffx.7344.1.S1_at	LOC_Os11g38640	1.7e-14	0.317	At3g47890	PE
OsAffx.19235.1.S1_at	LOC_Os11g38630	2.2e-13	0.295	At3g47890	PE
OsAffx.19234.1.S1_at	LOC_Os11g38620	6.8e-08	0.351	At4g32420	PE
Os.39008.1.S1_at	LOC_Os11g38610	9.4e-06	0.23	At3g47890	PE
OsAffx.31368.1.S1_at	LOC_Os11g38580	1.3e-16	0.217	At3g07040	PE
OsAffx.7341.1.S1_at	LOC_Os11g38450	5.8e-10	0.458	At5g06430	PE
Os.57086.1.S1_at	LOC_Os11g38180	1.3e-10	0.309	At2g29210	PE
Os.55133.1.S1_at	LOC_Os11g38120	4.5e-06	0.321	At3g07870	PE
Os.53358.1.S1_at	LOC_Os11g37560	3.1e-160	0.612	At3g55760	PE
OsAffx.19214.1.S1_at	LOC_Os11g37360	5.3e-06	0.35	At1g16610	PE
Os.54390.1.S1_at	LOC_Os11g37300	5.6e-11	0.264	At2g17030	PE
Os.52076.1.S1_at	LOC_Os11g37280	4.6e-06	0.34	At2g48130	PE
Os.24698.2.S1_x_at	LOC_Os11g37260	2.3e-250	0.593	At5g45160	PE
OsAffx.31341.1.S1_at	LOC_Os11g37200	2.8e-50	0.515	At4g02690	PE
OsAffx.19207.1.S1_at	LOC_Os11g37110	8.1e-09	0.382	At3g45220	PE
Os.54176.1.S1_at	LOC_Os11g37090	2.4e-88	0.45	At5g56510	PE
Os.51985.2.A1_at	LOC_Os11g37050	1e-15	0.232	At3g07040	PE
Os.53816.2.A1_at	LOC_Os11g37040	1.9e-06	0.238	At3g07040	PE
Os.54122.1.S1_at	LOC_Os11g37010	1e-08	0.289	At2g17030	PE
OsAffx.31338.3.S1_at	LOC_Os11g36960	9.8e-112	0.387	At5g18750	PE
OsAffx.19202.1.S1_at	LOC_Os11g36890	2.2e-24	0.463	At5g15920	PE
OsAffx.19191.1.S1_at	LOC_Os11g36530	3e-28	0.447	At3g06340	PE
OsAffx.31325.1.S1_at	LOC_Os11g36470	0	0.808	At5g06600	PE
OsAffx.7311.1.S1_at	LOC_Os11g36120	2.3e-80	0.329	At4g20140	PE
Os.27270.1.S1_at	LOC_Os11g36060	2.9e-83	0.521	At5g12410	PE
Os.18652.1.S1_at	LOC_Os11g36050	7.3e-48	0.643	At3g22480	PE
Os.10476.1.S1_at	LOC_Os11g35870	4.6e-76	0.514	At3g60300	PE
OsAffx.31313.1.S1_at	LOC_Os11g35750	1.8e-24	0.376	At1g15780	PE
OsAffx.7304.1.S1_at	LOC_Os11g35580	2.4e-92	0.302	At3g07040	PE
Os.6067.1.S1_at	LOC_Os11g35360	1.6e-50	0.78	At4g01710	PE
Os.53271.1.S1_at	LOC_Os11g35340	1.5e-86	0.631	At4g34360	PE
OsAffx.19172.1.S1_at	LOC_Os11g35290	1.2e-63	0.324	At5g02290	PE
OsAffx.7295.1.S1_at	LOC_Os11g34970	1.9e-53	0.266	At3g07040	PE
Os.27616.1.S1_at	LOC_Os11g34850	2.9e-60	0.594	At5g66550	PE
Os.7690.1.S1_at	LOC_Os11g34720	1e-89	0.519	At1g25230	PE
Os.52870.1.S1_at	LOC_Os11g34710	8.7e-107	0.604	At3g17790	PE
OsAffx.19157.1.S1_at	LOC_Os11g34570	5.5e-34	0.355	At2g17120	PE
Os.9221.1.S1_at	LOC_Os11g34450	4.8e-106	0.827	At3g02520	PE
OsAffx.31295.1.S1_at	LOC_Os11g34390	1.7e-110	0.483	At2g22900	PE
Os.25454.1.S1_at	LOC_Os11g33340	1.5e-228	0.67	At4g36760	PE
Os.53147.1.S1_at	LOC_Os11g33250	1.4e-07	0.293	At2g29210	PE
Os.14102.1.S1_at	LOC_Os11g33240	3.1e-214	0.811	At2g44350	PE
OsAffx.19141.1.S1_at	LOC_Os11g33210	1.8e-07	0.303	At2g40070	PE
OsAffx.19137.1.S1_s_at	LOC_Os11g33100	2.4e-42	0.613	At1g44960	PE
Os.52842.1.S1_at	LOC_Os11g32490	5.1e-182	0.69	At3g19340	PE
Os.34337.1.S1_at	LOC_Os11g32470	2.5e-105	0.577	At5g13390	PE
OsAffx.19122.1.S1_at	LOC_Os11g32460	9.7e-10	0.41	At2g29210	PE
OsAffx.31263.1.S1_x_at	LOC_Os11g32280	6.6e-70	0.852	At2g38130	PE
Os.33966.1.S1_at	LOC_Os11g32270	3.8e-32	0.358	At5g61910	PE
OsAffx.19114.1.S1_x_at	LOC_Os11g32090	1.5e-30	0.565	At5g12210	PE
Os.11745.1.S1_x_at	LOC_Os11g31770	1.8e-31	0.394	At3g05040	PE
Os.24828.1.S1_at	LOC_Os11g31620	4.6e-181	0.595	At3g26810	PE
OsAffx.31247.1.S1_at	LOC_Os11g31550	1.1e-44	0.529	At1g34210	PE
Os.10185.1.S1_at	LOC_Os11g31470	3.8e-29	0.364	At3g05040	PE
OsAffx.19102.1.S1_at	LOC_Os11g31430	1.2e-29	0.324	At3g05040	PE
OsAffx.19097.1.S1_at	LOC_Os11g31100	3.5e-25	0.439	At1g50420	PE
OsAffx.31227.1.S1_at	LOC_Os11g30350	1.3e-101	0.573	At5g63490	PE
OsAffx.31226.1.S1_at	LOC_Os11g30340	2.7e-07	0.446	At1g75710	PE
OsAffx.31220.1.S1_at	LOC_Os11g30210	4.6e-63	0.361	At3g14470	PE
OsAffx.31219.1.A1_at	LOC_Os11g30180	2.9e-21	0.529	At2g44310	PE
OsAffx.7253.1.S1_at	LOC_Os11g30050	1.7e-27	0.342	At3g14470	PE
OsAffx.31217.1.S1_at	LOC_Os11g30030	3.4e-34	0.425	At2g23610	PE
OsAffx.19077.1.S1_at	LOC_Os11g29980	1.7e-72	0.326	At3g14470	PE
Os.15877.2.A1_at	LOC_Os11g29400	2e-70	0.77	At5g41670	PE
Os.53967.1.S1_at	LOC_Os11g29240	5.5e-07	0.417	At1g16610	PE
OsAffx.7240.1.S1_at	LOC_Os11g28950	1e-57	0.314	At3g50950	PE
Os.8952.1.S1_at	LOC_Os11g28300	5e-72	0.72	At5g36290	PE
OsAffx.19042.1.S1_at	LOC_Os11g27620	1.1e-28	0.589	At1g65870	PE
OsAffx.31162.1.S1_at	LOC_Os11g27440	9.2e-58	0.261	At3g50950	PE
OsAffx.7214.1.S1_at	LOC_Os11g27020	1.8e-09	0.4	At1g16610	PE
Os.37924.2.A1_at	LOC_Os11g26910	2.8e-39	0.818	At5g42190	PE
Os.54583.1.S1_at	LOC_Os11g26850	4.1e-93	0.609	At3g23810	PE
OsAffx.31145.1.S1_at	LOC_Os11g26830	3.6e-133	0.572	At1g19100	PE
OsAffx.30910.1.S1_at	LOC_Os11g26770	3.6e-17	0.31	At4g38170	PE
Os.25589.2.S1_at	LOC_Os11g25800	5.1e-25	0.48	At5g63130	PE
OsAffx.31132.1.S1_at	LOC_Os11g25620	6.5e-12	0.367	At1g26150	PE
OsAffx.31124.1.S1_at	LOC_Os11g25110	1.5e-11	0.472	At2g30670	PE
OsAffx.18985.1.S1_at	LOC_Os11g24240	6.5e-13	0.418	At5g09640	PE
Os.53284.1.S1_at	LOC_Os11g23220	8.1e-16	0.333	At1g50360	PE
OsAffx.25095.3.S1_x_at	LOC_Os11g22580	7.5e-10	0.273	At3g28780	PE
Os.53036.1.S1_at	LOC_Os11g22404	1.4e-112	0.621	At3g02750	PE
Os.49833.1.S2_at	LOC_Os11g20384	1.3e-206	0.638	At3g51460	PE
OsAffx.31074.1.S1_at	LOC_Os11g20370	8.9e-10	0.4	At1g49660	PE
Os.7422.1.S1_at	LOC_Os11g20330	1e-27	0.56	At2g22610	PE
Os.9986.1.S1_at	LOC_Os11g19700	6.8e-111	0.729	At5g50375	PE
OsAffx.18938.1.S1_at	LOC_Os11g19140	1.9e-55	0.66	At5g13710	PE
OsAffx.20725.4.S1_at	LOC_Os11g19030	4.9e-22	0.293	At4g38180	PE
OsAffx.7148.1.S1_at	LOC_Os11g18670	4.4e-20	0.335	At4g05320	PE
OsAffx.7143.1.A1_at	LOC_Os11g18366	3.7e-12	0.444	At2g29210	PE
OsAffx.31039.1.S1_at	LOC_Os11g18320	2.2e-49	0.508	At2g07050	PE
OsAffx.18917.1.S1_at	LOC_Os11g18310	9.8e-41	0.535	At2g07050	PE
OsAffx.18914.1.S1_x_at	LOC_Os11g18194	8.3e-15	0.568	At1g78950	PE
OsAffx.7139.1.S1_at	LOC_Os11g18140	8.1e-45	0.353	At2g44210	PE
Os.21783.1.S1_at	LOC_Os11g17970	5.1e-47	0.399	At1g69850	PE
OsAffx.31032.1.S1_at	LOC_Os11g17940	9.4e-06	0.298	At3g22120	PE
Os.53370.1.S1_at	LOC_Os11g17600	0	0.67	At1g47550	PE
Os.52732.1.S1_x_at	LOC_Os11g17300	3.2e-70	0.325	At4g38180	PE
OsAffx.18883.1.S1_at	LOC_Os11g16770	1.9e-239	0.645	At5g50920	PE
OsAffx.31007.1.S1_at	LOC_Os11g16680	9.3e-64	0.437	At3g03480	PE
OsAffx.18884.1.S1_at	LOC_Os11g16670	7e-10	0.707	At5g50920	PE
Os.52841.1.S1_at	LOC_Os11g16590	0	0.76	At5g50920	PE
Os.56238.1.S1_at	LOC_Os11g16560	1.3e-87	0.521	At3g59390	PE
Os.10906.1.S1_at	LOC_Os11g16390	1.9e-113	0.519	At1g06110	PE
Os.15410.1.S1_at	LOC_Os11g16370	7.6e-192	0.695	At1g55810	PE
OsAffx.30998.1.S1_at	LOC_Os11g16350	2.3e-09	0.357	At1g16610	PE
Os.4902.2.S1_at	LOC_Os11g16330	8.7e-52	0.439	At1g06110	PE
OsAffx.18874.1.S1_at	LOC_Os11g15670	1.4e-18	0.306	At3g14470	PE
OsAffx.30983.1.S1_at	LOC_Os11g14980	6.3e-97	0.383	At3g12770	PE
Os.19158.1.S1_at	LOC_Os11g14950	6.8e-154	0.683	At2g31810	PE
Os.50133.1.S1_at	LOC_Os11g14440	6.1e-14	0.404	At2g14890	PE
Os.21762.1.S1_s_at	LOC_Os11g14220	8.3e-237	0.96	At4g14960	PE
OsAffx.30971.1.S1_at	LOC_Os11g14170	4.6e-93	0.651	At5g27660	PE
OsAffx.18834.1.S1_x_at	LOC_Os11g13820	6.3e-65	0.474	At2g30020	PE
OsAffx.18832.1.S1_at	LOC_Os11g13694	2.2e-30	0.338	At5g18420	PE
OsAffx.30954.1.S1_at	LOC_Os11g13540	6.5e-63	0.38	At1g47710	PE
OsAffx.18829.1.S1_at	LOC_Os11g13510	1.8e-49	0.276	At3g07040	PE
OsAffx.18827.1.S1_at	LOC_Os11g13440	1.1e-69	0.298	At3g07040	PE
Os.27357.1.A1_at	LOC_Os11g13420	2.9e-51	0.658	At3g13740	PE
OsAffx.18825.1.S1_x_at	LOC_Os11g13410	1.5e-63	0.276	At3g07040	PE
OsAffx.30948.1.S1_at	LOC_Os11g12800	1.9e-51	0.489	At1g71340	PE
Os.54501.1.S1_at	LOC_Os11g12650	5e-136	0.433	At1g33420	PE
Os.4192.1.S1_at	LOC_Os11g12340	5.7e-96	0.332	At3g07040	PE
OsAffx.7091.1.A1_at	LOC_Os11g12300	1e-30	0.307	At3g07040	PE
Os.54539.1.S1_at	LOC_Os11g12290	3.2e-37	0.523	At1g12550	PE
OsAffx.7090.1.S1_at	LOC_Os11g12280	3.8e-07	0.324	At2g29210	PE
OsAffx.7088.1.S1_at	LOC_Os11g12260	1.9e-32	0.293	At3g07040	PE
Os.54022.2.S1_at	LOC_Os11g12040	1.6e-88	0.337	At3g07040	PE
OsAffx.30939.1.S1_at	LOC_Os11g11990	4.5e-73	0.285	At3g07040	PE
OsAffx.18806.1.S1_at	LOC_Os11g11760	1e-48	0.431	At1g47710	PE
OsAffx.7079.1.S1_at	LOC_Os11g11480	9.2e-09	0.367	At2g14890	PE
OsAffx.18800.1.S1_s_at	LOC_Os11g11440	4.2e-19	0.577	At1g60420	PE
OsAffx.30927.1.S1_at	LOC_Os11g11360	1.2e-06	0.297	At5g50140	PE
OsAffx.7076.1.S1_at	LOC_Os11g11350	3.7e-08	0.326	At4g11000	PE
Os.7334.1.A1_at	LOC_Os11g11340	7.2e-25	0.509	At3g56690	PE
Os.16593.1.S1_at	LOC_Os11g11320	3.9e-26	0.737	At1g32520	PE
OsAffx.18795.1.S1_at	LOC_Os11g11180	9.7e-21	0.496	At1g27090	PE
Os.9996.2.S1_at	LOC_Os11g10990	3.8e-160	0.547	At2g36580	PE
Os.12187.1.S1_at	LOC_Os11g10750	7.9e-188	0.72	At5g42240	PE
OsAffx.18786.1.S1_at	LOC_Os11g10640	1.4e-66	0.441	At1g52360	PE
Os.57464.1.A1_at	LOC_Os11g10480	3e-26	0.541	At1g77120	PE
Os.52549.1.S1_s_at	LOC_Os11g10240	9.5e-10	0.323	At1g69630	PE
Os.54051.1.S1_at	LOC_Os11g10200	5e-08	0.342	At1g69630	PE
OsAffx.7056.1.S1_at	LOC_Os11g10020	4e-16	0.308	At5g64950	PE
OsAffx.18767.2.S1_at	LOC_Os11g09670	2.2e-12	0.335	At1g69630	PE
Os.24499.2.S1_at	LOC_Os11g09640	2.7e-09	0.292	At5g53840	PE
Os.14731.1.S1_at	LOC_Os11g09590	2.9e-08	0.322	At1g69630	PE
Os.51921.1.S1_at	LOC_Os11g09370	1.2e-107	0.512	At4g38130	PE
OsAffx.30896.1.S1_at	LOC_Os11g09230	1.8e-12	0.313	At4g14400	PE
OsAffx.30895.1.S1_at	LOC_Os11g09220	9.7e-12	0.304	At4g03500	PE
OsAffx.18760.1.S1_at	LOC_Os11g09190	5.5e-18	0.3	At4g03500	PE
Os.52508.1.S1_at	LOC_Os11g09160	6.8e-13	0.393	At5g42700	PE
OsAffx.18756.1.S1_at	LOC_Os11g09070	1.5e-18	0.358	At3g62310	PE
OsAffx.18753.3.S1_at	LOC_Os11g08820	3.6e-16	0.678	At5g60570	PE
Os.54622.1.S1_at	LOC_Os11g08460	2e-164	0.674	At5g02500	PE
Os.32737.1.S1_at	LOC_Os11g08440	3e-162	0.619	At3g12580	PE
Os.8025.1.S1_at	LOC_Os11g08370	9.8e-163	0.706	At5g44370	PE
OsAffx.30879.1.S1_at	LOC_Os11g08340	4.2e-154	0.512	At2g46370	PE
Os.56857.1.S1_at	LOC_Os11g08330	1.9e-239	0.531	At5g63960	PE
Os.56172.1.S1_at	LOC_Os11g08314	8.4e-237	0.559	At5g64030	PE
Os.50636.1.S1_s_at	LOC_Os11g08200	6.7e-93	0.49	At4g33490	PE
OsAffx.18744.1.S1_at	LOC_Os11g08180	2e-13	0.463	At4g33490	PE
OsAffx.18740.1.S1_at	LOC_Os11g08050	1.9e-33	0.281	At2g31820	PE
OsAffx.30872.1.S1_s_at	LOC_Os11g08020	2.7e-50	0.314	At4g03500	PE
OsAffx.30869.1.S1_at	LOC_Os11g07840	3.3e-59	0.355	At1g34320	PE
OsAffx.18733.1.S1_at	LOC_Os11g07780	3.7e-21	0.473	At1g65870	PE
OsAffx.18731.1.S1_at	LOC_Os11g07710	5.7e-32	0.432	At2g21100	PE
OsAffx.30864.1.S1_at	LOC_Os11g07530	1.7e-07	0.299	At4g35800	PE
OsAffx.7036.1.S1_at	LOC_Os11g07510	7.6e-102	0.586	At1g35510	PE
Os.54544.1.S1_at	LOC_Os11g07480	4.7e-127	0.618	At3g53390	PE
Os.47344.1.A1_at	LOC_Os11g07440	5.8e-229	0.749	At4g09510	PE
OsAffx.18724.1.S1_at	LOC_Os11g07370	1.6e-07	0.373	At1g16610	PE
OsAffx.30859.2.A1_at	LOC_Os11g07350	3.4e-06	0.292	At4g35800	PE
OsAffx.30859.1.S1_at	LOC_Os11g07330	4.1e-07	0.322	At2g40070	PE
OsAffx.18720.1.S1_at	LOC_Os11g07290	2.2e-07	0.889	At4g17615	PE
Os.24073.1.S1_at	LOC_Os11g07030	5.7e-68	0.409	At4g14590	PE
OsAffx.30849.1.S1_at	LOC_Os11g06930	6.8e-154	0.655	At3g52950	PE
Os.52332.1.S1_at	LOC_Os11g06900	1.7e-37	0.439	At5g64440	PE
Os.48459.1.A1_at	LOC_Os11g06740	2.1e-25	0.702	At1g28490	PE
Os.53123.1.S1_at	LOC_Os11g06650	7.3e-48	0.479	At5g09850	PE
OsAffx.18709.1.S1_at	LOC_Os11g06590	5.4e-38	0.629	At3g45770	PE
OsAffx.18707.1.S1_at	LOC_Os11g06490	2.1e-07	0.351	At2g14890	PE
Os.17428.1.S1_at	LOC_Os11g06420	3.7e-132	0.677	At1g76900	PE
OsAffx.18704.1.S1_at	LOC_Os11g06180	3.7e-28	0.322	At4g08250	PE
Os.35800.1.S1_s_at	LOC_Os11g06040	2.2e-136	0.566	At2g15900	PE
OsAffx.30836.1.S1_x_at	LOC_Os11g06020	1.2e-12	0.363	At2g35940	PE
OsAffx.18699.1.S1_at	LOC_Os11g05970	4.9e-97	0.503	At3g44190	PE
Os.27320.1.S1_at	LOC_Os11g05880	1.7e-240	0.702	At5g03540	PE
OsAffx.24994.1.S1_at	LOC_Os11g05790	8.3e-14	0.459	At1g34370	PE
Os.53800.1.S1_at	LOC_Os11g05760	2.1e-121	0.503	At5g65760	PE
Os.57492.1.A1_x_at	LOC_Os11g05730	3.1e-55	0.878	At4g40030	PE
Os.53499.1.S1_at	LOC_Os11g05600	3.1e-16	0.38	At3g15040	PE
Os.9376.1.S1_at	LOC_Os11g05562	2.1e-43	0.813	At4g34555	PE
Os.21289.1.S1_at	LOC_Os11g05540	3.3e-107	0.575	At3g11490	PE
Os.54903.1.S1_at	LOC_Os11g05520	1.9e-47	0.439	At3g52720	PE
OsAffx.18680.1.S1_at	LOC_Os11g05150	1.1e-13	0.538	At5g02850	PE
Os.52376.1.S1_at	LOC_Os11g05130	1.1e-137	0.338	At5g22760	PE
Os.49493.1.S1_at	LOC_Os11g05120	2.1e-34	0.433	At5g49210	PE
Os.55533.1.S1_at	LOC_Os11g05070	4.7e-37	0.656	At1g08960	PE
Os.53519.1.S1_at	LOC_Os11g04990	1.9e-65	0.541	At1g03250	PE
OsAffx.18676.1.S1_at	LOC_Os11g04890	4.1e-38	0.431	At1g51450	PE
OsAffx.19490.1.S1_at	LOC_Os11g04680	2.6e-14	0.329	At3g46620	PE
Os.5263.1.S1_x_at	LOC_Os11g04660	4.9e-81	0.515	At3g57030	PE
Os.52539.1.S1_at	LOC_Os11g04440	2.1e-11	0.282	At1g80720	PE
Os.6869.1.S1_s_at	LOC_Os11g04420	9.6e-24	0.491	At3g02910	PE
Os.56229.1.S1_at	LOC_Os11g04330	4.2e-82	0.455	At5g26960	PE
Os.18177.1.S1_at	LOC_Os11g04104	3.8e-144	0.53	At5g13750	PE
Os.49735.2.S1_at	LOC_Os11g03990	3.5e-160	0.653	At2g19540	PE
Os.55019.1.S1_at	LOC_Os11g03900	3.7e-172	0.495	At3g24090	PE
Os.17651.1.S1_at	LOC_Os11g03760	7.9e-35	0.65	At3g29170	PE
OsAffx.6986.1.S1_at	LOC_Os11g03740	6.5e-08	0.395	At3g08670	PE
OsAffx.30800.2.S1_at	LOC_Os11g03640	1.5e-14	0.293	At5g17910	PE
Os.55334.1.S1_at	LOC_Os11g03520	2.8e-30	0.357	At4g10950	PE
Os.54171.1.S1_at	LOC_Os11g03430	1.2e-212	0.667	At3g25100	PE
Os.11848.1.S1_at	LOC_Os11g03380	2.6e-59	0.453	At3g13410	PE
Os.15801.1.S1_at	LOC_Os11g03290	1.2e-52	0.493	At3g04080	PE
OsAffx.30792.2.S1_at	LOC_Os11g03270	1.1e-108	0.476	At5g18280	PE
OsAffx.19461.2.S1_at	LOC_Os11g03220	6.7e-49	0.607	At3g51950	PE
OsAffx.18651.1.S1_at	LOC_Os11g03210	3.1e-17	0.5	At2g29420	PE
OsAffx.30790.1.S1_at	LOC_Os11g03050	3.4e-137	0.76	At2g38670	PE
OsAffx.18644.1.S1_at	LOC_Os11g02980	8e-14	0.36	At4g38180	PE
OsAffx.30788.1.S1_at	LOC_Os11g02950	1.6e-58	0.484	At5g16530	PE
Os.54274.1.S1_at	LOC_Os11g02840	5.4e-36	0.559	At5g01020	PE
OsAffx.14349.2.A1_at	LOC_Os11g02650	1.3e-21	0.553	At5g41460	PE
OsAffx.6968.1.S1_x_at	LOC_Os11g02460	3.1e-269	0.758	At3g52850	PE
Os.50351.1.S1_at	LOC_Os11g02110	2.6e-36	0.545	At2g30330	PE
OsAffx.30771.1.S1_at	LOC_Os11g01810	4.6e-93	0.485	At5g14620	PE
OsAffx.31541.1.S1_s_at	LOC_Os11g01610	9.8e-51	0.526	At2g38360	PE
Os.52259.1.S1_at	LOC_Os11g01590	1.6e-139	0.548	At4g19450	PE
OsAffx.11747.1.S1_x_at	LOC_Os11g01580	6.4e-47	0.396	At5g17860	PE
OsAffx.30767.1.S1_at	LOC_Os11g01530	1.3e-62	0.614	At5g01600	PE
Os.9537.1.S1_at	LOC_Os11g01420	1e-72	0.629	At1g25260	PE
OsAffx.31538.2.S1_x_at	LOC_Os11g01400	1.1e-09	0.35	At5g53870	PE
Os.6196.2.S1_at	LOC_Os11g01270	4.6e-204	0.702	At2g35800	PE
OsAffx.18615.1.S1_at	LOC_Os11g01250	1e-07	0.393	At5g39050	PE
OsAffx.30761.2.S1_s_at	LOC_Os11g01109	6.3e-10	0.336	At2g14890	PE
OsAffx.30757.1.S1_at	LOC_Os11g01050	5e-49	0.373	At1g72470	PE
Os.20902.1.A1_at	LOC_Os11g01010	8.4e-31	0.736	At3g15580	PE
OsAffx.11826.1.S1_at	LOC_Os10g42970	1.1e-83	0.723	At4g26860	PE
Os.46613.1.S2_at	LOC_Os10g42900	3.2e-102	0.438	At2g02040	PE
Os.2976.1.S1_at	LOC_Os10g42840	8.3e-63	0.729	At3g03100	PE
Os.46857.2.S1_x_at	LOC_Os10g42770	2.9e-85	0.509	At1g29790	PE
Os.25624.1.S1_at	LOC_Os10g42720	1.7e-128	0.619	At1g32200	PE
Os.35344.4.S1_at	LOC_Os10g42600	1.2e-32	0.279	At5g16505	PE
Os.9645.1.S1_at	LOC_Os10g42550	6e-83	0.536	At5g16760	PE
OsAffx.30753.1.S1_at	LOC_Os10g42400	1.2e-08	0.298	At5g27740	PE
Os.12732.1.S1_a_at	LOC_Os10g42320	5.6e-144	0.541	At2g03820	PE
Os.20189.1.S1_at	LOC_Os10g42250	4.8e-83	0.718	At2g38710	PE
Os.48027.1.S1_x_at	LOC_Os10g42160	2.4e-56	0.321	At4g38180	PE
Os.12158.1.S2_at	LOC_Os10g42100	1.1e-197	0.726	At1g32440	PE
OsAffx.7903.2.S1_x_at	LOC_Os10g42080	1.9e-10	0.351	At2g29210	PE
Os.46801.2.S1_x_at	LOC_Os10g42060	8.3e-09	0.374	At1g16610	PE
Os.50905.1.S1_at	LOC_Os10g41950	6.6e-15	0.416	At1g61280	PE
OsAffx.14308.1.S1_at	LOC_Os10g41880	7.7e-14	0.41	At4g34980	PE
Os.53785.1.S1_at	LOC_Os10g41870	6.9e-19	0.438	At4g17350	PE
OsAffx.6938.1.S1_at	LOC_Os10g41740	3.3e-91	0.363	At2g21090	PE
Os.9219.1.S1_at	LOC_Os10g41710	1.9e-33	0.676	At3g60210	PE
Os.11453.1.S1_x_at	LOC_Os10g41534	6.3e-113	0.625	At2g35170	PE
Os.46823.1.S1_at	LOC_Os10g41480	1.9e-191	0.767	At4g33510	PE
Os.56265.1.S1_at	LOC_Os10g41400	3e-42	0.721	At4g25130	PE
Os.8717.1.S1_at	LOC_Os10g41360	1.3e-220	0.736	At2g44900	PE
Os.46183.1.S1_at	LOC_Os10g41180	3.4e-128	0.514	At4g17430	PE
Os.14940.1.S1_at	LOC_Os10g41150	2e-100	0.601	At5g04620	PE
Os.11299.1.S1_at	LOC_Os10g41120	8.7e-30	0.365	At5g47400	PE
Os.46509.1.S1_at	LOC_Os10g41083	4e-79	0.581	At2g45010	PE
Os.52326.1.S1_at	LOC_Os10g40990	1.5e-72	0.433	At1g17020	PE
Os.46622.1.S1_x_at	LOC_Os10g40950	3e-32	0.444	At3g18830	PE
Os.4087.1.S1_at	LOC_Os10g40824	2.3e-20	0.578	At4g39235	PE
Os.46626.1.A1_at	LOC_Os10g40750	3.7e-06	0.418	At1g31810	PE
OsAffx.30737.1.S1_at	LOC_Os10g40610	9e-82	0.467	At1g12200	PE
OsAffx.30736.1.S1_x_at	LOC_Os10g40559	7.3e-124	0.584	At4g22580	PE
Os.2885.1.S1_at	LOC_Os10g40540	7.4e-126	0.601	At4g31810	PE
Os.6910.1.S1_at	LOC_Os10g40410	2.7e-48	0.72	At5g47570	PE
Os.52091.1.S1_at	LOC_Os10g40290	1.8e-108	0.588	At2g46930	PE
OsAffx.30731.1.S1_at	LOC_Os10g40120	7.3e-33	0.384	At2g45910	PE
Os.3284.1.S1_at	LOC_Os10g40110	5.6e-279	0.582	At2g16640	PE
Os.3287.1.S1_a_at	LOC_Os10g40100	1.9e-149	0.313	At2g45910	PE
Os.46130.1.S1_a_at	LOC_Os10g40060	7.2e-133	0.467	At2g45910	PE
OsAffx.6920.1.S1_at	LOC_Os10g39990	2.9e-14	0.473	At2g37540	PE
Os.46896.1.S1_at	LOC_Os10g39870	2.2e-71	0.585	At3g51790	PE
Os.32501.1.S1_a_at	LOC_Os10g39860	6.2e-42	0.595	At5g03455	PE
Os.3082.1.S1_at	LOC_Os10g39810	3.9e-113	0.7	At4g12110	PE
Os.46516.1.S1_at	LOC_Os10g39790	2.2e-83	0.528	At3g58970	PE
OsAffx.30729.1.S1_at	LOC_Os10g39600	3.7e-10	0.335	At2g29210	PE
OsAffx.30725.1.S1_at	LOC_Os10g39414	1.7e-30	0.481	At5g03470	PE
OsAffx.18580.1.S1_at	LOC_Os10g39380	9.4e-39	0.314	At2g03200	PE
OsAffx.30724.1.S1_at	LOC_Os10g39350	1.4e-44	0.338	At2g03200	PE
OsAffx.30721.1.S1_at	LOC_Os10g39330	4.3e-43	0.339	At2g03200	PE
OsAffx.30721.2.S1_x_at	LOC_Os10g39320	3e-42	0.345	At2g03200	PE
OsAffx.30721.5.S1_at	LOC_Os10g39310	4.4e-41	0.331	At2g03200	PE
Os.10820.1.S1_at	LOC_Os10g39220	1.9e-127	0.777	At2g02180	PE
OsAffx.7944.1.S1_x_at	LOC_Os10g39084	1.4e-06	0.381	At5g53870	PE
Os.46486.2.S1_at	LOC_Os10g39020	8.4e-134	0.604	At5g41460	PE
Os.14197.1.S1_at	LOC_Os10g38920	5.9e-133	0.577	At1g01540	PE
OsAffx.30709.1.S1_x_at	LOC_Os10g38060	0	0.637	At2g42010	PE
Os.23271.2.A1_x_at	LOC_Os10g38020	2e-08	0.322	At2g29210	PE
Os.52772.1.S1_at	LOC_Os10g37899	3.2e-17	0.452	At1g54610	PE
Os.6722.1.S1_at	LOC_Os10g37740	2.5e-180	0.721	At4g00720	PE
Os.46559.1.S1_at	LOC_Os10g37670	2e-45	0.654	At2g31200	PE
OsAffx.18559.1.S1_at	LOC_Os10g37650	8.8e-36	0.485	At4g27750	PE
Os.2506.1.S1_at	LOC_Os10g37520	8.4e-205	0.825	At1g64650	PE
Os.3264.1.S1_at	LOC_Os10g37430	3.6e-149	0.624	At5g41950	PE
OsAffx.30701.1.S1_at	LOC_Os10g37340	4.7e-147	0.784	At5g53580	PE
Os.46503.1.S1_at	LOC_Os10g37060	1.2e-212	0.744	At3g18190	PE
Os.46592.2.S1_x_at	LOC_Os10g37034	9.1e-06	0.349	At4g37870	PE
Os.38394.1.S1_at	LOC_Os10g36880	2.3e-264	0.641	At2g21380	PE
OsAffx.30694.1.S1_at	LOC_Os10g36830	9.5e-67	0.581	At4g36210	PE
Os.46646.1.S1_x_at	LOC_Os10g36750	9.2e-19	0.41	At1g78930	PE
Os.20211.1.S1_at	LOC_Os10g36710	2.3e-193	0.629	At2g46700	PE
Os.5030.1.S1_at	LOC_Os10g36690	4.3e-249	0.688	At1g33170	PE
OsAffx.20208.1.S1_x_at	LOC_Os10g36660	1.9e-16	0.358	At4g18670	PE
Os.27528.1.S1_at	LOC_Os10g36530	3.6e-165	0.471	At5g54090	PE
Os.10475.1.S1_at	LOC_Os10g36400	2.6e-84	0.443	At3g60680	PE
OsAffx.7984.1.S1_at	LOC_Os10g36280	3e-15	0.3	At3g14470	PE
OsAffx.30686.1.S1_x_at	LOC_Os10g36229	2.6e-12	0.413	At5g56280	PE
OsAffx.7986.1.S1_at	LOC_Os10g36210	0	0.646	At1g14610	PE
Os.46647.1.S1_at	LOC_Os10g36000	2e-33	0.65	At5g23750	PE
Os.9251.2.S1_at	LOC_Os10g35960	8.9e-217	0.787	At4g00570	PE
Os.2599.1.S1_at	LOC_Os10g35920	5e-71	0.502	At3g48880	PE
OsAffx.18528.1.S1_at	LOC_Os10g35810	2.1e-73	0.691	At5g53490	PE
Os.16692.2.S1_at	LOC_Os10g35800	2e-20	0.545	At2g29670	PE
Os.26490.2.S1_at	LOC_Os10g35644	7.1e-34	0.744	At1g28100	PE
Os.46469.1.S1_at	LOC_Os10g35480	2.1e-135	0.65	At1g52920	PE
Os.15848.1.A1_a_at	LOC_Os10g35470	6.6e-102	0.695	At1g20270	PE
Os.46382.3.S1_at	LOC_Os10g35444	1.6e-20	0.37	At5g15270	PE
Os.47809.1.S1_a_at	LOC_Os10g35440	1.6e-89	0.318	At1g63130	PE
Os.46652.1.S1_at	LOC_Os10g35290	0	0.64	At1g29940	PE
OsAffx.71.1.S1_at	LOC_Os10g35270	6.6e-17	0.344	At1g15130	PE
Os.46382.1.S1_at	LOC_Os10g35090	1.3e-11	0.444	At5g15270	PE
Os.17491.1.S1_at	LOC_Os10g35070	4e-143	0.662	At5g08380	PE
Os.37979.1.S1_a_at	LOC_Os10g35010	9.4e-229	0.583	At1g06950	PE
Os.46656.1.A1_at	LOC_Os10g34990	1.1e-35	0.574	At2g47110	PE
Os.12267.1.S1_at	LOC_Os10g34740	4.7e-131	0.662	At3g20020	PE
Os.12086.1.S1_at	LOC_Os10g34670	2.6e-52	0.698	At5g23290	PE
Os.46054.1.S1_at	LOC_Os10g34590	9e-50	0.454	At3g19950	PE
OsAffx.25492.1.S1_at	LOC_Os10g34490	1.1e-44	0.618	At4g32390	PE
Os.21367.1.S1_at	LOC_Os10g34170	5.6e-144	0.573	At3g11920	PE
OsAffx.20244.1.S1_at	LOC_Os10g34090	1.6e-07	0.308	At2g29210	PE
OsAffx.29731.1.S1_at	LOC_Os10g34078	1.1e-12	0.371	At5g51080	PE
OsAffx.29731.2.S1_at	LOC_Os10g34064	1.8e-07	0.331	At4g36690	PE
Os.46663.1.S1_x_at	LOC_Os10g34030	1.6e-38	0.664	At2g45530	PE
Os.3105.1.S1_at	LOC_Os10g33940	5.2e-174	0.609	At4g30080	PE
Os.2562.1.S1_at	LOC_Os10g33855	2.4e-06	0.375	At2g29210	PE
Os.8626.1.S1_x_at	LOC_Os10g33840	5e-07	0.359	At2g29210	PE
Os.46464.1.S1_a_at	LOC_Os10g33790	2.8e-64	0.51	At1g08640	PE
Os.21896.1.S1_at	LOC_Os10g33720	3.5e-254	0.734	At4g14360	PE
Os.3033.1.S1_at	LOC_Os10g33660	4.3e-82	0.781	At1g03950	PE
Os.52991.1.A1_at	LOC_Os10g33650	2.5e-48	0.781	At5g43320	PE
OsAffx.18505.1.S1_at	LOC_Os10g33600	2e-07	0.529	At5g18280	PE
OsAffx.30655.2.S1_at	LOC_Os10g33520	3.3e-171	0.549	At3g23410	PE
OsAffx.18502.1.S1_at	LOC_Os10g33440	4.3e-81	0.303	At3g14470	PE
Os.26837.1.S2_at	LOC_Os10g33290	5e-197	0.518	At4g28600	PE
Os.46543.1.S1_at	LOC_Os10g33104	6.2e-106	0.371	At1g35710	PE
Os.3196.1.S2_at	LOC_Os10g32920	7.4e-71	0.971	At1g04480	PE
Os.46562.1.S1_at	LOC_Os10g32870	2.6e-59	0.723	At4g35490	PE
Os.28098.2.A1_at	LOC_Os10g32810	8.6e-09	0.679	At3g23920	PE
OsAffx.18492.1.S1_at	LOC_Os10g32750	1.6e-120	0.446	At5g60710	PE
Os.46668.1.S1_at	LOC_Os10g32740	1.1e-145	0.477	At5g60710	PE
OsAffx.30642.1.S1_at	LOC_Os10g32570	3e-154	0.595	At2g31170	PE
OsAffx.30640.1.S1_at	LOC_Os10g32348	4.8e-07	0.596	At3g25690	PE
Os.46595.1.S1_a_at	LOC_Os10g31940	1.8e-81	0.821	At4g13720	PE
OsAffx.18481.1.S1_x_at	LOC_Os10g31910	5.1e-150	0.643	At3g53190	PE
Os.17184.1.S1_at	LOC_Os10g31856	4e-136	0.411	At1g67120	PE
Os.7339.2.S1_at	LOC_Os10g31850	4.9e-97	0.693	At5g22920	PE
Os.46532.1.S1_at	LOC_Os10g31780	2e-70	0.523	At4g13180	PE
Os.46670.1.A1_at	LOC_Os10g31560	5.1e-16	0.379	At1g31810	PE
Os.55087.1.S1_at	LOC_Os10g30970	3.9e-06	0.737	At2g26330	PE
Os.6001.2.S1_at	LOC_Os10g30910	5.1e-184	0.493	At2g46060	PE
Os.46810.2.S1_x_at	LOC_Os10g30620	6.6e-70	0.498	At2g16760	PE
Os.46315.2.S1_at	LOC_Os10g30590	1.7e-117	0.491	At5g08310	PE
OsAffx.30611.1.S1_at	LOC_Os10g30490	5.2e-20	0.333	At2g01820	PE
OsAffx.20304.1.S1_at	LOC_Os10g30430	2.9e-14	0.318	At5g03380	PE
OsAffx.30608.1.S1_at	LOC_Os10g30360	6.5e-32	0.362	At2g39760	PE
OsAffx.18463.1.S1_at	LOC_Os10g30320	1.4e-13	0.376	At4g35890	PE
OsAffx.18461.1.S1_at	LOC_Os10g30190	7.5e-62	0.652	At5g55000	PE
Os.46449.1.S1_at	LOC_Os10g30070	8.3e-111	0.416	At5g17860	PE
OsAffx.18460.1.S1_at	LOC_Os10g30054	7.3e-52	0.725	At4g36750	PE
OsAffx.30599.2.S1_x_at	LOC_Os10g29920	3.6e-39	0.409	At2g39760	PE
OsAffx.20311.1.S1_x_at	LOC_Os10g29750	1.2e-47	0.373	At2g39760	PE
OsAffx.18449.1.S1_at	LOC_Os10g29610	2.9e-10	0.34	At2g32100	PE
Os.26516.1.S2_s_at	LOC_Os10g29560	3.2e-141	0.597	At5g47430	PE
OsAffx.20320.1.S1_at	LOC_Os10g29390	4.2e-63	0.474	At5g19000	PE
OsAffx.30586.1.S1_at	LOC_Os10g29370	2e-23	0.495	At2g39760	PE
OsAffx.18443.1.S1_at	LOC_Os10g29340	1.6e-45	0.428	At5g19000	PE
Os.35837.2.S1_x_at	LOC_Os10g29240	1e-08	0.324	At2g14890	PE
Os.46819.2.S1_x_at	LOC_Os10g29220	1.2e-59	0.415	At5g19000	PE
OsAffx.8109.1.S1_at	LOC_Os10g29150	1.5e-57	0.396	At5g19000	PE
OsAffx.30584.2.S1_at	LOC_Os10g29120	6.2e-45	0.559	At5g19000	PE
OsAffx.20327.1.S1_at	LOC_Os10g29100	1.2e-63	0.411	At5g19000	PE
Os.24931.1.S1_at	LOC_Os10g29020	3.5e-54	0.446	At5g19000	PE
OsAffx.20331.1.A1_at	LOC_Os10g28820	2e-52	0.39	At2g39760	PE
OsAffx.30580.1.S1_at	LOC_Os10g28810	6.5e-57	0.407	At5g19000	PE
OsAffx.30578.2.S1_x_at	LOC_Os10g28760	2.4e-45	0.402	At3g03740	PE
OsAffx.30572.2.S1_at	LOC_Os10g28580	8.4e-17	0.302	At1g80780	PE
OsAffx.30576.2.S1_at	LOC_Os10g28540	1.1e-09	0.266	At1g80780	PE
OsAffx.30574.1.S1_at	LOC_Os10g28520	3e-30	0.291	At1g80780	PE
Os.46851.1.S1_x_at	LOC_Os10g28440	4.3e-130	0.633	At3g51895	PE
Os.46832.1.S1_at	LOC_Os10g28240	2e-299	0.572	At3g22910	PE
Os.55955.1.S1_at	LOC_Os10g28200	3.2e-132	0.708	At5g28840	PE
Os.5047.1.S1_at	LOC_Os10g28170	5.9e-14	0.63	At3g57450	PE
OsAffx.18426.1.S1_x_at	LOC_Os10g28160	1.2e-11	0.519	At3g57450	PE
OsAffx.30565.1.S1_at	LOC_Os10g28130	5.2e-08	0.465	At3g03740	PE
Os.55787.1.S1_at	LOC_Os10g28000	1.1e-152	0.743	At3g54660	PE
OsAffx.20351.1.S1_x_at	LOC_Os10g27350	3.6e-21	0.408	At3g15040	PE
Os.18412.1.S1_at	LOC_Os10g27340	8.9e-105	0.694	At3g28480	PE
Os.16957.1.S1_at	LOC_Os10g27274	2.1e-06	0.328	At1g26150	PE
Os.12036.2.S1_at	LOC_Os10g27230	2.3e-214	0.744	At3g58560	PE
Os.9009.1.S1_x_at	LOC_Os10g26700	4e-32	0.386	At1g18720	PE
Os.5819.1.S1_at	LOC_Os10g26600	1.2e-92	0.835	At1g01050	PE
Os.17997.1.S1_at	LOC_Os10g26570	1.3e-176	0.686	At2g22480	PE
Os.46781.1.S1_at	LOC_Os10g26470	1.4e-151	0.589	At2g02860	PE
OsAffx.30543.1.S1_at	LOC_Os10g26430	6.7e-64	0.359	At1g68580	PE
Os.46783.1.S1_a_at	LOC_Os10g26280	1.3e-103	0.424	At5g16690	PE
OsAffx.20365.1.S1_at	LOC_Os10g26164	1.4e-14	0.343	At1g11800	PE
Os.3192.1.S1_at	LOC_Os10g26140	1.8e-183	0.504	At3g12010	PE
Os.3191.2.S1_s_at	LOC_Os10g26130	1.1e-163	0.674	At4g39280	PE
OsAffx.18404.1.S1_at	LOC_Os10g26110	2.5e-134	0.505	At2g20340	PE
OsAffx.20368.1.S1_at	LOC_Os10g26070	2.8e-158	0.502	At2g22410	PE
Os.46333.1.S1_at	LOC_Os10g26010	1.2e-123	0.537	At3g01120	PE
Os.56703.1.S1_at	LOC_Os10g25819	1.4e-99	0.406	At1g18070	PE
OsAffx.30531.1.S1_x_at	LOC_Os10g25800	3.8e-08	0.283	At3g28780	PE
Os.9729.4.S1_a_at	LOC_Os10g25770	3e-90	0.637	At4g20330	PE
Os.25167.1.S1_a_at	LOC_Os10g25674	2.2e-101	0.86	At5g45550	PE
Os.46558.1.S1_at	LOC_Os10g25660	1.8e-08	0.352	At3g06240	PE
OsAffx.23357.2.S1_s_at	LOC_Os10g25600	5.8e-07	0.59	At5g14710	PE
Os.46686.1.S1_at	LOC_Os10g25560	0	0.624	At4g33200	PE
OsAffx.20380.2.S1_at	LOC_Os10g25540	1.4e-09	0.325	At4g18670	PE
Os.46451.1.S1_at	LOC_Os10g25487	5.5e-71	0.291	At3g14470	PE
Os.46844.1.S1_at	LOC_Os10g25400	5.5e-66	0.417	At1g28600	PE
OsAffx.30526.1.S1_x_at	LOC_Os10g25250	2.1e-11	0.364	At2g29210	PE
OsAffx.30524.1.S1_x_at	LOC_Os10g25040	4.7e-37	0.375	At4g37000	PE
OsAffx.193.1.S1_at	LOC_Os10g25020	5.9e-17	0.434	At4g37000	PE
Os.50367.1.A1_at	LOC_Os10g24940	3.5e-09	0.384	At2g14890	PE
OsAffx.20396.1.S1_at	LOC_Os10g24820	1.7e-21	0.251	At5g16505	PE
Os.46126.1.S1_x_at	LOC_Os10g24810	1.1e-108	0.649	At2g38670	PE
Os.46126.1.S1_at	LOC_Os10g24810	1.1e-108	0.649	At2g38670	PE
OsAffx.8183.1.A1_at	LOC_Os10g24350	4.6e-11	0.335	At1g26150	PE
OsAffx.10180.1.S1_at	LOC_Os10g24310	2.4e-09	0.362	At4g18670	PE
Os.51020.1.S1_at	LOC_Os10g24020	1e-74	0.321	At4g38180	PE
OsAffx.220.1.S1_at	LOC_Os10g22850	3.9e-16	0.441	At5g55910	PE
OsAffx.6736.1.S1_x_at	LOC_Os10g22710	3.3e-07	0.34	At1g16610	PE
OsAffx.30502.1.S1_x_at	LOC_Os10g22680	1.2e-11	0.806	At1g19440	PE
Os.46534.2.S1_x_at	LOC_Os10g22510	1.6e-36	0.256	At5g35450	PE
Os.9613.1.S1_at	LOC_Os10g22450	1.9e-230	0.87	At2g22240	PE
Os.53211.1.S1_at	LOC_Os10g22410	3.7e-12	0.556	At3g11230	PE
Os.7061.1.S1_at	LOC_Os10g22330	6e-60	0.89	At2g19790	PE
OsAffx.20439.1.S1_at	LOC_Os10g22300	2.7e-18	0.259	At3g07040	PE
Os.28351.1.A1_a_at	LOC_Os10g21890	3.9e-191	0.644	At4g38270	PE
OsAffx.30489.1.S1_at	LOC_Os10g21800	2.5e-20	0.352	At3g05660	PE
OsAffx.20453.1.S1_at	LOC_Os10g21700	4.2e-20	0.466	At4g39730	PE
OsAffx.8227.1.S1_at	LOC_Os10g21660	2.8e-14	0.327	At3g49640	PE
OsAffx.18322.1.S1_s_at	LOC_Os10g21060	3.3e-75	0.343	At2g45580	PE
OsAffx.30469.1.S1_x_at	LOC_Os10g20910	2.8e-14	0.867	At3g09680	PE
OsAffx.15017.2.S1_at	LOC_Os10g20900	6.8e-12	0.66	At3g09660	PE
OsAffx.18318.1.S1_at	LOC_Os10g20880	1.7e-23	0.514	At1g12090	PE
OsAffx.30467.1.S1_at	LOC_Os10g20860	1e-09	0.487	At1g12090	PE
Os.23357.1.S1_at	LOC_Os10g20840	1e-16	0.594	At2g45180	PE
Os.25521.1.S1_at	LOC_Os10g20510	3.3e-16	0.363	At3g19570	PE
Os.51856.1.S1_at	LOC_Os10g20480	4.3e-08	0.398	At1g26150	PE
Os.5049.1.S1_at	LOC_Os10g20470	1.9e-130	0.52	At5g52450	PE
OsAffx.8254.1.S1_at	LOC_Os10g20400	2.9e-22	0.589	At5g52450	PE
Os.46698.3.S1_at	LOC_Os10g20390	5.7e-80	0.532	At5g52450	PE
Os.46698.2.S1_x_at	LOC_Os10g20350	6.3e-129	0.521	At5g52450	PE
Os.13479.1.S1_at	LOC_Os10g20250	2.4e-43	0.569	At2g28370	PE
OsAffx.30458.2.S1_at	LOC_Os10g20120	3e-177	0.474	At2g19130	PE
OsAffx.20496.1.S1_at	LOC_Os10g19960	2.5e-203	0.489	At2g28470	PE
Os.56043.1.S1_at	LOC_Os10g19880	6.4e-10	0.484	At4g34260	PE
OsAffx.30454.1.S1_x_at	LOC_Os10g19850	1e-15	0.569	At1g77180	PE
Os.12308.2.A1_at	LOC_Os10g19331	5.4e-39	0.495	At4g34260	PE
OsAffx.6701.1.S1_at	LOC_Os10g19190	2.6e-52	0.733	At3g49420	PE
OsAffx.18290.1.S1_at	LOC_Os10g18430	3e-06	0.389	At5g48930	PE
Os.15401.1.S1_at	LOC_Os10g18280	3.2e-101	0.4	At4g23180	PE
Os.14919.1.S1_at	LOC_Os10g18140	2.8e-28	0.34	At5g16505	PE
OsAffx.20536.1.S1_x_at	LOC_Os10g18026	9.9e-13	0.458	At5g09850	PE
OsAffx.20536.2.S1_at	LOC_Os10g18010	4.7e-13	0.373	At5g05140	PE
Os.23342.1.S1_at	LOC_Os10g17990	1.2e-147	0.725	At4g22340	PE
Os.46566.2.S1_x_at	LOC_Os10g17940	6.8e-06	0.294	At4g27520	PE
Os.46855.1.S1_at	LOC_Os10g17930	1.6e-06	0.305	At4g18670	PE
OsAffx.6685.1.S1_at	LOC_Os10g17780	2.2e-62	0.628	At1g77760	PE
OsAffx.20544.1.S1_x_at	LOC_Os10g17690	5e-43	0.291	At3g50950	PE
Os.7927.1.S1_at	LOC_Os10g17454	3.2e-61	0.563	At5g61030	PE
Os.10703.1.S1_a_at	LOC_Os10g17280	4.2e-124	0.726	At2g33040	PE
OsAffx.286.1.S1_at	LOC_Os10g17140	6.9e-09	0.374	At2g14890	PE
OsAffx.31802.1.S1_at	LOC_Os10g16500	2.1e-21	0.303	At1g52520	PE
Os.3300.1.S1_s_at	LOC_Os10g16440	1.9e-51	0.264	At1g03290	PE
Os.17285.2.S1_x_at	LOC_Os10g15390	1e-55	0.567	At1g10890	PE
OsAffx.32166.4.S1_at	LOC_Os10g15340	6.5e-10	0.359	At2g29210	PE
Os.18714.1.S2_at	LOC_Os10g14920	2.2e-103	0.551	At4g08290	PE
OsAffx.17922.1.S1_x_at	LOC_Os10g14290	1.9e-38	0.566	At2g28230	PE
OsAffx.30413.1.S1_at	LOC_Os10g14150	4.1e-70	0.742	At4g17170	PE
OsAffx.6667.1.S1_at	LOC_Os10g13820	4.9e-06	0.457	At2g16500	PE
Os.27563.1.S1_at	LOC_Os10g13694	3.8e-20	0.882	At4g37870	PE
Os.46453.1.S1_a_at	LOC_Os10g13550	2.6e-139	0.619	At1g02270	PE
OsAffx.20611.1.S1_at	LOC_Os10g13450	4.7e-20	0.474	At3g05170	PE
OsAffx.20617.1.S1_at	LOC_Os10g12490	2.5e-18	0.597	At1g73250	PE
Os.49279.1.S1_at	LOC_Os10g12050	3.6e-125	0.602	At2g40890	PE
Os.46865.1.S1_at	LOC_Os10g11860	5e-120	0.482	At3g26590	PE
Os.16301.1.S1_at	LOC_Os10g11580	2.8e-16	0.377	At5g63470	PE
Os.5319.1.S1_at	LOC_Os10g11140	3.3e-257	0.801	At5g51820	PE
Os.50623.1.S1_at	LOC_Os10g11060	2.4e-45	0.573	At5g51840	PE
Os.26791.1.S1_a_at	LOC_Os10g10870	8.8e-75	0.538	At2g45590	PE
OsAffx.30382.1.S1_at	LOC_Os10g10700	5.8e-14	0.337	At2g01610	PE
OsAffx.18208.1.S1_x_at	LOC_Os10g10630	7.3e-23	0.376	At2g01610	PE
OsAffx.20662.1.A1_x_at	LOC_Os10g10620	1.7e-25	0.408	At2g01610	PE
OsAffx.18206.1.S1_x_at	LOC_Os10g10560	1.2e-22	0.349	At2g01610	PE
Os.46319.1.S1_s_at	LOC_Os10g10280	8.7e-06	0.402	At2g35620	PE
OsAffx.30370.1.S1_x_at	LOC_Os10g10270	2.9e-07	0.295	At5g09850	PE
OsAffx.20666.1.S1_x_at	LOC_Os10g10260	5.6e-07	0.314	At5g09850	PE
Os.11722.3.S1_at	LOC_Os10g10244	5.9e-149	0.809	At1g50200	PE
OsAffx.20707.1.S1_at	LOC_Os10g08960	7.8e-42	0.817	At5g01410	PE
Os.7453.1.S1_x_at	LOC_Os10g08940	1.2e-207	0.487	At5g17250	PE
Os.55434.1.S1_at	LOC_Os10g08930	1.9e-40	0.686	At3g47370	PE
OsAffx.6610.1.S1_at	LOC_Os10g08879	2.1e-06	0.51	At5g62290	PE
OsAffx.18177.1.S1_s_at	LOC_Os10g08830	9.9e-08	0.467	At2g27390	PE
Os.2232.3.S1_x_at	LOC_Os10g08550	1.9e-195	0.869	At2g36530	PE
OsAffx.30340.1.S1_x_at	LOC_Os10g08500	2e-13	0.35	At1g26150	PE
Os.46718.1.S1_at	LOC_Os10g08319	1.3e-110	0.455	At2g45580	PE
Os.4576.1.S1_at	LOC_Os10g08022	3.1e-147	0.792	At2g36460	PE
Os.52713.1.S1_at	LOC_Os10g07970	2.7e-76	0.437	At3g16520	PE
Os.46720.1.S1_at	LOC_Os10g07480	7.2e-185	0.454	At1g19835	PE
Os.22675.1.S2_at	LOC_Os10g07340	6.7e-07	0.298	At2g29210	PE
OsAffx.30320.1.S1_x_at	LOC_Os10g06950	2.5e-32	0.403	At5g63370	PE
OsAffx.30324.1.S1_at	LOC_Os10g06930	4.3e-26	0.347	At5g63370	PE
OsAffx.20725.3.S1_at	LOC_Os10g06890	4.2e-17	0.295	At4g38170	PE
OsAffx.20728.1.S1_at	LOC_Os10g06770	4.9e-13	0.462	At1g67580	PE
Os.6251.1.S1_at	LOC_Os10g06700	9.5e-11	0.31	At4g18670	PE
Os.46721.1.S1_x_at	LOC_Os10g06580	9.7e-41	0.402	At5g63370	PE
Os.46841.1.S1_at	LOC_Os10g06510	8.1e-41	0.406	At5g63370	PE
OsAffx.8512.1.S1_at	LOC_Os10g05810	1.4e-51	0.265	At5g16505	PE
Os.18989.1.S1_at	LOC_Os10g05660	6.7e-29	0.75	At4g36010	PE
OsAffx.26144.1.S1_x_at	LOC_Os10g05650	5.6e-48	0.31	At5g16505	PE
OsAffx.8513.1.S1_s_at	LOC_Os10g05620	7.7e-37	0.714	At3g22370	PE
OsAffx.20750.1.S1_at	LOC_Os10g05500	5.2e-08	0.341	At2g14890	PE
OsAffx.20752.1.S1_at	LOC_Os10g05410	3.7e-37	0.376	At5g45540	PE
Os.46724.1.S1_at	LOC_Os10g05180	9.7e-69	0.616	At4g38630	PE
Os.46452.2.S1_x_at	LOC_Os10g05088	6.1e-44	0.391	At1g75900	PE
Os.22883.1.S1_at	LOC_Os10g04620	2.3e-106	0.622	At5g16120	PE
Os.46313.2.S1_x_at	LOC_Os10g04590	1.2e-09	0.31	At1g26150	PE
OsAffx.20767.1.S1_at	LOC_Os10g04120	1e-88	0.316	At3g14470	PE
Os.46735.2.S1_at	LOC_Os10g04090	7.4e-80	0.362	At3g14470	PE
OsAffx.30270.1.S1_at	LOC_Os10g04060	3.7e-87	0.309	At3g14470	PE
OsAffx.30269.2.S1_at	LOC_Os10g04010	2.1e-64	0.445	At4g26890	PE
OsAffx.30269.1.S1_at	LOC_Os10g04000	7e-66	0.402	At4g26890	PE
OsAffx.18117.1.S1_x_at	LOC_Os10g03920	1.8e-26	0.403	At5g59550	PE
Os.46556.2.A1_at	LOC_Os10g03669	2.1e-41	0.289	At3g14470	PE
Os.23283.1.S1_at	LOC_Os10g03660	6.3e-13	0.315	At4g27050	PE
OsAffx.20775.1.S1_at	LOC_Os10g03650	6.8e-27	0.459	At2g03220	PE
OsAffx.8542.1.S1_at	LOC_Os10g03610	5.9e-13	0.385	At2g05230	PE
Os.3964.1.S1_at	LOC_Os10g03540	1.1e-51	0.878	At4g22380	PE
OsAffx.30257.1.S1_x_at	LOC_Os10g03480	1.2e-29	0.37	At1g67580	PE
Os.54918.1.S1_at	LOC_Os10g03450	4.5e-07	0.364	At4g18670	PE
OsAffx.20788.1.S1_at	LOC_Os10g02970	1.4e-220	0.424	At1g35710	PE
Os.23286.1.A1_at	LOC_Os10g02920	3.4e-41	0.386	At4g25570	PE
OsAffx.18096.1.S1_at	LOC_Os10g02800	1.6e-08	0.354	At3g28780	PE
Os.26648.1.S1_at	LOC_Os10g02760	2.9e-61	0.428	At1g14710	PE
OsAffx.18093.1.S1_at	LOC_Os10g02690	1.3e-06	0.331	At2g40070	PE
Os.46880.1.S1_at	LOC_Os10g02680	1.1e-25	0.477	At2g44310	PE
Os.56782.1.S1_at	LOC_Os10g02369	2.1e-12	0.271	At1g20920	PE
Os.46462.1.S1_at	LOC_Os10g02350	7.9e-264	0.809	At1g14670	PE
Os.21957.2.S1_at	LOC_Os10g02260	4.1e-143	0.486	At2g02040	PE
Os.4009.1.S1_at	LOC_Os10g02230	8e-07	0.443	At2g02040	PE
Os.4008.2.S1_x_at	LOC_Os10g02220	5.6e-144	0.483	At2g02040	PE
OsAffx.20808.2.S1_s_at	LOC_Os10g02000	4.8e-28	0.324	At3g62160	PE
OsAffx.20808.1.S1_x_at	LOC_Os10g01930	2.9e-37	0.311	At3g62160	PE
Os.46590.1.S1_at	LOC_Os10g01920	1.3e-34	0.31	At3g62160	PE
OsAffx.30234.1.S1_at	LOC_Os10g01800	2.1e-41	0.358	At3g62160	PE
[truncated: 16,633 more rows]

## Sheet: Additional file 8b
	Additional file 8b.Comparison of pollen-enriche genes from rice with those from Arabidopsis. a, The informations of the corresponding Arabidopsis sequences when blast against Arabidopsis genome database using the rice sequences by E-value<1.0E-05; SE, stage enriched; PP, pollen preferential; PE, pollen expressed; -, not detected in pollen.
Rice		Arabidopsis
Probe Set ID	Gene ID	E-valuea	Identitya	Gene ID	Expression pattern
Os.21367.1.S1_at	LOC_Os10g34170	5.6e-144	0.573	At3g11920	SE
Os.7545.1.S1_a_at	LOC_Os01g08660	1.5e-57	0.532	At5g18290	SE
Os.55633.1.A1_at	LOC_Os08g14360	9.9e-115	0.71	At1g80660	SE
Os.53921.1.S1_at	LOC_Os05g40230	7.2e-80	0.692	At3g08560	SE
OsAffx.13041.4.S1_at	LOC_Os03g26100	9.1e-09	0.743	At3g16150	SE
OsAffx.30531.1.S1_x_at	LOC_Os10g25800	3.8e-08	0.283	At3g28780	SE
Os.50447.1.S1_at	LOC_Os06g49860	3.5e-135	0.613	At3g51070	SE
OsAffx.29576.1.S1_at	LOC_Os01g41050	8.8e-178	0.543	At5g19600	SE
Os.33421.1.S1_at	LOC_Os01g41270	2e-11	0.249	At5g53840	SE
Os.39979.1.A1_at	LOC_Os03g14540	2.3e-154	0.699	At1g02000	SE
OsAffx.11234.1.S1_x_at	LOC_Os01g27850	1.8e-06	0.4	At2g15880	SE
OsAffx.31895.1.S1_at	LOC_Os12g26680	5.2e-07	0.397	At2g15880	SE
OsAffx.16068.1.S1_at	LOC_Os07g03680	1.4e-30	0.436	At3g19690	SE
Os.53793.1.S1_at	LOC_Os02g53820	5.3e-171	0.658	At3g43860	SE
Os.12116.1.S1_at	LOC_Os01g67340	3.1e-143	0.745	At3g59350	SE
Os.34815.1.S1_at	LOC_Os01g01780	8.6e-148	0.663	At4g16745	SE
OsAffx.28033.1.S1_x_at	LOC_Os06g41030	4e-217	0.496	At5g12950	SE
Os.7304.1.S1_at	LOC_Os01g10450	3.4e-103	0.459	At5g58950	SE
Os.54770.1.S1_at	LOC_Os02g03120	1.1e-152	0.619	At1g02800	SE
OsAffx.12568.1.S1_at	LOC_Os02g49840	3.2e-34	0.6	At4g09960	SE
Os.24224.1.A1_at	LOC_Os03g10600	8e-129	0.367	At4g30150	SE
Os.57379.1.S1_at	LOC_Os01g71960	1.8e-106	0.564	At4g30870	SE
OsAffx.25130.1.S1_at	LOC_Os03g18210	9.1e-128	0.54	At5g01310	SE
Os.23685.1.S1_x_at	LOC_Os01g19529	7.2e-41	0.344	At1g02370	PP
Os.55569.1.S1_at	LOC_Os05g30420	1.6e-50	0.568	At1g02870	PP
Os.47883.1.S1_at	LOC_Os06g23504	5.8e-29	0.49	At1g03687	PP
Os.24598.1.S1_at	LOC_Os07g32390	3e-126	0.619	At1g03780	PP
Os.19112.1.S1_at	LOC_Os03g21530	9.3e-190	0.552	At1g06720	PP
Os.55779.1.S1_at	LOC_Os09g37967	5.5e-50	0.347	At1g07750	PP
Os.11975.1.S1_at	LOC_Os01g68310	6e-76	0.53	At1g07840	PP
OsAffx.27971.1.S1_at	LOC_Os06g37010	4.9e-104	0.648	At1g10970	PP
OsAffx.14095.1.S1_s_at	LOC_Os04g32470	4.3e-18	0.443	At1g12830	PP
Os.13721.1.S1_at	LOC_Os04g53770	1e-137	0.494	At1g13160	PP
OsAffx.13910.1.S1_at	LOC_Os04g21730	3.5e-14	0.494	At1g13790	PP
Os.34632.1.S1_at	LOC_Os03g12180	8e-184	0.596	At1g22730	PP
OsAffx.26656.1.S1_x_at	LOC_Os04g58530	1e-07	0.292	At1g23540	PP
OsAffx.12527.1.S1_at	LOC_Os02g46760	6.7e-61	0.444	At1g32320	PP
Os.49214.1.S1_at	LOC_Os11g07050	7.7e-78	0.411	At1g34355	PP
OsAffx.6345.1.S1_at	LOC_Os09g20560	1.3e-21	0.292	At1g35730	PP
OsAffx.30777.1.S1_at	LOC_Os11g02030	4e-06	0.347	At1g36150	PP
Os.5711.1.S1_at	LOC_Os01g32610	1.3e-10	0.352	At1g49490	PP
Os.43682.1.S1_at	LOC_Os01g16910	4.5e-50	0.519	At1g50400	PP
OsAffx.4272.1.S1_at	LOC_Os05g07880	0	0.708	At1g52570	PP
Os.50335.1.S1_at	LOC_Os06g29350	0	0.81	At1g54560	PP
OsAffx.5554.1.S1_at	LOC_Os07g36900	2.6e-08	0.366	At1g55030	PP
Os.54909.1.S1_at	LOC_Os06g39050	2.3e-108	0.682	At1g61290	PP
Os.54528.1.S1_at	LOC_Os12g07010	1.6e-139	0.646	At1g61580	PP
Os.26586.1.A1_at	LOC_Os12g06910	9.2e-242	0.519	At1g63810	PP
Os.6720.1.S1_at	LOC_Os05g50654	1.6e-13	0.478	At1g64220	PP
OsAffx.26458.1.S1_at	LOC_Os04g44330	9e-256	0.667	At1g65730	PP
Os.52864.1.S1_at	LOC_Os04g57840	4.2e-265	0.7	At1g65730	PP
Os.3354.1.S1_at	LOC_Os10g25110	1.8e-132	0.414	At1g72320	PP
Os.15542.1.S1_at	LOC_Os09g02810	1.4e-234	0.537	At1g72440	PP
Os.54842.1.S1_at	LOC_Os03g09150	1.3e-89	0.493	At1g78160	PP
OsAffx.9990.1.S1_x_at	LOC_Os01g16610	5.6e-25	0.453	At1g79800	PP
Os.2117.1.S1_s_at	LOC_Os01g33000	2e-75	0.481	At2g01260	PP
OsAffx.28821.1.S1_at	LOC_Os07g39440	2.7e-48	0.509	At2g05160	PP
Os.53362.1.S1_at	LOC_Os05g39600	6.6e-141	0.397	At2g13620	PP
Os.54633.1.S1_at	LOC_Os05g40650	2.8e-245	0.582	At2g13620	PP
Os.53900.1.S1_at	LOC_Os08g02450	4.2e-119	0.309	At2g13620	PP
OsAffx.6126.1.S1_x_at	LOC_Os08g43690	7.3e-68	0.283	At2g13620	PP
Os.53829.1.S1_at	LOC_Os11g01820	2.6e-123	0.359	At2g13620	PP
Os.53465.1.S1_at	LOC_Os12g02840	2.7e-169	0.429	At2g13620	PP
OsAffx.23943.3.A1_at	LOC_Os01g66570	1.3e-11	0.377	At2g17180	PP
OsAffx.4030.1.S1_at	LOC_Os04g39520	8.5e-17	0.441	At2g17180	PP
Os.46653.1.S1_at	LOC_Os10g35280	4.8e-173	0.515	At2g18220	PP
Os.5768.1.S1_at	LOC_Os09g15320	2.8e-33	0.567	At2g18600	PP
Os.5450.1.S1_at	LOC_Os01g40110	8.7e-52	0.442	At2g19385	PP
Os.25231.1.S1_at	LOC_Os10g35750	3.4e-73	0.385	At2g20710	PP
Os.13615.2.S1_at	LOC_Os01g47256	1.3e-82	0.685	At2g25355	PP
Os.51948.1.S1_at	LOC_Os09g01610	5.6e-06	0.356	At2g28440	PP
Os.44611.1.S1_at	LOC_Os07g46620	6.8e-109	0.595	At2g34260	PP
Os.15759.1.S1_at	LOC_Os03g08640	1e-105	0.564	At2g37560	PP
Os.18985.1.S1_at	LOC_Os08g09760	7.6e-15	0.324	At2g42720	PP
Os.810.2.S1_x_at	LOC_Os01g01510	6.6e-54	0.357	At2g43650	PP
Os.33741.1.S1_at	LOC_Os07g12320	1.5e-113	0.448	At2g47990	PP
Os.27614.1.S1_at	LOC_Os07g34740	2.8e-62	0.434	At3g01160	PP
OsAffx.22679.1.S1_x_at	LOC_Os03g40260	3.1e-186	0.728	At3g02300	PP
OsAffx.18609.1.S1_at	LOC_Os10g42640	4.7e-66	0.298	At3g02930	PP
Os.6728.1.S1_a_at	LOC_Os03g22730	9.4e-183	0.745	At3g05060	PP
OsAffx.16782.1.S1_at	LOC_Os08g01810	1.3e-08	0.296	At3g05060	PP
OsAffx.2701.1.S1_at	LOC_Os02g20690	2.4e-56	0.448	At3g06190	PP
OsAffx.4165.1.S1_at	LOC_Os04g53390	5.1e-55	0.42	At3g06190	PP
Os.53221.1.S1_at	LOC_Os07g20130	1.2e-07	0.259	At3g06190	PP
OsAffx.16808.1.S1_at	LOC_Os08g03480	1.2e-29	0.342	At3g06190	PP
OsAffx.29174.1.S1_at	LOC_Os08g13130	5.1e-14	0.465	At3g06190	PP
OsAffx.21997.5.S1_at	LOC_Os08g41150	3.3e-43	0.349	At3g06190	PP
Os.46505.2.S1_at	LOC_Os10g29180	2.9e-60	0.412	At3g06190	PP
Os.46514.2.S1_at	LOC_Os10g29502	6.8e-52	0.389	At3g06190	PP
OsAffx.19299.1.S1_x_at	LOC_Os11g41350	5.4e-52	0.408	At3g06190	PP
Os.11258.1.S1_at	LOC_Os07g45370	1.7e-174	0.63	At3g09720	PP
Os.48189.1.S1_at	LOC_Os07g10350	4.7e-195	0.576	At3g11964	PP
Os.11698.1.S1_at	LOC_Os07g38400	4.4e-89	0.427	At3g13050	PP
OsAffx.14156.1.S1_at	LOC_Os04g35430	3.7e-115	0.455	At3g14980	PP
Os.3818.1.S1_a_at	LOC_Os01g09280	5e-71	0.505	At3g16350	PP
Os.52753.1.S1_at	LOC_Os05g19500	9.2e-270	0.668	At3g17630	PP
Os.55695.1.S1_at	LOC_Os09g28470	1.7e-144	0.509	At3g19230	PP
Os.16993.1.S1_at	LOC_Os01g29469	4.1e-45	0.543	At3g23610	PP
Os.51939.1.S1_at	LOC_Os05g41100	5.8e-71	0.35	At3g24080	PP
OsAffx.12476.1.S1_at	LOC_Os02g43460	8.2e-143	0.351	At3g24340	PP
Os.49355.1.S1_at	LOC_Os12g16690	4.6e-60	0.533	At3g27330	PP
Os.36199.1.S1_at	LOC_Os05g50210	8.5e-109	0.498	At3g27930	PP
OsAffx.15396.1.S1_x_at	LOC_Os06g12810	2e-68	0.415	At3g28150	PP
OsAffx.3780.1.S1_at	LOC_Os04g13040	1.3e-11	0.361	At3g28410	PP
OsAffx.17967.1.S1_at	LOC_Os09g29990	1.2e-10	0.337	At3g28830	PP
Os.50459.1.S1_at	LOC_Os02g55400	0	0.833	At3g42640	PP
Os.49746.1.S1_at	LOC_Os01g74020	3.5e-56	0.553	At3g46640	PP
Os.27545.1.S1_at	LOC_Os04g38540	2.2e-87	0.5	At3g47800	PP
Os.8261.1.S1_at	LOC_Os01g73950	6.1e-123	0.437	At3g48250	PP
OsAffx.32187.1.S1_s_at	LOC_Os12g44300	1.7e-93	0.36	At3g52080	PP
Os.50337.1.S1_at	LOC_Os04g33720	3e-177	0.604	At3g52600	PP
Os.54406.1.S1_at	LOC_Os02g57760	1.3e-110	0.619	At3g53140	PP
Os.13812.1.S1_a_at	LOC_Os03g61600	4.7e-125	0.71	At3g55010	PP
Os.11568.2.S1_at	LOC_Os12g06610	1.6e-104	0.352	At3g55510	PP
OsAffx.10571.1.S1_at	LOC_Os01g05050	5.5e-34	0.456	At3g55605	PP
Os.53529.1.S1_at	LOC_Os09g37570	2e-14	0.305	At3g58860	PP
OsAffx.16692.1.S1_at	LOC_Os07g43230	2.7e-16	0.398	At3g60010	PP
Os.41468.1.S1_at	LOC_Os01g47050	1.6e-121	0.487	At3g61590	PP
OsAffx.30957.1.S1_s_at	LOC_Os11g13650	1e-12	0.411	At4g07960	PP
Os.56254.1.S1_at	LOC_Os12g41260	1.7e-112	0.613	At4g14780	PP
Os.51696.1.S1_at	LOC_Os02g43620	3.9e-147	0.654	At4g17550	PP
OsAffx.30755.2.S1_at	LOC_Os10g42800	6.6e-134	0.532	At4g19010	PP
OsAffx.4661.1.S1_x_at	LOC_Os05g49210	2.4e-100	0.495	At4g22070	PP
Os.26943.1.S1_at	LOC_Os09g32840	3.4e-224	0.634	At4g24890	PP
Os.5422.1.S1_s_at	LOC_Os07g37570	9.1e-09	0.409	At4g27380	PP
Os.30597.3.S1_at	LOC_Os01g57240	2.6e-84	0.615	At4g28190	PP
Os.36122.2.S1_at	LOC_Os01g41660	2.4e-65	0.57	At4g29530	PP
Os.17772.1.S1_at	LOC_Os02g04660	8.6e-248	0.704	At4g31120	PP
OsAffx.28980.1.S1_at	LOC_Os08g01600	1.4e-154	0.618	At4g33440	PP
Os.57095.1.S1_at	LOC_Os11g25610	5.5e-10	0.345	At4g35280	PP
Os.27197.1.S2_at	LOC_Os04g37790	7.2e-30	0.28	At4g40020	PP
Os.52739.1.S1_at	LOC_Os12g38570	9.7e-127	0.451	At5g02180	PP
Os.49553.1.S1_at	LOC_Os04g30720	5.3e-50	0.386	At5g02370	PP
OsAffx.12703.1.S1_at	LOC_Os03g01720	7.1e-101	0.456	At5g04460	PP
Os.54930.1.S1_at	LOC_Os07g42994	1.1e-74	0.502	At5g09430	PP
OsAffx.32183.1.S1_at	LOC_Os12g44080	3.7e-21	0.391	At5g09570	PP
OsAffx.32042.1.S1_at	LOC_Os12g35750	6.1e-13	0.553	At5g13600	PP
OsAffx.30847.1.S1_s_at	LOC_Os12g06840	1.9e-118	0.452	At5g13990	PP
Os.18224.1.S1_at	LOC_Os06g38510	2.8e-131	0.591	At5g15110	PP
Os.51997.1.S1_at	LOC_Os03g11400	2.8e-71	0.504	At5g15510	PP
Os.53114.1.S1_at	LOC_Os07g48610	1.2e-104	0.469	At5g17780	PP
Os.52584.1.S1_at	LOC_Os05g05230	0	0.664	At5g19310	PP
Os.52912.1.S1_at	LOC_Os03g51210	5.5e-66	0.451	At5g21050	PP
Os.19040.1.S1_at	LOC_Os04g39220	1.5e-113	0.346	At5g27010	PP
Os.24688.1.S1_at	LOC_Os02g56500	5.5e-147	0.624	At5g28910	PP
Os.53051.2.S1_x_at	LOC_Os02g01270	5.4e-107	0.622	At5g45560	PP
OsAffx.12479.1.S1_at	LOC_Os02g43600	2.2e-53	0.547	At5g47180	PP
Os.13952.1.S1_at	LOC_Os08g42380	4e-24	0.649	At5g50810	PP
Os.24708.1.S1_at	LOC_Os07g33340	9e-150	0.46	At5g54910	PP
OsAffx.25776.1.S1_at	LOC_Os03g59860	2.6e-20	0.476	At5g59610	PP
OsAffx.20242.1.S1_at	LOC_Os10g34150	1.6e-150	0.633	At5g64870	PP
Os.54231.1.S1_at	LOC_Os12g04010	9.6e-117	0.491	At5g66540	PP
Os.6427.1.S1_at	LOC_Os10g35580	4.4e-96	0.626	At5g67270	PP
Os.14197.1.S1_at	LOC_Os10g38920	5.9e-133	0.577	At1g01540	PE
OsAffx.12698.1.S1_at	LOC_Os03g01240	0	0.481	At1g02080	PE
Os.7391.1.S1_at	LOC_Os08g01660	2.5e-63	0.815	At1g02140	PE
OsAffx.14964.1.S1_at	LOC_Os05g34810	7.5e-21	0.426	At1g02816	PE
Os.16659.1.S2_at	LOC_Os03g49430	1e-76	0.536	At1g03140	PE
Os.19564.1.S1_at	LOC_Os07g38420	3.8e-13	0.714	At1g03140	PE
Os.25202.1.S1_at	LOC_Os05g32710	1e-45	0.479	At1g03310	PE
OsAffx.13600.1.S1_at	LOC_Os03g64280	0	0.612	At1g04160	PE
Os.51791.1.S1_at	LOC_Os03g06970	1.1e-74	0.515	At1g04770	PE
Os.25022.1.A1_at	LOC_Os08g41610	9.2e-28	0.333	At1g04860	PE
Os.7435.1.S1_at	LOC_Os03g11980	9.1e-161	0.536	At1g05590	PE
OsAffx.30191.1.S1_at	LOC_Os09g38630	7.1e-121	0.451	At1g05890	PE
Os.4902.1.S1_at	LOC_Os11g16330	5.3e-77	0.441	At1g06110	PE
Os.15977.1.S1_at	LOC_Os03g06880	4.9e-119	0.642	At1g06730	PE
Os.52206.1.S1_at	LOC_Os05g07670	3.2e-125	0.894	At1g06890	PE
Os.23162.1.S1_a_at	LOC_Os12g05660	4.2e-31	0.568	At1g08320	PE
Os.14194.1.S1_at	LOC_Os03g59640	7.5e-307	0.816	At1g08520	PE
OsAffx.14342.1.S1_at	LOC_Os04g49394	1.1e-09	0.436	At1g08700	PE
Os.30255.1.S1_at	LOC_Os03g58410	3.4e-34	0.423	At1g08770	PE
OsAffx.4247.1.S1_at	LOC_Os05g04240	3.2e-84	0.516	At1g09390	PE
Os.34196.1.S1_at	LOC_Os01g60110	1.1e-67	0.542	At1g09575	PE
Os.47923.2.A1_at	LOC_Os12g43670	1.8e-26	0.841	At1g10030	PE
Os.56093.1.S1_at	LOC_Os07g03170	3.1e-11	0.429	At1g10140	PE
Os.32272.1.S1_s_at	LOC_Os01g28690	7.1e-65	0.355	At1g10390	PE
Os.18215.1.S1_at	LOC_Os06g30310	0	0.626	At1g10760	PE
OsAffx.27184.1.S1_at	LOC_Os05g35760	3.5e-44	0.543	At1g10940	PE
Os.35004.1.S1_x_at	LOC_Os01g38670	2.3e-177	0.661	At1g11260	PE
Os.47306.1.S1_x_at	LOC_Os01g38680	4.8e-177	0.65	At1g11260	PE
Os.10571.1.S1_at	LOC_Os08g08070	6.2e-177	0.668	At1g11260	PE
Os.16984.1.S1_a_at	LOC_Os07g33330	3.5e-74	0.613	At1g11650	PE
OsAffx.5473.1.S1_at	LOC_Os07g28160	3.3e-123	0.485	At1g11680	PE
Os.19361.1.S2_at	LOC_Os04g45290	2.2e-204	0.597	At1g12240	PE
Os.54539.1.S1_at	LOC_Os11g12290	3.2e-37	0.523	At1g12550	PE
Os.8507.1.S1_at	LOC_Os09g35800	6.3e-136	0.707	At1g12780	PE
Os.54820.1.S1_at	LOC_Os02g42800	1.4e-30	0.327	At1g14570	PE
OsAffx.7986.1.S1_at	LOC_Os10g36210	0	0.646	At1g14610	PE
OsAffx.2521.1.S1_at	LOC_Os02g06450	1.1e-21	0.787	At1g15270	PE
Os.14593.1.S1_at	LOC_Os01g37510	4.5e-54	0.521	At1g15390	PE
Os.53395.1.S1_at	LOC_Os01g08020	7.8e-241	0.666	At1g15460	PE
Os.38984.1.S1_at	LOC_Os01g23580	1.1e-305	0.794	At1g15690	PE
Os.166.2.S1_at	LOC_Os06g43660	4.8e-20	0.505	At1g15690	PE
OsAffx.10932.1.S1_at	LOC_Os01g06040	1.1e-06	0.339	At1g16610	PE
OsAffx.24105.1.S1_x_at	LOC_Os02g05070	6.5e-10	0.355	At1g16610	PE
OsAffx.16805.1.S1_at	LOC_Os08g03320	3e-08	0.389	At1g16610	PE
OsAffx.6736.1.S1_at	LOC_Os10g22710	3.3e-07	0.34	At1g16610	PE
OsAffx.30998.1.S1_at	LOC_Os11g16350	2.3e-09	0.357	At1g16610	PE
OsAffx.28181.1.S1_at	LOC_Os06g49130	5.6e-306	0.433	At1g16710	PE
Os.51683.1.S1_at	LOC_Os06g34830	6.8e-187	0.637	At1g17120	PE
Os.56106.1.S1_at	LOC_Os02g45100	3.6e-39	0.471	At1g17530	PE
Os.55683.1.S1_at	LOC_Os04g47900	3.4e-40	0.506	At1g17530	PE
Os.49096.2.S1_at	LOC_Os07g18874	5.9e-62	0.502	At1g17840	PE
Os.20772.1.S1_at	LOC_Os09g03939	2.6e-105	0.473	At1g17840	PE
Os.15760.2.S1_at	LOC_Os12g44170	9e-240	0.556	At1g18900	PE
Os.18550.1.S1_at	LOC_Os04g56720	2.4e-184	0.654	At1g19880	PE
Os.56963.1.S1_at	LOC_Os01g18050	2.4e-159	0.637	At1g20010	PE
Os.49806.2.S1_x_at	LOC_Os08g44010	7.3e-119	0.66	At1g20540	PE
Os.7523.1.S1_at	LOC_Os02g44930	3.6e-23	0.463	At1g20693	PE
Os.19116.1.S1_x_at	LOC_Os09g28060	4.2e-107	0.746	At1g21920	PE
Os.9537.1.S1_at	LOC_Os11g01420	1e-72	0.629	At1g25260	PE
Os.56292.1.S1_at	LOC_Os03g63870	2e-08	0.332	At1g26150	PE
Os.56601.1.S1_at	LOC_Os05g44030	1.6e-148	0.448	At1g26150	PE
OsAffx.16302.1.S1_at	LOC_Os07g17000	1.3e-10	0.356	At1g26150	PE
OsAffx.2237.1.S1_at	LOC_Os01g45390	7.9e-19	0.815	At1g26160	PE
Os.52374.1.S1_a_at	LOC_Os09g29890	2.8e-181	0.569	At1g26270	PE
OsAffx.6072.1.S1_at	LOC_Os08g38610	4.2e-107	0.426	At1g26900	PE
OsAffx.9704.1.S1_at	LOC_Os01g08990	4e-47	0.422	At1g27000	PE
OsAffx.20045.1.S1_at	LOC_Os12g40130	9.2e-64	0.667	At1g27450	PE
OsAffx.4987.1.S1_at	LOC_Os06g33370	1.3e-25	0.639	At1g28540	PE
Os.54974.1.S1_x_at	LOC_Os06g06260	6.4e-72	0.442	At1g28580	PE
Os.46844.1.S1_at	LOC_Os10g25400	5.5e-66	0.417	At1g28600	PE
Os.52291.1.S1_at	LOC_Os03g45180	1.6e-84	0.439	At1g28760	PE
OsAffx.11771.1.S1_at	LOC_Os01g67350	4.1e-08	0.475	At1g29090	PE
Os.13917.1.S1_at	LOC_Os05g49170	1.3e-34	0.49	At1g29395	PE
Os.22272.1.S1_at	LOC_Os12g41950	3e-210	0.607	At1g30330	PE
Os.56266.1.S1_at	LOC_Os04g54400	7.8e-154	0.526	At1g30440	PE
Os.5729.1.S1_at	LOC_Os08g03570	6.6e-173	0.795	At1g30620	PE
OsAffx.15166.1.S1_at	LOC_Os05g49520	2.3e-212	0.701	At1g30820	PE
Os.29907.1.S1_at	LOC_Os01g48800	3.9e-81	0.539	At1g30840	PE
OsAffx.11477.1.S1_x_at	LOC_Os01g45400	3.6e-69	0.908	At1g31340	PE
Os.17986.1.S1_at	LOC_Os01g45430	1.3e-23	0.591	At1g31340	PE
OsAffx.3191.1.S1_s_at	LOC_Os03g10740	3.9e-08	0.554	At1g31810	PE
Os.54242.1.S1_at	LOC_Os04g50740	5.7e-133	0.514	At1g32340	PE
Os.32457.2.S1_at	LOC_Os01g07930	2.9e-06	0.303	At1g32360	PE
Os.55790.1.S1_at	LOC_Os05g32370	0	0.613	At1g32490	PE
OsAffx.24994.1.S1_at	LOC_Os11g05790	8.3e-14	0.459	At1g34370	PE
OsAffx.14584.3.S1_at	LOC_Os05g07750	1.4e-25	0.424	At1g34580	PE
OsAffx.12349.1.S1_at	LOC_Os02g34530	8.4e-118	0.602	At1g35620	PE
Os.25086.1.A1_at	LOC_Os04g49739	1.2e-100	0.555	At1g44750	PE
Os.6228.1.S1_at	LOC_Os02g53150	3.4e-11	0.247	At1g44810	PE
Os.19523.1.S1_at	LOC_Os03g51930	6e-53	0.543	At1g44920	PE
OsAffx.30954.1.S1_at	LOC_Os11g13540	6.5e-63	0.38	At1g47710	PE
Os.29464.1.S1_at	LOC_Os01g22590	2.9e-131	0.593	At1g48100	PE
OsAffx.25327.1.S1_at	LOC_Os01g23430	4.2e-12	0.352	At1g48120	PE
OsAffx.17848.1.S1_x_at	LOC_Os01g26980	1e-21	0.333	At1g48120	PE
OsAffx.31642.1.S1_at	LOC_Os12g08230	1.6e-43	0.662	At1g48170	PE
Os.27979.1.S1_at	LOC_Os03g50120	2e-64	0.505	At1g48570	PE
Os.7516.1.S1_at	LOC_Os05g43390	1.5e-189	0.721	At1g48900	PE
Os.54814.1.S1_at	LOC_Os02g18750	9.8e-11	0.302	At1g49320	PE
OsAffx.23522.1.S1_at	LOC_Os01g35840	8.3e-28	0.655	At1g49840	PE
OsAffx.19097.1.S1_at	LOC_Os11g31100	3.5e-25	0.439	At1g50420	PE
Os.14842.1.S1_at	LOC_Os09g27420	1.6e-295	0.847	At1g50480	PE
Os.27930.1.A1_at	LOC_Os07g36130	1.7e-46	0.774	At1g51060	PE
Os.50317.1.S1_at	LOC_Os01g13150	7e-257	0.555	At1g52160	PE
Os.54989.1.S1_at	LOC_Os09g12310	5.1e-86	0.473	At1g53020	PE
OsAffx.23616.1.S1_at	LOC_Os01g41110	5.2e-07	0.476	At1g53050	PE
Os.11577.1.S1_a_at	LOC_Os06g06280	7.5e-117	0.675	At1g53290	PE
OsAffx.24217.1.S1_at	LOC_Os02g12840	4.5e-103	0.584	At1g54270	PE
Os.11374.1.S1_s_at	LOC_Os05g45370	1.6e-06	0.556	At1g54320	PE
OsAffx.16793.1.S1_at	LOC_Os08g02560	5e-40	0.41	At1g54520	PE
OsAffx.28992.1.S1_at	LOC_Os08g02580	5.9e-30	0.35	At1g54520	PE
OsAffx.16936.1.S1_at	LOC_Os08g10560	4.3e-43	0.536	At1g56170	PE
OsAffx.12996.1.S1_at	LOC_Os03g23030	0	0.463	At1g58250	PE
Os.4210.1.S1_at	LOC_Os06g07090	5.5e-315	0.706	At1g60070	PE
OsAffx.29875.1.S1_s_at	LOC_Os09g16520	5e-17	0.74	At1g60660	PE
Os.41057.1.S1_at	LOC_Os01g34680	2.6e-21	0.533	At1g61210	PE
OsAffx.25206.1.S1_at	LOC_Os03g24480	7.8e-06	0.4	At1g63900	PE
Os.37822.1.A2_at	LOC_Os01g07370	5.8e-197	0.607	At1g64390	PE
OsAffx.24942.1.S1_at	LOC_Os03g02380	5.7e-206	0.829	At1g64650	PE
Os.49714.1.S1_at	LOC_Os04g41950	3.1e-209	0.698	At1g65540	PE
Os.39637.1.A1_at	LOC_Os09g17000	1.4e-58	0.481	At1g66970	PE
Os.17184.1.S1_at	LOC_Os10g31856	4e-136	0.411	At1g67120	PE
OsAffx.11116.1.S1_at	LOC_Os01g19570	5e-18	0.662	At1g67340	PE
OsAffx.16794.1.S1_at	LOC_Os08g02630	7.2e-41	0.53	At1g67740	PE
Os.56120.1.S1_at	LOC_Os01g42250	2.2e-30	0.359	At1g68185	PE
Os.35707.1.S1_at	LOC_Os09g33580	3.1e-35	0.468	At1g68920	PE
Os.24958.1.A1_at	LOC_Os01g41250	1.4e-11	0.305	At1g69630	PE
Os.52549.1.S1_s_at	LOC_Os11g10240	9.5e-10	0.323	At1g69630	PE
Os.29063.2.S1_at	LOC_Os07g43460	3.7e-89	0.668	At1g69640	PE
OsAffx.4178.1.S1_at	LOC_Os04g55000	1.1e-21	0.36	At1g69670	PE
Os.49305.2.S1_x_at	LOC_Os01g51754	3.9e-65	0.457	At1g69830	PE
Os.31718.2.S1_x_at	LOC_Os08g06730	3.3e-07	0.285	At1g69890	PE
Os.27925.1.S1_at	LOC_Os03g52400	1e-34	0.554	At1g70190	PE
OsAffx.26696.1.A1_at	LOC_Os05g02620	7.5e-06	0.421	At1g70460	PE
Os.11380.1.S1_s_at	LOC_Os12g35590	9.4e-09	0.333	At1g70460	PE
Os.50376.1.S1_a_at	LOC_Os09g09320	8.1e-49	0.548	At1g71480	PE
Os.6171.1.S1_at	LOC_Os01g65986	6.9e-139	0.795	At1g71900	PE
Os.18086.1.A1_at	LOC_Os02g02424	5.4e-95	0.517	At1g72050	PE
Os.26453.1.S1_s_at	LOC_Os07g16040	7.2e-112	0.556	At1g72190	PE
Os.18360.1.S1_at	LOC_Os06g01180	1.3e-66	0.644	At1g73320	PE
Os.7176.3.S1_x_at	LOC_Os02g50990	5.9e-62	0.543	At1g74410	PE
Os.37967.1.S1_at	LOC_Os07g42420	5.4e-194	0.781	At1g74960	PE
Os.46452.2.S1_x_at	LOC_Os10g05088	6.1e-44	0.391	At1g75900	PE
OsAffx.28281.1.S1_x_at	LOC_Os07g05180	2.5e-38	0.575	At1g75950	PE
Os.38424.1.S1_at	LOC_Os08g28820	1.1e-46	0.585	At1g75950	PE
OsAffx.19268.1.S1_at	LOC_Os11g40120	6.6e-06	0.327	At1g76010	PE
Os.53095.1.S1_at	LOC_Os04g47400	1e-187	0.632	At1g76160	PE
Os.12866.1.S1_at	LOC_Os02g48360	1.1e-249	0.786	At1g76550	PE
OsAffx.11400.1.S1_x_at	LOC_Os01g40170	3.4e-122	0.556	At1g76810	PE
Os.50901.1.S1_at	LOC_Os01g64900	2.1e-06	0.314	At1g77600	PE
Os.11123.1.S1_at	LOC_Os07g43070	4.7e-76	0.562	At1g78150	PE
OsAffx.3689.1.S1_at	LOC_Os03g64230	1.4e-14	0.389	At1g78380	PE
Os.28301.1.S2_at	LOC_Os07g05360	2.2e-37	0.613	At1g79040	PE
Os.21423.1.S1_at	LOC_Os06g30320	4.6e-117	0.484	At1g79150	PE
OsAffx.9292.1.S1_at	LOC_Os01g48760	3.4e-34	0.597	At1g79260	PE
Os.33016.2.S1_x_at	LOC_Os01g40980	8.4e-241	0.447	At1g79950	PE
Os.17903.1.S1_at	LOC_Os04g55410	4.8e-218	0.752	At1g80460	PE
Os.26866.1.S1_at	LOC_Os06g43700	1.1e-149	0.618	At1g80510	PE
Os.7481.1.S1_at	LOC_Os01g44394	6.7e-148	0.765	At1g80670	PE
OsAffx.30574.1.S1_at	LOC_Os10g28520	3e-30	0.291	At1g80780	PE
OsAffx.11817.1.S1_x_at	LOC_Os01g71700	4.7e-179	0.628	At2g01170	PE
Os.26895.1.A1_at	LOC_Os10g02260	7.6e-19	0.533	At2g02040	PE
Os.53134.1.S1_at	LOC_Os02g45870	5.6e-28	0.649	At2g02180	PE
Os.17204.1.S1_at	LOC_Os02g07120	0	0.763	At2g02560	PE
Os.46781.1.S1_at	LOC_Os10g26470	1.4e-151	0.589	At2g02860	PE
Os.8714.1.S1_at	LOC_Os02g52610	1e-135	0.525	At2g03220	PE
Os.53957.1.S1_at	LOC_Os02g52640	6.7e-164	0.617	At2g03220	PE
Os.9254.1.S1_at	LOC_Os03g38990	7.3e-245	0.794	At2g03270	PE
Os.9875.1.S1_at	LOC_Os03g11210	4.8e-39	0.722	At2g03350	PE
OsAffx.18917.1.S1_at	LOC_Os11g18310	9.8e-41	0.535	At2g07050	PE
Os.18254.1.A1_at	LOC_Os04g55150	2.4e-14	0.416	At2g12550	PE
Os.52737.1.S1_at	LOC_Os05g50030	5e-11	0.44	At2g14890	PE
Os.6256.3.S1_at	LOC_Os07g39390	5.8e-12	0.341	At2g14890	PE
Os.50133.1.S1_at	LOC_Os11g14440	6.1e-14	0.404	At2g14890	PE
Os.51825.1.S1_at	LOC_Os06g43130	2.1e-73	0.565	At2g15290	PE
Os.15904.1.S1_at	LOC_Os01g56880	1.5e-189	0.719	At2g16430	PE
OsAffx.20111.1.S1_at	LOC_Os12g44010	9.7e-156	0.614	At2g16430	PE
Os.35606.1.S1_at	LOC_Os01g01610	6.5e-47	0.691	At2g16710	PE
Os.46810.1.S1_at	LOC_Os03g19452	3.2e-70	0.521	At2g16760	PE
Os.55761.1.S1_at	LOC_Os06g49710	9.6e-10	0.366	At2g16860	PE
Os.54045.1.S1_at	LOC_Os03g10420	3.7e-131	0.427	At2g16880	PE
OsAffx.19157.1.S1_at	LOC_Os11g34570	5.5e-34	0.355	At2g17120	PE
OsAffx.18042.1.S1_at	LOC_Os09g38100	3e-106	0.646	At2g17270	PE
Os.2307.1.S1_at	LOC_Os05g50360	9.2e-80	0.8	At2g18290	PE
Os.52998.1.S1_x_at	LOC_Os02g47760	6.1e-122	0.727	At2g18330	PE
OsAffx.5813.1.S1_x_at	LOC_Os08g14364	0	0.795	At2g18960	PE
OsAffx.28030.1.S1_s_at	LOC_Os01g51450	1.4e-106	0.705	At2g19480	PE
Os.49735.2.S1_at	LOC_Os11g03990	3.5e-160	0.653	At2g19540	PE
Os.49735.1.S1_x_at	LOC_Os12g03822	5.6e-57	0.779	At2g19540	PE
OsAffx.2692.1.S1_at	LOC_Os02g19980	1.9e-06	0.571	At2g19710	PE
OsAffx.4090.1.S1_s_at	LOC_Os04g44730	5.6e-128	0.614	At2g20770	PE
Os.32021.1.S1_at	LOC_Os05g13620	6e-21	0.521	At2g21660	PE
OsAffx.3342.1.S1_at	LOC_Os03g27420	2e-54	0.44	At2g22490	PE
OsAffx.31295.1.S1_at	LOC_Os11g34390	1.7e-110	0.483	At2g22900	PE
Os.47722.1.S1_at	LOC_Os12g23100	3.3e-10	0.756	At2g23090	PE
Os.7613.1.S1_at	LOC_Os06g47830	2.5e-23	0.351	At2g24490	PE
Os.7772.2.A1_x_at	LOC_Os06g08840	1.2e-57	0.703	At2g24590	PE
Os.25539.1.S1_at	LOC_Os02g38580	1.2e-56	0.44	At2g25070	PE
Os.19320.1.S1_a_at	LOC_Os06g39600	9.3e-119	0.664	At2g25620	PE
Os.23844.1.A1_at	LOC_Os01g41010	1.9e-22	0.405	At2g25690	PE
Os.52863.1.S1_at	LOC_Os09g22000	2e-91	0.617	At2g25870	PE
Os.19618.1.S1_at	LOC_Os01g39260	5.6e-279	0.766	At2g26140	PE
Os.55087.1.S1_at	LOC_Os10g30970	3.9e-06	0.737	At2g26330	PE
Os.18196.1.S1_at	LOC_Os07g42700	4e-158	0.537	At2g26570	PE
Os.53085.1.S1_at	LOC_Os05g49900	1.1e-218	0.769	At2g26640	PE
Os.9286.1.S1_at	LOC_Os06g39750	2.5e-221	0.794	At2g26640	PE
Os.53475.1.A1_at	LOC_Os12g07270	5.6e-57	0.406	At2g26900	PE
Os.25964.1.S2_a_at	LOC_Os01g17180	1.9e-134	0.791	At2g26990	PE
OsAffx.21382.1.S1_at	LOC_Os01g42100	1.2e-06	0.405	At2g27390	PE
Os.17778.2.S1_at	LOC_Os04g58410	3.7e-06	0.478	At2g27390	PE
OsAffx.4537.1.S1_at	LOC_Os05g35900	8.3e-06	0.419	At2g27390	PE
OsAffx.2529.1.S1_x_at	LOC_Os05g37120	7.5e-17	0.75	At2g27460	PE
Os.53440.1.S1_at	LOC_Os02g33000	8.9e-114	0.58	At2g27500	PE
Os.37611.2.S1_at	LOC_Os01g09510	8.8e-36	0.614	At2g27710	PE
OsAffx.5823.1.S1_at	LOC_Os08g15180	8.9e-25	0.509	At2g27710	PE
OsAffx.6135.1.S1_s_at	LOC_Os08g44470	1.6e-18	0.514	At2g27730	PE
Os.43343.1.S1_at	LOC_Os01g13940	3.8e-83	0.399	At2g28130	PE
Os.50217.1.S1_at	LOC_Os04g01480	1.8e-172	0.526	At2g28450	PE
OsAffx.20496.1.S1_s_at	LOC_Os10g19960	2.5e-203	0.489	At2g28470	PE
Os.34494.2.S1_x_at	LOC_Os05g02060	2.9e-19	0.568	At2g28900	PE
OsAffx.22079.1.S1_at	LOC_Os01g13040	1.7e-08	0.348	At2g29210	PE
OsAffx.15024.1.S1_at	LOC_Os05g39400	6.5e-13	0.404	At2g29210	PE
OsAffx.28263.1.S1_at	LOC_Os07g04540	2.4e-09	0.362	At2g29210	PE
Os.30615.1.S1_at	LOC_Os08g06710	4.8e-09	0.318	At2g29210	PE
OsAffx.31397.1.S1_at	LOC_Os11g39850	1.2e-12	0.348	At2g29210	PE
Os.50052.1.S1_at	LOC_Os12g32190	5.5e-13	0.31	At2g29210	PE
Os.18269.1.S1_at	LOC_Os02g32200	5.3e-31	0.49	At2g29590	PE
Os.8774.1.S1_at	LOC_Os05g37520	8.8e-91	0.462	At2g29670	PE
OsAffx.18834.1.S1_x_at	LOC_Os11g13820	6.3e-65	0.474	At2g30020	PE
Os.33799.1.S1_at	LOC_Os07g49230	0	0.759	At2g30110	PE
OsAffx.12861.4.S1_x_at	LOC_Os03g14600	1.5e-17	0.454	At2g30330	PE
Os.46559.1.S1_at	LOC_Os10g37670	2e-45	0.654	At2g31200	PE
Os.19158.1.S1_at	LOC_Os11g14950	6.8e-154	0.683	At2g31810	PE
Os.32034.1.A1_s_at	LOC_Os02g29464	1.7e-214	0.577	At2g31970	PE
Os.14402.1.S1_at	LOC_Os02g53210	5.4e-133	0.503	At2g32970	PE
Os.5920.1.S1_at	LOC_Os01g52660	4e-16	0.374	At2g33790	PE
Os.10261.1.S1_at	LOC_Os08g05490	2.5e-130	0.702	At2g33840	PE
Os.33205.1.S1_x_at	LOC_Os08g23110	4.3e-107	0.62	At2g33840	PE
OsAffx.17803.1.S1_at	LOC_Os09g20550	3.8e-66	0.434	At2g35330	PE
Os.34739.2.S1_at	LOC_Os01g08680	2.4e-39	0.5	At2g36960	PE
Os.50563.1.S1_at	LOC_Os05g07000	1.7e-57	0.512	At2g37340	PE
Os.7354.1.S1_at	LOC_Os03g30200	6.4e-35	0.436	At2g37410	PE
OsAffx.25115.1.S1_at	LOC_Os03g17050	2.7e-47	0.352	At2g37520	PE
OsAffx.6920.1.S1_at	LOC_Os10g39990	2.9e-14	0.473	At2g37540	PE
Os.5052.1.S1_at	LOC_Os06g36450	7.7e-134	0.611	At2g38460	PE
Os.25298.1.S1_at	LOC_Os07g48370	7.4e-142	0.496	At2g38650	PE
Os.27254.2.A1_at	LOC_Os03g06680	4.3e-52	0.467	At2g38820	PE
Os.54757.1.S1_at	LOC_Os03g05610	1.5e-214	0.738	At2g38940	PE
Os.7568.1.S1_a_at	LOC_Os03g05710	1.2e-52	0.527	At2g39020	PE
Os.10377.1.S1_at	LOC_Os01g67180	2.5e-70	0.536	At2g39780	PE
Os.11384.1.S1_at	LOC_Os01g63420	4.9e-184	0.591	At2g39940	PE
OsAffx.23093.1.S1_at	LOC_Os01g02950	9.1e-06	0.328	At2g40070	PE
OsAffx.28777.1.S1_x_at	LOC_Os07g36300	5.9e-16	0.364	At2g40070	PE
OsAffx.6118.1.S1_at	LOC_Os08g42990	1.7e-11	0.329	At2g40070	PE
Os.46467.1.S1_at	LOC_Os10g32470	4.3e-07	0.307	At2g40070	PE
OsAffx.31600.1.S1_at	LOC_Os12g05709	6.9e-09	0.36	At2g40070	PE
OsAffx.32047.1.S1_at	LOC_Os12g36000	2.3e-09	0.295	At2g40070	PE
Os.7558.1.S1_s_at	LOC_Os03g49150	3.8e-41	0.562	At2g40110	PE
Os.34987.1.A1_a_at	LOC_Os05g39520	3.6e-185	0.619	At2g40280	PE
Os.10353.2.S1_at	LOC_Os01g07400	3.2e-143	0.638	At2g40810	PE
Os.52780.1.S1_at	LOC_Os05g07710	1.5e-113	0.575	At2g40810	PE
Os.9980.2.S1_x_at	LOC_Os07g46790	0	0.705	At2g40840	PE
Os.45924.1.S1_x_at	LOC_Os07g46520	1.1e-92	0.614	At2g41250	PE
Os.8907.1.S1_at	LOC_Os01g58690	3.7e-77	0.667	At2g41460	PE
OsAffx.13452.1.S1_at	LOC_Os03g51040	2.8e-142	0.75	At2g41970	PE
OsAffx.11762.1.S1_at	LOC_Os01g66710	2.7e-96	0.481	At2g43880	PE
OsAffx.15281.1.S1_at	LOC_Os06g06040	2.7e-60	0.647	At2g43940	PE
Os.27569.1.S1_a_at	LOC_Os11g03760	5.7e-29	0.496	At2g44310	PE
Os.27569.1.S1_x_at	LOC_Os12g02690	5.7e-29	0.496	At2g44310	PE
Os.4290.1.S1_at	LOC_Os06g03920	1e-23	0.451	At2g45520	PE
OsAffx.6482.1.S1_at	LOC_Os09g34950	1.6e-34	0.408	At2g45680	PE
Os.52876.1.S1_at	LOC_Os03g31070	1.3e-91	0.474	At2g45910	PE
OsAffx.3140.1.S1_at	LOC_Os03g05450	1.8e-37	0.434	At2g46000	PE
Os.34283.2.S1_x_at	LOC_Os01g12160	2.5e-118	0.54	At2g46370	PE
Os.3822.1.S1_at	LOC_Os01g13430	9.4e-245	0.524	At2g46520	PE
Os.20211.1.S1_at	LOC_Os10g36710	2.3e-193	0.629	At2g46700	PE
Os.34927.1.S1_at	LOC_Os01g24780	8.6e-116	0.456	At2g46950	PE
Os.46656.1.A1_at	LOC_Os10g34990	1.1e-35	0.574	At2g47110	PE
Os.25124.1.A1_at	LOC_Os12g36630	7.7e-44	0.594	At2g47710	PE
Os.19086.3.S1_at	LOC_Os01g68860	1.9e-79	0.477	At2g47850	PE
Os.12964.1.A1_s_at	LOC_Os03g22800	2.2e-39	0.741	At2g47900	PE
OsAffx.5247.1.S1_at	LOC_Os07g07870	6.5e-24	0.342	At2g48130	PE
Os.52076.1.S1_at	LOC_Os11g37280	4.6e-06	0.34	At2g48130	PE
Os.11734.3.S1_at	LOC_Os01g36860	2.4e-200	0.655	At3g01540	PE
Os.10254.1.S1_at	LOC_Os08g38600	1.6e-109	0.539	At3g01650	PE
Os.50477.1.S1_at	LOC_Os02g55010	0	0.705	At3g01780	PE
Os.9592.1.S1_at	LOC_Os07g41310	1.7e-188	0.722	At3g02210	PE
Os.10016.1.S1_a_at	LOC_Os01g55730	1.2e-54	0.586	At3g02220	PE
Os.30983.2.S1_x_at	LOC_Os03g40170	1.5e-26	0.433	At3g02290	PE
Os.17417.1.S1_at	LOC_Os08g38060	3.8e-21	0.337	At3g02340	PE
Os.34778.1.S1_at	LOC_Os01g03710	3.3e-123	0.581	At3g02570	PE
Os.29093.1.S1_at	LOC_Os07g14600	3.2e-118	0.546	At3g02875	PE
Os.44430.1.S1_at	LOC_Os07g07080	4.3e-304	0.569	At3g03790	PE
Os.55182.1.S1_at	LOC_Os02g28830	1.7e-16	0.745	At3g04240	PE
Os.33602.1.S2_at	LOC_Os03g47614	3.1e-41	0.408	At3g04710	PE
Os.45041.1.S1_x_at	LOC_Os03g47620	1.7e-41	0.389	At3g04710	PE
OsAffx.22672.1.S1_at	LOC_Os03g47650	1.3e-73	0.418	At3g04710	PE
OsAffx.22673.1.S1_at	LOC_Os03g47686	1.9e-49	0.385	At3g04710	PE
Os.28851.1.S1_at	LOC_Os03g47693	1.2e-70	0.433	At3g04710	PE
Os.52617.1.S1_at	LOC_Os09g03750	2.3e-74	0.415	At3g04710	PE
Os.18059.1.S1_at	LOC_Os12g40770	1.7e-56	0.408	At3g04710	PE
Os.45250.1.S1_at	LOC_Os03g25460	2.2e-16	0.68	At3g05880	PE
Os.49291.1.S1_at	LOC_Os01g18390	1.1e-10	0.8	At3g05890	PE
OsAffx.14536.1.S1_at	LOC_Os05g04210	6.8e-68	0.503	At3g06490	PE
Os.6667.1.S1_at	LOC_Os03g61710	2.2e-181	0.745	At3g06580	PE
Os.44893.2.S1_at	LOC_Os05g06470	4.4e-39	0.64	At3g06670	PE
OsAffx.18827.1.S1_at	LOC_Os11g13440	1.1e-69	0.298	At3g07040	PE
OsAffx.19389.1.S1_at	LOC_Os11g45330	5.3e-103	0.322	At3g07040	PE
OsAffx.6103.1.S1_at	LOC_Os08g41410	3.7e-115	0.485	At3g07320	PE
OsAffx.4029.1.S1_at	LOC_Os04g39370	1.7e-16	0.412	At3g07600	PE
Os.9411.1.S1_at	LOC_Os09g32968	4.4e-48	0.714	At3g07680	PE
OsAffx.6069.1.S1_x_at	LOC_Os08g38490	1.6e-11	0.293	At3g07870	PE
OsAffx.7748.1.S1_at	LOC_Os12g30970	2.7e-08	0.335	At3g07870	PE
Os.24061.1.A1_at	LOC_Os02g48910	4.7e-37	0.517	At3g08690	PE
Os.55411.1.S1_x_at	LOC_Os05g38850	1e-163	0.612	At3g09660	PE
Os.56687.1.S1_at	LOC_Os03g47790	4.2e-123	0.519	At3g09880	PE
Os.14949.1.S1_at	LOC_Os04g12480	1.4e-15	0.696	At3g10360	PE
Os.21886.1.S1_at	LOC_Os03g59750	5e-147	0.623	At3g10690	PE
OsAffx.3073.1.S1_at	LOC_Os02g54690	1.5e-79	0.606	At3g11400	PE
Os.21289.1.S1_at	LOC_Os11g05540	3.3e-107	0.575	At3g11490	PE
Os.27850.1.S1_at	LOC_Os03g38980	6.7e-235	0.735	At3g11710	PE
Os.12274.1.S1_at	LOC_Os07g06590	2.7e-41	0.633	At3g11780	PE
Os.2185.1.S1_at	LOC_Os01g56490	0	0.703	At3g11910	PE
Os.17833.1.S1_at	LOC_Os02g58640	2.8e-101	0.525	At3g12400	PE
Os.32737.1.S1_at	LOC_Os11g08440	3e-162	0.619	At3g12580	PE
OsAffx.28986.1.S1_at	LOC_Os08g02290	9.4e-08	0.357	At3g12920	PE
OsAffx.2672.1.S1_at	LOC_Os02g18670	0	0.557	At3g13090	PE
OsAffx.13034.1.S1_at	LOC_Os03g25820	3.3e-26	0.468	At3g13620	PE
Os.27357.1.A1_at	LOC_Os11g13420	2.9e-51	0.658	At3g13740	PE
Os.22773.1.S1_at	LOC_Os05g46290	5.2e-194	0.618	At3g13860	PE
OsAffx.2640.1.S1_at	LOC_Os02g16250	4.1e-12	0.363	At3g14470	PE
OsAffx.26258.1.S1_at	LOC_Os04g30660	3.2e-45	0.292	At3g14470	PE
OsAffx.5831.1.S1_at	LOC_Os08g15880	2.6e-66	0.299	At3g14470	PE
OsAffx.18502.1.S1_at	LOC_Os10g33440	4.3e-81	0.303	At3g14470	PE
Os.34020.1.S1_at	LOC_Os01g10960	1.6e-123	0.471	At3g14920	PE
Os.45991.1.S1_x_at	LOC_Os01g10440	4.1e-116	0.562	At3g15350	PE
Os.35398.1.S1_at	LOC_Os01g52560	0	0.749	At3g16340	PE
Os.53164.1.S1_at	LOC_Os06g18010	1.1e-53	0.316	At3g16520	PE
Os.54198.2.S1_at	LOC_Os06g23560	9.5e-78	0.412	At3g16520	PE
Os.46297.1.S1_at	LOC_Os07g33360	1.9e-102	0.403	At3g16730	PE
OsAffx.3020.1.S1_at	LOC_Os02g49790	1.3e-144	0.572	At3g18440	PE
Os.5896.1.S1_at	LOC_Os07g03160	1.3e-87	0.557	At3g18860	PE
Os.24626.1.A1_at	LOC_Os03g10520	6.1e-138	0.696	At3g19630	PE
Os.46054.1.S1_at	LOC_Os10g34590	9e-50	0.454	At3g19950	PE
Os.57487.1.S1_x_at	LOC_Os04g46620	1.6e-43	0.813	At3g20050	PE
OsAffx.26948.1.S1_at	LOC_Os05g18850	1.2e-63	0.479	At3g20420	PE
Os.54422.1.S1_at	LOC_Os03g38790	7.8e-28	0.528	At3g20510	PE
Os.7173.1.S1_at	LOC_Os01g08200	2.3e-307	0.684	At3g20630	PE
Os.49101.1.S1_at	LOC_Os09g10820	1.9e-117	0.664	At3g20790	PE
OsAffx.30109.1.S1_at	LOC_Os09g31380	1.3e-95	0.571	At3g20810	PE
Os.40926.1.S1_at	LOC_Os01g36930	2.9e-166	0.724	At3g21280	PE
Os.9033.1.S1_at	LOC_Os03g44610	3.1e-67	0.516	At3g22190	PE
Os.5562.1.S1_at	LOC_Os04g51150	6.5e-114	0.885	At3g22370	PE
Os.18652.1.S1_at	LOC_Os11g36050	7.3e-48	0.643	At3g22480	PE
OsAffx.13329.1.S1_at	LOC_Os03g43730	5.6e-57	0.422	At3g22780	PE
Os.8911.1.S1_at	LOC_Os03g04970	3.1e-250	0.85	At3g23990	PE
Os.39956.1.S1_at	LOC_Os02g35500	1.5e-07	0.824	At3g25530	PE
Os.22667.1.S1_at	LOC_Os04g40910	4.9e-60	0.391	At3g26000	PE
OsAffx.13896.1.S1_at	LOC_Os04g20774	1.2e-18	0.397	At3g26140	PE
Os.10002.1.S1_at	LOC_Os07g46950	1.4e-44	0.522	At3g26760	PE
OsAffx.31756.5.S1_x_at	LOC_Os07g46870	7.6e-60	0.483	At3g26770	PE
Os.24017.1.S1_at	LOC_Os08g29150	0	0.61	At3g27870	PE
OsAffx.3033.1.S1_x_at	LOC_Os02g50980	6.2e-24	0.396	At3g29075	PE
Os.52768.1.S1_at	LOC_Os02g49510	1.1e-152	0.667	At3g30390	PE
Os.37639.1.S1_a_at	LOC_Os01g16414	5.4e-139	0.624	At3g33520	PE
Os.53771.1.A1_at	LOC_Os09g06560	1.8e-257	0.534	At3g42660	PE
OsAffx.18709.1.S1_at	LOC_Os11g06590	5.4e-38	0.629	At3g45770	PE
Os.39008.1.S1_at	LOC_Os11g38610	9.4e-06	0.23	At3g47890	PE
OsAffx.7344.1.S1_at	LOC_Os11g38640	1.7e-14	0.317	At3g47890	PE
Os.56217.1.S1_at	LOC_Os04g32010	2e-235	0.696	At3g48560	PE
OsAffx.22627.1.S1_at	LOC_Os07g22534	7.8e-28	0.569	At3g49180	PE
Os.6229.1.S1_at	LOC_Os03g10410	2.1e-34	0.409	At3g49890	PE
Os.49833.1.S1_at	LOC_Os11g20384	1.3e-206	0.638	At3g51460	PE
Os.37994.2.S1_x_at	LOC_Os01g16550	8.9e-27	0.671	At3g52040	PE
Os.54384.1.S1_at	LOC_Os02g42550	3.9e-08	0.294	At3g52170	PE
Os.49720.1.S1_at	LOC_Os12g02390	1.3e-273	0.79	At3g52850	PE
OsAffx.17282.1.S1_at	LOC_Os08g31870	8.5e-283	0.68	At3g53230	PE
Os.57093.1.S1_at	LOC_Os08g35060	8e-58	0.47	At3g53690	PE
Os.51952.1.S1_x_at	LOC_Os09g25190	3e-65	0.511	At3g53690	PE
Os.5482.1.S1_at	LOC_Os03g17020	1.2e-139	0.641	At3g53710	PE
Os.32503.1.S1_x_at	LOC_Os07g08430	1.3e-103	0.679	At3g54640	PE
OsAffx.3110.1.S1_at	LOC_Os03g02020	2.1e-74	0.49	At3g55630	PE
Os.7334.1.A1_at	LOC_Os11g11340	7.2e-25	0.509	At3g56690	PE
Os.56747.1.S1_at	LOC_Os01g17170	9.6e-133	0.615	At3g56940	PE
Os.52397.1.S1_at	LOC_Os08g34330	6.2e-58	0.421	At3g57030	PE
Os.5263.1.S1_x_at	LOC_Os11g04660	4.9e-81	0.515	At3g57030	PE
Os.5263.2.S1_x_at	LOC_Os12g04424	1.2e-72	0.442	At3g57030	PE
OsAffx.12772.1.S1_at	LOC_Os03g07830	9.3e-52	0.525	At3g57600	PE
Os.5315.1.S1_at	LOC_Os06g40950	5e-47	0.531	At3g57660	PE
OsAffx.17972.1.S1_at	LOC_Os09g31270	4.8e-154	0.657	At3g57790	PE
OsAffx.26527.1.S1_at	LOC_Os04g48600	4.1e-14	0.508	At3g57990	PE
OsAffx.21624.1.S1_s_at	LOC_Os01g54440	9.7e-69	0.463	At3g58800	PE
OsAffx.12526.1.S1_at	LOC_Os02g46690	4.6e-12	0.282	At3g59190	PE
OsAffx.29123.1.S1_x_at	LOC_Os08g09720	1.1e-13	0.343	At3g59190	PE
Os.5639.1.S1_at	LOC_Os08g42720	6.6e-102	0.597	At3g59310	PE
Os.56238.1.S1_at	LOC_Os11g16560	1.3e-87	0.521	At3g59390	PE
Os.17446.1.S1_at	LOC_Os04g48270	1.6e-84	0.59	At3g61060	PE
OsAffx.25987.1.S1_at	LOC_Os04g11810	2.2e-46	0.354	At3g62160	PE
OsAffx.20128.2.S1_s_at	LOC_Os06g12090	1.6e-80	0.788	At3g62560	PE
OsAffx.22521.1.S1_x_at	LOC_Os07g47410	2.8e-55	0.399	At3g62770	PE
Os.53121.1.S1_at	LOC_Os07g08060	3.5e-64	0.534	At3g63310	PE
OsAffx.12491.1.S1_x_at	LOC_Os02g44290	1.9e-43	0.498	At4g00170	PE
Os.14380.1.S1_s_at	LOC_Os02g44300	5e-49	0.507	At4g00170	PE
Os.34696.1.S1_x_at	LOC_Os01g21850	9.1e-304	0.717	At4g01810	PE
Os.50528.1.S1_at	LOC_Os03g02110	6.7e-290	0.464	At4g01860	PE
Os.26786.2.A1_at	LOC_Os09g15330	3.6e-150	0.586	At4g02050	PE
Os.33929.1.S1_at	LOC_Os01g27160	6.6e-260	0.63	At4g02570	PE
OsAffx.31341.1.S1_s_at	LOC_Os11g37200	2.8e-50	0.515	At4g02690	PE
OsAffx.14203.1.S1_s_at	LOC_Os04g39450	3.3e-43	0.854	At4g02840	PE
Os.18037.1.S1_at	LOC_Os06g46120	6e-60	0.824	At4g02890	PE
OsAffx.14937.1.S1_at	LOC_Os05g33320	2.4e-24	0.438	At4g02940	PE
Os.47908.1.S1_at	LOC_Os02g21110	1.4e-90	0.459	At4g03030	PE
OsAffx.5528.1.S1_at	LOC_Os07g34790	1.4e-07	0.305	At4g03440	PE
Os.53974.1.S1_at	LOC_Os03g42770	4.2e-139	0.53	At4g05410	PE
OsAffx.29116.1.S1_at	LOC_Os08g09410	8.8e-39	0.367	At4g05460	PE
OsAffx.5765.1.S1_at	LOC_Os08g09640	1.1e-37	0.375	At4g05460	PE
OsAffx.25100.1.A1_at	LOC_Os03g15680	1.3e-89	0.452	At4g08250	PE
Os.18504.1.S1_at	LOC_Os12g07830	7.2e-112	0.721	At4g08390	PE
OsAffx.26363.1.S1_at	LOC_Os04g37530	4.7e-53	0.444	At4g08460	PE
Os.54050.1.S1_at	LOC_Os09g29404	1.3e-295	0.728	At4g09020	PE
Os.47344.1.A1_at	LOC_Os11g07440	5.8e-229	0.749	At4g09510	PE
Os.40181.1.S1_at	LOC_Os01g51700	1.1e-85	0.797	At4g09720	PE
Os.56280.1.S1_at	LOC_Os02g06560	2.7e-11	0.541	At4g10270	PE
Os.55321.1.S1_at	LOC_Os08g08090	9.6e-14	0.506	At4g10270	PE
Os.9547.1.S1_at	LOC_Os08g28730	5.6e-144	0.732	At4g10960	PE
Os.32782.1.S1_at	LOC_Os08g43180	2.3e-193	0.755	At4g11820	PE
Os.53543.1.A1_at	LOC_Os05g34480	1.2e-38	0.443	At4g12760	PE
Os.51088.1.S1_x_at	LOC_Os08g43170	1.7e-39	0.806	At4g13710	PE
Os.46595.1.S1_a_at	LOC_Os10g31940	1.8e-81	0.821	At4g13720	PE
OsAffx.13500.1.S1_at	LOC_Os03g56020	1.4e-37	0.457	At4g14300	PE
Os.9753.1.S1_at	LOC_Os07g03240	5.9e-48	0.393	At4g14300	PE
OsAffx.32164.1.S1_at	LOC_Os12g42980	7.7e-108	0.781	At4g14880	PE
Os.18948.1.S1_at	LOC_Os02g04840	0	0.76	At4g16130	PE
Os.53785.1.S1_at	LOC_Os10g41870	6.9e-19	0.438	At4g17350	PE
Os.16567.1.S1_at	LOC_Os06g36490	9.1e-57	0.552	At4g17486	PE
Os.37423.1.S1_at	LOC_Os01g01940	1.3e-18	0.412	At4g18670	PE
OsAffx.18697.2.S1_at	LOC_Os02g10210	5.4e-08	0.383	At4g18670	PE
OsAffx.25366.1.S1_at	LOC_Os03g35620	2.5e-10	0.337	At4g18670	PE
Os.6251.1.S1_at	LOC_Os10g06700	9.5e-11	0.31	At4g18670	PE
Os.26700.2.S1_at	LOC_Os01g53070	3e-186	0.528	At4g18820	PE
Os.53038.1.S1_at	LOC_Os12g02280	3.4e-79	0.374	At4g18840	PE
Os.8064.1.S1_at	LOC_Os04g51340	5.3e-132	0.614	At4g19410	PE
Os.52862.1.S1_at	LOC_Os01g72049	6e-32	0.363	At4g20010	PE
OsAffx.9156.2.S1_at	LOC_Os01g41910	1.4e-36	0.38	At4g20140	PE
Os.3964.1.S1_at	LOC_Os10g03540	1.1e-51	0.878	At4g22380	PE
Os.17809.1.S1_at	LOC_Os08g25430	4.1e-61	0.403	At4g23180	PE
Os.15401.1.S1_at	LOC_Os10g18280	3.2e-101	0.4	At4g23180	PE
Os.26898.1.S1_at	LOC_Os01g72780	1.6e-105	0.373	At4g23540	PE
OsAffx.31501.1.S1_at	LOC_Os11g45850	2e-20	0.484	At4g23810	PE
Os.25268.1.A1_at	LOC_Os11g45920	2e-16	0.443	At4g23810	PE
Os.13941.1.S1_x_at	LOC_Os05g07720	5.5e-103	0.568	At4g24670	PE
Os.16231.1.S2_at	LOC_Os04g36890	1.2e-55	0.528	At4g25340	PE
Os.6153.1.S1_at	LOC_Os05g07030	9.6e-238	0.657	At4g26300	PE
Os.25647.1.S1_at	LOC_Os08g39070	1.6e-117	0.788	At4g26430	PE
Os.16852.1.S1_at	LOC_Os09g37860	1.8e-164	0.585	At4g26600	PE
OsAffx.23900.1.S1_at	LOC_Os01g63290	8.6e-13	0.372	At4g26840	PE
OsAffx.5569.1.S1_at	LOC_Os07g38700	5.1e-06	0.348	At4g26840	PE
OsAffx.30269.1.S1_at	LOC_Os10g04000	7e-66	0.402	At4g26890	PE
Os.17238.1.S1_at	LOC_Os04g53380	5.1e-36	0.347	At4g27010	PE
Os.23283.1.S1_at	LOC_Os10g03660	6.3e-13	0.315	At4g27050	PE
OsAffx.13556.1.S1_at	LOC_Os03g59950	1.3e-09	0.432	At4g27300	PE
Os.47354.1.A1_at	LOC_Os08g02360	8.8e-84	0.675	At4g27490	PE
Os.9942.1.S1_x_at	LOC_Os03g15540	8.8e-119	0.649	At4g27640	PE
Os.52485.1.S1_at	LOC_Os03g54220	5.3e-12	0.492	At4g27850	PE
Os.47447.1.S1_at	LOC_Os06g06730	1.5e-77	0.732	At4g28830	PE
OsAffx.2310.1.S1_at	LOC_Os01g52200	3.9e-40	0.632	At4g29480	PE
Os.12269.1.S1_at	LOC_Os11g43890	2.5e-77	0.676	At4g29830	PE
Os.56150.1.S1_at	LOC_Os04g59430	2.2e-62	0.424	At4g30080	PE
Os.3105.1.S1_at	LOC_Os10g33940	5.2e-174	0.609	At4g30080	PE
Os.9003.1.S1_at	LOC_Os11g43620	5.2e-38	0.852	At4g30220	PE
OsAffx.23600.1.S1_x_at	LOC_Os01g40250	1.9e-255	0.414	At4g30990	PE
Os.55500.1.S1_at	LOC_Os08g41030	3.9e-17	0.323	At4g31060	PE
OsAffx.24000.2.S1_at	LOC_Os01g71330	5.8e-12	0.385	At4g31560	PE
OsAffx.25492.1.S1_at	LOC_Os10g34490	1.1e-44	0.618	At4g32390	PE
Os.23696.1.S1_at	LOC_Os01g56460	7.3e-56	0.512	At4g32610	PE
Os.6325.1.A1_at	LOC_Os01g39770	9.1e-63	0.679	At4g33000	PE
Os.49769.1.S1_at	LOC_Os11g08200	2.6e-84	0.459	At4g33490	PE
Os.46823.1.S1_at	LOC_Os10g41480	1.9e-191	0.767	At4g33510	PE
OsAffx.25035.1.S1_at	LOC_Os03g10260	8.6e-13	0.404	At4g33800	PE
Os.24909.1.A1_s_at	LOC_Os06g44460	2e-61	0.714	At4g34200	PE
OsAffx.2712.1.S1_at	LOC_Os02g21820	4.7e-11	0.425	At4g34320	PE
OsAffx.2658.1.S1_at	LOC_Os02g17860	3e-14	0.39	At4g35800	PE
OsAffx.17420.1.S1_at	LOC_Os08g39540	9.8e-07	0.4	At4g36020	PE
OsAffx.30524.1.S1_x_at	LOC_Os10g25040	4.7e-37	0.375	At4g37000	PE
Os.50449.1.S1_at	LOC_Os03g10640	0	0.803	At4g37640	PE
Os.15707.1.S1_at	LOC_Os08g40430	3.2e-90	0.505	At4g38160	PE
OsAffx.16831.1.S1_at	LOC_Os08g04830	4e-56	0.377	At4g38180	PE
OsAffx.20725.4.S1_x_at	LOC_Os11g19030	4.9e-22	0.293	At4g38180	PE
Os.4087.1.S1_at	LOC_Os10g40824	2.3e-20	0.578	At4g39235	PE
Os.24751.1.S1_at	LOC_Os07g19460	2e-109	0.734	At4g39460	PE
OsAffx.14187.1.S1_at	LOC_Os04g38310	6.3e-87	0.659	At4g39860	PE
Os.55231.1.S1_at	LOC_Os07g01020	5.5e-114	0.751	At5g01410	PE
Os.7039.1.S1_at	LOC_Os07g49210	3.2e-130	0.583	At5g01710	PE
OsAffx.15278.1.S1_at	LOC_Os06g05804	2.9e-53	0.781	At5g02280	PE
Os.54622.1.S1_at	LOC_Os11g08460	2e-164	0.674	At5g02500	PE
OsAffx.19962.1.S1_at	LOC_Os12g34270	2.2e-07	0.528	At5g02920	PE
Os.8519.1.S1_a_at	LOC_Os05g51830	4.3e-59	0.49	At5g03740	PE
Os.48268.1.S1_at	LOC_Os06g42030	1.9e-63	0.61	At5g03760	PE
Os.45934.2.S1_at	LOC_Os01g09770	1.9e-71	0.562	At5g04860	PE
Os.57561.1.S1_at	LOC_Os05g41166	1.4e-46	0.647	At5g06100	PE
OsAffx.15057.1.S1_at	LOC_Os05g41280	9.9e-99	0.675	At5g06950	PE
Os.54737.1.S1_at	LOC_Os09g03370	2.1e-35	0.667	At5g07660	PE
Os.53364.1.S1_at	LOC_Os07g40740	2e-143	0.551	At5g07830	PE
OsAffx.24503.1.S1_x_at	LOC_Os02g29960	9.1e-105	0.418	At5g07990	PE
Os.46315.3.S1_x_at	LOC_Os10g30590	1.7e-117	0.491	At5g08310	PE
Os.37413.1.S2_at	LOC_Os01g64190	2.3e-20	0.429	At5g09270	PE
Os.47966.1.S1_at	LOC_Os01g62210	7.5e-62	0.801	At5g09770	PE
Os.55492.1.S1_at	LOC_Os03g27260	3.9e-65	0.594	At5g10360	PE
Os.53947.1.S1_at	LOC_Os04g55360	2.3e-115	0.595	At5g10790	PE
Os.33427.1.S1_at	LOC_Os01g08850	5.8e-94	0.517	At5g11010	PE
Os.18769.1.S1_at	LOC_Os05g14170	0	0.602	At5g11560	PE
OsAffx.19114.1.S1_x_at	LOC_Os11g32090	1.5e-30	0.565	At5g12210	PE
OsAffx.24017.2.S1_x_at	LOC_Os01g72710	3.2e-118	0.671	At5g12470	PE
OsAffx.17575.1.S1_at	LOC_Os09g06499	2.9e-89	0.622	At5g13550	PE
Os.37362.1.S1_at	LOC_Os02g40460	4.3e-53	0.39	At5g14580	PE
OsAffx.12549.1.S1_at	LOC_Os02g48430	1.1e-06	0.292	At5g14920	PE
Os.14753.1.S1_at	LOC_Os03g57280	7.6e-203	0.671	At5g15810	PE
Os.51885.1.S1_at	LOC_Os12g06440	7.3e-08	0.249	At5g16680	PE
Os.12949.1.S1_at	LOC_Os02g46990	4.2e-203	0.644	At5g16930	PE
OsAffx.27167.1.A1_at	LOC_Os05g34840	3.8e-10	0.767	At5g17330	PE
OsAffx.28327.1.S1_at	LOC_Os07g07550	6.9e-107	0.582	At5g18200	PE
Os.46819.1.S1_at	LOC_Os10g29220	1.2e-59	0.415	At5g19000	PE
Os.19098.1.S1_at	LOC_Os06g06810	2.3e-250	0.665	At5g19660	PE
Os.53199.1.S1_at	LOC_Os01g07910	6.9e-114	0.672	At5g20080	PE
Os.49874.2.S1_x_at	LOC_Os02g54060	1.4e-53	0.784	At5g20720	PE
Os.53278.1.S1_at	LOC_Os03g18880	1.5e-08	0.294	At5g20880	PE
Os.7540.1.S1_a_at	LOC_Os03g21550	1.1e-99	0.742	At5g20920	PE
OsAffx.28951.1.S1_at	LOC_Os07g48300	2.2e-101	0.753	At5g20920	PE
Os.253.1.S1_at	LOC_Os04g52870	9e-153	0.568	At5g21040	PE
Os.47896.1.A1_at	LOC_Os05g41230	8.3e-53	0.519	At5g21090	PE
OsAffx.22189.1.S1_at	LOC_Os01g16560	5.1e-10	0.408	At5g21160	PE
Os.7159.1.S1_at	LOC_Os03g64190	2.9e-17	0.332	At5g21160	PE
Os.24413.1.S1_at	LOC_Os08g35930	3.3e-08	0.267	At5g22700	PE
Os.56082.1.S1_at	LOC_Os07g29630	2.3e-09	0.622	At5g22950	PE
Os.57418.1.S1_at	LOC_Os04g52410	3.1e-33	0.485	At5g23260	PE
Os.51920.2.S1_x_at	LOC_Os11g47590	1.2e-40	0.38	At5g24090	PE
Os.27911.1.S1_at	LOC_Os01g54210	7.1e-53	0.557	At5g25830	PE
OsAffx.27307.1.S1_at	LOC_Os05g44400	4.3e-59	0.519	At5g25830	PE
Os.15116.1.S1_at	LOC_Os12g20150	0	0.594	At5g26570	PE
OsAffx.4836.1.S1_at	LOC_Os06g14170	3.6e-11	0.537	At5g26820	PE
Os.56229.1.S1_at	LOC_Os11g04330	4.2e-82	0.455	At5g26960	PE
OsAffx.14936.1.S1_at	LOC_Os05g33300	2.3e-32	0.495	At5g27390	PE
Os.17247.1.S1_at	LOC_Os02g55980	3.7e-153	0.581	At5g35200	PE
Os.51168.1.S1_at	LOC_Os02g58480	1.6e-74	0.708	At5g37180	PE
OsAffx.27738.1.S1_at	LOC_Os06g20770	2.2e-52	0.375	At5g38020	PE
Os.49281.1.S1_s_at	LOC_Os06g21240	5.3e-25	0.739	At5g40490	PE
Os.53802.1.S1_at	LOC_Os04g40670	1e-32	0.62	At5g40500	PE
OsAffx.16621.1.S1_at	LOC_Os07g38940	1.1e-41	0.464	At5g41700	PE
OsAffx.6495.1.S1_s_at	LOC_Os09g36830	8.3e-63	0.728	At5g42190	PE
OsAffx.9275.1.S1_at	LOC_Os12g01750	2.3e-12	0.491	At5g42200	PE
Os.12187.1.S1_at	LOC_Os11g10750	7.9e-188	0.72	At5g42240	PE
Os.54636.1.S1_at	LOC_Os01g13300	6.8e-26	0.537	At5g42700	PE
Os.56243.1.S1_at	LOC_Os03g56320	1.7e-37	0.543	At5g42765	PE
Os.53710.1.S1_at	LOC_Os01g25500	1.3e-23	0.57	At5g42890	PE
Os.4742.1.S1_at	LOC_Os07g04530	8.7e-202	0.436	At5g42950	PE
Os.55109.1.S1_at	LOC_Os04g57490	1.6e-139	0.591	At5g43060	PE
Os.17148.2.S1_at	LOC_Os03g64320	1.7e-17	0.36	At5g43310	PE
Os.53975.1.S1_at	LOC_Os09g32360	2.9e-127	0.466	At5g43390	PE
OsAffx.27753.1.S1_at	LOC_Os06g21540	1.9e-08	0.397	At5g43580	PE
Os.27717.3.S1_at	LOC_Os01g58470	6.2e-58	0.6	At5g44650	PE
Os.54906.1.S1_at	LOC_Os05g11790	5.5e-130	0.569	At5g45820	PE
OsAffx.27288.1.S1_x_at	LOC_Os05g43080	1.8e-14	0.556	At5g45910	PE
Os.53554.1.S1_at	LOC_Os05g43970	1.9e-51	0.539	At5g46020	PE
OsAffx.13589.1.S1_at	LOC_Os03g62830	1.7e-25	0.319	At5g47210	PE
OsAffx.24040.1.S1_s_at	LOC_Os01g74340	1.8e-12	0.471	At5g47320	PE
Os.54916.1.S1_at	LOC_Os03g21700	3.3e-35	0.44	At5g47430	PE
Os.52022.1.S1_at	LOC_Os07g08050	8.3e-27	0.529	At5g48120	PE
Os.4714.2.S1_x_at	LOC_Os07g01870	7.5e-91	0.769	At5g48760	PE
Os.16887.1.S1_at	LOC_Os07g44660	2.2e-207	0.71	At5g49650	PE
OsAffx.27709.2.S1_at	LOC_Os06g19130	3.1e-08	0.309	At5g50140	PE
Os.9986.1.S1_at	LOC_Os11g19700	6.8e-111	0.729	At5g50375	PE
Os.25403.1.S1_at	LOC_Os04g24550	1.5e-97	0.424	At5g50780	PE
Os.53405.1.S1_at	LOC_Os04g58590	1.8e-31	0.497	At5g51300	PE
Os.4686.1.S1_at	LOC_Os02g33180	5.7e-68	0.694	At5g51700	PE
Os.5319.1.S1_at	LOC_Os10g11140	3.3e-257	0.801	At5g51820	PE
Os.23259.1.S1_a_at	LOC_Os10g01540	2.6e-203	0.737	At5g52820	PE
Os.52414.1.S1_at	LOC_Os02g19650	4.8e-110	0.551	At5g53050	PE
Os.32938.2.S1_at	LOC_Os01g43100	4.1e-93	0.718	At5g53140	PE
Os.27158.1.S1_at	LOC_Os02g15594	1.1e-110	0.647	At5g53140	PE
Os.23618.1.S1_at	LOC_Os01g12460	1.3e-29	0.54	At5g53280	PE
Os.30361.2.S1_x_at	LOC_Os01g43360	2.3e-51	0.512	At5g53310	PE
Os.14007.1.S1_at	LOC_Os06g12530	1.1e-76	0.529	At5g53400	PE
Os.27638.1.S1_at	LOC_Os05g48200	2.2e-315	0.753	At5g53460	PE
Os.53037.1.S1_at	LOC_Os04g54340	8.7e-258	0.712	At5g54260	PE
Os.46046.1.A1_at	LOC_Os07g36490	1.3e-16	0.432	At5g54580	PE
OsAffx.15955.1.A1_at	LOC_Os06g46580	1.3e-09	0.424	At5g54970	PE
OsAffx.16615.1.S1_at	LOC_Os07g38650	4.4e-09	0.362	At5g55160	PE
Os.9538.1.S1_s_at	LOC_Os05g49890	2.1e-50	0.76	At5g55190	PE
Os.24174.1.A1_at	LOC_Os08g38240	5.5e-103	0.486	At5g55670	PE
Os.50196.2.S1_at	LOC_Os08g38720	2.4e-104	0.702	At5g56090	PE
Os.9650.1.A1_at	LOC_Os04g57210	7.4e-156	0.682	At5g56180	PE
Os.24397.1.S1_at	LOC_Os12g42810	1.3e-40	0.517	At5g56280	PE
OsAffx.11366.1.S1_at	LOC_Os01g37832	1.9e-262	0.675	At5g56730	PE
OsAffx.28030.2.S1_x_at	LOC_Os06g40920	1.9e-100	0.68	At5g56950	PE
OsAffx.30020.1.S1_at	LOC_Os09g25740	1.3e-12	0.667	At5g57020	PE
OsAffx.27390.1.S1_at	LOC_Os05g50140	7.8e-123	0.501	At5g57090	PE
Os.47922.1.S1_x_at	LOC_Os12g41930	5.3e-36	0.36	At5g57120	PE
Os.49797.1.A1_at	LOC_Os02g08140	2.6e-116	0.576	At5g57630	PE
OsAffx.28269.1.S1_x_at	LOC_Os07g04720	3.3e-08	0.412	At5g58230	PE
OsAffx.25767.1.S1_s_at	LOC_Os03g59380	2.2e-14	0.348	At5g59320	PE
Os.6077.1.S1_at	LOC_Os12g01220	1.3e-38	0.276	At5g60150	PE
Os.46668.1.S1_at	LOC_Os10g32740	1.1e-145	0.477	At5g60710	PE
Os.53765.1.S1_at	LOC_Os03g46610	9.5e-126	0.607	At5g60990	PE
Os.26392.1.S1_at	LOC_Os06g04880	2.4e-161	0.44	At5g61560	PE
Os.33966.1.S1_at	LOC_Os11g32270	3.8e-32	0.358	At5g61910	PE
Os.23381.1.A1_at	LOC_Os09g19710	1.5e-54	0.846	At5g62740	PE
Os.37640.1.S1_at	LOC_Os12g08280	1.6e-120	0.727	At5g63980	PE
Os.56172.1.S1_at	LOC_Os11g08314	8.4e-237	0.559	At5g64030	PE
OsAffx.19544.1.S1_x_at	LOC_Os12g07840	4e-237	0.561	At5g64030	PE
Os.24324.1.S1_x_at	LOC_Os03g27030	6.4e-07	0.475	At5g64200	PE
Os.53390.1.S1_at	LOC_Os09g01140	4.4e-07	0.33	At5g64200	PE
Os.50807.1.S1_at	LOC_Os06g11650	2.8e-87	0.583	At5g64260	PE
Os.57022.1.S1_at	LOC_Os07g25740	2.2e-14	0.402	At5g64390	PE
Os.24718.1.S1_at	LOC_Os02g04270	4.4e-231	0.482	At5g64420	PE
OsAffx.14733.1.S1_at	LOC_Os05g16570	2.7e-43	0.683	At5g64840	PE
Os.47313.1.A1_at	LOC_Os01g64820	0	0.596	At5g67100	PE
Os.17663.1.S1_at	LOC_Os01g64860	1.8e-145	0.443	At5g67360	PE
Os.55565.1.S1_at	LOC_Os12g05430	1.7e-41	0.647	At5g67510	PE
OsAffx.23084.1.S1_at	LOC_Os01g01140	-	-	-	-
Os.45859.2.S1_x_at	LOC_Os01g01600	-	-	-	-
OsAffx.10658.1.S1_x_at	LOC_Os01g02830	-	-	-	-
OsAffx.23545.1.S1_at	LOC_Os01g03040	-	-	-	-
Os.22886.1.A1_at	LOC_Os01g05490	-	-	-	-
OsAffx.10565.2.S1_at	LOC_Os01g05550	-	-	-	-
OsAffx.10558.1.S1_x_at	LOC_Os01g06260	-	-	-	-
OsAffx.23136.1.S1_at	LOC_Os01g06570	-	-	-	-
OsAffx.1952.1.S1_at	LOC_Os01g06910	-	-	-	-
OsAffx.23182.1.S1_at	LOC_Os01g10190	-	-	-	-
OsAffx.23190.2.S1_at	LOC_Os01g10660	-	-	-	-
OsAffx.11007.1.S1_at	LOC_Os01g11360	-	-	-	-
Os.50336.1.S1_x_at	LOC_Os01g11430	-	-	-	-
OsAffx.9915.1.S1_at	LOC_Os01g11820	-	-	-	-
OsAffx.1261.1.S1_at	LOC_Os01g12680	-	-	-	-
Os.43374.1.S1_at	LOC_Os01g13440	-	-	-	-
Os.5216.1.S1_at	LOC_Os01g14514	-	-	-	-
OsAffx.10034.1.S1_at	LOC_Os01g14860	-	-	-	-
Os.33.1.S1_at	LOC_Os01g15170	-	-	-	-
OsAffx.18485.2.S1_at	LOC_Os01g16460	-	-	-	-
OsAffx.8330.1.S1_x_at	LOC_Os01g16480	-	-	-	-
Os.50650.2.A1_at	LOC_Os01g16890	-	-	-	-
OsAffx.10738.2.S1_at	LOC_Os01g18370	-	-	-	-
OsAffx.11108.1.S1_at	LOC_Os01g19270	-	-	-	-
OsAffx.9776.1.S1_x_at	LOC_Os01g19730	-	-	-	-
OsAffx.23331.3.S1_s_at	LOC_Os01g21780	-	-	-	-
OsAffx.2054.2.S1_x_at	LOC_Os01g21890	-	-	-	-
Os.54201.1.S1_x_at	LOC_Os01g22090	-	-	-	-
Os.45671.1.S1_at	LOC_Os01g22450	-	-	-	-
OsAffx.23351.2.S1_x_at	LOC_Os01g23360	-	-	-	-
OsAffx.22839.1.S1_at	LOC_Os01g24340	-	-	-	-
OsAffx.484.1.S1_x_at	LOC_Os01g25060	-	-	-	-
OsAffx.23384.1.S1_at	LOC_Os01g25070	-	-	-	-
Os.18389.1.S1_at	LOC_Os01g25320	-	-	-	-
OsAffx.11209.1.S1_at	LOC_Os01g26080	-	-	-	-
OsAffx.2089.1.S1_at	LOC_Os01g26100	-	-	-	-
OsAffx.23404.2.S1_at	LOC_Os01g26150	-	-	-	-
OsAffx.21088.2.S1_s_at	LOC_Os01g26410	-	-	-	-
OsAffx.22240.1.S1_x_at	LOC_Os01g26848	-	-	-	-
OsAffx.23413.2.S1_at	LOC_Os01g27130	-	-	-	-
OsAffx.23415.1.S1_at	LOC_Os01g27370	-	-	-	-
OsAffx.21110.1.S1_s_at	LOC_Os01g28820	-	-	-	-
OsAffx.16524.1.S1_at	LOC_Os01g29040	-	-	-	-
OsAffx.11288.1.S1_at	LOC_Os01g32860	-	-	-	-
OsAffx.21182.2.S1_x_at	LOC_Os01g33520	-	-	-	-
OsAffx.11302.2.S1_s_at	LOC_Os01g33530	-	-	-	-
OsAffx.2152.1.S1_at	LOC_Os01g34320	-	-	-	-
OsAffx.11317.1.S1_at	LOC_Os01g34510	-	-	-	-
OsAffx.20298.1.S1_x_at	LOC_Os01g34630	-	-	-	-
OsAffx.9041.1.S1_at	LOC_Os01g35030	-	-	-	-
OsAffx.10202.1.S1_x_at	LOC_Os01g35710	-	-	-	-
OsAffx.11351.1.S1_at	LOC_Os01g36520	-	-	-	-
OsAffx.11364.1.S1_at	LOC_Os01g37660	-	-	-	-
OsAffx.23546.1.A1_at	LOC_Os01g37810	-	-	-	-
Os.6768.1.S1_at	LOC_Os01g37950	-	-	-	-
Os.40855.4.S1_at	LOC_Os01g38070	-	-	-	-
OsAffx.26082.1.S1_x_at	LOC_Os01g38400	-	-	-	-
OsAffx.21201.1.S1_x_at	LOC_Os01g38730	-	-	-	-
OsAffx.21423.1.S1_at	LOC_Os01g40160	-	-	-	-
OsAffx.21393.1.S1_at	LOC_Os01g41790	-	-	-	-
Os.13930.1.S1_at	LOC_Os01g42150	-	-	-	-
OsAffx.9111.1.S1_at	LOC_Os01g43510	-	-	-	-
OsAffx.23650.1.S1_at	LOC_Os01g43774	-	-	-	-
OsAffx.773.1.S1_at	LOC_Os01g43860	-	-	-	-
OsAffx.21320.1.S1_at	LOC_Os01g44380	-	-	-	-
Os.47988.1.S1_at	LOC_Os01g45200	-	-	-	-
OsAffx.23672.1.S1_at	LOC_Os01g45650	-	-	-	-
OsAffx.2258.1.S1_at	LOC_Os01g46690	-	-	-	-
OsAffx.2259.1.S1_at	LOC_Os01g46730	-	-	-	-
OsAffx.2261.1.S1_at	LOC_Os01g46920	-	-	-	-
OsAffx.23695.1.S1_at	LOC_Os01g47010	-	-	-	-
OsAffx.9324.1.S1_at	LOC_Os01g47470	-	-	-	-
OsAffx.21518.1.S1_at	LOC_Os01g47520	-	-	-	-
OsAffx.23732.1.S1_at	LOC_Os01g49840	-	-	-	-
OsAffx.21476.1.S1_at	LOC_Os01g50730	-	-	-	-
OsAffx.11552.1.S1_at	LOC_Os01g50930	-	-	-	-
Os.31653.1.S1_at	LOC_Os01g50950	-	-	-	-
OsAffx.11553.1.S1_at	LOC_Os01g50990	-	-	-	-
OsAffx.32053.1.S1_x_at	LOC_Os01g51110	-	-	-	-
OsAffx.9361.1.S1_at	LOC_Os01g51500	-	-	-	-
OsAffx.23746.1.S1_s_at	LOC_Os01g51510	-	-	-	-
OsAffx.23752.1.S1_at	LOC_Os01g51680	-	-	-	-
Os.32374.2.S1_x_at	LOC_Os01g52120	-	-	-	-
OsAffx.11593.1.S1_at	LOC_Os01g53860	-	-	-	-
OsAffx.21625.1.S1_at	LOC_Os01g54410	-	-	-	-
OsAffx.9423.1.S1_x_at	LOC_Os01g55840	-	-	-	-
OsAffx.9421.1.S1_x_at	LOC_Os01g56030	-	-	-	-
OsAffx.21597.1.S1_at	LOC_Os01g56300	-	-	-	-
Os.20574.1.S1_at	LOC_Os01g56800	-	-	-	-
Os.52721.1.S1_at	LOC_Os01g56870	-	-	-	-
Os.47621.1.S1_at	LOC_Os01g58220	-	-	-	-
Os.53623.1.S1_at	LOC_Os01g58754	-	-	-	-
OsAffx.998.1.S1_at	LOC_Os01g58870	-	-	-	-
Os.16425.1.S1_at	LOC_Os01g59790	-	-	-	-
OsAffx.1021.1.S1_at	LOC_Os01g64240	-	-	-	-
OsAffx.11728.1.S1_at	LOC_Os01g64500	-	-	-	-
Os.55523.1.S1_at	LOC_Os01g65770	-	-	-	-
Os.36852.1.S1_at	LOC_Os01g67314	-	-	-	-
OsAffx.23965.1.S1_at	LOC_Os01g68080	-	-	-	-
OsAffx.22790.1.S1_at	LOC_Os01g68090	-	-	-	-
OsAffx.9544.1.S1_at	LOC_Os01g69980	-	-	-	-
Os.34543.1.S1_at	LOC_Os01g70440	-	-	-	-
OsAffx.9638.1.S1_at	LOC_Os01g70920	-	-	-	-
OsAffx.21879.1.S1_at	LOC_Os01g71630	-	-	-	-
OsAffx.21878.2.S1_at	LOC_Os01g71640	-	-	-	-
OsAffx.9807.1.S1_at	LOC_Os01g72890	-	-	-	-
Os.39673.1.A1_at	LOC_Os01g73100	-	-	-	-
Os.11630.2.A1_at	LOC_Os01g73450	-	-	-	-
Os.46349.1.A1_at	LOC_Os01g74300	-	-	-	-
OsAffx.24052.1.S1_at	LOC_Os02g01780	-	-	-	-
OsAffx.8156.1.S1_at	LOC_Os02g01830	-	-	-	-
Os.53064.1.S1_at	LOC_Os02g02470	-	-	-	-
OsAffx.24069.1.S1_at	LOC_Os02g02630	-	-	-	-
OsAffx.24086.1.S1_at	LOC_Os02g03660	-	-	-	-
Os.15568.1.S1_at	LOC_Os02g03940	-	-	-	-
Os.11694.2.S1_at	LOC_Os02g04420	-	-	-	-
OsAffx.11894.1.S1_at	LOC_Os02g04890	-	-	-	-
OsAffx.24107.1.S1_at	LOC_Os02g05190	-	-	-	-
OsAffx.24146.1.S1_at	LOC_Os02g06980	-	-	-	-
OsAffx.11930.1.S1_x_at	LOC_Os02g07600	-	-	-	-
OsAffx.11949.1.S1_at	LOC_Os02g09210	-	-	-	-
OsAffx.24171.1.S1_at	LOC_Os02g09230	-	-	-	-
OsAffx.2565.1.S1_at	LOC_Os02g10410	-	-	-	-
OsAffx.12000.1.S1_x_at	LOC_Os02g12330	-	-	-	-
OsAffx.2602.2.S1_at	LOC_Os02g13860	-	-	-	-
OsAffx.2636.1.S1_at	LOC_Os02g15960	-	-	-	-
OsAffx.961.1.S1_at	LOC_Os02g17140	-	-	-	-
OsAffx.14781.1.S1_x_at	LOC_Os02g18820	-	-	-	-
OsAffx.24321.1.S1_at	LOC_Os02g19160	-	-	-	-
Os.18239.1.S1_at	LOC_Os02g20270	-	-	-	-
OsAffx.12143.1.S1_at	LOC_Os02g21269	-	-	-	-
Os.52060.1.S1_at	LOC_Os02g21330	-	-	-	-
OsAffx.2708.1.S1_x_at	LOC_Os02g21440	-	-	-	-
OsAffx.1444.1.S1_s_at	LOC_Os02g22010	-	-	-	-
OsAffx.12167.1.A1_at	LOC_Os02g24290	-	-	-	-
OsAffx.2741.1.S1_at	LOC_Os02g25190	-	-	-	-
Os.5410.1.S1_at	LOC_Os02g27592	-	-	-	-
Os.8066.1.S1_at	LOC_Os02g29360	-	-	-	-
Os.31640.1.S1_at	LOC_Os02g29590	-	-	-	-
Os.18404.1.S1_at	LOC_Os02g30780	-	-	-	-
Os.55336.1.S1_at	LOC_Os02g32080	-	-	-	-
OsAffx.24566.1.S1_at	LOC_Os02g34220	-	-	-	-
OsAffx.2884.1.S1_at	LOC_Os02g36720	-	-	-	-
OsAffx.24609.1.S1_at	LOC_Os02g37240	-	-	-	-
Os.34731.1.S1_at	LOC_Os02g37254	-	-	-	-
OsAffx.12387.1.S1_at	LOC_Os02g37654	-	-	-	-
OsAffx.2926.1.S1_at	LOC_Os02g40400	-	-	-	-
OsAffx.24664.1.S1_at	LOC_Os02g40620	-	-	-	-
OsAffx.30921.1.S1_x_at	LOC_Os02g43070	-	-	-	-
Os.37365.1.S2_at	LOC_Os02g43519	-	-	-	-
Os.52516.1.S1_x_at	LOC_Os02g44270	-	-	-	-
OsAffx.12519.1.S1_at	LOC_Os02g46330	-	-	-	-
Os.18563.1.S1_x_at	LOC_Os02g47130	-	-	-	-
Os.18947.1.S1_at	LOC_Os02g47390	-	-	-	-
OsAffx.24769.1.S1_at	LOC_Os02g47744	-	-	-	-
OsAffx.24783.1.S1_at	LOC_Os02g48490	-	-	-	-
Os.5592.1.S1_at	LOC_Os02g48710	-	-	-	-
OsAffx.21756.4.S1_at	LOC_Os02g49100	-	-	-	-
Os.27311.1.A1_at	LOC_Os02g49130	-	-	-	-
Os.55140.1.S1_s_at	LOC_Os02g49240	-	-	-	-
OsAffx.3027.1.S1_at	LOC_Os02g50580	-	-	-	-
Os.55082.1.S1_at	LOC_Os02g54270	-	-	-	-
Os.16995.1.S1_at	LOC_Os02g55300	-	-	-	-
OsAffx.12655.1.S1_at	LOC_Os02g55580	-	-	-	-
OsAffx.20449.1.S1_x_at	LOC_Os02g56010	-	-	-	-
Os.16080.1.S1_at	LOC_Os02g57170	-	-	-	-
OsAffx.24935.1.S1_at	LOC_Os03g01450	-	-	-	-
Os.57052.1.S1_at	LOC_Os03g04760	-	-	-	-
OsAffx.24970.1.S1_at	LOC_Os03g05100	-	-	-	-
Os.51399.1.S1_at	LOC_Os03g05360	-	-	-	-
Os.56054.1.S1_at	LOC_Os03g05700	-	-	-	-
OsAffx.8768.1.S1_at	LOC_Os03g07140	-	-	-	-
OsAffx.25013.1.S1_at	LOC_Os03g08030	-	-	-	-
OsAffx.25039.1.A1_at	LOC_Os03g10478	-	-	-	-
OsAffx.25046.1.S1_at	LOC_Os03g10830	-	-	-	-
OsAffx.3208.1.S1_at	LOC_Os03g12380	-	-	-	-
Os.17054.1.S1_at	LOC_Os03g14310	-	-	-	-
Os.12271.1.S1_at	LOC_Os03g14630	-	-	-	-
OsAffx.3249.1.S1_at	LOC_Os03g15300	-	-	-	-
OsAffx.3251.1.S1_at	LOC_Os03g16100	-	-	-	-
Os.27598.3.A1_at	LOC_Os03g16470	-	-	-	-
OsAffx.3258.1.S1_at	LOC_Os03g17330	-	-	-	-
OsAffx.25158.1.S1_at	LOC_Os03g20110	-	-	-	-
Os.55275.1.S1_s_at	LOC_Os03g24300	-	-	-	-
Os.40390.1.A1_x_at	LOC_Os03g26460	-	-	-	-
OsAffx.25241.1.A1_at	LOC_Os03g26720	-	-	-	-
Os.55389.1.S1_at	LOC_Os03g26930	-	-	-	-
OsAffx.1578.1.S1_at	LOC_Os03g27520	-	-	-	-
OsAffx.3347.1.S1_at	LOC_Os03g27630	-	-	-	-
OsAffx.22739.1.S1_at	LOC_Os03g28280	-	-	-	-
OsAffx.13111.1.S1_at	LOC_Os03g29670	-	-	-	-
OsAffx.25301.1.S1_at	LOC_Os03g30630	-	-	-	-
Os.31497.1.S1_at	LOC_Os03g32499	-	-	-	-
OsAffx.22719.1.S1_at	LOC_Os03g35580	-	-	-	-
OsAffx.10496.1.S1_at	LOC_Os03g35710	-	-	-	-
Os.52447.1.S1_x_at	LOC_Os03g36130	-	-	-	-
OsAffx.25249.1.S1_at	LOC_Os03g36560	-	-	-	-
OsAffx.13233.1.S1_at	LOC_Os03g38460	-	-	-	-
OsAffx.25421.1.S1_at	LOC_Os03g38680	-	-	-	-
OsAffx.13272.1.S1_at	LOC_Os03g40790	-	-	-	-
OsAffx.3468.1.S1_at	LOC_Os03g41010	-	-	-	-
OsAffx.18934.1.S1_x_at	LOC_Os03g41810	-	-	-	-
Os.53859.1.S1_at	LOC_Os03g42290	-	-	-	-
OsAffx.13333.1.S1_at	LOC_Os03g43830	-	-	-	-
OsAffx.3509.1.S1_at	LOC_Os03g44159	-	-	-	-
Os.49439.1.S1_at	LOC_Os03g46040	-	-	-	-
OsAffx.25585.1.S1_at	LOC_Os03g46720	-	-	-	-
OsAffx.3538.1.S1_at	LOC_Os03g47160	-	-	-	-
OsAffx.13405.1.S1_at	LOC_Os03g48410	-	-	-	-
OsAffx.25377.4.S1_at	LOC_Os03g49090	-	-	-	-
OsAffx.25641.1.S1_at	LOC_Os03g49360	-	-	-	-
OsAffx.13424.1.S1_at	LOC_Os03g49590	-	-	-	-
OsAffx.23476.1.S1_at	LOC_Os03g50450	-	-	-	-
Os.50437.1.S1_at	LOC_Os03g50480	-	-	-	-
OsAffx.25672.1.S1_at	LOC_Os03g50930	-	-	-	-
Os.19168.1.S1_at	LOC_Os03g51030	-	-	-	-
OsAffx.18320.1.S1_at	LOC_Os03g51580	-	-	-	-
OsAffx.25712.1.S1_at	LOC_Os03g54210	-	-	-	-
OsAffx.3612.1.S1_at	LOC_Os03g55300	-	-	-	-
OsAffx.8709.1.S1_at	LOC_Os03g55660	-	-	-	-
Os.26576.2.S1_x_at	LOC_Os03g56730	-	-	-	-
Os.52100.1.S1_at	LOC_Os03g56890	-	-	-	-
OsAffx.25743.1.S1_at	LOC_Os03g57630	-	-	-	-
OsAffx.13535.1.S1_at	LOC_Os03g57930	-	-	-	-
OsAffx.13555.1.S1_at	LOC_Os03g59940	-	-	-	-
OsAffx.25788.2.S1_at	LOC_Os03g60976	-	-	-	-
OsAffx.25788.1.S1_at	LOC_Os03g60992	-	-	-	-
OsAffx.23696.1.S1_at	LOC_Os03g64400	-	-	-	-
OsAffx.3702.1.S1_at	LOC_Os04g02380	-	-	-	-
OsAffx.13636.1.S1_at	LOC_Os04g03130	-	-	-	-
Os.55335.1.S1_x_at	LOC_Os04g03750	-	-	-	-
Os.4887.1.S1_at	LOC_Os04g03884	-	-	-	-
OsAffx.13657.1.S1_at	LOC_Os04g04130	-	-	-	-
OsAffx.3722.1.S1_x_at	LOC_Os04g04740	-	-	-	-
OsAffx.13714.1.S1_x_at	LOC_Os04g07630	-	-	-	-
OsAffx.25925.1.S1_at	LOC_Os04g08240	-	-	-	-
OsAffx.25940.1.S1_at	LOC_Os04g09510	-	-	-	-
OsAffx.3758.1.S1_at	LOC_Os04g09860	-	-	-	-
OsAffx.3764.1.S1_at	LOC_Os04g10500	-	-	-	-
OsAffx.21755.1.S1_x_at	LOC_Os04g10880	-	-	-	-
Os.27908.1.A1_at	LOC_Os04g11050	-	-	-	-
OsAffx.25979.1.S1_at	LOC_Os04g11190	-	-	-	-
OsAffx.13774.1.S1_at	LOC_Os04g11630	-	-	-	-
Os.31845.1.S1_at	LOC_Os04g16210	-	-	-	-
OsAffx.3805.1.S1_at	LOC_Os04g16620	-	-	-	-
OsAffx.26048.1.S1_at	LOC_Os04g16690	-	-	-	-
OsAffx.28528.1.S1_at	LOC_Os04g16950	-	-	-	-
OsAffx.3813.1.S1_at	LOC_Os04g17360	-	-	-	-
OsAffx.26067.1.S1_at	LOC_Os04g19250	-	-	-	-
OsAffx.26069.1.S1_x_at	LOC_Os04g19510	-	-	-	-
OsAffx.13914.1.S1_at	LOC_Os04g21900	-	-	-	-
OsAffx.26095.1.S1_at	LOC_Os04g22320	-	-	-	-
OsAffx.3860.1.S1_at	LOC_Os04g22550	-	-	-	-
Os.51523.1.S1_at	LOC_Os04g22700	-	-	-	-
Os.35028.2.S1_x_at	LOC_Os04g23040	-	-	-	-
OsAffx.13934.1.S1_at	LOC_Os04g23120	-	-	-	-
OsAffx.10232.1.A1_at	LOC_Os04g24290	-	-	-	-
OsAffx.26149.1.S1_at	LOC_Os04g25830	-	-	-	-
Os.12319.1.S1_x_at	LOC_Os04g26230	-	-	-	-
OsAffx.3902.1.S1_at	LOC_Os04g26400	-	-	-	-
OsAffx.26166.1.S1_at	LOC_Os04g26600	-	-	-	-
OsAffx.26169.1.S1_at	LOC_Os04g26630	-	-	-	-
OsAffx.14001.1.S1_at	LOC_Os04g27600	-	-	-	-
OsAffx.14029.1.S1_at	LOC_Os04g29020	-	-	-	-
OsAffx.26234.1.S1_at	LOC_Os04g29730	-	-	-	-
OsAffx.26239.1.S1_at	LOC_Os04g29840	-	-	-	-
OsAffx.887.1.S1_x_at	LOC_Os04g30280	-	-	-	-
OsAffx.14045.1.S1_at	LOC_Os04g30410	-	-	-	-
OsAffx.14058.1.S1_at	LOC_Os04g30950	-	-	-	-
Os.57209.1.S1_at	LOC_Os04g31250	-	-	-	-
OsAffx.14072.1.S1_at	LOC_Os04g31570	-	-	-	-
Os.20489.1.S1_at	LOC_Os04g32110	-	-	-	-
OsAffx.26280.1.S1_at	LOC_Os04g32200	-	-	-	-
OsAffx.21913.1.S1_at	LOC_Os04g34320	-	-	-	-
OsAffx.26376.1.S1_at	LOC_Os04g38490	-	-	-	-
OsAffx.14197.1.S1_at	LOC_Os04g38890	-	-	-	-
OsAffx.26431.1.S1_at	LOC_Os04g42550	-	-	-	-
OsAffx.14248.1.S1_at	LOC_Os04g42970	-	-	-	-
Os.30529.1.S1_at	LOC_Os04g43660	-	-	-	-
OsAffx.21668.1.S1_at	LOC_Os04g44224	-	-	-	-
OsAffx.14266.1.S1_at	LOC_Os04g44520	-	-	-	-
OsAffx.26473.1.S1_at	LOC_Os04g45450	-	-	-	-
OsAffx.14280.1.S1_at	LOC_Os04g45640	-	-	-	-
Os.16242.1.S1_at	LOC_Os04g48010	-	-	-	-
Os.11503.1.S1_at	LOC_Os04g48730	-	-	-	-
Os.9164.1.S1_at	LOC_Os04g49954	-	-	-	-
Os.51474.1.S1_at	LOC_Os04g50090	-	-	-	-
Os.7420.1.S1_at	LOC_Os04g52650	-	-	-	-
OsAffx.4169.1.S1_at	LOC_Os04g53600	-	-	-	-
Os.6119.1.S1_at	LOC_Os04g54560	-	-	-	-
Os.50377.1.S1_at	LOC_Os04g57830	-	-	-	-
OsAffx.14465.1.S1_s_at	LOC_Os04g58120	-	-	-	-
OsAffx.26654.1.S1_x_at	LOC_Os04g58360	-	-	-	-
OsAffx.26673.1.S1_at	LOC_Os05g01010	-	-	-	-
OsAffx.4233.1.S1_at	LOC_Os05g02180	-	-	-	-
Os.48994.1.A1_at	LOC_Os05g03200	-	-	-	-
OsAffx.26717.1.S1_at	LOC_Os05g03510	-	-	-	-
OsAffx.26720.1.S1_at	LOC_Os05g03790	-	-	-	-
OsAffx.26765.1.S1_at	LOC_Os05g06790	-	-	-	-
Os.55253.1.S1_at	LOC_Os05g11610	-	-	-	-
OsAffx.14648.1.A1_at	LOC_Os05g11930	-	-	-	-
OsAffx.4321.1.S1_at	LOC_Os05g12800	-	-	-	-
Os.52857.1.S1_at	LOC_Os05g13630	-	-	-	-
OsAffx.14688.1.S1_at	LOC_Os05g14360	-	-	-	-
OsAffx.26892.1.S1_at	LOC_Os05g14770	-	-	-	-
OsAffx.5809.1.S1_x_at	LOC_Os05g15940	-	-	-	-
OsAffx.14722.1.S1_at	LOC_Os05g16160	-	-	-	-
OsAffx.26961.1.S1_at	LOC_Os05g20830	-	-	-	-
OsAffx.26964.1.S1_at	LOC_Os05g22270	-	-	-	-
OsAffx.27002.1.S1_at	LOC_Os05g24540	-	-	-	-
OsAffx.14807.1.S1_at	LOC_Os05g24570	-	-	-	-
OsAffx.14822.1.S1_at	LOC_Os05g25270	-	-	-	-
OsAffx.23774.1.A1_at	LOC_Os05g25530	-	-	-	-
Os.25596.1.A1_x_at	LOC_Os05g25770	-	-	-	-
OsAffx.4432.1.S1_x_at	LOC_Os05g25940	-	-	-	-
Os.21300.1.S1_at	LOC_Os05g25974	-	-	-	-
Os.8502.5.S1_x_at	LOC_Os05g26350	-	-	-	-
OsAffx.27028.1.S1_at	LOC_Os05g26670	-	-	-	-
OsAffx.14848.1.S1_at	LOC_Os05g27380	-	-	-	-
Os.15823.1.A1_at	LOC_Os05g28820	-	-	-	-
OsAffx.14890.1.S1_at	LOC_Os05g30630	-	-	-	-
OsAffx.4478.1.S1_at	LOC_Os05g30920	-	-	-	-
OsAffx.14910.1.S1_at	LOC_Os05g31950	-	-	-	-
OsAffx.4499.1.S1_at	LOC_Os05g32830	-	-	-	-
OsAffx.27140.1.S1_at	LOC_Os05g33570	-	-	-	-
OsAffx.27144.2.S1_s_at	LOC_Os05g33680	-	-	-	-
OsAffx.27160.1.S1_at	LOC_Os05g34520	-	-	-	-
Os.27470.3.A1_at	LOC_Os05g34900	-	-	-	-
OsAffx.27170.1.S1_at	LOC_Os05g34990	-	-	-	-
OsAffx.4530.1.S1_x_at	LOC_Os05g35550	-	-	-	-
OsAffx.27194.1.S1_at	LOC_Os05g35940	-	-	-	-
OsAffx.27208.1.S1_at	LOC_Os05g37360	-	-	-	-
Os.12475.1.S1_s_at	LOC_Os05g37470	-	-	-	-
Os.12304.1.S1_at	LOC_Os05g39480	-	-	-	-
Os.38283.1.S3_a_at	LOC_Os05g41550	-	-	-	-
OsAffx.4596.1.S1_x_at	LOC_Os05g42240	-	-	-	-
OsAffx.27287.1.S1_at	LOC_Os05g43070	-	-	-	-
OsAffx.27293.1.S1_at	LOC_Os05g43600	-	-	-	-
OsAffx.15095.1.S1_at	LOC_Os05g43890	-	-	-	-
OsAffx.27334.1.S1_at	LOC_Os05g45940	-	-	-	-
Os.56107.1.S1_at	LOC_Os05g46710	-	-	-	-
OsAffx.4643.1.S1_at	LOC_Os05g46730	-	-	-	-
OsAffx.4644.1.S1_at	LOC_Os05g46874	-	-	-	-
OsAffx.4651.1.S1_at	LOC_Os05g48400	-	-	-	-
OsAffx.27384.1.S1_at	LOC_Os05g49530	-	-	-	-
OsAffx.15173.1.S1_x_at	LOC_Os05g50000	-	-	-	-
OsAffx.15180.1.S1_at	LOC_Os05g50400	-	-	-	-
Os.8214.2.S1_at	LOC_Os06g01060	-	-	-	-
OsAffx.10379.1.S1_at	LOC_Os06g01710	-	-	-	-
Os.20309.1.S1_at	LOC_Os06g02230	-	-	-	-
OsAffx.27453.1.S1_at	LOC_Os06g04399	-	-	-	-
Os.7044.1.S1_at	LOC_Os06g06120	-	-	-	-
OsAffx.27535.1.S1_at	LOC_Os06g09698	-	-	-	-
OsAffx.4801.1.S1_at	LOC_Os06g11670	-	-	-	-
OsAffx.15400.1.S1_at	LOC_Os06g12950	-	-	-	-
Os.52969.1.S1_at	LOC_Os06g13850	-	-	-	-
Os.55327.1.S1_at	LOC_Os06g14324	-	-	-	-
OsAffx.27649.1.S1_at	LOC_Os06g15580	-	-	-	-
OsAffx.23523.5.S1_at	LOC_Os06g18810	-	-	-	-
OsAffx.27703.1.S1_at	LOC_Os06g19060	-	-	-	-
OsAffx.15495.1.S1_at	LOC_Os06g19460	-	-	-	-
Os.52296.2.S1_at	LOC_Os06g19600	-	-	-	-
OsAffx.15503.1.S1_at	LOC_Os06g19910	-	-	-	-
Os.18071.1.S1_at	LOC_Os06g19980	-	-	-	-
OsAffx.27736.1.S1_at	LOC_Os06g20450	-	-	-	-
Os.12028.2.S1_at	LOC_Os06g20910	-	-	-	-
Os.23793.1.A1_at	LOC_Os06g23740	-	-	-	-
Os.51290.1.S1_at	LOC_Os06g24040	-	-	-	-
OsAffx.15601.1.S1_at	LOC_Os06g24740	-	-	-	-
OsAffx.15607.1.S1_at	LOC_Os06g25420	-	-	-	-
OsAffx.27823.2.S1_at	LOC_Os06g25540	-	-	-	-
Os.50418.1.S1_at	LOC_Os06g25660	-	-	-	-
Os.54921.1.S1_at	LOC_Os06g26030	-	-	-	-
OsAffx.4947.1.S1_at	LOC_Os06g27860	-	-	-	-
OsAffx.705.1.S1_x_at	LOC_Os06g28820	-	-	-	-
OsAffx.27879.1.S1_at	LOC_Os06g30300	-	-	-	-
OsAffx.27883.1.S1_at	LOC_Os06g30490	-	-	-	-
OsAffx.4978.1.S1_at	LOC_Os06g30720	-	-	-	-
Os.5918.1.S1_at	LOC_Os06g31070	-	-	-	-
Os.50063.1.S1_at	LOC_Os06g32630	-	-	-	-
OsAffx.27901.1.S1_at	LOC_Os06g32650	-	-	-	-
OsAffx.20673.1.S1_x_at	LOC_Os06g33110	-	-	-	-
Os.47789.1.A1_at	LOC_Os06g35700	-	-	-	-
OsAffx.5029.1.S1_at	LOC_Os06g36260	-	-	-	-
OsAffx.15804.1.S1_at	LOC_Os06g37740	-	-	-	-
OsAffx.27994.1.S1_at	LOC_Os06g38740	-	-	-	-
OsAffx.15840.1.S1_at	LOC_Os06g39380	-	-	-	-
OsAffx.15848.1.S1_at	LOC_Os06g39830	-	-	-	-
OsAffx.28021.1.S1_at	LOC_Os06g40320	-	-	-	-
OsAffx.28064.1.S1_at	LOC_Os06g42330	-	-	-	-
OsAffx.5085.1.S1_at	LOC_Os06g42930	-	-	-	-
OsAffx.15905.1.S1_at	LOC_Os06g43100	-	-	-	-
OsAffx.15916.1.S1_at	LOC_Os06g43980	-	-	-	-
Os.9467.1.S1_at	LOC_Os06g44200	-	-	-	-
OsAffx.15935.1.S1_x_at	LOC_Os06g45320	-	-	-	-
OsAffx.28131.1.S1_at	LOC_Os06g46360	-	-	-	-
Os.51429.1.S1_at	LOC_Os06g46720	-	-	-	-
OsAffx.28138.1.S1_at	LOC_Os06g46730	-	-	-	-
OsAffx.15961.1.S1_at	LOC_Os06g47030	-	-	-	-
OsAffx.15986.1.S1_at	LOC_Os06g48550	-	-	-	-
Os.25325.1.A1_at	LOC_Os06g49200	-	-	-	-
OsAffx.21060.1.S1_at	LOC_Os07g01580	-	-	-	-
OsAffx.28224.1.S1_at	LOC_Os07g01700	-	-	-	-
Os.33493.1.S1_x_at	LOC_Os07g01904	-	-	-	-
OsAffx.16037.2.S1_at	LOC_Os07g01960	-	-	-	-
OsAffx.10277.1.S1_at	LOC_Os07g02030	-	-	-	-
OsAffx.5183.1.S1_x_at	LOC_Os07g02400	-	-	-	-
OsAffx.16046.1.S1_at	LOC_Os07g02420	-	-	-	-
OsAffx.5204.1.A1_at	LOC_Os07g04300	-	-	-	-
OsAffx.16084.1.S1_at	LOC_Os07g04570	-	-	-	-
OsAffx.16083.1.S1_at	LOC_Os07g04610	-	-	-	-
OsAffx.8744.1.S1_at	LOC_Os07g05060	-	-	-	-
OsAffx.28296.1.S1_at	LOC_Os07g05910	-	-	-	-
Os.47878.1.S1_at	LOC_Os07g06060	-	-	-	-
OsAffx.28322.1.S1_at	LOC_Os07g07290	-	-	-	-
OsAffx.5243.1.S1_at	LOC_Os07g07570	-	-	-	-
OsAffx.5244.1.S1_at	LOC_Os07g07730	-	-	-	-
OsAffx.6587.1.S1_at	LOC_Os07g08450	-	-	-	-
OsAffx.16161.1.S1_at	LOC_Os07g08729	-	-	-	-
OsAffx.5259.1.S1_at	LOC_Os07g09100	-	-	-	-
OsAffx.5272.1.S1_at	LOC_Os07g09750	-	-	-	-
Os.51539.1.S1_at	LOC_Os07g10254	-	-	-	-
Os.17465.1.S1_x_at	LOC_Os07g10810	-	-	-	-
OsAffx.20978.1.S1_at	LOC_Os07g11100	-	-	-	-
Os.16276.1.S1_at	LOC_Os07g11510	-	-	-	-
OsAffx.10221.1.S1_at	LOC_Os07g11670	-	-	-	-
OsAffx.20967.1.S1_at	LOC_Os07g11940	-	-	-	-
Os.54473.1.S1_at	LOC_Os07g12810	-	-	-	-
OsAffx.28427.2.S1_at	LOC_Os07g13030	-	-	-	-
OsAffx.10198.1.S1_at	LOC_Os07g13310	-	-	-	-
Os.25193.1.S1_at	LOC_Os07g13450	-	-	-	-
OsAffx.28433.1.S1_s_at	LOC_Os07g13840	-	-	-	-
OsAffx.28458.1.S1_at	LOC_Os07g15380	-	-	-	-
OsAffx.20929.1.S1_at	LOC_Os07g15850	-	-	-	-
OsAffx.28492.1.S1_at	LOC_Os07g17430	-	-	-	-
OsAffx.23007.1.S1_at	LOC_Os07g18780	-	-	-	-
OsAffx.28521.1.S1_at	LOC_Os07g19350	-	-	-	-
OsAffx.16339.1.S1_s_at	LOC_Os07g20110	-	-	-	-
OsAffx.28530.1.S1_at	LOC_Os07g20530	-	-	-	-
OsAffx.16350.1.S1_at	LOC_Os07g20840	-	-	-	-
OsAffx.22633.1.S1_at	LOC_Os07g22440	-	-	-	-
OsAffx.476.1.S1_at	LOC_Os07g23494	-	-	-	-
OsAffx.16387.1.S1_at	LOC_Os07g23944	-	-	-	-
OsAffx.28566.1.S1_at	LOC_Os07g24330	-	-	-	-
OsAffx.16416.1.S1_x_at	LOC_Os07g26050	-	-	-	-
Os.52044.1.S1_at	LOC_Os07g27400	-	-	-	-
OsAffx.5466.1.S1_at	LOC_Os07g27860	-	-	-	-
OsAffx.1403.1.S1_at	LOC_Os07g28120	-	-	-	-
OsAffx.16466.1.S1_at	LOC_Os07g28990	-	-	-	-
OsAffx.16467.1.S1_at	LOC_Os07g29030	-	-	-	-
OsAffx.18659.1.A1_at	LOC_Os07g29330	-	-	-	-
Os.51032.1.S1_at	LOC_Os07g30154	-	-	-	-
OsAffx.25671.1.S1_at	LOC_Os07g31420	-	-	-	-
Os.37083.2.S1_at	LOC_Os07g31870	-	-	-	-
OsAffx.16536.1.S1_at	LOC_Os07g33060	-	-	-	-
OsAffx.1379.1.S1_at	LOC_Os07g33450	-	-	-	-
OsAffx.28730.1.S1_at	LOC_Os07g33770	-	-	-	-
OsAffx.28733.1.S1_at	LOC_Os07g33988	-	-	-	-
OsAffx.8775.1.S1_at	LOC_Os07g36230	-	-	-	-
OsAffx.28778.2.S1_s_at	LOC_Os07g36310	-	-	-	-
Os.51668.1.S1_at	LOC_Os07g36930	-	-	-	-
OsAffx.29384.3.S1_x_at	LOC_Os07g39500	-	-	-	-
Os.23164.1.S1_a_at	LOC_Os07g39980	-	-	-	-
OsAffx.5589.1.S1_at	LOC_Os07g41100	-	-	-	-
OsAffx.16670.1.S1_at	LOC_Os07g41210	-	-	-	-
OsAffx.16678.1.S1_at	LOC_Os07g41620	-	-	-	-
OsAffx.20826.1.S1_at	LOC_Os07g44040	-	-	-	-
Os.22898.1.S1_at	LOC_Os07g45520	-	-	-	-
OsAffx.28928.1.S1_at	LOC_Os07g46210	-	-	-	-
OsAffx.5665.1.S1_at	LOC_Os07g48860	-	-	-	-
OsAffx.9194.2.S1_at	LOC_Os08g03710	-	-	-	-
Os.53290.1.S1_at	LOC_Os08g04650	-	-	-	-
OsAffx.16829.1.S1_s_at	LOC_Os08g04740	-	-	-	-
OsAffx.29056.1.S1_at	LOC_Os08g05900	-	-	-	-
OsAffx.5724.1.S1_at	LOC_Os08g06590	-	-	-	-
OsAffx.16869.1.S1_at	LOC_Os08g07160	-	-	-	-
OsAffx.29092.1.S1_at	LOC_Os08g07940	-	-	-	-
OsAffx.5747.1.S1_at	LOC_Os08g08260	-	-	-	-
OsAffx.5752.1.S1_at	LOC_Os08g08600	-	-	-	-
OsAffx.16919.1.S1_at	LOC_Os08g09570	-	-	-	-
OsAffx.5763.1.S1_x_at	LOC_Os08g09580	-	-	-	-
OsAffx.16921.1.S1_at	LOC_Os08g09620	-	-	-	-
OsAffx.1107.1.S1_at	LOC_Os08g10210	-	-	-	-
Os.51445.1.S1_at	LOC_Os08g10730	-	-	-	-
OsAffx.5794.1.S1_at	LOC_Os08g12630	-	-	-	-
OsAffx.16972.1.S1_at	LOC_Os08g13100	-	-	-	-
Os.18400.1.S1_at	LOC_Os08g13430	-	-	-	-
OsAffx.17012.1.S1_at	LOC_Os08g15550	-	-	-	-
Os.4930.1.S1_at	LOC_Os08g16330	-	-	-	-
Os.55808.1.S1_at	LOC_Os08g16359	-	-	-	-
Os.55454.1.S1_at	LOC_Os08g16940	-	-	-	-
OsAffx.22135.1.S1_x_at	LOC_Os08g17100	-	-	-	-
OsAffx.17071.1.S1_at	LOC_Os08g19380	-	-	-	-
OsAffx.17083.1.S1_at	LOC_Os08g20230	-	-	-	-
OsAffx.5883.1.S1_at	LOC_Os08g20690	-	-	-	-
OsAffx.17786.1.S1_x_at	LOC_Os08g20750	-	-	-	-
OsAffx.17131.1.S1_at	LOC_Os08g24600	-	-	-	-
OsAffx.5933.1.S1_at	LOC_Os08g26310	-	-	-	-
OsAffx.5952.1.S1_at	LOC_Os08g27540	-	-	-	-
OsAffx.5953.1.S1_at	LOC_Os08g27580	-	-	-	-
Os.50414.1.S1_at	LOC_Os08g30554	-	-	-	-
Os.55348.1.S1_at	LOC_Os08g30884	-	-	-	-
OsAffx.29466.1.S1_at	LOC_Os08g32310	-	-	-	-
OsAffx.29469.1.S1_at	LOC_Os08g32380	-	-	-	-
OsAffx.17292.1.S1_at	LOC_Os08g32410	-	-	-	-
OsAffx.17297.1.S1_at	LOC_Os08g32560	-	-	-	-
OsAffx.17302.2.S1_at	LOC_Os08g32740	-	-	-	-
OsAffx.17306.1.S1_x_at	LOC_Os08g33020	-	-	-	-
OsAffx.29484.1.S1_at	LOC_Os08g33170	-	-	-	-
OsAffx.17314.2.S1_at	LOC_Os08g33580	-	-	-	-
OsAffx.29506.2.S1_at	LOC_Os08g34450	-	-	-	-
OsAffx.29509.1.S1_at	LOC_Os08g34610	-	-	-	-
OsAffx.27079.1.S1_at	LOC_Os08g34760	-	-	-	-
OsAffx.29518.1.S1_at	LOC_Os08g34920	-	-	-	-
OsAffx.6035.1.S1_at	LOC_Os08g35580	-	-	-	-
Os.46369.1.A1_at	LOC_Os08g37140	-	-	-	-
Os.50889.1.S1_at	LOC_Os08g38150	-	-	-	-
Os.14799.1.S1_at	LOC_Os08g38620	-	-	-	-
Os.52094.1.S1_at	LOC_Os08g38960	-	-	-	-
OsAffx.6081.1.S1_at	LOC_Os08g39230	-	-	-	-
OsAffx.17424.1.S1_at	LOC_Os08g39680	-	-	-	-
OsAffx.22004.1.S1_at	LOC_Os08g40340	-	-	-	-
OsAffx.8620.1.S1_x_at	LOC_Os08g40590	-	-	-	-
Os.53986.1.S1_at	LOC_Os08g40650	-	-	-	-
OsAffx.29621.1.S1_at	LOC_Os08g41510	-	-	-	-
Os.53468.1.S1_at	LOC_Os08g41650	-	-	-	-
OsAffx.17489.1.S1_at	LOC_Os08g43100	-	-	-	-
Os.57533.1.A1_at	LOC_Os09g02430	-	-	-	-
OsAffx.17582.1.S1_at	LOC_Os09g06719	-	-	-	-
OsAffx.3514.1.S1_at	LOC_Os09g07520	-	-	-	-
Os.53157.1.S1_at	LOC_Os09g08379	-	-	-	-
Os.50394.1.S1_at	LOC_Os09g09350	-	-	-	-
OsAffx.17640.1.S1_at	LOC_Os09g11190	-	-	-	-
Os.53250.1.S1_at	LOC_Os09g11370	-	-	-	-
OsAffx.17651.1.S1_at	LOC_Os09g11800	-	-	-	-
OsAffx.31512.1.S1_x_at	LOC_Os09g11840	-	-	-	-
OsAffx.6307.1.S1_at	LOC_Os09g12040	-	-	-	-
OsAffx.17689.1.S1_at	LOC_Os09g14019	-	-	-	-
OsAffx.9662.2.S1_at	LOC_Os09g14630	-	-	-	-
OsAffx.17721.1.S1_at	LOC_Os09g15660	-	-	-	-
OsAffx.10719.1.S1_at	LOC_Os09g16458	-	-	-	-
OsAffx.6300.1.S1_at	LOC_Os09g16490	-	-	-	-
OsAffx.6301.1.A1_at	LOC_Os09g16500	-	-	-	-
OsAffx.17743.1.S1_at	LOC_Os09g16560	-	-	-	-
OsAffx.17750.1.S1_at	LOC_Os09g17060	-	-	-	-
OsAffx.29887.1.S1_at	LOC_Os09g17210	-	-	-	-
OsAffx.29901.1.S1_at	LOC_Os09g17820	-	-	-	-
OsAffx.17782.1.S1_at	LOC_Os09g19480	-	-	-	-
OsAffx.17790.1.S1_at	LOC_Os09g20050	-	-	-	-
OsAffx.6338.1.S1_at	LOC_Os09g20200	-	-	-	-
OsAffx.17852.1.S1_at	LOC_Os09g23240	-	-	-	-
OsAffx.29984.1.S1_s_at	LOC_Os09g23340	-	-	-	-
Os.49869.1.S1_at	LOC_Os09g23460	-	-	-	-
OsAffx.6378.1.S1_at	LOC_Os09g23770	-	-	-	-
OsAffx.6389.1.S1_at	LOC_Os09g24830	-	-	-	-
Os.16370.1.S1_at	LOC_Os09g26730	-	-	-	-
Os.29072.1.S1_at	LOC_Os09g27480	-	-	-	-
OsAffx.6419.1.S1_at	LOC_Os09g27740	-	-	-	-
OsAffx.6428.1.S1_at	LOC_Os09g28290	-	-	-	-
Os.7710.1.S1_a_at	LOC_Os09g29780	-	-	-	-
Os.5682.1.S1_at	LOC_Os09g30320	-	-	-	-
OsAffx.22802.1.S1_at	LOC_Os09g31090	-	-	-	-
OsAffx.30110.1.S1_at	LOC_Os09g31438	-	-	-	-
OsAffx.27239.2.S1_at	LOC_Os09g31442	-	-	-	-
Os.5704.1.S1_at	LOC_Os09g35540	-	-	-	-
Os.56200.1.S1_at	LOC_Os09g38650	-	-	-	-
OsAffx.30206.1.S1_at	LOC_Os09g39340	-	-	-	-
Os.48903.1.A1_s_at	LOC_Os09g39660	-	-	-	-
OsAffx.20819.1.A1_at	LOC_Os10g01240	-	-	-	-
OsAffx.30220.1.S1_at	LOC_Os10g01274	-	-	-	-
OsAffx.6548.1.S1_at	LOC_Os10g01620	-	-	-	-
OsAffx.1472.1.S1_at	LOC_Os10g02470	-	-	-	-
Os.48140.1.A1_at	LOC_Os10g04170	-	-	-	-
OsAffx.403.1.S1_at	LOC_Os10g04980	-	-	-	-
OsAffx.31869.3.S1_at	LOC_Os10g06260	-	-	-	-
Os.15833.1.S1_at	LOC_Os10g06300	-	-	-	-
Os.57157.1.S1_at	LOC_Os10g06939	-	-	-	-
Os.52162.1.S1_x_at	LOC_Os10g07004	-	-	-	-
OsAffx.20723.1.S1_x_at	LOC_Os10g07050	-	-	-	-
OsAffx.1283.1.S1_at	LOC_Os10g07410	-	-	-	-
OsAffx.18172.1.S1_at	LOC_Os10g08440	-	-	-	-
OsAffx.9820.1.S1_at	LOC_Os10g08540	-	-	-	-
OsAffx.20714.2.S1_at	LOC_Os10g08610	-	-	-	-
OsAffx.30343.1.S1_at	LOC_Os10g08720	-	-	-	-
OsAffx.20684.1.S1_at	LOC_Os10g09670	-	-	-	-
OsAffx.8423.1.S1_at	LOC_Os10g10020	-	-	-	-
OsAffx.30369.1.S1_x_at	LOC_Os10g10050	-	-	-	-
OsAffx.8415.1.S1_at	LOC_Os10g10420	-	-	-	-
OsAffx.18229.1.A1_at	LOC_Os10g11720	-	-	-	-
OsAffx.8359.1.S1_at	LOC_Os10g13680	-	-	-	-
OsAffx.30410.1.S1_at	LOC_Os10g13900	-	-	-	-
OsAffx.30032.2.S1_at	LOC_Os10g13950	-	-	-	-
OsAffx.8351.1.S1_at	LOC_Os10g14004	-	-	-	-
OsAffx.8332.1.S1_at	LOC_Os10g15260	-	-	-	-
OsAffx.26500.1.S1_at	LOC_Os10g16620	-	-	-	-
OsAffx.18267.1.S1_at	LOC_Os10g17000	-	-	-	-
OsAffx.30436.1.S1_at	LOC_Os10g17390	-	-	-	-
Os.46566.1.S1_at	LOC_Os10g17940	-	-	-	-
OsAffx.20523.1.S1_x_at	LOC_Os10g18470	-	-	-	-
OsAffx.20506.1.S1_at	LOC_Os10g19040	-	-	-	-
OsAffx.8268.1.A1_at	LOC_Os10g19210	-	-	-	-
OsAffx.27945.1.S1_s_at	LOC_Os10g19910	-	-	-	-
OsAffx.20494.1.S1_x_at	LOC_Os10g20060	-	-	-	-
Os.20152.1.S1_a_at	LOC_Os10g20230	-	-	-	-
OsAffx.6707.1.S1_at	LOC_Os10g20370	-	-	-	-
OsAffx.6711.1.S1_at	LOC_Os10g20700	-	-	-	-
OsAffx.2126.1.S1_at	LOC_Os10g20780	-	-	-	-
OsAffx.20440.1.S1_at	LOC_Os10g22260	-	-	-	-
OsAffx.20993.1.S1_at	LOC_Os10g22520	-	-	-	-
OsAffx.20435.1.S1_at	LOC_Os10g22660	-	-	-	-
OsAffx.30503.1.S1_at	LOC_Os10g22720	-	-	-	-
OsAffx.222.1.S1_at	LOC_Os10g22760	-	-	-	-
OsAffx.18360.1.S1_at	LOC_Os10g23250	-	-	-	-
Os.51869.1.S1_at	LOC_Os10g23884	-	-	-	-
OsAffx.16407.3.S1_at	LOC_Os10g24954	-	-	-	-
OsAffx.8167.2.A1_at	LOC_Os10g25160	-	-	-	-
OsAffx.30545.1.S1_at	LOC_Os10g26480	-	-	-	-
Os.56239.1.S1_at	LOC_Os10g28690	-	-	-	-
OsAffx.18470.1.S1_at	LOC_Os10g31100	-	-	-	-
OsAffx.6834.2.A1_at	LOC_Os10g32190	-	-	-	-
OsAffx.30652.2.S1_at	LOC_Os10g33410	-	-	-	-
OsAffx.8026.1.S1_at	LOC_Os10g33490	-	-	-	-
Os.46459.2.A1_at	LOC_Os10g34409	-	-	-	-
OsAffx.6874.1.S1_at	LOC_Os10g35340	-	-	-	-
OsAffx.3688.1.S1_at	LOC_Os10g36729	-	-	-	-
OsAffx.1093.1.S1_at	LOC_Os10g37034	-	-	-	-
OsAffx.30698.1.S1_at	LOC_Os10g37220	-	-	-	-
Os.46799.1.S2_at	LOC_Os10g37440	-	-	-	-
Os.12847.1.S1_at	LOC_Os10g37510	-	-	-	-
OsAffx.20188.1.S1_at	LOC_Os10g37950	-	-	-	-
Os.12524.1.S1_at	LOC_Os11g02464	-	-	-	-
OsAffx.30787.3.S1_x_at	LOC_Os11g02930	-	-	-	-
OsAffx.22856.1.S1_at	LOC_Os11g02964	-	-	-	-
OsAffx.31565.1.S1_at	LOC_Os11g03750	-	-	-	-
Os.4757.1.S1_at	LOC_Os11g04409	-	-	-	-
OsAffx.30819.1.S1_at	LOC_Os11g04760	-	-	-	-
Os.51061.1.S1_at	LOC_Os11g06180	-	-	-	-
OsAffx.30839.1.S1_at	LOC_Os11g06350	-	-	-	-
OsAffx.22934.1.S1_at	LOC_Os11g07200	-	-	-	-
OsAffx.7037.1.S1_at	LOC_Os11g07540	-	-	-	-
OsAffx.8602.1.S1_x_at	LOC_Os11g08230	-	-	-	-
OsAffx.30880.1.S1_at	LOC_Os11g08420	-	-	-	-
OsAffx.30890.1.S1_at	LOC_Os11g08640	-	-	-	-
Os.9658.1.S1_at	LOC_Os11g08707	-	-	-	-
OsAffx.9045.1.S1_x_at	LOC_Os11g09400	-	-	-	-
OsAffx.18765.1.S1_at	LOC_Os11g09570	-	-	-	-
OsAffx.18775.1.S1_at	LOC_Os11g10030	-	-	-	-
OsAffx.18779.1.S1_at	LOC_Os11g10250	-	-	-	-
OsAffx.30923.1.S1_at	LOC_Os11g11010	-	-	-	-
OsAffx.7089.1.S1_at	LOC_Os11g12270	-	-	-	-
Os.54455.1.S1_at	LOC_Os11g13490	-	-	-	-
OsAffx.22497.1.S1_x_at	LOC_Os11g14500	-	-	-	-
OsAffx.30992.1.S1_at	LOC_Os11g15420	-	-	-	-
OsAffx.18876.1.S1_at	LOC_Os11g15710	-	-	-	-
OsAffx.7140.1.S1_at	LOC_Os11g18160	-	-	-	-
Os.53490.1.S1_at	LOC_Os11g18320	-	-	-	-
OsAffx.21158.1.S1_at	LOC_Os11g18980	-	-	-	-
OsAffx.31058.1.S1_at	LOC_Os11g19300	-	-	-	-
Os.50578.1.S1_at	LOC_Os11g20239	-	-	-	-
Os.54027.1.S1_at	LOC_Os11g21910	-	-	-	-
OsAffx.29195.1.S1_at	LOC_Os11g22160	-	-	-	-
OsAffx.28543.1.S1_at	LOC_Os11g23130	-	-	-	-
OsAffx.19175.1.S1_at	LOC_Os11g25350	-	-	-	-
OsAffx.19026.1.S1_at	LOC_Os11g26580	-	-	-	-
OsAffx.7210.1.S1_at	LOC_Os11g26600	-	-	-	-
OsAffx.19035.1.S1_x_at	LOC_Os11g27090	-	-	-	-
OsAffx.31187.1.S1_at	LOC_Os11g28510	-	-	-	-
OsAffx.7255.1.S1_at	LOC_Os11g30100	-	-	-	-
OsAffx.19094.1.S1_at	LOC_Os11g31030	-	-	-	-
OsAffx.7272.1.S1_at	LOC_Os11g32080	-	-	-	-
OsAffx.31265.1.S1_at	LOC_Os11g32310	-	-	-	-
OsAffx.19126.1.S1_x_at	LOC_Os11g32630	-	-	-	-
OsAffx.19140.1.S1_at	LOC_Os11g33200	-	-	-	-
OsAffx.19155.1.S1_at	LOC_Os11g34470	-	-	-	-
OsAffx.7302.1.S1_at	LOC_Os11g35440	-	-	-	-
Os.52124.1.S1_at	LOC_Os11g35540	-	-	-	-
OsAffx.19200.1.S1_at	LOC_Os11g36780	-	-	-	-
Os.56116.1.S1_at	LOC_Os11g39120	-	-	-	-
OsAffx.19260.1.S1_at	LOC_Os11g39760	-	-	-	-
OsAffx.31449.1.S1_at	LOC_Os11g42890	-	-	-	-
OsAffx.31455.1.S1_at	LOC_Os11g43310	-	-	-	-
OsAffx.31460.1.S1_at	LOC_Os11g43720	-	-	-	-
OsAffx.19401.1.S1_at	LOC_Os11g46100	-	-	-	-
Os.11066.1.S1_at	LOC_Os11g47040	-	-	-	-
Os.39672.1.A1_s_at	LOC_Os11g47454	-	-	-	-
OsAffx.19437.1.S1_at	LOC_Os11g48010	-	-	-	-
OsAffx.30780.1.S1_at	LOC_Os12g02170	-	-	-	-
OsAffx.7475.1.S1_at	LOC_Os12g03610	-	-	-	-
OsAffx.19511.1.S1_at	LOC_Os12g05950	-	-	-	-
Os.19151.1.S1_at	LOC_Os12g06190	-	-	-	-
OsAffx.15641.1.S1_at	LOC_Os12g06430	-	-	-	-
Os.47137.1.A1_at	LOC_Os12g08770	-	-	-	-
Os.15983.1.S1_at	LOC_Os12g10220	-	-	-	-
Os.49478.1.S1_at	LOC_Os12g12000	-	-	-	-
OsAffx.19675.1.S1_at	LOC_Os12g14850	-	-	-	-
OsAffx.19699.1.S1_at	LOC_Os12g15960	-	-	-	-
OsAffx.31758.1.S1_at	LOC_Os12g16120	-	-	-	-
OsAffx.7618.1.S1_at	LOC_Os12g17280	-	-	-	-
Os.49862.1.S1_at	LOC_Os12g18450	-	-	-	-
Os.52950.1.S1_at	LOC_Os12g18810	-	-	-	-
Os.6467.1.A1_s_at	LOC_Os12g19290	-	-	-	-
OsAffx.8743.1.S1_at	LOC_Os12g19394	-	-	-	-
Os.27373.1.S1_at	LOC_Os12g21734	-	-	-	-
OsAffx.7651.1.A1_at	LOC_Os12g21810	-	-	-	-
Os.50500.1.S1_at	LOC_Os12g22920	-	-	-	-
OsAffx.19821.1.S1_x_at	LOC_Os12g25470	-	-	-	-
OsAffx.20927.3.S1_at	LOC_Os12g25840	-	-	-	-
OsAffx.31901.1.S1_at	LOC_Os12g27290	-	-	-	-
OsAffx.19860.1.S1_at	LOC_Os12g27860	-	-	-	-
OsAffx.19861.1.S1_s_at	LOC_Os12g27940	-	-	-	-
OsAffx.31912.1.S1_at	LOC_Os12g28080	-	-	-	-
OsAffx.31927.1.S1_at	LOC_Os12g29510	-	-	-	-
OsAffx.31941.1.S1_at	LOC_Os12g30160	-	-	-	-
OsAffx.916.1.S1_x_at	LOC_Os12g32800	-	-	-	-
OsAffx.7800.1.S1_at	LOC_Os12g35490	-	-	-	-
Os.55662.1.S1_at	LOC_Os12g38230	-	-	-	-
OsAffx.9625.1.S1_at	LOC_Os12g40580	-	-	-	-
OsAffx.10340.1.S1_x_at	LOC_Os12g40920	-	-	-	-
OsAffx.32150.1.S1_at	LOC_Os12g42080	-	-	-	-
OsAffx.20103.1.S1_at	LOC_Os12g43400	-	-	-	-
OsAffx.20105.1.S1_at	LOC_Os12g43540	-	-	-	-
Os.52858.1.S1_at	LOC_Os04g46670	1.2e-28	0.449	At1g02040	-
Os.2322.1.S1_at	LOC_Os10g33250	3.3e-205	0.584	At1g02205	-
OsAffx.16428.1.S1_at	LOC_Os07g26750	1.1e-06	0.321	At1g02405	-
OsAffx.7440.1.S1_at	LOC_Os11g47350	2.7e-153	0.487	At1g02640	-
OsAffx.30873.1.S1_at	LOC_Os11g08070	1.6e-25	0.343	At1g03670	-
OsAffx.12715.1.S1_at	LOC_Os03g02920	6.5e-70	0.482	At1g05260	-
Os.27789.1.A1_at	LOC_Os06g20150	1.4e-90	0.528	At1g05260	-
OsAffx.31175.1.S1_at	LOC_Os11g27980	5.4e-14	0.389	At1g05800	-
Os.30670.2.S1_x_at	LOC_Os07g22730	1.6e-34	0.516	At1g06160	-
Os.54315.1.S1_at	LOC_Os02g07180	8e-24	0.34	At1g06660	-
Os.9771.1.S1_at	LOC_Os05g30950	6.1e-47	0.506	At1g08820	-
Os.36607.2.S1_x_at	LOC_Os07g02880	1.2e-33	0.533	At1g09310	-
Os.8956.1.S1_at	LOC_Os06g36210	9.6e-101	0.624	At1g10010	-
OsAffx.30606.1.S1_at	LOC_Os10g30210	1.9e-28	0.336	At1g11320	-
OsAffx.19547.1.S1_at	LOC_Os12g07980	3e-21	0.895	At1g11475	-
Os.8160.1.S1_at	LOC_Os02g10310	9.7e-172	0.686	At1g12050	-
OsAffx.3017.1.S1_x_at	LOC_Os02g49690	4.2e-22	0.48	At1g12420	-
Os.54780.1.S1_at	LOC_Os04g48210	3.8e-145	0.571	At1g12740	-
OsAffx.6386.1.S1_at	LOC_Os09g24530	1.8e-115	0.664	At1g14030	-
Os.53631.1.S1_at	LOC_Os03g44520	1.2e-31	0.477	At1g14060	-
Os.35387.1.S1_at	LOC_Os08g27030	1.1e-102	0.686	At1g15080	-
Os.23586.1.S1_at	LOC_Os12g43830	5.6e-44	0.459	At1g15420	-
OsAffx.19414.2.S1_at	LOC_Os11g47150	3.4e-51	0.334	At1g16160	-
OsAffx.12659.1.S1_at	LOC_Os02g56160	5.1e-18	0.362	At1g16250	-
Os.27708.1.S1_at	LOC_Os04g01520	8.8e-152	0.634	At1g18000	-
Os.23665.1.A1_at	LOC_Os01g08550	5e-71	0.386	At1g18950	-
Os.49890.1.S1_at	LOC_Os08g01630	1.4e-124	0.532	At1g19025	-
OsAffx.13086.1.S1_at	LOC_Os03g27900	6.1e-12	0.307	At1g19180	-
OsAffx.27574.1.S1_at	LOC_Os06g11940	5e-24	0.64	At1g19210	-
Os.51426.1.S1_at	LOC_Os04g20510	4.1e-06	0.636	At1g19260	-
OsAffx.16094.1.S1_at	LOC_Os07g05160	1.8e-44	0.592	At1g20140	-
Os.20535.1.S1_at	LOC_Os03g06000	7.7e-92	0.667	At1g20190	-
Os.27382.1.A1_at	LOC_Os02g02120	2.4e-47	0.393	At1g21230	-
OsAffx.4749.1.S1_x_at	LOC_Os06g07260	5.3e-10	0.355	At1g21230	-
OsAffx.30223.1.S1_s_at	LOC_Os10g01390	1.7e-46	0.444	At1g21240	-
OsAffx.14985.1.A1_at	LOC_Os05g36900	1.7e-31	0.592	At1g21340	-
Os.51852.1.A1_at	LOC_Os02g36830	5.3e-126	0.581	At1g22370	-
Os.50856.1.S1_at	LOC_Os09g03140	7e-66	0.377	At1g22370	-
Os.53141.1.S1_at	LOC_Os09g12150	2.1e-24	0.33	At1g23390	-
Os.5620.1.S1_at	LOC_Os05g01320	8.3e-16	0.314	At1g24267	-
Os.26430.1.A1_at	LOC_Os12g12690	1e-07	0.307	At1g24380	-
Os.6876.1.S1_at	LOC_Os04g38950	6.6e-86	0.672	At1g25220	-
OsAffx.14419.1.S1_at	LOC_Os04g54900	7.5e-21	0.553	At1g26945	-
OsAffx.24618.1.S1_at	LOC_Os02g37770	6.3e-42	0.371	At1g27480	-
OsAffx.1547.1.S1_at	LOC_Os06g16210	1.4e-06	0.439	At1g27710	-
OsAffx.3147.1.S1_s_at	LOC_Os03g06250	3.9e-08	0.356	At1g27870	-
OsAffx.14468.1.S1_at	LOC_Os04g58400	7e-66	0.442	At1g28350	-
Os.53692.1.S1_at	LOC_Os07g32350	9.1e-101	0.495	At1g29320	-
Os.20210.1.S1_at	LOC_Os02g13890	3e-145	0.635	At1g29800	-
Os.31625.1.S1_at	LOC_Os08g06659	4.1e-06	0.397	At1g31320	-
OsAffx.20935.1.S1_at	LOC_Os08g44620	7.2e-17	0.566	At1g32700	-
OsAffx.26628.1.S1_at	LOC_Os04g56130	6.3e-65	0.43	At1g34300	-
Os.24034.1.S1_a_at	LOC_Os01g65400	8.1e-55	0.629	At1g34380	-
Os.42032.1.S1_at	LOC_Os01g56260	6.7e-12	0.27	At1g40087	-
Os.55776.1.S1_at	LOC_Os01g06876	2.5e-55	0.415	At1g45616	-
Os.9704.1.S1_at	LOC_Os01g12820	9.7e-57	0.459	At1g45688	-
OsAffx.25725.1.S1_at	LOC_Os03g55730	3.2e-92	0.797	At1g47640	-
Os.20224.1.S1_at	LOC_Os12g37690	8.2e-44	0.476	At1g48000	-
OsAffx.6331.1.S1_at	LOC_Os09g19380	1.1e-48	0.467	At1g49100	-
Os.51913.1.S1_at	LOC_Os05g47580	9e-34	0.485	At1g49330	-
Os.33928.1.S1_at	LOC_Os01g41890	1.2e-59	0.317	At1g50180	-
Os.52786.1.S1_at	LOC_Os08g40010	1.2e-54	0.432	At1g51130	-
OsAffx.5322.1.S1_at	LOC_Os07g13920	9.4e-13	0.333	At1g52880	-
OsAffx.17593.1.S1_at	LOC_Os09g07590	3e-08	0.272	At1g53350	-
OsAffx.26847.1.S1_at	LOC_Os05g12110	4.9e-10	0.5	At1g54215	-
OsAffx.19975.1.S1_at	LOC_Os12g35410	4e-157	0.458	At1g54430	-
Os.23368.1.A1_at	LOC_Os12g24080	4.1e-36	0.413	At1g55860	-
Os.32865.1.S1_at	LOC_Os01g52470	0	0.763	At1g56070	-
Os.19018.2.S1_at	LOC_Os08g21590	6e-259	0.624	At1g60490	-
Os.53218.1.S1_at	LOC_Os04g42900	1.6e-139	0.645	At1g60790	-
OsAffx.23252.1.S1_at	LOC_Os01g14940	6.6e-06	0.392	At1g61080	-
Os.53238.1.S1_at	LOC_Os07g23900	9.7e-07	0.364	At1g61080	-
Os.49898.1.S1_at	LOC_Os06g20310	1e-07	0.389	At1g62760	-
OsAffx.18815.1.S1_x_at	LOC_Os11g12420	6.2e-23	0.366	At1g64030	-
OsAffx.30695.3.S1_x_at	LOC_Os10g37100	2.7e-128	0.512	At1g64900	-
Os.23472.2.A1_x_at	LOC_Os01g66700	1.4e-147	0.728	At1g65590	-
Os.18459.2.S1_x_at	LOC_Os01g66590	3.4e-50	0.588	At1g65620	-
OsAffx.12696.1.S1_at	LOC_Os02g45910	1.3e-56	0.378	At1g65780	-
Os.7051.1.S1_at	LOC_Os02g49986	1.1e-54	0.773	At1g66230	-
Os.18376.1.S1_at	LOC_Os11g29780	1.3e-66	0.52	At1g67330	-
Os.33702.2.S1_at	LOC_Os07g47284	0	0.516	At1g67500	-
OsAffx.12620.1.S1_at	LOC_Os02g53100	1e-50	0.443	At1g68150	-
Os.55040.1.S1_at	LOC_Os04g59120	5.2e-70	0.433	At1g68170	-
OsAffx.24718.1.S1_at	LOC_Os02g44134	3.5e-25	0.416	At1g68280	-
Os.19761.2.A1_at	LOC_Os01g03950	7e-233	0.693	At1g68560	-
Os.33218.2.A1_at	LOC_Os01g45890	6e-07	0.444	At1g68725	-
OsAffx.29510.1.S1_at	LOC_Os08g34630	3.1e-06	0.275	At1g68725	-
OsAffx.23802.1.S1_at	LOC_Os01g55850	5.8e-07	0.688	At1g69320	-
OsAffx.30362.1.S1_at	LOC_Os10g09820	5.4e-23	0.372	At1g69490	-
OsAffx.24316.1.S1_at	LOC_Os02g18990	7.9e-35	0.316	At1g71691	-
Os.12968.1.S1_at	LOC_Os06g11730	1.2e-47	0.474	At1g78260	-
OsAffx.6152.1.A1_at	LOC_Os09g02260	1e-151	0.416	At1g79540	-
OsAffx.30302.1.S1_at	LOC_Os10g05560	2.2e-15	0.511	At1g79620	-
Os.50238.1.S1_x_at	LOC_Os02g10520	4e-224	0.587	At2g04160	-
Os.56057.1.S1_x_at	LOC_Os06g40700	4.3e-36	0.491	At2g04160	-
OsAffx.17117.1.S1_x_at	LOC_Os08g23740	6.8e-203	0.519	At2g04160	-
OsAffx.23061.1.S1_at	LOC_Os12g34110	5.9e-30	0.812	At2g07671	-
OsAffx.15958.1.S1_at	LOC_Os06g46870	3.5e-12	0.349	At2g13820	-
Os.13965.1.S1_at	LOC_Os01g28500	1.7e-42	0.565	At2g14610	-
OsAffx.7765.1.S1_at	LOC_Os12g32280	2.7e-25	0.529	At2g14880	-
Os.18565.1.S1_at	LOC_Os02g55480	2.1e-22	0.371	At2g15580	-
OsAffx.11789.1.S1_at	LOC_Os01g68470	8.4e-13	0.369	At2g16050	-
OsAffx.17247.1.S1_at	LOC_Os08g30590	2.4e-14	0.36	At2g16050	-
Os.41074.1.S1_at	LOC_Os06g32944	5e-22	0.291	At2g16140	-
Os.25070.1.A1_at	LOC_Os10g27370	4.4e-22	0.303	At2g16140	-
Os.52896.1.S1_at	LOC_Os09g16090	7.9e-19	0.368	At2g16890	-
OsAffx.29907.3.S1_at	LOC_Os09g18040	6.5e-21	0.462	At2g19190	-
Os.9637.1.S1_at	LOC_Os06g48050	3.3e-13	0.244	At2g22795	-
Os.21088.1.S1_at	LOC_Os07g07480	1.5e-79	0.762	At2g23840	-
Os.22415.1.S1_at	LOC_Os06g43430	3.6e-07	0.537	At2g24180	-
Os.25495.1.S1_at	LOC_Os01g41170	2.7e-08	0.427	At2g24980	-
Os.48028.1.S1_x_at	LOC_Os10g35500	1.1e-39	0.369	At2g26740	-
Os.52793.1.S1_at	LOC_Os04g43840	6.2e-90	0.809	At2g28305	-
Os.13605.1.S1_at	LOC_Os09g32210	1.3e-128	0.472	At2g29190	-
Os.14111.1.S1_s_at	LOC_Os01g74030	1e-217	0.499	At2g29200	-
OsAffx.25929.1.S1_at	LOC_Os04g08560	6.4e-64	0.482	At2g29380	-
Os.56128.1.S1_at	LOC_Os05g39710	3.5e-32	0.506	At2g30230	-
Os.52081.1.S1_at	LOC_Os05g39220	2.5e-70	0.408	At2g31540	-
OsAffx.2759.1.S1_x_at	LOC_Os02g26310	2.4e-08	0.407	At2g33060	-
Os.25449.1.S1_at	LOC_Os07g24230	4.9e-81	0.508	At2g33280	-
OsAffx.10168.1.S1_at	LOC_Os07g15280	3.3e-06	0.256	At2g33793	-
OsAffx.24156.1.S1_at	LOC_Os02g07860	1.4e-08	0.286	At2g34320	-
Os.52170.1.S1_at	LOC_Os02g54110	1.4e-248	0.457	At2g34357	-
OsAffx.22478.1.S1_at	LOC_Os07g06540	9.7e-21	0.557	At2g35910	-
Os.11122.1.S1_at	LOC_Os08g37456	1.1e-51	0.369	At2g36690	-
Os.12994.1.S1_at	LOC_Os12g38400	3.5e-72	0.539	At2g37630	-
Os.20817.2.S1_at	LOC_Os07g03870	2.6e-109	0.449	At2g37710	-
OsAffx.22504.1.S1_at	LOC_Os07g03930	1.4e-147	0.503	At2g37710	-
OsAffx.16075.1.S1_x_at	LOC_Os07g04130	3.4e-135	0.46	At2g37710	-
Os.24603.1.A1_at	LOC_Os01g72190	2.7e-23	0.511	At2g38800	-
OsAffx.15951.1.S1_at	LOC_Os06g46350	9.7e-66	0.508	At2g39220	-
Os.36460.2.S1_x_at	LOC_Os07g13870	2.2e-10	0.258	At2g40910	-
OsAffx.3582.1.S1_x_at	LOC_Os03g52290	6.8e-18	0.427	At2g41660	-
OsAffx.15722.1.S1_at	LOC_Os06g34060	7.8e-83	0.474	At2g42570	-
Os.31312.5.S1_x_at	LOC_Os01g47160	6.3e-07	0.326	At2g43680	-
OsAffx.1081.1.S1_at	LOC_Os01g66870	2.5e-06	0.317	At2g43680	-
Os.55663.1.S1_at	LOC_Os02g35820	2.3e-16	0.529	At2g43820	-
OsAffx.16154.1.S1_at	LOC_Os07g08320	8.8e-59	0.394	At2g44710	-
Os.37197.1.S1_at	LOC_Os07g27110	8.3e-63	0.394	At2g44710	-
Os.53641.1.S1_at	LOC_Os04g46060	1.5e-47	0.651	At2g44745	-
OsAffx.25734.1.S1_at	LOC_Os03g56480	4.9e-12	0.248	At2g45000	-
Os.55733.1.S1_at	LOC_Os05g25220	2.3e-12	0.278	At2g45000	-
Os.31430.1.S1_at	LOC_Os07g13830	3.1e-15	0.287	At2g45000	-
Os.31736.1.S1_at	LOC_Os08g06700	4.2e-06	0.287	At2g45000	-
OsAffx.17266.1.S1_at	LOC_Os08g31270	8.6e-15	0.285	At2g45000	-
Os.56315.1.S1_at	LOC_Os12g27810	1.4e-08	0.332	At2g45000	-
Os.2403.1.S1_at	LOC_Os04g46650	3.1e-63	0.53	At2g45110	-
Os.55137.1.S1_at	LOC_Os02g44120	1.5e-20	0.492	At2g45120	-
OsAffx.29170.1.S1_at	LOC_Os08g12990	2.3e-51	0.404	At2g45570	-
Os.46504.1.S1_at	LOC_Os10g09090	1.5e-63	0.392	At2g45570	-
OsAffx.12070.1.S1_at	LOC_Os02g16610	2e-29	0.342	At2g46150	-
Os.51901.1.S1_at	LOC_Os02g21750	1.3e-242	0.515	At2g47000	-
OsAffx.15200.1.S1_at	LOC_Os01g38760	1.9e-16	0.45	At2g47090	-
OsAffx.16703.1.S1_at	LOC_Os07g43840	1.3e-20	0.397	At2g47090	-
OsAffx.9073.2.S1_at	LOC_Os07g43850	3.9e-18	0.422	At2g47090	-
OsAffx.21835.1.S1_x_at	LOC_Os01g70990	6.2e-26	0.539	At2g47870	-
OsAffx.10039.1.S1_at	LOC_Os07g23020	1.3e-08	0.364	At3g01410	-
Os.56236.1.S1_at	LOC_Os08g38092	4.1e-109	0.565	At3g01690	-
Os.31355.2.S1_x_at	LOC_Os01g70660	5.3e-118	0.438	At3g02050	-
Os.49536.1.S1_at	LOC_Os08g09950	5.7e-96	0.506	At3g02610	-
OsAffx.12372.1.S1_at	LOC_Os02g36320	1.2e-31	0.354	At3g05200	-
OsAffx.7222.1.S1_s_at	LOC_Os11g27530	4.5e-56	0.511	At3g07220	-
OsAffx.3627.1.S1_at	LOC_Os03g56781	3.1e-09	0.31	At3g09000	-
Os.1904.1.S1_at	LOC_Os01g06130	3.6e-08	0.412	At3g09110	-
Os.49713.1.S1_at	LOC_Os01g06140	2.9e-14	0.335	At3g09110	-
OsAffx.19036.1.S1_at	LOC_Os11g27170	1.7e-14	0.694	At3g10450	-
OsAffx.2218.1.S1_at	LOC_Os01g42340	1.1e-22	0.511	At3g10910	-
OsAffx.5324.1.S1_x_at	LOC_Os07g13940	9.3e-52	0.342	At3g11340	-
Os.49695.1.S1_at	LOC_Os01g30970	1.8e-89	0.448	At3g11570	-
Os.33962.1.S1_at	LOC_Os08g29100	1.1e-12	0.432	At3g11890	-
OsAffx.21642.1.S1_s_at	LOC_Os01g53590	1.4e-25	0.354	At3g12410	-
Os.27376.1.S1_at	LOC_Os09g30130	1.8e-177	0.668	At3g13180	-
OsAffx.29552.2.A1_at	LOC_Os03g29480	2.2e-62	0.451	At3g13840	-
OsAffx.13747.1.S1_at	LOC_Os04g10360	2.2e-116	0.402	At3g14067	-
OsAffx.26588.1.S1_x_at	LOC_Os04g53220	1.2e-70	0.544	At3g14150	-
OsAffx.5767.1.S1_at	LOC_Os08g09860	3.3e-37	0.8	At3g14420	-
Os.55193.1.S1_at	LOC_Os12g42280	9.4e-103	0.691	At3g14440	-
Os.56194.1.S1_at	LOC_Os03g38330	1.5e-17	0.399	At3g14460	-
OsAffx.8135.1.S1_at	LOC_Os10g27020	1.7e-23	0.355	At3g15320	-
Os.554.1.S1_at	LOC_Os01g08150	4.7e-67	0.402	At3g15560	-
Os.48060.1.A1_at	LOC_Os02g44080	9.8e-28	0.763	At3g16240	-
Os.9731.1.S1_at	LOC_Os12g36810	2.7e-128	0.59	At3g16850	-
Os.11668.1.S1_at	LOC_Os03g19390	1.1e-58	0.59	At3g16990	-
Os.53376.1.S1_at	LOC_Os02g02460	1.7e-218	0.581	At3g17650	-
OsAffx.17051.1.S1_at	LOC_Os08g17830	6.4e-166	0.494	At3g17650	-
OsAffx.24776.1.S1_at	LOC_Os02g48094	1.4e-37	0.364	At3g18050	-
Os.21263.1.S1_at	LOC_Os04g53700	4e-150	0.605	At3g21820	-
OsAffx.23566.1.S1_at	LOC_Os01g38890	2.5e-06	0.319	At3g22800	-
Os.21044.1.S1_at	LOC_Os07g29220	1.6e-132	0.62	At3g23530	-
Os.23511.1.S1_at	LOC_Os05g33190	9.8e-44	0.421	At3g23570	-
OsAffx.27391.1.S1_x_at	LOC_Os05g50160	5.4e-52	0.556	At3g25640	-
Os.44934.1.S1_at	LOC_Os03g63310	2.5e-111	0.476	At3g26320	-
OsAffx.28970.2.S1_at	LOC_Os03g18480	1.7e-58	0.529	At3g28470	-
OsAffx.28362.1.A1_at	LOC_Os07g09470	9.3e-110	0.481	At3g28510	-
Os.55511.1.S1_at	LOC_Os04g45520	1.1e-51	0.581	At3g43630	-
OsAffx.31303.1.S1_at	LOC_Os11g06310	3.2e-19	0.407	At3g43660	-
Os.17416.1.S1_at	LOC_Os01g17214	8.9e-130	0.532	At3g43790	-
Os.53071.1.S1_at	LOC_Os05g45870	8.2e-07	0.3	At3g44060	-
Os.46538.1.S1_at	LOC_Os10g11270	1.4e-60	0.402	At3g45070	-
Os.42477.1.S1_at	LOC_Os01g62370	2.8e-54	0.502	At3g46540	-
Os.53483.1.S1_at	LOC_Os08g45230	5.7e-32	0.385	At3g46540	-
Os.24417.2.S1_at	LOC_Os08g30634	4.2e-29	0.295	At3g46730	-
Os.50411.2.S1_at	LOC_Os11g45750	1.2e-44	0.299	At3g46730	-
OsAffx.19866.2.S1_at	LOC_Os12g28040	5e-38	0.303	At3g46730	-
Os.33173.1.S1_at	LOC_Os12g28100	1.9e-62	0.319	At3g46730	-
OsAffx.18097.1.S1_at	LOC_Os10g02870	2.4e-10	0.544	At3g47110	-
Os.52563.2.S1_x_at	LOC_Os02g40200	3.5e-119	0.38	At3g47570	-
Os.10380.1.S1_at	LOC_Os09g19680	4.9e-280	0.654	At3g47790	-
OsAffx.24637.3.S1_x_at	LOC_Os02g38680	8.8e-205	0.509	At3g48470	-
OsAffx.24780.1.S1_at	LOC_Os02g48300	1.3e-07	0.264	At3g49030	-
Os.14215.1.S1_at	LOC_Os04g40370	1.4e-07	0.225	At3g49030	-
Os.22828.1.A1_at	LOC_Os01g56360	7.8e-99	0.44	At3g49190	-
Os.27640.1.A1_s_at	LOC_Os12g36680	1.1e-07	0.314	At3g49540	-
Os.52910.1.S1_at	LOC_Os04g55700	6.8e-84	0.45	At3g50100	-
Os.43094.1.S1_at	LOC_Os01g19610	7.8e-28	0.305	At3g50150	-
Os.34727.1.S1_at	LOC_Os01g21670	7.3e-48	0.32	At3g50150	-
OsAffx.31286.1.S1_at	LOC_Os11g33950	4.7e-15	0.429	At3g50170	-
Os.54615.1.S1_at	LOC_Os06g18140	4.5e-55	0.331	At3g50740	-
Os.9820.1.S1_at	LOC_Os11g26750	6.7e-08	0.352	At3g50970	-
Os.34729.1.S1_at	LOC_Os07g49120	3.4e-89	0.64	At3g51680	-
Os.5192.1.S1_at	LOC_Os09g33780	8.7e-84	0.555	At3g51980	-
OsAffx.31432.1.S1_at	LOC_Os11g41570	1.4e-06	0.358	At3g52320	-
OsAffx.21396.1.S1_at	LOC_Os01g41280	4.1e-13	0.247	At3g52680	-
Os.46867.2.S1_x_at	LOC_Os10g34000	2.3e-87	0.727	At3g53420	-
Os.51685.1.S1_at	LOC_Os05g37910	4.4e-74	0.703	At3g54020	-
Os.7991.1.S1_at	LOC_Os04g41620	1.1e-73	0.633	At3g54420	-
Os.10166.1.S1_at	LOC_Os04g41680	1.2e-91	0.597	At3g54420	-
OsAffx.26700.2.S1_at	LOC_Os05g02870	2e-228	0.643	At3g55090	-
Os.56361.1.S1_at	LOC_Os12g18530	1.6e-90	0.478	At3g56320	-
OsAffx.28393.1.S1_at	LOC_Os07g10740	1e-103	0.505	At3g57510	-
OsAffx.26642.1.S1_at	LOC_Os04g57030	5.9e-12	0.531	At3g58000	-
OsAffx.22268.1.S1_at	LOC_Os03g12200	6.1e-07	0.283	At3g58880	-
OsAffx.29325.1.S1_at	LOC_Os08g23960	4.8e-07	0.358	At3g58880	-
Os.35947.1.S1_at	LOC_Os01g52970	8.2e-15	0.327	At3g59200	-
OsAffx.26743.1.S1_x_at	LOC_Os05g05640	3.1e-47	0.464	At3g62760	-
Os.49763.2.S1_at	LOC_Os03g17230	4.9e-149	0.704	At3g62830	-
OsAffx.30068.1.S1_at	LOC_Os09g28840	6.6e-97	0.503	At3g63470	-
OsAffx.31423.1.S1_at	LOC_Os11g41230	2.5e-07	0.431	At4g00780	-
Os.11128.1.S1_at	LOC_Os01g22570	1.8e-108	0.481	At4g01950	-
OsAffx.3007.1.S1_at	LOC_Os02g49280	1.6e-08	0.343	At4g01985	-
OsAffx.3869.1.S1_at	LOC_Os04g23510	2.5e-09	0.41	At4g01985	-
OsAffx.8420.1.S1_x_at	LOC_Os10g10200	3.1e-14	0.322	At4g01985	-
OsAffx.19877.1.S1_at	LOC_Os12g28820	2.7e-06	0.357	At4g01985	-
OsAffx.10131.1.S1_at	LOC_Os12g32520	1.4e-07	0.373	At4g01985	-
OsAffx.28776.3.S1_x_at	LOC_Os07g36290	1.4e-09	0.246	At4g03220	-
Os.51140.1.S1_at	LOC_Os08g04790	1.9e-47	0.728	At4g03340	-
Os.55264.1.S1_at	LOC_Os11g09230	6.9e-06	0.321	At4g03490	-
OsAffx.19517.2.S1_at	LOC_Os11g05780	3.3e-08	0.438	At4g04030	-
OsAffx.19451.2.S1_s_at	LOC_Os12g01970	3.5e-20	0.458	At4g04480	-
Os.151.2.S1_at	LOC_Os03g51690	2.8e-95	0.71	At4g08150	-
Os.2254.1.S1_at	LOC_Os07g03770	5.1e-95	0.655	At4g08150	-
Os.40059.1.S1_at	LOC_Os02g58470	3e-17	0.311	At4g09060	-
Os.7053.1.S1_s_at	LOC_Os01g65380	1.9e-113	0.436	At4g09160	-
OsAffx.30795.1.S1_x_at	LOC_Os10g29450	6.3e-10	0.316	At4g09775	-
OsAffx.25404.1.S1_at	LOC_Os03g37770	4e-06	0.318	At4g11430	-
OsAffx.27573.1.S1_at	LOC_Os06g11850	5.8e-06	0.382	At4g11430	-
OsAffx.21254.1.S1_x_at	LOC_Os08g17430	2.6e-06	0.378	At4g11430	-
OsAffx.32170.1.S1_at	LOC_Os12g43450	2.6e-59	0.5	At4g11650	-
OsAffx.13576.1.S1_at	LOC_Os03g62040	7.6e-06	0.261	At4g12275	-
Os.7650.1.S1_at	LOC_Os03g14720	2.5e-76	0.45	At4g12610	-
OsAffx.22516.1.S1_at	LOC_Os07g01970	6.3e-12	0.674	At4g13340	-
OsAffx.5924.1.S1_at	LOC_Os08g25450	2.3e-15	0.374	At4g13340	-
Os.46488.1.S1_at	LOC_Os10g05790	6.7e-21	0.464	At4g13340	-
OsAffx.19070.1.S1_at	LOC_Os11g29580	9.7e-08	0.421	At4g13340	-
OsAffx.31660.2.S1_x_at	LOC_Os12g09360	7.9e-27	0.458	At4g13340	-
Os.54077.1.S1_at	LOC_Os12g02710	7.7e-123	0.483	At4g13370	-
OsAffx.11640.1.S1_at	LOC_Os01g57920	2.7e-16	0.274	At4g14103	-
Os.11808.2.S1_x_at	LOC_Os03g06580	1.2e-08	0.429	At4g14746	-
OsAffx.2336.1.S1_at	LOC_Os01g55140	2.1e-43	0.565	At4g15210	-
Os.36960.2.S1_x_at	LOC_Os01g49230	3.9e-75	0.43	At4g15480	-
OsAffx.11001.1.S1_at	LOC_Os01g10760	5.2e-06	0.403	At4g16980	-
Os.57552.1.S1_at	LOC_Os02g54160	7.4e-13	0.324	At4g18450	-
OsAffx.10912.1.S1_x_at	LOC_Os01g05040	3.2e-08	0.277	At4g19090	-
OsAffx.7881.1.S1_at	LOC_Os12g43570	1.2e-06	0.342	At4g19700	-
Os.22566.1.A1_at	LOC_Os03g52794	1.9e-143	0.68	At4g21520	-
OsAffx.9397.1.S1_at	LOC_Os01g57350	8.5e-71	0.475	At4g21540	-
OsAffx.22110.1.S1_at	LOC_Os01g21590	1e-09	0.486	At4g22470	-
Os.52255.1.S1_at	LOC_Os11g07922	1.1e-75	0.544	At4g23430	-
OsAffx.24953.1.S1_s_at	LOC_Os03g03370	1e-80	0.785	At4g25700	-
OsAffx.11301.1.S1_at	LOC_Os01g33430	5.9e-10	0.291	At4g26090	-
Os.52365.1.S1_at	LOC_Os08g39570	6.5e-06	0.326	At4g27220	-
Os.39513.1.A1_at	LOC_Os12g29960	3.6e-46	0.811	At4g27740	-
Os.10849.1.S1_at	LOC_Os03g62490	1.7e-112	0.817	At4g28510	-
OsAffx.12733.1.S1_at	LOC_Os03g04740	6.7e-27	0.289	At4g28690	-
Os.57027.1.S1_x_at	LOC_Os01g53790	2.1e-66	0.59	At4g29310	-
OsAffx.19425.1.S1_at	LOC_Os11g47490	9e-28	0.472	At4g29990	-
Os.2971.1.S1_at	LOC_Os03g25350	8.1e-17	0.44	At4g30880	-
OsAffx.15422.2.S1_at	LOC_Os06g14310	3e-145	0.498	At4g32650	-
OsAffx.4143.1.S1_x_at	LOC_Os04g51110	1.6e-169	0.726	At4g33270	-
OsAffx.30403.1.S1_s_at	LOC_Os03g03680	7.7e-175	0.534	At4g35300	-
Os.24128.1.A1_at	LOC_Os02g58520	4.2e-202	0.73	At4g35310	-
Os.46474.2.S1_x_at	LOC_Os10g36780	5.8e-157	0.576	At4g36195	-
Os.27225.1.S1_at	LOC_Os03g55250	2.8e-39	0.376	At4g37310	-
OsAffx.20024.1.S1_at	LOC_Os12g39240	2.7e-103	0.446	At4g37310	-
Os.11532.1.S1_at	LOC_Os07g03110	4.4e-08	0.319	At4g37450	-
Os.4965.1.S1_at	LOC_Os03g59440	5.3e-29	0.409	At4g38700	-
Os.37820.1.S1_x_at	LOC_Os10g05970	1.2e-13	0.346	At4g38770	-
Os.8385.2.S1_at	LOC_Os10g06000	1.6e-10	0.358	At4g38770	-
Os.31874.2.S1_x_at	LOC_Os01g06150	3.2e-07	0.348	At5g01120	-
Os.21123.1.S1_at	LOC_Os01g63810	6.9e-10	0.396	At5g01260	-
Os.52056.1.S1_at	LOC_Os01g43080	1.2e-07	0.306	At5g01280	-
Os.14325.1.S1_at	LOC_Os12g39970	1.2e-07	0.317	At5g01280	-
Os.20248.1.S1_at	LOC_Os01g58700	1e-26	0.325	At5g03990	-
Os.50628.1.S1_at	LOC_Os07g39970	6e-21	0.412	At5g04340	-
OsAffx.30989.1.S1_at	LOC_Os11g15310	1.8e-44	0.395	At5g04370	-
OsAffx.20481.1.S1_at	LOC_Os10g20820	2e-06	0.341	At5g04530	-
Os.152.1.S1_at	LOC_Os11g01340	1e-144	0.644	At5g05580	-
Os.54186.1.S1_at	LOC_Os05g37900	1.2e-45	0.54	At5g05830	-
Os.31518.1.S1_at	LOC_Os01g17402	1.4e-83	0.428	At5g06150	-
Os.37554.1.S1_at	LOC_Os07g47240	2.7e-34	0.558	At5g07500	-
OsAffx.11129.1.S1_at	LOC_Os01g20800	9.8e-07	0.381	At5g07750	-
OsAffx.26665.1.S1_at	LOC_Os04g59360	6.3e-06	0.383	At5g07750	-
OsAffx.16039.3.S1_at	LOC_Os07g02140	3.9e-20	0.613	At5g07800	-
OsAffx.3012.1.S1_at	LOC_Os02g49550	1.4e-33	0.429	At5g08139	-
OsAffx.28212.1.S1_at	LOC_Os06g51370	7.1e-121	0.511	At5g08260	-
OsAffx.28611.1.S1_at	LOC_Os07g26900	9.3e-116	0.615	At5g08370	-
Os.53894.1.S1_x_at	LOC_Os04g52120	1.2e-267	0.601	At5g09400	-
Os.23202.1.S1_at	LOC_Os08g03002	2.6e-52	0.402	At5g10530	-
OsAffx.13884.1.S1_at	LOC_Os04g20260	2.9e-85	0.391	At5g12890	-
Os.54806.1.S1_at	LOC_Os01g03230	3.1e-09	0.5	At5g13205	-
Os.35046.2.S1_x_at	LOC_Os01g15690	1.7e-300	0.459	At5g13205	-
Os.27140.1.S1_a_at	LOC_Os03g61910	4.2e-24	0.427	At5g13205	-
Os.53842.2.S1_x_at	LOC_Os05g20620	1.7e-07	0.336	At5g13205	-
Os.53923.1.S1_at	LOC_Os06g47040	8.2e-16	0.289	At5g13205	-
Os.49985.1.S1_at	LOC_Os08g40710	9.9e-21	0.297	At5g13205	-
OsAffx.437.1.S1_x_at	LOC_Os10g01750	4.4e-283	0.481	At5g13205	-
OsAffx.8551.1.S1_at	LOC_Os10g03110	4.9e-140	0.43	At5g13205	-
Os.35046.1.S1_at	LOC_Os10g04074	3.3e-308	0.461	At5g13205	-
OsAffx.20650.1.S1_at	LOC_Os10g11070	1.4e-74	0.404	At5g13205	-
OsAffx.20549.1.S1_at	LOC_Os10g17440	5.4e-20	0.286	At5g13205	-
OsAffx.20370.1.S1_at	LOC_Os10g25990	2.8e-21	0.304	At5g13205	-
OsAffx.18487.1.S1_at	LOC_Os10g32150	2.1e-22	0.321	At5g13205	-
Os.46806.1.S1_at	LOC_Os10g39530	3.8e-145	0.333	At5g13205	-
Os.34112.1.S1_at	LOC_Os12g15530	4.5e-27	0.346	At5g13205	-
OsAffx.28096.1.S1_at	LOC_Os06g44240	8.7e-176	0.55	At5g13210	-
OsAffx.30116.1.S1_at	LOC_Os09g32370	4.7e-177	0.529	At5g13210	-
Os.49590.1.S1_at	LOC_Os02g25960	2.2e-97	0.417	At5g14230	-
OsAffx.28657.1.S1_x_at	LOC_Os07g29230	1.8e-18	0.397	At5g15780	-
Os.49761.1.S1_at	LOC_Os03g54170	2.2e-55	0.569	At5g15800	-
Os.5943.2.S1_at	LOC_Os12g04150	8e-42	0.355	At5g16080	-
Os.34387.1.S1_at	LOC_Os01g24790	2.9e-83	0.427	At5g17540	-
Os.29859.1.S1_at	LOC_Os07g14080	9.9e-99	0.467	At5g17540	-
OsAffx.26193.1.S1_at	LOC_Os04g28000	8.1e-13	0.258	At5g18000	-
Os.8247.1.S1_at	LOC_Os03g51150	1.3e-159	0.494	At5g18490	-
OsAffx.26896.1.A1_s_at	LOC_Os05g14930	7.5e-15	0.336	At5g18980	-
OsAffx.31558.1.S1_x_at	LOC_Os12g02940	5.4e-06	0.364	At5g19090	-
Os.46000.1.A1_at	LOC_Os01g31494	4e-15	0.43	At5g19810	-
Os.5316.1.S1_at	LOC_Os06g39870	7.6e-188	0.904	At5g19990	-
OsAffx.22569.2.S1_at	LOC_Os06g08014	6.9e-59	0.421	At5g20400	-
Os.9944.1.S1_at	LOC_Os04g36730	5.2e-86	0.627	At5g20510	-
Os.49458.1.S1_at	LOC_Os03g08350	6e-108	0.504	At5g21970	-
Os.30910.1.S1_at	LOC_Os01g73630	6.5e-79	0.67	At5g22400	-
OsAffx.24694.1.S1_x_at	LOC_Os02g42920	7e-150	0.558	At5g23850	-
OsAffx.15908.1.S1_x_at	LOC_Os06g43410	3.6e-95	0.403	At5g24960	-
OsAffx.20242.3.S1_x_at	LOC_Os10g34130	5.5e-121	0.536	At5g25250	-
Os.21241.1.S1_at	LOC_Os07g14090	3.3e-130	0.666	At5g26740	-
OsAffx.32023.1.S1_at	LOC_Os10g29400	5.4e-28	0.39	At5g27250	-
OsAffx.11243.1.S1_at	LOC_Os01g28400	1.9e-40	0.291	At5g27345	-
Os.50401.1.S1_at	LOC_Os04g11350	1.2e-163	0.44	At5g28845	-
OsAffx.20729.1.S1_x_at	LOC_Os10g06490	1.4e-28	0.352	At5g28845	-
OsAffx.8319.1.S1_at	LOC_Os10g16650	1e-32	0.563	At5g28845	-
Os.46704.1.S1_at	LOC_Os10g16880	1.3e-172	0.444	At5g28845	-
OsAffx.20488.2.S1_at	LOC_Os10g20960	5e-259	0.627	At5g28845	-
OsAffx.29299.1.S1_at	LOC_Os08g21820	1e-10	0.293	At5g32293	-
OsAffx.17574.1.S1_at	LOC_Os09g06320	1e-13	0.392	At5g32293	-
Os.51990.1.S1_at	LOC_Os02g19580	1.8e-169	0.664	At5g32426	-
OsAffx.20509.1.S1_at	LOC_Os04g07330	2.1e-16	0.818	At5g32426	-
OsAffx.2711.1.S1_x_at	LOC_Os02g21800	1.7e-08	0.415	At5g32486	-
OsAffx.8155.1.S1_at	LOC_Os10g25850	1.6e-63	0.305	At5g35413	-
OsAffx.30226.4.S1_x_at	LOC_Os08g30360	6.3e-14	0.344	At5g35820	-
OsAffx.13995.1.S1_at	LOC_Os04g27450	2.1e-08	0.457	At5g36905	-
OsAffx.5312.1.S1_s_at	LOC_Os07g13280	1.1e-08	0.418	At5g37720	-
OsAffx.23094.1.S1_s_at	LOC_Os01g03210	8.8e-14	0.361	At5g37910	-
Os.5732.1.S1_at	LOC_Os01g41370	3.1e-11	0.336	At5g38560	-
OsAffx.3256.1.S1_at	LOC_Os03g17040	1.7e-07	0.422	At5g38560	-
OsAffx.3598.1.S1_x_at	LOC_Os03g53180	2.7e-09	0.368	At5g38560	-
OsAffx.5552.1.S1_at	LOC_Os07g36840	7.4e-07	0.337	At5g38560	-
Os.34131.1.S1_s_at	LOC_Os01g01560	1.9e-29	0.226	At5g39060	-
OsAffx.14673.1.S1_at	LOC_Os05g13590	2.8e-19	0.397	At5g39060	-
Os.54158.1.S1_at	LOC_Os05g50640	1.2e-62	0.322	At5g39060	-
OsAffx.29087.1.S1_x_at	LOC_Os08g07720	3e-30	0.275	At5g39080	-
OsAffx.14697.1.S1_at	LOC_Os05g14820	7.4e-158	0.658	At5g40780	-
Os.53886.1.S1_at	LOC_Os04g49000	7.5e-30	0.443	At5g41400	-
Os.24032.2.S1_at	LOC_Os03g42464	3e-15	0.298	At5g41980	-
Os.56325.1.S1_at	LOC_Os03g64170	8.3e-09	0.543	At5g42160	-
OsAffx.30868.1.A1_at	LOC_Os11g07770	4.9e-42	0.478	At5g42500	-
OsAffx.4004.1.S1_at	LOC_Os04g35930	2.5e-10	0.347	At5g44950	-
Os.46555.1.S1_x_at	LOC_Os10g03730	7.6e-11	0.303	At5g44950	-
Os.46058.2.S1_x_at	LOC_Os10g03750	1.5e-12	0.268	At5g44950	-
OsAffx.14218.1.S1_at	LOC_Os04g40390	2.4e-07	0.402	At5g45310	-
Os.53618.1.S1_at	LOC_Os05g02040	1.8e-170	0.421	At5g45400	-
OsAffx.12043.1.S1_at	LOC_Os02g14870	1.3e-41	0.331	At5g45480	-
OsAffx.4641.1.S1_at	LOC_Os05g46690	1.8e-45	0.316	At5g45480	-
OsAffx.30120.2.S1_at	LOC_Os09g32532	4.2e-52	0.835	At5g46430	-
Os.15942.4.S1_at	LOC_Os04g34600	1.1e-10	0.414	At5g46730	-
OsAffx.10352.1.S1_at	LOC_Os07g49070	3e-19	0.395	At5g46730	-
Os.50451.1.S1_at	LOC_Os06g08154	1.7e-80	0.385	At5g49290	-
OsAffx.25941.1.S1_at	LOC_Os04g09520	2.8e-09	0.419	At5g49350	-
OsAffx.29340.1.S1_at	LOC_Os08g25210	1.9e-07	0.493	At5g49690	-
OsAffx.12617.1.S1_at	LOC_Os02g52790	4.3e-18	0.385	At5g49920	-
Os.10401.1.S1_s_at	LOC_Os08g42350	5.8e-55	0.509	At5g50790	-
OsAffx.7574.1.S1_at	LOC_Os12g12970	3.2e-09	0.337	At5g53040	-
Os.53139.1.S1_at	LOC_Os03g38390	2.8e-62	0.405	At5g55050	-
OsAffx.30352.1.S1_at	LOC_Os10g09130	1.3e-10	0.389	At5g55050	-
OsAffx.14453.1.S1_at	LOC_Os04g57080	8.4e-86	0.488	At5g55250	-
Os.56783.1.S1_at	LOC_Os04g01740	0	0.794	At5g56010	-
OsAffx.28022.1.S1_x_at	LOC_Os06g40330	2.8e-33	0.562	At5g56110	-
Os.47322.1.A1_at	LOC_Os09g30380	1.2e-171	0.552	At5g56220	-
OsAffx.26351.1.S1_at	LOC_Os04g36000	2.6e-09	0.337	At5g56390	-
OsAffx.4187.1.S1_x_at	LOC_Os04g55950	1.3e-27	0.537	At5g57420	-
Os.10131.4.A1_at	LOC_Os05g51680	2.3e-37	0.537	At5g57625	-
OsAffx.9457.1.S1_at	LOC_Os01g60330	3.4e-201	0.604	At5g58300	-
Os.48975.1.S1_at	LOC_Os05g40200	7.3e-196	0.698	At5g58300	-
OsAffx.9815.1.S1_at	LOC_Os08g40360	2.6e-124	0.351	At5g59640	-
Os.37773.1.S1_x_at	LOC_Os03g16030	2.5e-51	0.775	At5g59720	-
Os.7529.1.S2_at	LOC_Os09g26430	3.6e-16	0.681	At5g60700	-
Os.36403.1.S1_at	LOC_Os09g25050	1e-87	0.368	At5g61400	-
OsAffx.4822.1.A1_at	LOC_Os06g13080	1.7e-76	0.4	At5g62560	-
Os.27702.2.A1_at	LOC_Os09g10054	1.6e-90	0.342	At5g63020	-
OsAffx.2905.1.S1_at	LOC_Os02g38320	4e-55	0.442	At5g63160	-
OsAffx.17386.1.S1_at	LOC_Os08g37820	2.6e-27	0.471	At5g65250	-
OsAffx.11036.1.S1_at	LOC_Os01g13640	1.7e-06	0.359	At5g65390	-
OsAffx.15332.1.S1_s_at	LOC_Os06g09260	6.7e-06	0.542	At5g66650	-
Os.51843.1.S1_x_at	LOC_Os04g57480	1.7e-66	0.616	At5g67170	-
OsAffx.29297.1.S1_at	LOC_Os08g21650	2.1e-12	0.582	At5g67440	-
