# Supplementary material for: Genome-scale analysis and comparison of gene expression profiles in developing and germinated pollen in Oryza sativa
Source: BMC Genomics. 2010 May 28;11:338. doi: 10.1186/1471-2164-11-338 (PMC2895629; doi:10.1186/1471-2164-11-338)
Supplement: Additional file 9 — Comparison of transcription factors expressed preferentially in rice and Arabidopsis pollen. [file 1471-2164-11-338-S9.XLS]

## Sheet: Additional file 9
	Additional file 9. Comparison of transcription factors expressed preferentially in rice and Arabidopsis pollen. a, The informations of the corresponding Arabidopsis sequences when blast against Arabidopsis genome database using the rice sequences by E-value<1.0E-05; √, Arabidopsis pollen expressed; —, Arabidopsis pollen not expressed.
	Rice pollen preferential			Homologous to Arabidopsis sequence
	Probe Set ID	Gene ID	Family	Identity(%)a	E-valuea	Gene ID	Pollen expressed
	Os.8988.2.S1_x_at	LOC_Os01g51610	ABI3VP1	63.5	8.4e-11	At3g26790	√
	Os.8988.1.S1_at	LOC_Os01g51610	ABI3VP1	49.7	1.3e-32	At3g26790	√
	OsAffx.32111.1.S1_at	LOC_Os12g40070	ABI3VP1	27.6	5.1e-12	At3g18990	√
	OsAffx.24423.1.S1_at	LOC_Os02g25820	ABI3VP1	36.8	1.1e-17	At4g01500	√
	OsAffx.11575.1.S1_at	LOC_Os01g52514	ABI3VP1	34.9	3.4e-12	At1g49480	√
	OsAffx.27164.1.S1_at	LOC_Os05g34640	Alfin-like	71.5	6.6e-95	At5g05610	√
	Os.9436.1.S1_at	LOC_Os03g60390	Alfin-like	45.3	1.3e-64	At3g11200	√
	Os.7718.1.S1_at	LOC_Os05g27930	AP2-EREBP	68.5	8.9e-43	At5g05410	√
	OsAffx.12772.1.S1_at	LOC_Os03g07830	AP2-EREBP	52.5	9.3e-52	At3g57600	√
	OsAffx.4729.1.S1_x_at	LOC_Os06g05340	AP2-EREBP	68.8	2e-75	At1g16060	√
	Os.30907.1.S1_at	LOC_Os08g45110	AP2-EREBP	66.3	1.3e-32	At5g05410	√
	OsAffx.27557.2.S1_at	LOC_Os06g10780	AP2-EREBP	50	1.2e-30	At1g21910	√
	OsAffx.4729.1.S1_at	LOC_Os06g05340	AP2-EREBP	68.8	2e-75	At1g16060	√
	OsAffx.5740.1.S1_at	LOC_Os08g07700	AP2-EREBP	57.5	2.3e-28	At5g13910	√
	OsAffx.14100.1.S1_at	LOC_Os04g32790	AP2-EREBP	54.9	1.5e-41	At5g13910	√
	OsAffx.21654.1.S1_x_at	LOC_Os01g59780	AP2-EREBP	63.5	5e-72	At3g54320	√
	OsAffx.21654.1.S1_at	LOC_Os01g59780	AP2-EREBP	63.5	5e-72	At3g54320	√
	OsAffx.15900.1.S1_at	LOC_Os06g42990	AP2-EREBP	69.2	2.8e-17	At3g15210	√
	Os.56321.1.S1_at	LOC_Os07g03250	AP2-EREBP	61.2	2.6e-84	At4g37750	√
	OsAffx.14373.1.A1_at	LOC_Os04g52090	AP2-EREBP	50	7.3e-32	At3g15210	√
	OsAffx.15569.1.S1_at	LOC_Os06g23050	AP2-EREBP	45.9	7.2e-09	At1g71450	√
	OsAffx.5138.1.S1_at	LOC_Os06g47590	AP2-EREBP	64.9	8.7e-06	At3g20310	√
	Os.55500.1.S1_at	LOC_Os08g41030	AP2-EREBP	32.3	3.9e-17	At4g31060	√
	Os.16683.1.S1_at	LOC_Os11g03540	AP2-EREBP	77.4	8.1e-72	At3g54320	√
	Os.56150.1.S1_at	LOC_Os04g59430	ARF	42.4	2.2e-62	At4g30080	√
	Os.3105.1.S1_at	LOC_Os10g33940	ARF	60.9	5.2e-174	At4g30080	√
	Os.22272.1.S1_at	LOC_Os12g41950	ARF	60.7	3e-210	At1g30330	√
	Os.8374.1.S1_at	LOC_Os04g43910	ARF	54.7	1.3e-153	At2g28350	√
	OsAffx.6504.1.S1_at	LOC_Os09g37250	ARID	52.3	3e-74	At1g76110	√
	OsAffx.24237.2.S1_at	LOC_Os02g13900	BES1	59.1	5.1e-57	At1g78700	√
	OsAffx.3088.1.S1_at	LOC_Os02g56150	bHLH	53.8	1.1e-30	At4g36930	√
	Os.18333.1.S1_at	LOC_Os08g04390	bHLH	59.3	2e-54	At5g54680	√
	OsAffx.5214.1.S1_at	LOC_Os07g05010	bHLH	50.5	3.8e-39	At2g43010	√
	OsAffx.4046.1.S1_at	LOC_Os04g41229	bHLH	45.6	1.9e-33	At1g05805	√
	OsAffx.17887.1.S1_at	LOC_Os09g25040	bHLH	53.5	2.2e-64	At2g24260	√
	Os.45983.1.S1_x_at	LOC_Os01g13460	bHLH	47.5	7.8e-106	At1g01260	√
	Os.3825.1.S1_at	LOC_Os01g13460	bHLH	46.5	3.1e-108	At1g01260	√
	Os.35707.1.S1_at	LOC_Os09g33580	bHLH	46.8	3.1e-35	At1g68920	√
	Os.54250.1.S1_at	LOC_Os09g34060	bZIP	58	3.8e-90	At1g06070	√
	OsAffx.25953.1.S1_at	LOC_Os04g10260	bZIP	38.9	8.2e-49	At2g21230	√
	Os.54163.1.S1_at	LOC_Os03g59460	bZIP	34.7	1.9e-06	At4g36730	√
	OsAffx.16202.1.S1_at	LOC_Os07g10890	bZIP	41.4	2.6e-27	At1g32150	√
	Os.33336.1.S1_at	LOC_Os01g11350	bZIP	51.9	2.1e-50	At2g42380	√
	OsAffx.14261.4.S1_x_at	LOC_Os05g09389	bZIP	54.3	2.2e-46	At1g06850	√
	Os.23469.1.S1_at	LOC_Os05g37170	bZIP	48.8	3.1e-102	At1g08320	√
	Os.26538.1.S1_at	LOC_Os03g21800	bZIP	48.1	1.3e-66	At1g06850	√
	Os.23162.1.S1_a_at	LOC_Os12g05680	bZIP	56.8	4.2e-31	At1g08320	√
	OsAffx.4206.1.S1_at	LOC_Os04g58190	C2C2-Dof	63.5	5.9e-27	At5g66940	√
	OsAffx.24974.1.S1_x_at	LOC_Os03g05160	C2C2-GATA	56.3	1.2e-30	At4g32890	√
	Os.5151.1.S1_at	LOC_Os03g52450	C2C2-GATA	51.8	4.3e-40	At3g21175	√
	OsAffx.27307.1.S1_at	LOC_Os05g44400	C2C2-GATA	51.9	4.3e-59	At5g25830	√
	Os.6390.1.S1_at	LOC_Os02g05510	C2C2-GATA	56.4	9.4e-55	At1g51600	√
	Os.27911.1.S1_at	LOC_Os01g54210	C2C2-GATA	55.7	7.1e-53	At5g25830	√
	Os.32996.1.S1_at	LOC_Os12g38960	C2H2	24.8	5.2e-08	At1g26590	√
	Os.23613.1.S1_at	LOC_Os06g07020	C2H2	55	8e-97	At5g52010	√
	OsAffx.4030.1.S1_at	LOC_Os04g39520	C2H2	44.1	8.5e-17	At2g17180	√
	OsAffx.15010.1.S1_at	LOC_Os05g38600	C2H2	45.2	4.3e-20	At3g10470	√
	Os.55440.1.S1_at	LOC_Os06g51140	C2H2	39.3	1.7e-12	At2g17180	√
	OsAffx.17040.2.S1_x_at	LOC_Os03g13400	C2H2	56.5	1.1e-81	At2g01940	√
	Os.50556.2.S1_at	LOC_Os12g07280	C2H2	47.9	2.4e-88	At1g34370	√
	OsAffx.4135.1.S1_at	LOC_Os04g50070	C2H2	69.7	6.9e-20	At2g37740	√
	OsAffx.16659.1.A1_at	LOC_Os07g40780	C2H2	35.9	2.9e-19	At1g26610	√
	OsAffx.24908.1.S1_at	LOC_Os02g57790	C2H2	45.2	3.7e-36	At5g04390	√
	Os.56344.1.S1_at	LOC_Os06g20020	C2H2	28.6	8.2e-09	At3g60580	√
	OsAffx.23943.3.A1_at	LOC_Os01g66570	C2H2	37.7	1.3e-11	At2g17180	√
	Os.18086.1.A1_at	LOC_Os02g02424	C2H2	51.7	5.4e-95	At1g72050	√
	OsAffx.3671.1.S1_at	LOC_Os03g62230	C2H2	52.4	4.3e-80	At1g34370	√
	OsAffx.15011.1.S1_at	LOC_Os05g38620	C2H2	50.4	9.1e-23	At5g59820	√
	OsAffx.16659.1.S1_at	LOC_Os07g40780	C2H2	35.9	2.9e-19	At1g26610	√
	Os.8519.1.S1_a_at	LOC_Os05g51830	C2H2	49	4.3e-59	At5g03740	√
	Os.57095.1.S1_at	LOC_Os11g25610	C2H2	34.5	5.5e-10	At4g35280	√
	Os.55561.1.S1_at	LOC_Os07g39960	C2H2	52.4	2.3e-28	At3g49930	√
	Os.12914.1.S1_at	LOC_Os11g28270	C3H	68	1.8e-124	At3g02830	√
	OsAffx.9275.1.S1_at	LOC_Os12g01750	C3HC4	49.1	2.3e-12	At5g42200	√
	Os.7176.3.S1_at	LOC_Os02g50990	C3HC4	54.3	5.9e-62	At1g74410	√
	Os.7176.3.S1_x_at	LOC_Os02g50990	C3HC4	54.3	5.9e-62	At1g74410	√
	Os.17417.1.S1_at	LOC_Os08g38060	C3HC4	33.7	3.8e-21	At3g02340	√
	Os.22637.1.S1_a_at	LOC_Os01g61810	CCAAT_HAP3	67.1	7e-50	At3g53340	√
	OsAffx.26990.1.S1_at	LOC_Os05g23910	CCAAT_HAP5	31.9	3.6e-16	At1g56170	√
	OsAffx.30098.1.S1_at	LOC_Os09g30310	CCAAT_HAP5	52.3	3.3e-36	At5g63470	√
	Os.55661.1.S1_at	LOC_Os08g38780	CCAAT_HAP5	59	9.3e-48	At5g63470	√
	Os.16301.1.S1_at	LOC_Os10g11580	CCAAT_HAP5	37.7	2.8e-16	At5g63470	√
	Os.51018.1.S1_at	LOC_Os05g41450	CCAAT_HAP5	49.5	1.7e-55	At3g12480	√
	OsAffx.16936.1.S1_at	LOC_Os08g10560	CCAAT_HAP5	53.6	4.3e-43	At1g56170	√
	Os.3426.2.S1_at	LOC_Os03g07880	CCAAT-HAP2	47.8	6.9e-36	At3g14020	√
	Os.53233.1.S1_at	LOC_Os08g28214	CPP	46.4	5.5e-43	At2g20110	√
	OsAffx.13329.1.S1_at	LOC_Os03g43730	CPP	42.2	5.6e-57	At3g22780	√
	Os.49746.1.S1_at	LOC_Os01g74020	G2-like	55.3	3.5e-56	At3g46640	√
	OsAffx.13358.1.S1_at	LOC_Os03g45194	G2-like	28.2	2.2e-10	At3g12730	√
	Os.319.1.A1_at	LOC_Os09g27850	GeBP	32.3	6.5e-12	At4g00390	√
	Os.52622.1.S1_at	LOC_Os07g44200	GeBP	45.8	2.7e-40	At5g28040	√
	OsAffx.19097.1.S1_at	LOC_Os11g31100	GRAS	43.9	3.5e-25	At1g50420	√
	Os.47898.1.A1_at	LOC_Os05g49930	GRAS	41.4	3.2e-70	At1g14920	√
	OsAffx.11973.1.S1_at	LOC_Os02g10360	GRAS	46.2	1.2e-61	At1g55580	√
	OsAffx.31575.1.S1_x_at	LOC_Os12g04370	GRAS	43.7	4.9e-90	At1g50420	√
	Os.26916.1.S2_at	LOC_Os03g48450	GRAS	47.7	2.1e-151	At2g37650	√
	OsAffx.19487.1.S1_x_at	LOC_Os12g04380	GRAS	35.8	7e-41	At1g50420	√
	Os.31716.1.S1_at	LOC_Os06g01620	GRAS	42.4	1.5e-65	At4g00150	√
	OsAffx.23961.1.S1_s_at	LOC_Os01g67650	GRAS	39.8	3.7e-60	At1g14920	√
	Os.26916.2.S1_at	LOC_Os03g48450	GRAS	47.6	1.2e-150	At2g37650	√
	OsAffx.26640.1.S1_at	LOC_Os04g56780	HB	60.8	2.8e-30	At2g17950	√
	OsAffx.27556.2.S1_at	LOC_Os06g10600	HB	56.3	3.4e-174	At1g73360	√
	Os.57416.1.S1_x_at	LOC_Os06g10600	HB	79.8	1.5e-54	At1g73360	√
	OsAffx.30836.1.S1_x_at	LOC_Os11g06020	HB	36.3	1.2e-12	At2g35940	√
	OsAffx.11905.1.S1_at	LOC_Os02g05640	HB	47.8	5.6e-32	At4g16780	√
	Os.53657.1.S1_at	LOC_Os08g19590	HB	34.3	3.9e-87	At4g04890	√
	OsAffx.15983.1.S1_at	LOC_Os06g48290	HB	54.1	2.9e-37	At4g37790	√
	Os.49163.1.S1_at	LOC_Os03g47730	HB	49.4	1.4e-35	At4g34610	√
	OsAffx.27375.1.S1_at	LOC_Os05g48990	HB	70.1	1.6e-21	At2g33880	√
	OsAffx.31534.1.S1_at	LOC_Os12g01120	HB	57.5	1.6e-40	At2g28610	√
	Os.18390.1.S1_a_at	LOC_Os01g57890	HB	36.3	6.7e-90	At4g04890	√
	Os.38056.1.S1_at	LOC_Os07g39800	HRT	45.7	7.8e-55	At5g56780	√
	Os.27716.1.S1_at	LOC_Os08g43334	HSF	45.6	1.7e-64	At4g11660	√
	Os.49210.1.S1_at	LOC_Os05g23670	Jumonji	53.2	1.3e-218	At4g20400	√
	OsAffx.11922.1.S1_at	LOC_Os02g06860	MADS	33.1	8.8e-20	At5g60440	√
	Os.57418.1.S1_at	LOC_Os04g52410	MADS	48.5	3.1e-33	At5g23260	√
	OsAffx.12568.1.S1_at	LOC_Os02g49840	MADS	60	3.2e-34	At4g09960	√
	OsAffx.6071.1.S1_at	LOC_Os08g38590	MADS	52.3	2.5e-31	At1g77980	√
	OsAffx.19355.1.S1_at	LOC_Os11g43740	MADS	44.7	8.3e-63	At1g18750	√
	Os.4153.1.S1_a_at	LOC_Os08g41950	MADS	57	7.2e-64	At1g24260	√
	OsAffx.11922.1.A1_at	LOC_Os02g06860	MADS	33.1	8.8e-20	At5g60440	√
	OsAffx.26379.1.S1_at	LOC_Os04g38770	MADS	78.2	4.5e-32	At4g37940	√
	Os.49762.2.S1_a_at	LOC_Os02g36924	MADS	79.3	4.5e-32	At4g37940	√
	Os.49762.1.S1_at	LOC_Os02g36924	MADS	61.4	4.5e-71	At3g57230	√
	OsAffx.16076.1.S1_at	LOC_Os07g04170	MADS	26.3	5.5e-09	At2g34440	√
	Os.2214.1.S1_at	LOC_Os05g34940	MADS	50.9	5.4e-52	At5g20240	√
	Os.2345.2.S1_a_at	LOC_Os12g10540	MADS	62.6	7.9e-51	At4g09960	√
	Os.49822.1.S1_at	LOC_Os06g11970	MADS	47.1	5.2e-54	At1g77980	√
	OsAffx.15687.1.S1_x_at	LOC_Os06g30830	MADS	33.8	3e-19	At5g60440	√
	Os.48040.1.A1_at	LOC_Os05g11414	MADS	64.9	2.8e-62	At2g42830	√
	OsAffx.15687.1.S1_at	LOC_Os06g30830	MADS	33.8	3e-19	At5g60440	√
	Os.2236.1.S1_at	LOC_Os09g32948	MADS	63.3	1.2e-68	At1g24260	√
	OsAffx.23200.1.S1_at	LOC_Os01g11510	MADS	33.3	1.3e-20	At1g49490	√
	OsAffx.3222.1.A1_at	LOC_Os03g13310	MYB	53.5	1e-32	At3g55730	√
	OsAffx.24606.2.S1_at	LOC_Os04g38740	MYB	59.3	8.1e-88	At3g01140	√
	Os.5662.1.S1_at	LOC_Os06g46560	MYB	58.5	4.2e-41	At2g32460	√
	Os.22375.1.S1_x_at	LOC_Os08g33660	MYB	56.6	6.8e-88	At3g01140	√
	OsAffx.14536.1.S1_at	LOC_Os05g04210	MYB	50.3	6.8e-68	At3g06490	√
	OsAffx.4454.1.S1_at	LOC_Os05g28320	MYB	45.5	1.5e-47	At3g50060	√
	OsAffx.24606.2.S1_x_at	LOC_Os04g38740	MYB	59.3	8.1e-88	At3g01140	√
	Os.57561.1.S1_at	LOC_Os05g41166	MYB	64.7	1.4e-46	At5g06100	√
	OsAffx.24606.3.S1_at	LOC_Os02g36890	MYB	62.8	4.2e-84	At3g01140	√
	Os.2698.3.S1_x_at	LOC_Os01g59660	MYB	43.2	3.8e-79	At5g06100	√
	Os.22469.1.S1_at	LOC_Os06g40330	MYB	38.1	2.9e-14	At4g26930	√
	Os.54934.1.S1_at	LOC_Os05g37060	MYB	54.1	8.9e-40	At5g04760	√
	Os.49202.1.S1_at	LOC_Os07g04700	MYB	42.2	4e-130	At3g18100	√
	OsAffx.32008.1.S1_at	LOC_Os12g33950	MYB-related	77.6	5.3e-20	At1g19510	√
	OsAffx.27493.1.S1_at	LOC_Os06g07640	MYB-related	32.6	2.5e-16	At1g74840	√
	Os.3818.1.S1_a_at	LOC_Os01g09280	MYB-related	50.5	5e-71	At3g16350	√
	Os.49775.1.S1_at	LOC_Os06g08290	MYB-related	42.2	8.1e-11	At1g15720	√
	Os.53311.1.S1_at	LOC_Os07g49530	MYB-related	50.9	1.2e-11	At1g15720	√
	Os.15338.1.S1_a_at	LOC_Os01g34060	MYB-related	54.7	2.1e-64	At1g49010	√
	Os.27252.1.S1_a_at	LOC_Os12g41920	MYB-related	52.9	3.1e-72	At1g49950	√
	Os.31652.1.S1_at	LOC_Os01g06320	MYB-related	50	6.4e-45	At5g52660	√
	Os.54536.1.S1_at	LOC_Os05g51160	MYB-related	41.6	3.8e-33	At3g16350	√
	OsAffx.23742.1.S1_at	LOC_Os01g51154	MYB-related	80	6.2e-17	At1g49950	√
	Os.33407.1.A1_at	LOC_Os02g57270	MYB-related	31.5	5.4e-52	At1g07540	√
	Os.8369.1.S1_at	LOC_Os01g40670	MYB-related	53.2	1.5e-70	At1g49950	√
	Os.48721.1.S1_at	LOC_Os10g41200	MYB-related	62.8	9.7e-42	At5g47390	√
	Os.14985.1.S1_at	LOC_Os02g34630	MYB-related	28.7	6.6e-36	At1g58220	√
	Os.45958.1.S1_at	LOC_Os03g02800	NAC	56.2	4.1e-93	At1g65910	√
	OsAffx.12466.1.S1_at	LOC_Os02g42970	NAC	61.7	4.6e-94	At1g12260	√
	OsAffx.25789.1.S1_at	LOC_Os03g61319	NAC	32.4	2.7e-15	At4g27410	√
	OsAffx.31834.1.S1_at	LOC_Os12g22630	NAC	29.4	6e-16	At1g49490	√
	Os.57359.1.S1_at	LOC_Os01g43010	Orphans	40.1	2.1e-13	At4g18670	√
	OsAffx.23166.1.S1_at	LOC_Os01g08820	PHD	51.5	1.5e-75	At3g14740	√
	OsAffx.14156.1.S1_at	LOC_Os04g35430	PHD	45.5	3.7e-115	At3g14980	√
	Os.18324.1.S1_at	LOC_Os07g07690	PHD	56.3	1.6e-52	At1g05380	√
	OsAffx.17925.1.S1_at	LOC_Os09g27190	RWP-RK	27.8	4.8e-07	At4g35590	√
	OsAffx.24772.1.S1_x_at	LOC_Os02g47900	SET	36	4.8e-96	At2g23740	√
	OsAffx.24772.1.S1_at	LOC_Os02g47900	SET	36	4.8e-96	At2g23740	√
	OsAffx.16106.1.S1_at	LOC_Os07g05720	TCP	65.3	3.9e-40	At4g18390	√
	OsAffx.31549.2.S1_x_at	LOC_Os07g04510	TCP	35.9	7.1e-18	At4g18390	√
	OsAffx.6482.1.S1_at	LOC_Os09g34950	TCP	40.8	1.6e-34	At2g45680	√
	OsAffx.6482.1.S1_x_at	LOC_Os09g34950	TCP	40.8	1.6e-34	At2g45680	√
	Os.31726.1.S1_at	LOC_Os01g55430	TUB	58.5	6.4e-98	At1g53320	√
	Os.10160.1.S1_at	LOC_Os05g43850	TUB	65.3	2.5e-118	At1g53320	√
	Os.57570.1.S1_at	LOC_Os03g22800	TUB	68.1	7.8e-128	At2g47900	√
	Os.21061.1.S1_at	LOC_Os07g47110	TUB	63.3	4.1e-141	At2g47900	√
	Os.12964.1.A1_s_at	LOC_Os03g22800	TUB	74.1	2.2e-39	At2g47900	√
	Os.17428.1.S1_at	LOC_Os11g06420	TUB	67.7	3.7e-132	At1g76900	√
	OsAffx.4567.1.S1_at	LOC_Os05g40080	WRKY	32.7	5.4e-20	At5g22570	√
	Os.28828.1.S1_at	LOC_Os01g47560	WRKY	63.6	9.9e-44	At1g29860	√
	OsAffx.22585.1.S1_at	LOC_Os06g06360	WRKY	43.2	5.1e-31	At4g23810	√
	OsAffx.31501.1.S1_at	LOC_Os11g45850	WRKY	48.4	2e-20	At4g23810	√
	OsAffx.4661.1.S1_x_at	LOC_Os05g49210	WRKY	49.5	2.4e-100	At4g22070	√
	Os.50644.2.S1_x_at	LOC_Os04g39570	WRKY	40.8	6.4e-64	At5g56270	√
	OsAffx.13451.1.A1_at	LOC_Os03g50920	zf-HD	51.8	3.3e-36	At1g75240	√
	OsAffx.13451.1.S1_at	LOC_Os03g50920	zf-HD	51.8	3.3e-36	At1g75240	√
	Os.53477.1.S1_at	LOC_Os04g58000	ABI3VP1	57.7	1.3e-27	At1g28300	-
	OsAffx.14462.1.S1_at	LOC_Os04g58010	ABI3VP1	50	8e-30	At3g24650	-
	Os.25169.1.S1_at	LOC_Os08g01090	ABI3VP1	60	3.9e-19	At3g24650	-
	OsAffx.30718.1.S1_x_at	LOC_Os10g39190	ABI3VP1	49.8	2.7e-48	At2g46870	-
	OsAffx.25490.1.S1_at	LOC_Os03g42410	ABI3VP1	35.9	1e-09	At4g31690	-
	Os.49934.1.S1_at	LOC_Os03g42230	ABI3VP1	39.8	6.8e-09	At4g33280	-
	OsAffx.26193.1.S1_at	LOC_Os04g28000	ABI3VP1	25.8	8.1e-13	At5g18000	-
	OsAffx.3923.1.S1_at	LOC_Os04g27960	ABI3VP1	24.1	1.3e-13	At5g18090	-
	OsAffx.25485.2.S1_at	LOC_Os03g42250	ABI3VP1
	Os.52508.1.S1_at	LOC_Os11g09160	ABI3VP1	39.3	6.8e-13	At5g42700	-
	OsAffx.2315.1.S1_at	LOC_Os01g52540	ABI3VP1	33	3.6e-09	At1g16640	-
	OsAffx.3924.1.S1_at	LOC_Os04g27990	ABI3VP1	33.9	1.6e-07	At1g68725	-
	Os.11496.1.S1_at	LOC_Os03g48390	ABI3VP1	80.5	2.2e-32	At4g33640	-
	OsAffx.4204.1.S1_at	LOC_Os04g58010	ABI3VP1
	OsAffx.16307.1.S1_at	LOC_Os07g17230	ABI3VP1	34.7	6.1e-83	At3g14460	-
	OsAffx.4204.1.A1_at	LOC_Os04g58010	ABI3VP1
	OsAffx.480.1.S1_at	LOC_Os03g42250	ABI3VP1
	Os.54636.1.S1_at	LOC_Os01g13300	ABI3VP1	53.7	6.8e-26	At5g42700	-
	Os.20309.1.S1_at	LOC_Os06g02230	ABI3VP1
	Os.9944.1.S1_at	LOC_Os04g36730	Alfin-like	62.7	5.2e-86	At5g20510	-
	Os.17188.1.S1_at	LOC_Os04g36730	Alfin-like
	OsAffx.25781.1.S1_at	LOC_Os03g60380	Alfin-like	67.1	6.3e-113	At5g58490	-
	OsAffx.15137.1.A1_at	LOC_Os05g47650	AP2-EREBP	54.7	2.1e-82	At1g25560	-
	OsAffx.12391.1.S1_at	LOC_Os02g38090	AP2-EREBP	63.8	2e-34	At1g24590	-
	OsAffx.15906.1.S1_at	LOC_Os06g43220	AP2-EREBP	71.8	9.6e-62	At4g36920	-
	OsAffx.27472.1.S1_x_at	LOC_Os06g06540	AP2-EREBP	39.5	6e-31	At4g23750	-
	OsAffx.4747.1.S1_s_at	LOC_Os06g06970	AP2-EREBP	54.8	7.1e-07	At4g25470	-
	OsAffx.2967.1.S1_at	LOC_Os02g45420	AP2-EREBP	52.5	7.1e-41	At1g12630	-
	OsAffx.7025.1.S1_at	LOC_Os11g06770	AP2-EREBP	48.2	1.6e-36	At5g50080	-
	OsAffx.13602.1.S1_at	LOC_Os03g60430	AP2-EREBP	69	1.8e-83	At4g36920	-
	OsAffx.20436.1.S1_x_at	LOC_Os10g22600	AP2-EREBP	54.1	6e-37	At4g39780	-
	Os.57517.1.S1_at	LOC_Os09g35010	AP2-EREBP	62.5	5e-09	At4g25480	-
	Os.57552.1.S1_at	LOC_Os02g54160	AP2-EREBP	32.4	7.4e-13	At4g18450	-
	OsAffx.26337.1.S1_at	LOC_Os04g34970	AP2-EREBP	86.9	3.8e-26	At5g50080	-
	OsAffx.27377.1.S1_at	LOC_Os05g49010	AP2-EREBP	43.9	2.3e-26	At2g31230	-
	OsAffx.6536.1.S1_at	LOC_Os09g39810	AP2-EREBP	63.6	3e-33	At5g43410	-
	OsAffx.29527.1.S1_at	LOC_Os08g35240	AP2-EREBP	47.7	1.4e-26	At1g19210	-
	OsAffx.12633.1.A1_at	LOC_Os02g54050	AP2-EREBP	50.7	3.3e-27	At1g74930	-
	OsAffx.15337.1.S1_at	LOC_Os06g09790	AP2-EREBP	56	1.9e-24	At1g74930	-
	Os.51150.1.S1_at	LOC_Os06g40150	AP2-EREBP	61.6	6.1e-60	At1g15360	-
	Os.55258.1.S1_at	LOC_Os04g18650	AP2-EREBP	60.9	8.6e-29	At3g23230	-
	OsAffx.32126.1.S1_at	LOC_Os12g40960	AP2-EREBP	58.3	1.3e-11	At1g80580	-
	OsAffx.4058.1.S1_x_at	LOC_Os04g42570	AP2-EREBP	56.9	4.2e-87	At5g17430	-
	Os.55837.1.S1_x_at	LOC_Os01g10370	AP2-EREBP	62.7	9.8e-37	At5g11590	-
	OsAffx.6121.1.A1_at	LOC_Os08g43200	AP2-EREBP	58	6.4e-31	At4g25480	-
	OsAffx.15335.1.S1_at	LOC_Os06g09717	AP2-EREBP	61.9	1.1e-26	At1g19210	-
	Os.50638.1.S1_at	LOC_Os06g06970	AP2-EREBP	48.4	1.7e-25	At4g25480	-
	OsAffx.23957.1.S1_x_at	LOC_Os01g67410	AP2-EREBP	60.1	1.2e-110	At5g17430	-
	OsAffx.17366.1.A1_at	LOC_Os08g36920	AP2-EREBP	43.6	1e-34	At4g34410	-
	Os.57517.1.S1_x_at	LOC_Os09g35010	AP2-EREBP	62.5	5e-09	At4g25480	-
	Os.30670.2.S1_x_at	LOC_Os07g22730	AP2-EREBP	51.6	1.6e-34	At1g06160	-
	OsAffx.15338.1.S1_at	LOC_Os06g09810	AP2-EREBP	57.7	1.7e-23	At1g19210	-
	OsAffx.14299.2.A1_at	LOC_Os04g46410	AP2-EREBP	66.7	2.4e-40	At2g44940	-
	Os.55837.1.S1_at	LOC_Os01g10370	AP2-EREBP	62.7	9.8e-37	At5g11590	-
	OsAffx.32126.1.S1_x_at	LOC_Os12g40960	AP2-EREBP	58.3	1.3e-11	At1g80580	-
	Os.57517.1.A1_at	LOC_Os09g35010	AP2-EREBP	62.5	5e-09	At4g25480	-
	OsAffx.27574.1.S1_at	LOC_Os06g11940	AP2-EREBP	64	5e-24	At1g19210	-
	Os.55316.1.S1_at	LOC_Os02g34260	AP2-EREBP	42.6	2.9e-28	At5g64750	-
	OsAffx.5949.1.S1_at	LOC_Os08g27220	AP2-EREBP	27.4	1.4e-09	At4g23750	-
	Os.56314.1.S1_at	LOC_Os03g19900	AP2-EREBP	63.4	2.6e-82	At5g65510	-
	Os.55877.1.S1_at	LOC_Os03g02650	AP2-EREBP	53.9	4e-40	At1g12630	-
	Os.9064.1.A1_s_at	LOC_Os05g47650	AP2-EREBP	56.2	3.9e-43	At1g68840	-
	Os.29073.1.S1_at	LOC_Os03g06674	AP2-EREBP
	OsAffx.14667.1.S1_at	LOC_Os11g39820	AP2-EREBP
	OsAffx.6775.1.S1_x_at	LOC_Os10g26590	AP2-EREBP
	OsAffx.6775.1.S1_at	LOC_Os10g26590	AP2-EREBP
	Os.32760.1.S1_at	LOC_Os01g07120	AP2-EREBP	52.1	2e-139	At2g40390	-
	Os.54253.1.S1_at	LOC_Os05g13300	AP2-EREBP	56.6	3.7e-234	At1g79890	-
	OsAffx.21614.1.S1_at	LOC_Os01g54990	ARF
	OsAffx.22301.1.S1_x_at	LOC_Os10g33940	ARF
	OsAffx.28346.1.S1_at	LOC_Os07g08520	ARF	33.9	2.7e-29	At5g62000	-
	OsAffx.15163.1.S1_at	LOC_Os05g48870	ARF
	Os.54897.1.S1_at	LOC_Os02g48370	ARID	63.4	2.7e-96	At2g17410	-
	OsAffx.14931.1.S1_at	LOC_Os05g32880	ARR-B	30.8	3.9e-25	At2g25180	-
	OsAffx.3287.1.S1_at	LOC_Os07g39220	BES1	53.8	4.6e-21	At1g19350	-
	OsAffx.23159.1.S1_at	LOC_Os01g08180	BES1
	OsAffx.28832.1.S1_at	LOC_Os07g39940	bHLH	64.6	5.2e-38	At2g14760	-
	OsAffx.20057.1.S1_at	LOC_Os12g40730	bHLH	30.8	2e-14	At2g20180	-
	OsAffx.26546.1.S1_at	LOC_Os04g50090	bHLH	47.9	5.1e-51	At5g46690	-
	OsAffx.3120.1.S1_at	LOC_Os03g03000	bHLH	45.7	1.9e-33	At2g46810	-
	OsAffx.28779.1.S1_at	LOC_Os07g36460	bHLH	34	6.8e-13	At4g21330	-
	OsAffx.15202.1.S1_at	LOC_Os05g51820	bHLH	61.4	5.7e-52	At3g06120	-
	Os.32078.1.S1_at	LOC_Os01g51140	bHLH	67.9	7.5e-34	At3g21330	-
	OsAffx.15360.1.S1_at	LOC_Os06g10820	bHLH	38.1	1.3e-23	At3g50330	-
	Os.57535.1.A1_at	LOC_Os04g41229	bHLH	44.6	1e-06	At2g42280	-
	OsAffx.5676.1.A1_at	LOC_Os08g01700	bHLH	58.1	1e-46	At5g09750	-
	OsAffx.23176.1.S1_at	LOC_Os01g09900	bHLH	43.7	3.8e-20	At5g56960	-
	OsAffx.4968.1.S1_at	LOC_Os06g30090	bHLH	54.2	2.5e-29	At1g66470	-
	OsAffx.18071.1.S1_at	LOC_Os10g01530	bHLH	30.4	1.1e-28	At2g22750	-
	OsAffx.3192.1.S1_at	LOC_Os03g10770	bHLH	41.9	5.4e-43	At4g33880	-
	OsAffx.7844.1.S1_x_at	LOC_Os12g40710	bHLH	32.7	3.2e-17	At2g20180	-
	Os.4548.1.S1_at	LOC_Os04g52770	bHLH	57.3	3.4e-26	At2g20180	-
	OsAffx.2630.1.S1_at	LOC_Os02g15760	bHLH	53.1	1.2e-61	At5g53210	-
	OsAffx.6120.1.S1_x_at	LOC_Os08g43070	bHLH	42.5	1.4e-23	At4g00870	-
	OsAffx.16206.1.S1_at	LOC_Os07g11020	bHLH	48	5.4e-53	At4g09820	-
	OsAffx.20055.1.S1_at	LOC_Os12g40630	bHLH	58.5	5.2e-09	At2g20180	-
	Os.46443.1.S1_at	LOC_Os10g42430	bHLH	48.4	7.9e-136	At1g32640	-
	OsAffx.24595.3.S1_at	LOC_Os03g12760	bHLH	43.6	1.7e-32	At2g22750	-
	Os.57500.1.S1_x_at	LOC_Os01g39580	bHLH	53.2	3.5e-12	At1g63650	-
	OsAffx.17362.1.S1_at	LOC_Os08g36740	bHLH	54.2	1.3e-41	At3g50330	-
	Os.57542.1.S1_at	LOC_Os04g47059	bHLH	45.3	1.9e-71	At5g41315	-
	OsAffx.5676.1.S1_at	LOC_Os08g01700	bHLH	58.1	1e-46	At5g09750	-
	OsAffx.32175.1.S1_at	LOC_Os12g43620	bHLH	49.7	1.7e-30	At4g37850	-
	Os.54828.1.S1_at	LOC_Os01g18870	bHLH	42.3	7.6e-37	At2g31210	-
	OsAffx.3535.1.S1_at	LOC_Os03g46790	bHLH	39.8	3.7e-10	At4g37850	-
	OsAffx.12011.1.S1_at	LOC_Os02g12820	bHLH	38.2	1.7e-16	At5g56960	-
	OsAffx.19913.1.S1_x_at	LOC_Os12g31430	bHLH	42.3	1.4e-19	At1g30670	-
	OsAffx.19913.1.S1_at	LOC_Os12g31430	bHLH	42.3	1.4e-19	At1g30670	-
	OsAffx.12363.1.S1_at	LOC_Os02g35660	bHLH	58.5	4.7e-44	At5g58010	-
	OsAffx.12891.1.S1_at	LOC_Os03g17130	bHLH	35.7	1.5e-14	At1g49830	-
	OsAffx.18320.1.S1_at	LOC_Os03g51580	bHLH
	Os.30520.1.S1_at	LOC_Os04g35010	bHLH	35.5	5.1e-31	At1g49770	-
	OsAffx.2600.1.S1_at	LOC_Os02g13670	bHLH
	Os.30520.2.S1_x_at	LOC_Os04g35010	bHLH	30.3	1.4e-21	At1g49770	-
	Os.52614.1.S1_at	LOC_Os03g12940	bHLH	32.9	7.7e-44	At1g23780	-
	OsAffx.3603.1.S1_at	LOC_Os12g31430	bHLH
	OsAffx.1884.1.S1_at	LOC_Os01g01840	bHLH	38.9	2e-08	At1g10585	-
	OsAffx.22070.1.S1_x_at	LOC_Os01g13460	bHLH	54.2	3.7e-07	At1g04800	-
	Os.51474.1.S1_at	LOC_Os04g50090	bHLH
	OsAffx.18017.1.S1_at	LOC_Os09g36910	bZIP	57.4	9.1e-09	At2g36270	-
	Os.16025.1.S1_s_at	LOC_Os06g39960	bZIP	70	1.8e-10	At5g11260	-
	Os.20077.2.S1_at	LOC_Os08g07970	bZIP	61.4	5.5e-69	At5g10030	-
	OsAffx.5933.1.S1_at	LOC_Os08g26310	bZIP
	OsAffx.15840.1.S1_at	LOC_Os06g39380	bZIP
	OsAffx.10340.1.S1_x_at	LOC_Os12g40920	bZIP
	Os.19982.1.S1_at	LOC_Os09g31390	bZIP	60	2e-45	At5g06839	-
	OsAffx.1316.1.S1_at	LOC_Os01g17260	bZIP	36.3	2.4e-08	At1g31810	-
	OsAffx.25727.1.S1_at	LOC_Os03g56010	bZIP	35	3.6e-06	At5g58160	-
	OsAffx.25727.1.A1_at	LOC_Os03g56010	bZIP	35	3.6e-06	At5g58160	-
	OsAffx.18603.1.S1_at	LOC_Os12g40920	bZIP
	OsAffx.24182.1.S1_at	LOC_Os02g10140	bZIP	56.3	2.8e-54	At5g06839	-
	Os.52227.1.S1_at	LOC_Os01g64020	bZIP
	OsAffx.18603.1.S1_x_at	LOC_Os12g40920	bZIP
	OsAffx.15413.1.A1_at	LOC_Os03g47200	bZIP
	Os.19982.2.S1_at	LOC_Os09g31390	bZIP	57.8	3e-39	At5g06839	-
	OsAffx.27416.1.S1_at	LOC_Os06g01340	C2C2-CO-like	34.7	1.7e-13	At2g47890	-
	Os.57077.1.S1_at	LOC_Os09g06464	C2C2-CO-like	33.6	2e-07	At1g68725	-
	OsAffx.14985.1.A1_at	LOC_Os05g36900	C2C2-Dof	59.2	1.7e-31	At1g21340	-
	OsAffx.20006.1.S1_at	LOC_Os12g38200	C2C2-Dof	39.8	3.1e-51	At5g02460	-
	OsAffx.28712.1.A1_at	LOC_Os07g32510	C2C2-Dof	43.6	2.1e-32	At5g60850	-
	OsAffx.14985.1.S1_at	LOC_Os05g36900	C2C2-Dof	59.2	1.7e-31	At1g21340	-
	OsAffx.25425.1.A1_at	LOC_Os03g38870	C2C2-Dof	58.5	1.3e-40	At5g65590	-
	OsAffx.25425.1.S1_at	LOC_Os03g38870	C2C2-Dof	58.5	1.3e-40	At5g65590	-
	OsAffx.32109.3.S1_x_at	LOC_Os03g42200	C2C2-Dof	53.3	3.1e-23	At1g28310	-
	OsAffx.28712.1.S1_at	LOC_Os07g32510	C2C2-Dof	43.6	2.1e-32	At5g60850	-
	OsAffx.12886.1.S1_at	LOC_Os03g16850	C2C2-Dof	37.8	5.7e-48	At5g02460	-
	OsAffx.12502.1.S1_at	LOC_Os02g45200	C2C2-Dof
	OsAffx.4120.1.S1_at	LOC_Os04g47990	C2C2-Dof
	OsAffx.20281.1.S1_at	LOC_Os10g32070	C2C2-GATA	52.7	3.7e-36	At1g08000	-
	Os.52612.1.S1_s_at	LOC_Os12g07120	C2C2-GATA	57.5	5.1e-31	At3g54810	-
	OsAffx.7045.1.S1_at	LOC_Os11g08410	C2C2-GATA	69.1	9.5e-24	At4g34680	-
	OsAffx.31325.1.S1_at	LOC_Os11g36470	C2C2-GATA	80.8	0	At5g06600	-
	OsAffx.8612.1.S1_at	LOC_Os07g42400	C2C2-GATA
	Os.49773.1.S1_at	LOC_Os03g11600	C2C2-YABBY	59	2.1e-43	At1g69180	-
	OsAffx.22476.1.S1_x_at	LOC_Os07g06620	C2C2-YABBY	92.7	2.3e-19	At4g00180	-
	OsAffx.28309.1.S1_at	LOC_Os07g06620	C2C2-YABBY	66	3.2e-13	At4g00180	-
	OsAffx.25636.1.S1_at	LOC_Os03g49132	C2H2	38.1	3e-10	At2g28710	-
	Os.57046.1.S1_s_at	LOC_Os03g05690	C2H2	29.2	6.5e-39	At5g04240	-
	OsAffx.17906.1.S1_x_at	LOC_Os09g26210	C2H2	43	3.6e-14	At5g57520	-
	OsAffx.13726.1.S1_x_at	LOC_Os04g08290	C2H2	66.5	5.1e-63	At5g22890	-
	OsAffx.16664.1.S1_at	LOC_Os07g40950	C2H2	47.8	2.1e-11	At3g46090	-
	OsAffx.29835.1.S1_x_at	LOC_Os09g13680	C2H2	67.3	3.6e-78	At1g13290	-
	OsAffx.3750.1.S1_at	LOC_Os04g08600	C2H2	59	5.1e-16	At3g23130	-
	OsAffx.24047.1.S1_at	LOC_Os02g01090	C2H2	62	1.5e-17	At3g23130	-
	OsAffx.16664.1.A1_at	LOC_Os07g40950	C2H2	47.8	2.1e-11	At3g46090	-
	OsAffx.14682.1.S1_at	LOC_Os05g14130	C2H2	56.5	1.8e-12	At5g43540	-
	OsAffx.16380.1.S1_x_at	LOC_Os07g23450	C2H2	78.3	2.8e-14	At5g43540	-
	Os.50005.1.S1_at	LOC_Os08g36390	C2H2	68.5	7.6e-100	At1g68130	-
	Os.50185.2.S1_at	LOC_Os07g40080	C2H2	42.9	3.9e-26	At5g04340	-
	OsAffx.10822.1.S1_at	LOC_Os01g01770	C2H2	62.5	6.4e-100	At5g40310	-
	OsAffx.26353.1.S1_at	LOC_Os04g36650	C2H2	56.9	4.7e-12	At5g25160	-
	Os.50628.1.S1_at	LOC_Os07g39970	C2H2	41.2	6e-21	At5g04340	-
	OsAffx.17417.1.S1_x_at	LOC_Os09g31140	C2H2	67.1	3.1e-115	At3g57670	-
	Os.55137.1.S1_at	LOC_Os02g44120	C2H2	49.2	1.5e-20	At2g45120	-
	Os.54553.1.S1_at	LOC_Os03g31240	C2H2	46.1	2.9e-23	At2g45120	-
	Os.52858.1.S1_at	LOC_Os04g46670	C2H2	44.9	1.2e-28	At1g02040	-
	Os.50594.1.S1_at	LOC_Os04g46680	C2H2	40.3	5.6e-32	At2g45120	-
	Os.52090.1.S1_at	LOC_Os02g44130	C2H2	31.1	1e-28	At2g45120	-
	Os.20878.1.S1_at	LOC_Os01g11900	C2H2
	OsAffx.22157.1.S1_at	LOC_Os01g09850	C2H2
	OsAffx.31199.1.S1_at	LOC_Os01g09850	C2H2
	Os.52565.1.S1_at	LOC_Os04g47860	C2H2
	Os.50409.1.S1_at	LOC_Os01g09850	C2H2
	OsAffx.24067.1.S1_at	LOC_Os02g02424	C2H2	38.6	1.8e-92	At2g22410	-
	OsAffx.23968.1.S1_at	LOC_Os01g68160	C2H2
	OsAffx.30349.2.S1_at	LOC_Os12g15920	C2H2
	OsAffx.23943.1.S1_s_at	LOC_Os01g66570	C2H2	41.8	5e-21	At5g09380	-
	Os.48903.1.A1_s_at	LOC_Os09g39660	C2H2
	Os.53057.1.S1_at	LOC_Os12g38940	C2H2
	Os.55454.1.S1_at	LOC_Os08g16940	C2H2
	Os.5450.1.S1_at	LOC_Os01g40110	C2H2	44.2	8.7e-52	At2g19385	-
	OsAffx.6262.1.S1_x_at	LOC_Os09g13530	C3H	52.6	2e-09	At1g63030	-
	OsAffx.3272.1.S1_at	LOC_Os03g18950	C3H	44.5	1.3e-34	At1g68200	-
	Os.12216.1.S1_at	LOC_Os04g57600	C3H	30.2	1.4e-42	At2g02160	-
	Os.32457.2.S1_at	LOC_Os01g07930	C3H	30.3	2.9e-06	At1g32360	-
	Os.197.2.S1_x_at	LOC_Os01g15300	C3H	46.2	1.2e-211	At2g47680	-
	Os.19086.3.S1_at	LOC_Os01g68860	C3H	47.7	1.9e-79	At2g47850	-
	Os.26343.1.S1_at	LOC_Os06g21390	C3H	72.1	5.4e-119	At3g08505	-
	Os.6398.1.S1_at	LOC_Os04g56750	C3H	40.3	2.2e-45	At1g19860	-
	OsAffx.28267.1.S1_at	LOC_Os07g04650	C3H	31.4	8.5e-12	At2g29210	-
	Os.29084.1.S1_at	LOC_Os01g53650	C3H	54.9	1e-42	At2g19810	-
	Os.14912.1.S1_at	LOC_Os12g21700	C3H	45	7.4e-94	At2g47850	-
	Os.25379.1.A1_at	LOC_Os02g06584	C3H
	Os.20359.1.S1_at	LOC_Os09g33790	C3H
	Os.47665.1.S1_at	LOC_Os12g18120	C3H	47.1	4.5e-19	At3g48440	-
	OsAffx.26456.1.S1_at	LOC_Os04g44260	C3H	55.8	3.8e-26	At4g35460	-
	Os.9931.3.S1_x_at	LOC_Os01g15460	C3H	46.7	3.9e-65	At3g06410	-
	Os.9931.1.S1_a_at	LOC_Os01g15460	C3H	43.4	4.8e-106	At3g06410	-
	OsAffx.28821.1.S1_at	LOC_Os07g39440	C3H	50.9	2.7e-48	At2g05160	-
	OsAffx.4042.1.S1_at	LOC_Os04g41060	C3H	61.8	5.1e-22	At2g25900	-
	Os.49825.1.S1_at	LOC_Os01g15300	C3H	51.5	2.9e-266	At2g47680	-
	Os.46688.1.S1_x_at	LOC_Os10g25220	C3H
	Os.23145.1.S1_at	LOC_Os08g03310	C3H	45.7	1.1e-85	At2g05160	-
	Os.32086.1.S1_at	LOC_Os01g61830	C3H	75.5	3.9e-143	At2g20280	-
	Os.49315.1.S1_at	LOC_Os09g19940	C3H	55.3	3.2e-125	At5g56900	-
	Os.32086.2.S1_x_at	LOC_Os01g61830	C3H	57.5	2.3e-14	At2g20280	-
	OsAffx.10958.1.S1_x_at	LOC_Os01g07930	C3H	44	1.3e-50	At4g25600	-
	OsAffx.22478.1.S1_at	LOC_Os07g06540	C3HC4	55.7	9.7e-21	At2g35910	-
	OsAffx.12372.1.S1_at	LOC_Os02g36320	C3HC4	35.4	1.2e-31	At3g05200	-
	Os.9495.1.S1_at	LOC_Os06g17480	CCAAT_HAP3	77.9	3.2e-38	At5g47670	-
	OsAffx.23993.1.S1_at	LOC_Os01g70880	CCAAT_HAP3	54	1.3e-32	At4g14540	-
	OsAffx.6533.1.S1_x_at	LOC_Os09g39490	CCAAT_HAP3	59.6	2e-10	At2g27470	-
	OsAffx.6533.1.A1_at	LOC_Os09g39490	CCAAT_HAP3	59.6	2e-10	At2g27470	-
	OsAffx.6533.1.S1_at	LOC_Os09g39490	CCAAT_HAP3	59.6	2e-10	At2g27470	-
	OsAffx.23165.1.S1_x_at	LOC_Os01g08790	CCAAT_HAP5	40.5	1.6e-18	At5g43250	-
	Os.13874.4.S1_at	LOC_Os07g36130	CCAAT_HAP5	59.4	8.1e-33	At1g51060	-
	Os.51928.1.S1_at	LOC_Os03g51200	CCAAT_HAP5	73.2	2.2e-46	At1g54690	-
	Os.22789.1.A1_at	LOC_Os10g25850	CCAAT-HAP2	40.4	1.6e-10	At1g30500	-
	OsAffx.8155.1.S1_at	LOC_Os10g25850	CCAAT-HAP2	30.5	1.6e-63	At5g35413	-
	OsAffx.15188.1.S1_at	LOC_Os05g51040	CPP	36.9	3.1e-27	At3g04850	-
	Os.8747.2.S1_at	LOC_Os07g07974	CPP
	Os.7693.1.S1_s_at	LOC_Os08g28214	CPP
	Os.4724.1.S1_at	LOC_Os02g02870	CSD	55.3	7.3e-64	At2g17870	-
	Os.9653.1.S1_at	LOC_Os05g04360	DBP	47.9	7.7e-76	At3g62260	-
	Os.9653.1.S1_s_at	LOC_Os05g04360	DBP	47.9	7.7e-76	At3g62260	-
	Os.34741.1.S1_at	LOC_Os01g19130	DBP	56	1.4e-104	At3g62260	-
	Os.19320.1.S1_a_at	LOC_Os06g39600	DBP	66.4	9.3e-119	At2g25620	-
	Os.15936.1.S1_at	LOC_Os01g48180	DDT
	Os.15936.2.S1_x_at	LOC_Os01g48180	DDT
	OsAffx.26349.1.S1_at	LOC_Os04g35880	DDT	47	1.3e-101	At5g08630	-
	Os.24275.1.S2_at	LOC_Os02g35100	DDT	39.9	3e-118	At5g08630	-
	Os.24275.1.S1_at	LOC_Os02g35100	DDT	39.9	3e-118	At5g08630	-
	OsAffx.24154.1.S1_at	LOC_Os02g07770	G2-like	55.6	4e-79	At1g79430	-
	Os.47453.1.A1_at	LOC_Os12g39640	G2-like	57.8	1.1e-22	At2g03500	-
	OsAffx.12726.1.S1_at	LOC_Os03g03760	G2-like	56.5	4.1e-25	At1g14600	-
	OsAffx.12501.1.S1_at	LOC_Os02g45080	G2-like	77.6	1.5e-24	At1g14600	-
	Os.29819.2.S1_x_at	LOC_Os01g08160	G2-like	45.2	5e-72	At2g03500	-
	Os.10050.1.S1_at	LOC_Os01g62660	G2-like	50	6.7e-27	At3g10760	-
	OsAffx.21903.1.S1_at	LOC_Os08g25799	G2-like
	OsAffx.8903.1.S1_at	LOC_Os12g39640	G2-like
	OsAffx.8351.1.A1_at	LOC_Os10g14004	G2-like
	OsAffx.29552.2.A1_at	LOC_Os03g29480	GRAS	45.1	2.2e-62	At3g13840	-
	OsAffx.29552.2.S1_at	LOC_Os03g29480	GRAS	45.1	2.2e-62	At3g13840	-
	OsAffx.25445.1.S1_at	LOC_Os03g40080	GRAS	42.9	1.1e-58	At1g07530	-
	OsAffx.19098.1.S1_at	LOC_Os11g31100	GRAS
	OsAffx.25100.1.S1_at	LOC_Os03g15680	GRAS	45.2	1.3e-89	At4g08250	-
	OsAffx.25100.1.S1_x_at	LOC_Os03g15680	GRAS	45.2	1.3e-89	At4g08250	-
	OsAffx.25100.1.A1_at	LOC_Os03g15680	GRAS	45.2	1.3e-89	At4g08250	-
	OsAffx.18704.1.S1_at	LOC_Os11g06180	GRAS	32.2	3.7e-28	At4g08250	-
	Os.48491.1.S1_at	LOC_Os10g40390	GRAS
	Os.51061.1.S1_at	LOC_Os11g06180	GRAS
	Os.51358.1.S1_at	LOC_Os06g40780	GRAS
	OsAffx.2987.1.S1_at	LOC_Os02g47280	GRF	58.1	7.2e-41	At3g13960	-
	OsAffx.25593.2.S1_at	LOC_Os03g47042	HB	51	3.4e-57	At4g08150	-
	Os.1855.1.S1_at	LOC_Os03g51710	HB	53.2	1.2e-61	At1g62360	-
	Os.151.2.S1_at	LOC_Os03g51690	HB	71	2.8e-95	At4g08150	-
	Os.57505.1.S1_x_at	LOC_Os03g47016	HB	84.4	6.3e-33	At4g08150	-
	Os.57414.1.S1_x_at	LOC_Os09g35760	HB	84.7	8.8e-59	At3g61150	-
	OsAffx.18415.1.S1_x_at	LOC_Os10g26500	HB	48.7	1.3e-52	At1g69780	-
	Os.49759.1.S1_x_at	LOC_Os09g27450	HB	90	6.4e-40	At5g06710	-
	Os.49747.1.S1_at	LOC_Os04g55590	HB	58.7	9.5e-33	At1g46480	-
	Os.44546.1.A1_at	LOC_Os07g03770	HB	69	5.1e-96	At4g08150	-
	Os.31463.1.S1_at	LOC_Os03g56110	HB	57	5.7e-64	At4g08150	-
	Os.57551.1.S1_s_at	LOC_Os03g56110	HB	55.2	5.7e-66	At4g08150	-
	Os.151.1.S1_x_at	LOC_Os03g51690	HB	69.8	1.5e-88	At4g08150	-
	OsAffx.16394.1.S1_at	LOC_Os07g24350	HB	39	2.9e-13	At3g61150	-
	Os.2254.1.S1_at	LOC_Os07g03770	HB	65.5	5.1e-95	At4g08150	-
	Os.44546.1.A1_x_at	LOC_Os07g03770	HB	69	5.1e-96	At4g08150	-
	OsAffx.21696.1.S1_at	LOC_Os01g57890	HB
	Os.49754.1.S1_x_at	LOC_Os03g12860	HB
	OsAffx.15817.1.S1_at	LOC_Os02g43330	HB
	OsAffx.9205.1.S1_at	LOC_Os06g12400	HB	31.2	5.3e-07	At1g31810	-
	OsAffx.22209.1.S1_at		HB
	Os.34474.1.S1_at	LOC_Os01g54424	HB
	Os.39198.1.A1_at	LOC_Os06g51220	HMG
	Os.5141.1.S1_at	LOC_Os06g31060	HMG
	Os.7523.1.S1_at	LOC_Os02g44930	HMG	46.3	3.6e-23	At1g20693	-
	Os.54219.1.S1_at	LOC_Os05g08970	HMG	67	4.1e-228	At3g28730	-
	OsAffx.27969.1.S1_x_at	LOC_Os06g36930	HSF	57.7	6.4e-32	At2g26150	-
	OsAffx.5024.1.S1_at	LOC_Os06g35960	HSF	72.6	2.2e-33	At3g24520	-
	Os.40015.1.S1_at	LOC_Os01g43590	HSF	45.9	1e-41	At4g17750	-
	Os.10942.2.S1_x_at	LOC_Os10g28340	HSF	60.2	4.3e-79	At3g22830	-
	OsAffx.13477.1.S1_at	LOC_Os03g53340	HSF
	Os.57105.1.S1_x_at	LOC_Os03g05680	Jumonji	58.7	6.3e-114	At5g04240	-
	Os.52727.1.S1_at	LOC_Os01g67970	Jumonji	53.3	8.1e-259	At3g48430	-
	Os.6505.1.S1_at	LOC_Os03g31594	Jumonji	52.1	6.4e-159	At1g11950	-
	OsAffx.13634.1.S1_at	LOC_Os03g22540	Jumonji
	OsAffx.13145.1.S1_at	LOC_Os03g31594	Jumonji
	OsAffx.2983.1.S1_x_at	LOC_Os02g46930	Jumonji	54	4.9e-177	At5g46910	-
	Os.5373.1.S1_at	LOC_Os02g46930	Jumonji	45.7	1.4e-90	At5g46910	-
	Os.57558.1.S1_at	LOC_Os04g51000	LFY	58.9	6.4e-104	At5g61850	-
	Os.52919.1.S1_at	LOC_Os04g45010	LIM	63.1	2.2e-69	At3g61230	-
	OsAffx.12463.1.S1_at	LOC_Os02g42820	LIM	65.7	6.9e-75	At3g61230	-
	Os.2601.1.S1_at	LOC_Os10g35930	LIM	60.2	6.7e-65	At3g61230	-
	OsAffx.11436.2.S1_at	LOC_Os01g42270	LUG	44.8	9.8e-153	At4g32551	-
	Os.12750.2.S1_s_at	LOC_Os07g01820	MADS	65.2	3e-65	At1g69120	-
	Os.12750.1.S1_x_at	LOC_Os07g01820	MADS	64.7	1e-64	At1g69120	-
	Os.320.2.S1_a_at	LOC_Os01g10504	MADS	64.8	3.8e-74	At4g18960	-
	OsAffx.11096.1.S1_at	LOC_Os01g18420	MADS	33.3	1.3e-27	At5g48670	-
	Os.28968.1.S1_at	LOC_Os01g68560	MADS	38.9	1.8e-12	At1g31630	-
	Os.57420.1.S1_at	LOC_Os12g31748	MADS	45.3	4.3e-43	At5g60910	-
	Os.2348.1.S1_a_at	LOC_Os03g54160	MADS	67.5	6.1e-67	At1g69120	-
	OsAffx.14794.1.S1_at	LOC_Os05g23780	MADS	33.2	5.4e-20	At2g24840	-
	Os.28021.1.S1_a_at	LOC_Os01g66290	MADS	65.8	4.5e-64	At3g58780	-
	Os.2348.1.S1_at	LOC_Os03g54160	MADS	67.5	6.1e-67	At1g69120	-
	OsAffx.27891.1.A1_at	LOC_Os06g30810	MADS	37	6.6e-22	At2g24840	-
	OsAffx.7652.1.S1_at	LOC_Os12g21850	MADS	38.7	2.2e-21	At2g24840	-
	OsAffx.22610.1.S1_at	LOC_Os06g01890	MADS	33.1	4.9e-10	At5g51860	-
	Os.49761.1.S1_at	LOC_Os03g54170	MADS	56.9	2.2e-55	At5g15800	-
	Os.12750.1.S1_a_at	LOC_Os07g01820	MADS	64.7	1e-64	At1g69120	-
	OsAffx.12789.1.S1_s_at	LOC_Os03g08754	MADS	72.1	4.5e-21	At4g24540	-
	Os.22281.1.S1_at	LOC_Os03g08754	MADS	57.4	8.9e-59	At2g22540	-
	OsAffx.21377.1.S1_at	LOC_Os10g39130	MADS
	Os.38190.1.A1_s_at	LOC_Os03g14850	MADS
	OsAffx.6153.1.S1_at	LOC_Os09g02780	MADS	41	5.1e-12	At4g13340	-
	Os.27456.1.S1_x_at	LOC_Os06g30830	MADS
	OsAffx.11177.1.S1_at	LOC_Os01g23770	MADS	30.4	4.7e-06	At2g40070	-
	OsAffx.21048.1.S1_at	LOC_Os05g11414	MADS
	Os.37090.1.S1_x_at	LOC_Os03g07410	MADS
	Os.11661.1.S1_a_at	LOC_Os08g33488	MADS
	OsAffx.15054.1.S1_x_at	LOC_Os05g41172	MYB	47.2	4.7e-153	At5g04940	-
	OsAffx.27639.1.S1_at	LOC_Os06g14700	MYB	36.8	2.5e-13	At5g67300	-
	Os.7051.1.S1_at	LOC_Os02g49986	MYB	77.3	1.1e-54	At1g66230	-
	Os.3389.1.A1_at	LOC_Os12g03150	MYB	43.8	1e-67	At1g08810	-
	Os.45888.1.S1_at	LOC_Os01g45090	MYB	45.4	2.1e-41	At3g27810	-
	OsAffx.28408.1.S1_at	LOC_Os07g12130	MYB	61.3	3e-42	At4g18770	-
	OsAffx.19945.2.S1_at	LOC_Os12g33070	MYB	76.6	9.7e-53	At5g12870	-
	OsAffx.14205.1.S1_at	LOC_Os04g39470	MYB	88.7	8.7e-84	At5g56110	-
	OsAffx.7993.1.S1_at	LOC_Os10g35660	MYB	61	1.2e-33	At5g57620	-
	OsAffx.19535.1.S1_at	LOC_Os12g07610	MYB	55.5	3.8e-51	At4g18770	-
	Os.16203.1.S1_at	LOC_Os01g74590	MYB	44.9	8.2e-40	At5g67300	-
	OsAffx.9337.1.S1_at	LOC_Os01g65370	MYB	90.5	5.3e-06	At4g09460	-
	OsAffx.13043.1.S1_at	LOC_Os03g26130	MYB	48.7	8.1e-71	At1g74650	-
	OsAffx.28576.1.S1_x_at	LOC_Os10g20990	MYB	37	1.5e-09	At5g67300	-
	Os.38391.2.S1_at	LOC_Os01g51260	MYB	77.8	5.7e-48	At3g13890	-
	OsAffx.27380.1.S1_at	LOC_Os05g49310	MYB	59.4	8.7e-52	At3g27810	-
	OsAffx.28576.4.S1_at	LOC_Os07g25370	MYB	41.8	2.3e-21	At4g37260	-
	Os.20224.1.S1_at	LOC_Os12g37690	MYB	47.6	8.2e-44	At1g48000	-
	OsAffx.26554.1.S1_at	LOC_Os04g50680	MYB	52.3	2.3e-58	At3g02940	-
	OsAffx.28970.2.S1_at	LOC_Os03g18480	MYB	52.9	1.7e-58	At3g28470	-
	OsAffx.28697.1.S1_at	LOC_Os07g31470	MYB	68	4e-63	At3g12720	-
	Os.12994.1.S1_at	LOC_Os12g38400	MYB	53.9	3.5e-72	At2g37630	-
	Os.3390.1.S1_at	LOC_Os07g37210	MYB	75.3	2.2e-69	At4g28110	-
	OsAffx.24796.1.S1_at	LOC_Os02g49250	MYB	44	3.8e-19	At5g67300	-
	OsAffx.27479.1.S1_at	LOC_Os06g06740	MYB	55.1	1.3e-57	At4g18770	-
	Os.38177.1.S1_at	LOC_Os01g62410	MYB	53.6	1e-103	At5g02320	-
	OsAffx.28022.1.S1_x_at	LOC_Os06g40330	MYB	56.2	2.8e-33	At5g56110	-
	OsAffx.2811.1.S1_at	LOC_Os02g30700	MYB	46.2	8.1e-17	At2g38090	-
	Os.42406.2.S1_at	LOC_Os01g63460	MYB	68.2	2e-61	At2g38090	-
	Os.24983.1.S1_at	LOC_Os07g43420	MYB	62.6	2.1e-49	At2g02820	-
	Os.3386.1.S1_x_at	LOC_Os06g10350	MYB
	OsAffx.17834.1.S1_at	LOC_Os08g06240	MYB
	Os.9514.2.A1_at	LOC_Os05g04820	MYB
	OsAffx.12988.2.S1_at	LOC_Os03g22250	MYB	54.8	1.7e-32	At3g53140	-
	Os.38391.1.A1_at	LOC_Os01g51260	MYB
	OsAffx.13026.1.S1_at	LOC_Os03g25550	MYB	63	1.6e-59	At1g57560	-
	Os.52643.1.S1_at	LOC_Os12g38400	MYB
	Os.24362.1.A1_at	LOC_Os07g04700	MYB
	OsAffx.13578.1.S1_at	LOC_Os03g62100	MYB-related	33.2	1.1e-19	At2g38090	-
	Os.18955.1.S1_at	LOC_Os06g51260	MYB-related	44.3	1.4e-42	At5g37260	-
	OsAffx.14989.1.S1_at	LOC_Os05g37040	MYB-related	76.3	5.1e-10	At5g58900	-
	OsAffx.26184.1.S1_at	LOC_Os04g27410	MYB-related	63.2	8.2e-40	At5g08520	-
	OsAffx.21428.1.S1_at	LOC_Os01g47370	MYB-related	49.2	4.2e-13	At4g39250	-
	OsAffx.694.1.S1_at	LOC_Os04g27410	MYB-related
	OsAffx.25677.1.S1_at	LOC_Os03g51220	MYB-related	35.3	1.1e-106	At4g34430	-
	OsAffx.24769.1.S1_s_at	LOC_Os02g47744	MYB-related
	Os.55570.1.S1_x_at	LOC_Os09g31454	MYB-related	40.5	3.2e-27	At2g44430	-
	Os.41242.1.A1_at	LOC_Os01g43230	MYB-related	50.6	1.6e-89	At4g01040	-
	Os.7405.1.S1_at	LOC_Os03g31230	MYB-related	50.3	5.4e-48	At1g26580	-
	OsAffx.14219.1.S1_at	LOC_Os04g40420	MYB-related	42.2	4e-69	At2g47620	-
	Os.15088.1.S1_at	LOC_Os08g06110	MYB-related
	Os.57192.1.S1_at	LOC_Os08g39980	MYB-related	51.4	9.3e-20	At2g44430	-
	Os.57192.1.S1_x_at	LOC_Os08g39980	MYB-related	51.4	9.3e-20	At2g44430	-
	Os.55570.1.S1_at	LOC_Os09g31454	MYB-related	40.5	3.2e-27	At2g44430	-
	Os.662.1.S1_at	LOC_Os01g43230	MYB-related	47.3	1.5e-94	At4g01040	-
	Os.18071.1.S1_at	LOC_Os06g19980	MYB-related
	OsAffx.15779.1.S1_at	LOC_Os06g36480	NAC	51.9	2.3e-81	At5g56620	-
	OsAffx.13243.1.S1_at	LOC_Os03g39050	NAC	32.1	3.6e-09	At5g13180	-
	Os.18337.2.S1_x_at	LOC_Os01g29840	NAC	65.3	2.1e-55	At5g18270	-
	OsAffx.22284.1.S1_at	LOC_Os03g03540	NAC	55.7	2.2e-94	At2g18060	-
	Os.14047.2.S1_at	LOC_Os01g70110	NAC	52.7	8.3e-32	At5g13180	-
	OsAffx.5322.1.A1_x_at	LOC_Os07g13920	NAC	33.3	9.4e-13	At1g52880	-
	OsAffx.30185.1.S1_at	LOC_Os09g38010	NAC	70	5.5e-82	At3g17730	-
	OsAffx.15096.1.S1_at	LOC_Os05g43960	NAC	36.6	6.3e-20	At1g01720	-
	OsAffx.22284.1.S1_x_at	LOC_Os03g03540	NAC	55.7	2.2e-94	At2g18060	-
	Os.50016.1.S1_at	LOC_Os05g34310	NAC	58.7	1.4e-53	At1g61110	-
	OsAffx.5322.1.A1_at	LOC_Os07g13920	NAC	33.3	9.4e-13	At1g52880	-
	OsAffx.9467.1.S1_at	LOC_Os01g59640	NAC	33.8	4.5e-21	At5g08790	-
	OsAffx.31559.2.S1_at	LOC_Os11g03310	NAC	50.9	1.6e-50	At5g18270	-
	OsAffx.6090.1.S1_at	LOC_Os08g40030	NAC	57.2	9.7e-69	At1g76420	-
	Os.10944.1.S1_at	LOC_Os02g12310	NAC	45.7	7.1e-29	At1g61110	-
	OsAffx.2528.1.S1_at	LOC_Os02g06950	NAC	51.6	1.3e-50	At1g56010	-
	OsAffx.16306.1.S1_at	LOC_Os07g17180	NAC	34.3	5.8e-15	At5g13180	-
	OsAffx.5275.3.S1_at	LOC_Os07g09740	NAC	29.2	2e-15	At5g13180	-
	OsAffx.27019.2.S1_at	LOC_Os05g25960	NAC	32.6	7.7e-11	At1g52880	-
	OsAffx.25773.1.S1_at	LOC_Os03g59730	NAC	32.6	4e-21	At1g61110	-
	Os.27348.1.A1_at	LOC_Os12g29330	NAC	47.7	2.9e-13	At1g69490	-
	Os.27348.1.A1_x_at	LOC_Os12g29330	NAC	47.7	2.9e-13	At1g69490	-
	Os.54778.1.S1_at	LOC_Os09g12380	NAC	32.3	5.6e-09	At1g69490	-
	OsAffx.30184.1.S1_at	LOC_Os09g38000	NAC	72.2	7.6e-92	At3g17730	-
	OsAffx.19540.1.S1_at	LOC_Os12g07790	NAC	31.5	1.5e-10	At1g01720	-
	Os.36437.1.S1_at	LOC_Os07g37920	NAC	62.2	1.3e-71	At3g15510	-
	OsAffx.18408.1.S1_at	LOC_Os10g26270	NAC	35.2	5.2e-10	At3g15500	-
	OsAffx.30185.1.S1_s_at	LOC_Os09g38010	NAC	70	5.5e-82	At3g17730	-
	OsAffx.16786.1.S1_at	LOC_Os08g02160	NAC	79.9	2.7e-74	At2g02450	-
	OsAffx.30362.1.S1_at	LOC_Os10g09820	NAC	37.2	5.4e-23	At1g69490	-
	OsAffx.5275.1.S1_s_at	LOC_Os07g09830	NAC	36	1.8e-13	At1g52880	-
	Os.54017.1.S1_at	LOC_Os07g27330	NAC	34	2.7e-11	At5g13180	-
	OsAffx.5275.2.S1_at	LOC_Os07g09860	NAC	30.1	2.4e-14	At5g13180	-
	OsAffx.6999.1.S1_at	LOC_Os11g04960	NAC	38.5	9.9e-19	At1g69490	-
	OsAffx.5322.1.S1_at	LOC_Os07g13920	NAC	33.3	9.4e-13	At1g52880	-
	OsAffx.7265.1.S1_at	LOC_Os11g31380	NAC	44.4	1.2e-07	At5g14000	-
	OsAffx.19779.2.S1_at	LOC_Os12g22940	NAC	30.3	3.6e-11	At3g19430	-
	OsAffx.22617.1.S1_at	LOC_Os06g01480	NAC
	OsAffx.19779.1.S1_at	LOC_Os12g23090	NAC	36.2	9.7e-11	At1g68725	-
	Os.52035.1.S1_at	LOC_Os01g66120	NAC
	Os.15790.2.S1_at	LOC_Os08g01330	NAC	47.5	1.9e-09	At1g21780	-
	OsAffx.18422.1.S1_at	LOC_Os10g27390	NAC	30.2	3.1e-13	At5g07750	-
	OsAffx.14163.1.S1_at	LOC_Os04g35660	NAC	55.2	2.1e-50	At5g64530	-
	Os.50338.1.S1_at	LOC_Os03g03540	NAC
	Os.16618.1.S1_at	LOC_Os11g31380	NAC
	OsAffx.16927.1.S1_at	LOC_Os08g09850	NAC
	OsAffx.5908.1.S1_at	LOC_Os08g23880	NAC	24.1	1.4e-08	At3g28830	-
	OsAffx.24058.1.S1_at	LOC_Os02g01990	Orphans	34.3	9e-12	At3g07650	-
	OsAffx.15176.1.S1_at	LOC_Os05g50130	Orphans	45.7	1.1e-10	At5g06710	-
	Os.43764.1.A1_at	LOC_Os01g15380	Orphans	28.4	7.2e-28	At5g39060	-
	OsAffx.8606.1.S1_s_at	LOC_Os12g05940	Orphans
	OsAffx.12861.3.S1_x_at	LOC_Os08g37120	Orphans	29.9	2.6e-10	At1g18560	-
	OsAffx.26141.3.S1_x_at	LOC_Os07g28760	Orphans	36.9	4.9e-74	At5g39060	-
	OsAffx.31603.1.S1_at	LOC_Os12g05940	Orphans	31.8	4.8e-67	At4g38180	-
	OsAffx.15311.1.S1_at	LOC_Os06g08450	Orphans	39.7	1.9e-103	At2g47430	-
	OsAffx.30515.1.S1_x_at	LOC_Os10g29070	Orphans	30.3	6.6e-32	At5g39060	-
	Os.22468.1.A1_at	LOC_Os04g13480	Orphans	43.8	6.6e-15	At5g26594	-
	Os.47324.1.S1_s_at	LOC_Os03g53100	Orphans	41.7	6.4e-17	At3g04280	-
	OsAffx.26141.4.S1_x_at	LOC_Os04g25210	Orphans	34.4	8.8e-32	At5g39060	-
	OsAffx.10912.2.S1_at	LOC_Os01g05030	Orphans
	Os.50918.1.S1_at	LOC_Os07g27770	Orphans	35.6	2e-39	At4g38180	-
	Os.3195.2.S1_x_at	LOC_Os10g32900	Orphans	62.6	1.4e-39	At1g04500	-
	Os.15350.1.S1_x_at	LOC_Os06g08400	Orphans	65.2	4.8e-166	At4g36860	-
	OsAffx.29742.2.S1_x_at	LOC_Os09g01780	Orphans	33.9	4.2e-47	At4g38180	-
	OsAffx.3927.1.S1_at	LOC_Os04g28160	Orphans	33.3	2.3e-09	At5g24470	-
	OsAffx.29842.1.S1_at	LOC_Os05g39790	Orphans	33.8	6.7e-73	At4g38180	-
	OsAffx.14884.1.S1_at	LOC_Os05g30310	Orphans
	OsAffx.13803.1.S1_s_at	LOC_Os04g13480	Orphans	42.7	2.8e-14	At5g26594	-
	Os.17067.1.S1_at	LOC_Os03g45300	Orphans	43.5	3e-138	At4g38180	-
	OsAffx.27015.2.S1_at	LOC_Os05g25800	Orphans	38.8	2.2e-43	At5g39060	-
	OsAffx.3853.1.S1_at	LOC_Os04g22100	Orphans
	OsAffx.20018.1.S1_at	LOC_Os12g39020	Orphans
	Os.55717.1.S1_at	LOC_Os05g38990	Orphans	53.8	3.9e-22	At5g41380	-
	OsAffx.31759.1.S1_at	LOC_Os12g16160	Orphans	67.6	1.6e-18	At5g41380	-
	Os.54190.1.S1_at	LOC_Os06g45040	Orphans
	OsAffx.12448.1.S1_at	LOC_Os02g42060	Orphans	70.1	1.2e-34	At1g59940	-
	Os.14617.1.S1_at	LOC_Os02g08340	Orphans
	Os.57106.1.S1_at	LOC_Os02g57530	Orphans
	OsAffx.20725.5.S1_at	LOC_Os03g41800	Orphans	30.6	2.1e-45	At4g38180	-
	OsAffx.31566.1.S1_at	LOC_Os12g03660	Orphans	31.2	2e-93	At4g38180	-
	OsAffx.14528.2.S1_x_at	LOC_Os12g32140	Orphans	37.6	6.1e-60	At4g38180	-
	OsAffx.14528.1.S1_at	LOC_Os05g03800	Orphans	33.7	5.7e-66	At4g38180	-
	OsAffx.30515.3.S1_at	LOC_Os02g29410	Orphans	35.5	2.2e-15	At5g39060	-
	OsAffx.424.1.S1_at	LOC_Os10g02910	Orphans	40.2	1.1e-62	At5g39060	-
	OsAffx.733.1.S1_at	LOC_Os10g12140	Orphans
	Os.56420.1.S1_at	LOC_Os07g26720	Orphans	27.9	3.6e-11	At5g07750	-
	OsAffx.29742.1.S1_x_at	LOC_Os06g13740	Orphans	29.8	1.4e-76	At2g27110	-
	Os.9661.1.S1_at	LOC_Os03g04620	Orphans	70.3	5.5e-23	At1g04500	-
	Os.12304.1.S1_at	LOC_Os05g39480	Orphans
	OsAffx.26070.3.S1_x_at	LOC_Os04g19640	Orphans
	OsAffx.25860.3.S1_at	LOC_Os02g31850	Orphans	34.3	2.4e-77	At4g38180	-
	OsAffx.21003.1.S1_at	LOC_Os07g46690	PHD
	Os.52376.1.S1_at	LOC_Os11g05130	PHD	33.8	1.1e-137	At5g22760	-
	OsAffx.17936.1.S1_s_at	LOC_Os09g27620	PHD	43.6	1.3e-142	At5g22260	-
	Os.54248.1.S1_at	LOC_Os08g31930	PHD	35.7	1.5e-49	At1g67180	-
	Os.39958.1.A1_s_at	LOC_Os01g65600	PHD	49	2.8e-28	At1g33420	-
	Os.54501.1.S1_at	LOC_Os11g12650	PHD	43.3	5e-136	At1g33420	-
	Os.39009.1.S1_at	LOC_Os06g01170	PHD	39.9	1.6e-130	At2g27980	-
	Os.26297.1.S1_at	LOC_Os01g65600	PHD	46.3	1e-151	At1g33420	-
	OsAffx.11965.1.S1_at	LOC_Os02g09910	PHD	34.3	7.9e-08	At4g01985	-
	OsAffx.7688.1.S1_at	LOC_Os12g24540	PHD	27.5	6.3e-74	At5g16680	-
	Os.5716.1.S1_at	LOC_Os06g51450	PHD
	Os.23856.1.A1_s_at	LOC_Os12g24540	PHD
	Os.50817.1.S1_at	LOC_Os12g24540	PHD
	Os.14486.1.S1_at	LOC_Os04g52020	PHD	68	0	At1g79350	-
	Os.26985.1.S1_at	LOC_Os01g73460	PHD	60.7	1.1e-106	At5g09790	-
	Os.7059.1.S1_at	LOC_Os09g04890	PHD	55.2	1.2e-278	At2g31650	-
	OsAffx.21462.1.S1_at	LOC_Os07g49290	PHD	45.1	3e-129	At2g45910	-
	OsAffx.23485.1.S1_at	LOC_Os01g33350	PLATZ	43.7	5.8e-39	At1g76590	-
	OsAffx.20935.1.S1_at	LOC_Os08g44620	PLATZ	56.6	7.2e-17	At1g32700	-
	OsAffx.12490.1.S1_at	LOC_Os02g44260	PLATZ	31.6	2.4e-17	At1g21000	-
	Os.57378.1.S1_at	LOC_Os07g49460	Pseudo ARR-B
	OsAffx.7574.1.S1_at	LOC_Os12g12970	RWP-RK	33.7	3.2e-09	At5g53040	-
	OsAffx.21236.1.S1_at	LOC_Os01g37100	RWP-RK	52.9	4.8e-28	At5g53040	-
	Os.10084.2.A1_at	LOC_Os11g16290	RWP-RK	51.3	9.6e-46	At3g59580	-
	OsAffx.15386.1.S1_at	LOC_Os06g12360	RWP-RK	46.2	1.1e-149	At1g62260	-
	Os.13884.1.S1_at	LOC_Os04g33440	S1Fa-like	77.4	1.1e-21	At3g53370	-
	Os.8884.1.S1_at	LOC_Os04g33420	S1Fa-like	44.9	1.3e-11	At2g37120	-
	OsAffx.11936.1.S1_at	LOC_Os02g08070	SBP	57.5	1.1e-39	At1g02065	-
	Os.52683.1.S1_at	LOC_Os04g46580	SBP	49.3	2.2e-30	At2g42200	-
	OsAffx.30110.1.S1_at	LOC_Os09g31438	SBP
	OsAffx.10718.1.S1_at	LOC_Os01g18850	SBP
	OsAffx.24579.1.S1_x_at	LOC_Os02g34850	SET	33.3	7.9e-65	At1g77300	-
	Os.31904.1.S1_at	LOC_Os02g34850	SET	46.1	3.1e-30	At1g77300	-
	Os.35502.1.A1_at	LOC_Os09g19830	SET	65.6	1.5e-28	At2g22740	-
	Os.52449.1.S1_at	LOC_Os09g19830	SET	54.2	1.8e-140	At2g22740	-
	Os.44686.1.S1_at	LOC_Os06g16390	SET	64	6.1e-251	At2g23380	-
	Os.44686.2.S1_x_at	LOC_Os06g16390	SET	57.1	6.5e-253	At2g23380	-
	OsAffx.27443.1.S1_x_at	LOC_Os06g03682	SET	50.8	9.6e-127	At1g01920	-
	Os.44812.1.S1_at	LOC_Os06g03676	SET	51.1	9.6e-142	At1g01920	-
	Os.31816.2.S1_x_at	LOC_Os01g70220	SET	59.9	3.9e-162	At5g13960	-
	OsAffx.17326.1.S1_at	LOC_Os08g34370	SET	53.5	5e-61	At4g30860	-
	Os.26731.2.A1_at	LOC_Os04g34976	SET	53.6	1.2e-139	At1g76710	-
	OsAffx.6386.1.S1_at	LOC_Os09g24530	SET	66.4	1.8e-115	At1g14030	-
	Os.26478.1.S1_at	LOC_Os07g25450	SET	55	4e-166	At2g33290	-
	Os.53850.1.S1_at	LOC_Os02g40770	SET	55.4	3.2e-113	At5g43990	-
	Os.53510.1.S1_at	LOC_Os05g41172	SET
	OsAffx.27400.1.S1_at	LOC_Os05g50980	SET	65.8	5.1e-92	At4g20130	-
	Os.47321.1.S1_at	LOC_Os02g47900	SET	50.8	1.5e-46	At2g23750	-
	Os.25567.1.S1_at	LOC_Os01g46700	SET	85.4	1.2e-53	At4g27910	-
	Os.34890.1.S1_at	LOC_Os01g72310	SNF2	51.3	0	At3g54460	-
	Os.15825.1.S2_at	LOC_Os04g53720	SNF2	57.2	5.4e-189	At1g61140	-
	OsAffx.2831.1.S1_at	LOC_Os02g32570	SNF2	55.5	2.6e-250	At5g22750	-
	Os.53767.1.A1_at	LOC_Os01g44990	SNF2	39.7	1.3e-126	At5g63950	-
	Os.34890.1.S1_x_at	LOC_Os01g72310	SNF2	51.3	0	At3g54460	-
	Os.48364.1.S1_at	LOC_Os01g72310	SNF2	53.8	0	At3g54460	-
	Os.15825.1.S1_at	LOC_Os04g53720	SNF2	57.2	5.4e-189	At1g61140	-
	OsAffx.12611.1.S1_at	LOC_Os02g52510	SNF2	61.8	2.2e-223	At3g19210	-
	Os.14772.1.S1_x_at	LOC_Os07g46590	SNF2
	Os.16806.1.S1_at	LOC_Os02g06592	SNF2	77.1	3.2e-201	At3g54280	-
	Os.15946.1.S1_at	LOC_Os06g14440	SNF2	51.9	1.9e-199	At2g16390	-
	Os.7039.1.S1_at	LOC_Os07g49210	SNF2	58.3	3.2e-130	At5g01710	-
	Os.50618.1.S1_at	LOC_Os07g40730	SNF2	48.4	2.3e-268	At5g07810	-
	Os.52584.1.S1_at	LOC_Os05g05230	SNF2	66.4	0	At5g19310	-
	OsAffx.12476.1.S1_at	LOC_Os02g43460	SNF2	35.1	8.2e-143	At3g24340	-
	OsAffx.23930.1.S1_at	LOC_Os01g65850	SNF2	38.8	3.4e-121	At2g25170	-
	Os.35247.1.S1_at	LOC_Os05g32610	SNF2	50	5.7e-103	At1g05480	-
	Os.32330.1.S1_at	LOC_Os01g27040	SNF2	82.1	0	At5g18620	-
	OsAffx.28181.1.S1_at	LOC_Os06g49130	TAZ	43.3	5.6e-306	At1g16710	-
	OsAffx.17313.1.S1_at	LOC_Os08g33530	TCP	43.2	2.4e-19	At3g18550	-
	Os.52097.1.S1_at	LOC_Os04g44440	TCP	56.4	4e-32	At5g23280	-
	OsAffx.30000.1.S1_at	LOC_Os09g24480	TCP	66.2	2.3e-22	At3g18550	-
	OsAffx.9544.1.S1_at	LOC_Os01g69980	TCP
	OsAffx.31549.1.S1_x_at	LOC_Os02g51310	TCP
	OsAffx.31549.1.S1_at	LOC_Os02g51310	TCP
	OsAffx.14364.1.S1_s_at	LOC_Os04g51320	Trihelix	41.3	1e-48	At2g38250	-
	OsAffx.2477.1.S1_x_at	LOC_Os02g01380	Trihelix	50.8	1.8e-55	At1g76890	-
	OsAffx.9651.1.S1_at	LOC_Os01g70230	Trihelix	32.9	2.3e-21	At2g33550	-
	OsAffx.12918.1.S1_s_at	LOC_Os03g18340	Trihelix	29.2	1.6e-18	At3g11100	-
	Os.6016.2.S1_s_at	LOC_Os08g37810	Trihelix
	Os.30597.3.S1_at	LOC_Os01g57240	ULT	61.5	2.6e-84	At4g28190	-
	OsAffx.15072.1.S1_at	LOC_Os05g42290	ULT	60.2	6.1e-67	At4g28190	-
	Os.56298.1.S1_at	LOC_Os03g63810	WRKY	55.4	8.4e-47	At2g34830	-
	OsAffx.12620.1.S1_at	LOC_Os02g53100	WRKY	44.3	1e-50	At1g68150	-
	Os.46843.2.S1_x_at	LOC_Os10g42850	WRKY	83.1	1.3e-50	At2g34830	-
	Os.23384.1.A1_at	LOC_Os07g40570	WRKY	42.7	4.5e-68	At2g03340	-
	OsAffx.26480.1.S1_s_at	LOC_Os04g46060	WRKY	55.4	3.1e-24	At2g44745	-
	OsAffx.23164.1.S1_at	LOC_Os01g08710	WRKY	39.8	1.1e-23	At4g39410	-
	OsAffx.23164.1.S1_x_at	LOC_Os01g08710	WRKY	39.8	1.1e-23	At4g39410	-
	Os.30505.1.S1_at	LOC_Os01g08710	WRKY	60.1	1e-39	At4g39410	-
	OsAffx.17620.1.S1_at	LOC_Os09g09630	WRKY	39	1.5e-15	At1g66560	-
	Os.55762.1.S1_at	LOC_Os01g08710	WRKY	48.4	9.6e-46	At4g39410	-
	Os.53641.1.S1_at	LOC_Os04g46060	WRKY	65.1	1.5e-47	At2g44745	-
	Os.25596.1.A1_x_at	LOC_Os05g25770	WRKY
	OsAffx.11820.1.S1_at	LOC_Os04g39570	WRKY
	Os.2898.1.S1_at	LOC_Os03g55164	WRKY	60.5	9.9e-120	At3g29185	-
	OsAffx.4911.1.S1_x_at	LOC_Os06g23030	zf-HD	32.9	5.2e-15	At3g28920	-
	Os.18046.1.S1_at	LOC_Os08g37400	zf-HD	61.1	2.6e-52	At4g24660	-
	OsAffx.24770.1.S1_x_at	LOC_Os02g47770	zf-HD	49.5	7.3e-35	At4g24660	-
	OsAffx.4911.1.S1_at	LOC_Os06g23030	zf-HD	32.9	5.2e-15	At3g28920	-
	Os.51160.1.S1_at	LOC_Os06g23030	zf-HD	46.6	2e-14	At5g65410	-
	OsAffx.5224.1.S1_at	LOC_Os07g05830	ZIM	47.6	4e-06	At2g34600	-
	OsAffx.30526.1.S1_at	LOC_Os10g25250	ZIM	36.4	2.1e-11	At2g29210	-
	Os.8088.1.S1_at	LOC_Os03g08310	ZIM
	Os.54883.1.S1_at	LOC_Os02g49970	ZIM
	OsAffx.30526.1.S1_x_at	LOC_Os10g25250	ZIM	36.4	2.1e-11	At2g29210	-
	OsAffx.13086.1.S1_at	LOC_Os03g27900	ZIM	30.7	6.1e-12	At1g19180	-
