# Supplementary material for: Genome-scale analysis and comparison of gene expression profiles in developing and germinated pollen in Oryza sativa
Source: BMC Genomics. 2010 May 28;11:338. doi: 10.1186/1471-2164-11-338 (PMC2895629; doi:10.1186/1471-2164-11-338)
Supplement: Additional file 10 — Cis-elements identified in the promoter regions of stage-enriched genes. [file 1471-2164-11-338-S10.XLS]

## Sheet: Additional file 10
	Additional file 10. Cis-elements identified in the promoter regions of stage-enriched genes. *the numbers in the bracket represent the number of genes in the individual stage. The analyses were performed using functionally annotated genes. for deteals, see "Materials and methods". Annotated informations of the genes were showed in Additional file 5.
Stage	Motif	count	z-score	one-tail p-value	corrected p-value	Factor or sit name	Descriptin
UNM (413)*
	CAGATAA	161	4.57389	2.3937e-06	0.0349847	GATABOX	"GATA box"; GATA motif in CaMV 35S promoter; Binding with ASF-2;Required for high level, light regulated, and tissue specific expression
	TCCCATAA	63	4.31889	7.8409e-06	0.0381991
	CCCCAGA	57	4.2458	1.0891e-05	0.0434115
	CCACGAAA	41	4.33244	7.3732e-06	0.0461836
	AGAGCTGC	40	4.9353	4.0014e-07	0.0175445
	CTTAAACC	39	4.18004	1.4573e-05	0.0456406
	ATAAACCG	39	4.19568	1.3603e-05	0.0458798
	CTCCCATA	36	4.4585	4.1267e-06	0.0301565
	CGGACGAA	35	4.26397	1.0041e-05	0.0440258
	AGACTATG	33	4.32277	7.704e-06	0.0422237
	CGATAAAC	24	4.23389	1.1484e-05	0.0419606	GATABOX	"GATA box"; GATA motif in CaMV 35S promoter; Binding with ASF-2;Required for high level, light regulated, and tissue specific expression
	CCGCTTTA	22	4.56089	2.5469e-06	0.0223343	DOFCOREZM	Core site required for binding of Dof proteins
	GCCCCAGA	21	4.56823	2.4593e-06	0.0269576
	CCCCCAGA	21	4.9177	4.3784e-07	0.00959877
BCP (112)*
	CACGTG	168	3.99893	3.1815e-05	0.0435925	ABRELATERD1	ABRE-like sequence (from -199 to -195) required for etiolation-induced expression of erd1 (early responsive to dehydration)
	CGCGCTC	49	3.97947	3.4534e-05	0.0458842
	CCGGAGG	47	4.54995	2.683e-06	0.00784259
	ACTCGTC	38	4.62617	1.8624e-06	0.0068049
	CATCTCCA	33	4.20672	1.2955e-05	0.0236677
	CGTGATC	32	4.70153	1.2911e-06	0.00628995	GTGANTG10	GTGA motif found in the promoter of the tobacco (N.t.) late pollen gene g10
	CAGACGC	23	4.31878	7.8446e-06	0.0181029
	CCGCGCTC	20	4.21245	1.2631e-05	0.0240791	CGCGBOXAT	CGCG box recognized by AtSR1-6 (Arabidopsis thaliana signal-responsive genes)
	AACGAAAC	20	4.55323	2.6414e-06	0.00827249
	ACTCGTCT	19	5.13599	1.4033e-07	0.00153823
	GGTTTTAC	18	4.0902	2.155e-05	0.0337458
	GATCAACC	18	4.85869	5.9081e-07	0.00431744
	AATCTGGT	17	4.0093	3.045e-05	0.0430681	ARR1AT	ARR1 is a response regulator
	TCAGGAGA	17	4.13562	1.77e-05	0.029849
	GTAATACA	17	4.33428	7.3119e-06	0.017811
	CCCTCCGG	17	4.70142	1.2918e-06	0.00566403
	CGAAACGA	16	4.54212	2.7845e-06	0.00763057
	AACCACGT	16	4.70719	1.2558e-06	0.00688273	ABRELATERD1	ABRE-like sequence (from -199 to -195) required for etiolation-induced expression of erd1 (early responsive to dehydration)
	CTGACCAC	14	4.29293	8.8164e-06	0.0184078	WBOXNTCHN48	Possibly involved in elicitor-respsonsive transcription of defense genes in tobacco
	ACGGAGCC	13	5.21698	9.0934e-08	0.00398709
	ACTGTGAC	12	4.07062	2.3444e-05	0.0354457	GTGANTG10	GTGA motif found in the promoter of the tobacco (N.t.) late pollen gene g10
	CGTGATCC	12	4.97579	3.2492e-07	0.00284929	GTGANTG10	GTGA motif found in the promoter of the tobacco (N.t.) late pollen gene g10
	AGACCGGG	12	5.17231	1.1561e-07	0.00168968
	GCGCGAAA	12	5.19314	1.0339e-07	0.00226662	E2FCONSENSUS	"E2F consensus sequence" of all different E2F-DP-binding motifs that were experimentally verified in plants
	CGTGTTAG	11	4.20527	1.3039e-05	0.0228683	CANBNNAPA	Core of "(CA)n element" in storage protein genes in Brasica napus (B.n.); embryo- and endosperm-specific transcription of napin (storage protein) gene, napA; seed specificity; activator and repressor
	AGGCCGCA	11	4.25564	1.0423e-05	0.020773
	CCCGTTCG	11	4.57948	2.3306e-06	0.00786058	MYBCOREATCYCB1	Myb core in the 18 bp sequence which is able to activate reporter gene without leading to M-phase-specific expression
	CGAACATC	9	3.96377	3.6888e-05	0.0475703
	AATGTCCG	9	4.01537	2.9676e-05	0.0433725
	ATTACGGC	9	4.78949	8.3605e-07	0.00523678
	GCGTCTGA	8	4.4118	5.1256e-06	0.0132198
	CGCTATAC	8	4.65996	1.5813e-06	0.00630306
	AACGCCCG	7	4.13361	1.7856e-05	0.0289968
	CCGTTACG	7	4.31592	7.9471e-06	0.0174224	MYB2CONSENSUSAT	MYB recognition site found in the promoters of the dehydration-responsive gene rd22 and many other genes in Arabidopsis; function as transcriptional activators in abscisic acid signaling
TCP (145)*
	AAATAAG	156	4.56461	2.5021e-06	0.0219414	TATABOX5	TATA box found in the 5'upstream region of pea (Pisum sativum) glutamine synthetase gene
	AATTTAG	144	4.44384	4.4184e-06	0.0215255	CANBNNAPA	Core of "(CA)n element" in storage protein genes in Brasica napus (B.n.); embryo- and endosperm-specific transcription of napin (storage protein) gene, napA; seed specificity; activator and repressor
	TAAGAAA	143	4.73964	1.0705e-06	0.0156457	POLLEN1LELAT52	One of two co-dependent regulatory elements responsible for pollen specific activation of tomato (L.e.) lat52 gene
	CGTTCA	103	4.15181	1.6493e-05	0.0425384
	AAAATAAG	80	4.1757	1.4853e-05	0.0434163	TATABOX5	TATA box found in the 5'upstream region of pea (Pisum sativum) glutamine synthetase gene
	AATAAGG	71	4.50933	3.2517e-06	0.0237623
	AAATTTAG	68	4.14864	1.6723e-05	0.0407354	CANBNNAPA	Core of "(CA)n element" in storage protein genes in Brasica napus (B.n.); embryo- and endosperm-specific transcription of napin (storage protein) gene, napA; seed specificity; activator and repressor
	TTAAGAAA	55	4.10611	2.0118e-05	0.0441047	POLLEN1LELAT52	One of two co-dependent regulatory elements responsible for pollen specific activation of tomato (L.e.) lat52 gene
	ATTTCTTA	52	4.68758	1.3823e-06	0.0151521	POLLEN1LELAT52	One of two co-dependent regulatory elements responsible for pollen specific activation of tomato (L.e.) lat52 gene
	AAATAAGG	43	4.40273	5.3449e-06	0.0234352	TATABOX5	TATA box found in the 5'upstream region of pea (Pisum sativum) glutamine synthetase gene
	ATCCACTC	24	4.21941	1.2247e-05	0.0413063	CACTFTPPCA1	Tetranucleotide (CACT) is a key component of Mem1 (mesophyll expression module 1) found in the cis-regulatory element in the distal region of the phosphoenolpyruvate carboxylase (ppcA1) of the C4 dicot F. trinervia
	GGCACCAC	22	4.49841	3.4231e-06	0.0214413
	ACGAAATG	19	4.26831	9.8481e-06	0.0359833
	AGCTAACC	17	4.07773	2.2739e-05	0.0474769
	GAGTGCAA	17	4.12169	1.8805e-05	0.043396	CACTFTPPCA1	Tetranucleotide (CACT) is a key component of Mem1 (mesophyll expression module 1) found in the cis-regulatory element in the distal region of the phosphoenolpyruvate carboxylase (ppcA1) of the C4 dicot F. trinervia
	GCGAAACA	15	4.19074	1.3902e-05	0.0435391
	GCCGTTCA	14	4.84028	6.4827e-07	0.014212	MYBCOREATCYCB1	Myb core in the 18 bp sequence which is able to activate reporter gene without leading to M-phase-specific expression
	CCTTAGGC	12	4.16763	1.5389e-05	0.0421716
	GATCGCAC	11	4.38043	5.9224e-06	0.0236067
	CCGTACAG	11	5.35953	4.172e-08	0.00182926	CURECORECR	GTAC is the core of a CuRE (copper-response element) found in Cyc6 and Cpx1 genes in Chlamydomonas; Also involved in oxygen-response of these genes
	AGTAACGC	8	4.48229	3.6923e-06	0.0202366	CACTFTPPCA1	Tetranucleotide (CACT) is a key component of Mem1 (mesophyll expression module 1) found in the cis-regulatory element in the distal region of the phosphoenolpyruvate carboxylase (ppcA1) of the C4 dicot F. trinervia
MPG (89)*
	TAAATCA	79	4.53433	2.8894e-06	0.0211148	ARR1AT	ARR1 is a response regulator
	GTTTAAA	79	4.56121	2.543e-06	0.0223001
	GATTTAA	72	4.04172	2.653e-05	0.0415441
	TGGCTAA	42	4.30591	8.315e-06	0.0331436
	ATGTTTGA	41	4.1047	2.0242e-05	0.0403423	CANBNNAPA	Core of "(CA)n element" in storage protein genes in Brasica napus (B.n.); embryo- and endosperm-specific transcription of napin (storage protein) gene, napA; seed specificity; activator and repressor
	ATAAATCA	38	4.27702	9.4707e-06	0.0319425	ARR1AT	ARR1 is a response regulator
	TAAATCAA	35	4.29665	8.6699e-06	0.0316784	ARR1AT	ARR1 is a response regulator
	AACATTTA	33	4.58042	2.3203e-06	0.025434
	ACATTTAA	31	4.09475	2.1131e-05	0.040283
	GTTGCAAC	30	4.47729	3.7799e-06	0.0207167
	AAATGGTT	30	4.68188	1.4213e-06	0.0207728	MYCCONSENSUSAT	MYC recognition site found in the promoters of the dehydration-responsive gene rd22 and many other genes in Arabidopsis
	TACGTAA	28	3.98755	3.3379e-05	0.0406538	ACGTABOX	"A-box" according to the nomenclature of ACGT elements by Foster et al.;One of ACGT elements; Found in ocs gene; RITA-1 binding site ; "G motif" are responsible for sugar repression
	ATATGTCA	28	4.09311	2.1281e-05	0.0388786	BIHD1OS	Binding site of OsBIHD1, a rice BELL homeodomain transcription factor
	AAATTTCG	27	4.01435	2.9804e-05	0.0421544
	TGAACCAA	22	4.47845	3.7593e-06	0.0235472	REALPHALGLHCB21	Required for phytochrome regulation
	GATCGAGC	20	4.15038	1.6596e-05	0.042804
	CTTAATTC	17	4.41338	5.0884e-06	0.0247896	EECCRCAH1	"EEC"; Consensus motif of the two enhancer elements, EE-1 and EE-2
	AACCTCCA	16	3.91326	4.5529e-05	0.0499066
	CAGATCAG	16	3.9964	3.2157e-05	0.0414693
	TTAGCCAA	16	4.02261	2.8778e-05	0.04206
	ATCCTTAA	16	4.12388	1.8627e-05	0.0429852
	GCACATAC	16	5.48715	2.0424e-08	0.000895511
	TCTTAACA	15	3.94701	3.9566e-05	0.0468868
	GTGGTGTA	15	4.19112	1.3879e-05	0.0405692
	TACGTAAA	14	4.18926	1.3993e-05	0.0383461	ACGTABOX	"A-box" according to the nomenclature of ACGT elements by Foster et al.;One of ACGT elements; Found in ocs gene; RITA-1 binding site ; "G motif" are responsible for sugar repression
	GGCGTCAA	13	4.31835	7.86e-06	0.034463	ASF1MOTIFCAMV	"ASF-1 binding site" in CaMV 35S promoter,involved in transcriptional activation of several genes by auxin and/or salicylic acid
	CCAGATCG	12	3.92173	4.3958e-05	0.0494201
	GGCACATA	12	4.07264	2.3242e-05	0.0407627
	ACGGTGCG	12	4.76131	9.6172e-07	0.0210838
	GATACGGA	11	3.9299	4.249e-05	0.0490268	GATABOX	"GATA box"; GATA motif in CaMV 35S promoter; Binding with ASF-2;Required for high level, light regulated, and tissue specific expression
	CGCAATAA	11	4.02876	2.8036e-05	0.0423885	CAATBOX1	"CAAT promoter consensus sequence" found in legA gene of pea
	ACGGAGCT	10	4.05399	2.5176e-05	0.040884
	ACCGGTCC	10	4.25096	1.0643e-05	0.0333324
	ATGCCGAA	9	4.06041	2.4494e-05	0.0413063
	AGCGGCTA	9	4.11975	1.8964e-05	0.0415748
	CCGAATAG	8	3.99609	3.2198e-05	0.0403358
	GCTATGAC	8	3.99684	3.2097e-05	0.0426462	WRKY71OS	a transcriptional repressor of the gibberellin signaling pathway,
	CTGGGATC	8	4.00861	3.0539e-05	0.0418442
	ATCGTACC	8	4.10741	2.0006e-05	0.0417706	CURECORECR	GTAC is the core of a CuRE (copper-response element) found in Cyc6 and Cpx1 genes in Chlamydomonas; Also involved in oxygen-response of these genes
	CTACGGCA	8	4.13559	1.7702e-05	0.0431201
GPG (138)*
	ATATAT	2002	5.93058	1.5094e-09	3.30906e-05
	TATATA	1970	6.21793	2.5187e-10	1.10435e-05
	ATATATA	1442	5.8792	2.0612e-09	2.25938e-05
	ATATATAT	1170	5.5204	1.6911e-08	0.000105926
	TATATATA	1170	5.61035	1.0096e-08	7.37782e-05
	ATATAC	358	4.31332	8.0412e-06	0.0113734	P1BS	PHR1-binding sequence found in the upstream regions of phosphate starvation responsive genes
	GTATATA	191	5.1413	1.3642e-07	0.00054377
	TACCTA	163	5.2474	7.7131e-08	0.000338189
	AGGTAT	162	4.20546	1.3027e-05	0.0158662
	CATATATA	133	5.11776	1.5459e-07	0.000521396
	ATATATAC	97	4.2403	1.1161e-05	0.0143931	P1BS	PHR1-binding sequence found in the upstream regions of phosphate starvation responsive genes
	TCCCACA	60	3.97705	3.4888e-05	0.0283278
	ATACTCA	56	3.82961	6.4174e-05	0.0432888	CACTFTPPCA1	Tetranucleotide (CACT) is a key component of Mem1 (mesophyll expression module 1) found in the cis-regulatory element in the distal region of the phosphoenolpyruvate carboxylase (ppcA1) of the C4 dicot F. trinervia
	GTATTCA	48	4.04928	2.5688e-05	0.0244851
	CTAGGTA	46	4.85949	5.8845e-07	0.00129006
	ATATACAC	39	4.47929	3.7446e-06	0.00631484	P1BS	PHR1-binding sequence found in the upstream regions of phosphate starvation responsive genes
	CAAACTTG	33	4.12514	1.8526e-05	0.0193403
	GAACGCC	30	4.11553	1.9315e-05	0.019695
	GCGTATA	30	4.16821	1.535e-05	0.0181902
	TACCGGA	27	3.82289	6.5948e-05	0.0431576
	ACCATGTG	27	5.01216	2.6912e-07	0.000786656	EBOXBNNAPA	E-box of napA storage-protein gene of Brassica napus (B.n.);
	CGCATAC	26	3.97469	3.5235e-05	0.0280893
	TAGGTATA	25	4.13873	1.7462e-05	0.0186741	HBOXCONSENSUSPVCHS	"H-box"; Consensus sequence of H-boxes found in bean (Phaseolus vulgaris) chs15 gene promoter; Essential for both light regulation and elicitor induction; Similar sequence was found in tobacco Tnt1 retrotransposon promoter (LTR); Tnt1 is induced by wounding and by abiotic stress; "KAP-2" binds to the H-box and stimulates transcription from a promoter harboring the H-box; "KAP-2" shares sequence s…
	ACGCAAAA	25	4.35486	6.6576e-06	0.0100658
	CATGTGAC	25	5.36257	4.1023e-08	0.000199855	EBOXBNNAPA	E-box of napA storage-protein gene of Brassica napus (B.n.);
	AGCAGCAC	24	3.94248	4.0322e-05	0.0310168	ANAERO2CONSENSUS	involved in the fermentative pathway
	TATACTCA	24	4.09237	2.135e-05	0.0212753	CACTFTPPCA1	Tetranucleotide (CACT) is a key component of Mem1 (mesophyll expression module 1) found in the cis-regulatory element in the distal region of the phosphoenolpyruvate carboxylase (ppcA1) of the C4 dicot F. trinervia
	ATTAGTGG	23	4.60268	2.0855e-06	0.00397569	AS1CAMV	"as-1 (activation sequence 1)" in CaMV 35S promoter, Binding with ASF-1 (activation sequence factor 1) from pea and tobacco; Expression in root and leaf
	ATACCTAG	23	5.63855	8.5745e-09	7.51915e-05
	AAGATCTA	22	3.84731	5.971e-05	0.0422265
	ATGAATAC	21	3.78817	7.5881e-05	0.0475297
	ATGTGAGC	19	3.82494	6.5403e-05	0.0434494	GTGANTG10	GTGA motif found in the promoter of the tobacco (N.t.) late pollen gene g10
	CAGGGAAA	19	3.91126	4.5907e-05	0.0335473
	ACTTGGTA	18	3.97781	3.4776e-05	0.0287696
	ATGAAGGC	18	4.16083	1.5855e-05	0.0173795
	AAGTATTC	18	4.16811	1.5357e-05	0.0177196	CACTFTPPCA1	Tetranucleotide (CACT) is a key component of Mem1 (mesophyll expression module 1) found in the cis-regulatory element in the distal region of the phosphoenolpyruvate carboxylase (ppcA1) of the C4 dicot F. trinervia
	CGCCAGCA	18	4.70052	1.2975e-06	0.00270906
	GCGATGAC	17	4.16756	1.5394e-05	0.0173068	PRECONSCRHSP70A	Consensus sequence of PRE (plastid response element) in the promoters of HSP70A in Chlamydomonas
	GGCGGTCA	16	4.30261	8.4401e-06	0.0115645	WBOXNTERF3	"W box" found in the promoter region of a transcriptional repressor ERF3 gene in tobacco May be involved in activation of ERF3 gene by wounding
	CCTAGGTA	16	4.51936	3.1014e-06	0.00543936
	GGGCTCCA	15	3.78149	7.7946e-05	0.0481355
	GGCCGTCA	15	3.78969	7.5418e-05	0.0479243	ASF1MOTIFCAMV	"ASF-1 binding site" in CaMV 35S promoter,involved in transcriptional activation of several genes by auxin and/or salicylic acid
	ACTGCTTA	15	4.07857	2.2657e-05	0.022076
	CGGCGTTC	15	4.91535	4.4312e-07	0.00102258
	GACTGCTC	15	5.00106	2.8508e-07	0.000781226
	AGGATGCG	14	3.86304	5.5992e-05	0.0402463
	ACGGTTCA	14	3.97824	3.4713e-05	0.0292697
	ACGGATCA	14	4.28812	9.0096e-06	0.0119708
	CTTAAGTC	12	3.79694	7.3246e-05	0.0472286
	ATCCGGTA	12	3.98861	3.3231e-05	0.0285695
	CTGGGCGA	12	4.01043	3.0304e-05	0.0265742
	AGTACCGG	12	4.94012	3.9037e-07	0.000950898	CACTFTPPCA1	Tetranucleotide (CACT) is a key component of Mem1 (mesophyll expression module 1) found in the cis-regulatory element in the distal region of the phosphoenolpyruvate carboxylase (ppcA1) of the C4 dicot F. trinervia
	CGGTTATC	12	4.96863	3.3713e-07	0.000869518	GATABOX	"GATA box"; GATA motif in CaMV 35S promoter; Binding with ASF-2;Required for high level, light regulated, and tissue specific expression
	CCGCTAAA	11	4.04427	2.6243e-05	0.0244819
	CGGAATAG	11	5.12227	1.5094e-07	0.00055151
	CCGTATGC	10	3.9565	3.8028e-05	0.0297746
	GACAGACC	10	4.40036	5.4036e-06	0.00846165
	CCCCAGGA	10	4.65898	1.5889e-06	0.00316668
	CATACGTC	9	3.93634	4.1366e-05	0.0312713	ACGTATERD1	ACGT sequence (from -155 to -152) required for etiolation-induced expression of erd1 (early responsive to dehydration)
	GTCCCGTA	8	4.33538	7.2753e-06	0.0106331
	ACGTCTGG	7	3.83409	6.3014e-05	0.0438557	ACGTATERD1	ACGT sequence (from -155 to -152) required for etiolation-induced expression of erd1 (early responsive to dehydration)
