# Supplementary material for: Genome-scale analysis and comparison of gene expression profiles in developing and germinated pollen in Oryza sativa
Source: BMC Genomics. 2010 May 28;11:338. doi: 10.1186/1471-2164-11-338 (PMC2895629; doi:10.1186/1471-2164-11-338)
Supplement: Additional file 12 — Stage-enriched genes and their functional categories in Arabidopsis pollen. [file 1471-2164-11-338-S12.XLS]

## Sheet: Additional file 12 legend
		Additional file 12. Stage-enriched genes and their functional categories in Arabidopsis pollen.
		Additional file 12a, the distinct stage-enriched genes and their distribution in different functional categories;
		Additional file 12b, the statistic of the numbers in categories for the stage-enriched genes.

## Sheet: Additional file 12a
	Additional file 12a. The distinct stage-enriched genes and their distribution in different functional categories. The data were from Honys and Twell (2004).
Gene Name	Function categories	Cluster	Stage	UNM	BCP	TCP	MPG	COT	LEF	PET	STM	ROT	RHR	SUS	Description	interpro	go
At1g49910	cell cycle	17	MPG	0	0	0	201.356	0	0	0	0	0	0	0	mitotic checkpoint protein, putative	IPR001680 (WD40)	GO:0005575 (cellular_component)/GO:0000166 (nucleotide binding)/GO:0008150 (biological_process)
At4g34210	cell cycle	29	UNM	591.565	287.363	0	57.7099	0	0	0	0	90.1259	0	64.75	kinetochore (SKP1p) - like protein
At5g27620	cell cycle	37	UNM	396.208	0	0	0	0	59.04	88.13	0	0	82.6291	136.84	cyclin H-like protein	IPR013150 (TFIIB)/IPR006670 (no description)	GO:0004672 (protein kinase activity)/GO:0004693 (cyclin-dependent protein kinase activity)/GO:0005515 (protein binding)/GO:0005634 (nucleus)/GO:0000074 (regulation of progression through cell cycle)/GO:0005737 (cytoplasm)
At1g59800	cell cycle	37	UNM	166.627	0	0	0	0	0	0	0	0	0	0	hypothetical protein	IPR001373 (Cullin)	GO:0003674 (molecular_function)/GO:0005575 (cellular_component)/GO:0007049 (cell cycle)
At1g74010	cell wall	1	MPG	0	0	549.777	2144.68	0	0	0	0	310.173	0	0	0	IPR004141 (Str_synth)	GO:0009058 (biosynthesis)/GO:0016844 (strictosidine synthase activity)/GO:0009505 (cell wall (sensu Magnoliophyta))
At3g17060	cell wall	1	MPG	0	0	1686.49	5748.1	0	0	0	0	0	0	0	0	IPR000070 (Pectinesterase)	GO:0042545 (cell wall modification)/GO:0030599 (pectinesterase activity)/GO:0009505 (cell wall (sensu Magnoliophyta))
At4g24640	cell wall	1	MPG	80.2	126.097	1619.9	3831.5	0	0	64.94	0	0	0	0	0	IPR007186 (PMEI)/IPR006501 (PME_inhib)	GO:0046910 (pectinesterase inhibitor activity)/GO:0012505 (endomembrane system)/GO:0008150 (biological_process)
At5g20390	cell wall	1	MPG	0	0	1036.65	5386.34	0	0	0	0	0	0	0	beta-1,3-glucanase-like protein	IPR000490 (GLYCOSYL_HYDROL_F17)	GO:0012505 (endomembrane system)/GO:0004553 (hydrolase activity, hydrolyzing O-glycosyl compounds)/GO:0005975 (carbohydrate metabolism)
At3g43860	cell wall	1	MPG	0	148.721	2376.09	5245	0	0	72.8	0	0	0	0	cellulase-like protein	IPR001701 (Glyco_hydro_9)	GO:0012505 (endomembrane system)/GO:0004553 (hydrolase activity, hydrolyzing O-glycosyl compounds)/GO:0005975 (carbohydrate metabolism)
At1g23350	cell wall	1	MPG	0	0	1827.97	4608.48	0	0	0	0	0	0	0	conserved hypothetical protein	IPR007186 (PMEI)/IPR006501 (PME_inhib)	GO:0046910 (pectinesterase inhibitor activity)/GO:0012505 (endomembrane system)/GO:0008150 (biological_process)
At4g33970	cell wall	1	MPG	0	0	2559.73	6039.72	0	0	0	0	0	0	0	extensin-like protein	IPR013210 (LRRNT_2)/IPR001611 (LEURICHRPT)/IPR007090 (LRR_PS)	GO:0012505 (endomembrane system)/GO:0005515 (protein binding)/GO:0005199 (structural constituent of cell wall)
At1g14420	cell wall	1	MPG	0	62.2026	2622.73	5698.19	0	0	0	0	0	0	0	hypothetical protein	IPR007524 (Pec_lyase_N)/IPR002022 (AMBALLERGEN)	GO:0016829 (lyase activity)/GO:0012505 (endomembrane system)/GO:0030570 (pectate lyase activity)
At2g47340	cell wall	1	MPG	0	0	903.997	2176.72	0	0	0	0	0	0	0	hypothetical protein	IPR007186 (PMEI)/IPR006501 (PME_inhib)	GO:0046910 (pectinesterase inhibitor activity)/GO:0008150 (biological_process)
At4g33230	cell wall	1	MPG	0	0	542.085	1305.91	0	0	0	0	0	0	0	pectinesterase - like protein	IPR007186 (PMEI)/IPR000070 (Pectinesterase)/IPR006501 (PME_inhib)	GO:0042545 (cell wall modification)/GO:0030599 (pectinesterase activity)/GO:0009505 (cell wall (sensu Magnoliophyta))
At5g58170	cell wall	1	MPG	55.2281	176.58	2092.43	4880.22	0	0	0	14.9033	0	24.7454	0	predicted GPI-anchored protein	IPR004129 (GDPD)	GO:0031225 (anchored to membrane)/GO:0008889 (glycerophosphodiester phosphodiesterase activity)/GO:0006071 (glycerol metabolism)
At2g33100	cell wall	1	MPG	0	166.644	1660.26	3860.26	0	0	0	0	0	0	0	putative cellulose synthase	IPR005150 (Cellulose_synt)/IPR012309 (DNA_LIGASE_A4)	GO:0009507 (chloroplast)/GO:0016759 (cellulose synthase activity)/GO:0016020 (membrane)/GO:0016757 (transferase activity, transferring glycosyl groups)/GO:0009832 (cell wall biosynthesis (sensu Magnoliophyta))/GO:0000271 (polysaccharide biosynthesis)
At2g44560	cell wall	1	MPG	0	0	746.709	3291.21	0	0	0	0	0	0	0	putative glucanase	IPR001701 (Glyco_hydro_9)	GO:0012505 (endomembrane system)/GO:0004553 (hydrolase activity, hydrolyzing O-glycosyl compounds)/GO:0005975 (carbohydrate metabolism)
At2g23900	cell wall	1	MPG	0	118.47	1541.12	5141.49	0	0	0	0	0	0	0	putative polygalacturonase	IPR000743 (Glyco_hydro_28)/IPR006626 (PbH1)	GO:0004650 (polygalacturonase activity)/GO:0012505 (endomembrane system)/GO:0005975 (carbohydrate metabolism)
At3g60570	cell wall	1	MPG	122.23	190.57	2091.41	6367.6	78.46	49.04	59.3	74.4725	56.6704	75.3386	66.83	putative protein	IPR007117 (Expan_Lol_pI_C)/IPR005132 (DPBB_1)/IPR007112 (EXPANSIN_EG45)/IPR005795 (LOLP1ALLERGN)/IPR007118 (EXPANSNFAMLY)	GO:0009831 (cell wall modification during multidimensional cell growth (sensu Magnoliophyta))/GO:0003674 (molecular_function)/GO:0009826 (unidimensional cell growth)/GO:0009828 (cell wall loosening (sensu Magnoliophyta))/GO:0012505 (endomembrane system)/GO:0005576 (extracellular region)
At4g38190	cell wall	1	MPG	0	295.461	1071.48	2578.65	0	0	0	0	0	0	0	putative protein	IPR005150 (Cellulose_synt)	GO:0009507 (chloroplast)/GO:0016759 (cellulose synthase activity)/GO:0016020 (membrane)/GO:0016757 (transferase activity, transferring glycosyl groups)/GO:0009832 (cell wall biosynthesis (sensu Magnoliophyta))/GO:0000271 (polysaccharide biosynthesis)
At2g15880	cell wall	1	MPG	0	0	1889.66	6255.41	0	0	95.04	0	0	0	0	unknown protein	IPR001611 (LEURICHRPT)/IPR003882 (PSTLEXTENSIN)/IPR007090 (LRR_PS)	GO:0012505 (endomembrane system)/GO:0005515 (protein binding)/GO:0005199 (structural constituent of cell wall)
At4g15750	cell wall	12	MPG	0	127.666	0	336.448	0	0	0	0	69.6114	0	0	0	IPR007186 (PMEI)/IPR006501 (PME_inhib)	GO:0046910 (pectinesterase inhibitor activity)/GO:0012505 (endomembrane system)/GO:0008150 (biological_process)
At5g16920	cell wall	12	MPG	0	45.0031	0	94.9501	0	0	0	0	0	0	0	0	IPR000782 (Fasciclin)	GO:0003674 (molecular_function)/GO:0012505 (endomembrane system)/GO:0007155 (cell adhesion)
At2g39700	cell wall	17	MPG	0	0	525.026	3918.27	180.59	145.51	240.7	1178.24	755.484	141.03	119.43	0	IPR007117 (Expan_Lol_pI_C)/IPR005132 (DPBB_1)/IPR007118 (EXPANSNFAMLY)/IPR002963 (EXPANSIN)/IPR007112 (EXPANSIN_EG45)	GO:0009831 (cell wall modification during multidimensional cell growth (sensu Magnoliophyta))/GO:0003674 (molecular_function)/GO:0009826 (unidimensional cell growth)/GO:0009828 (cell wall loosening (sensu Magnoliophyta))/GO:0009505 (cell wall (sensu Magnoliophyta))
At1g65440	cell wall	17	MPG	0	0	0	153.587	0	0	74.84	76.6549	0	0	0		IPR003029 (no description)/IPR006641 (YqgFc)	GO:0003723 (RNA binding)/GO:0005575 (cellular_component)/GO:0016788 (hydrolase activity, acting on ester bonds)
At3g27410	cell wall	17	MPG	0	0	0	511.897	0	0	0	0	0	0	94.25	predicted GPI-anchored protein	0	GO:0003674 (molecular_function)/GO:0031225 (anchored to membrane)/GO:0008150 (biological_process)
At2g25630	cell wall	17	MPG	0	0	0	501.57	0	0	0	0	0	0	0	putative beta-glucosidase	IPR001360 (GLYCOSYL_HYDROL_F1_2)	GO:0012505 (endomembrane system)/GO:0004553 (hydrolase activity, hydrolyzing O-glycosyl compounds)/GO:0005975 (carbohydrate metabolism)
At2g44540	cell wall	17	MPG	0	0	0	499.566	0	0	0	0	0	0	0	putative glucanase
At2g44570	cell wall	17	MPG	0	0	0	758.324	0	0	0	0	0	0	0	putative glucanase	IPR001701 (Glyco_hydro_9)	GO:0012505 (endomembrane system)/GO:0004553 (hydrolase activity, hydrolyzing O-glycosyl compounds)/GO:0005975 (carbohydrate metabolism)
At2g18115	cell wall	17	MPG	0	0	0	155.437	0	0	0	0	0	0	0	putative protein	0	0
At4g33850	cell wall	17	MPG	0	0	0	562.183	0	0	0	0	0	0	0	putative protein
At2g25890	cell wall	18	TCP	1127.13	1669.02	3716.04	647.837	0	0	0	0	0	0	0	putative oleosin protein	IPR000136 (Oleosin)	GO:0003674 (molecular_function)/GO:0019915 (sequestering of lipid)/GO:0016020 (membrane)
At3g28780	cell wall	19	TCP	0	537.695	3100.74	1313.29	0	0	0	0	0	0	0	histone-H4-like protein	IPR009605 (DUF1216)	GO:0003674 (molecular_function)/GO:0012505 (endomembrane system)/GO:0008150 (biological_process)
At3g07830	cell wall	19	TCP	0	49.9921	1798.8	584.435	0	0	0	0	0	0	0	putative polygalacturonase	IPR000743 (Glyco_hydro_28)	GO:0004650 (polygalacturonase activity)/GO:0012505 (endomembrane system)/GO:0005975 (carbohydrate metabolism)
At2g13675	cell wall	19	TCP	162.85	471.399	2400.04	1024.58	0	0	0	0	0	0	0	putative protein
At3g53080	cell wall	20	TCP	0	402.125	1763.44	0	0	0	0	0	0	0	0	0	IPR000922 (Gal_Lectin)	GO:0019513 (lactose catabolism, using glucoside 3-dehydrogenase)/GO:0009341 (beta-galactosidase complex)/GO:0012505 (endomembrane system)/GO:0019515 (lactose catabolism via UDP-galactose)/GO:0005990 (lactose catabolism)/GO:0005529 (sugar binding)/GO:0005975 (carbohydrate metabolism)
At5g39310	cell wall	20	TCP	0	0	1433.76	0	0	0	0	0	0	0	0	0	IPR007117 (Expan_Lol_pI_C)/IPR005132 (DPBB_1)/IPR007112 (EXPANSIN_EG45)/IPR002963 (EXPANSIN)/IPR007118 (EXPANSNFAMLY)	GO:0003674 (molecular_function)/GO:0009826 (unidimensional cell growth)/GO:0009828 (cell wall loosening (sensu Magnoliophyta))/GO:0005576 (extracellular region)
At5g46940	cell wall	20	TCP	114.512	359.99	4181.02	739.509	0	0	0	0	0	0	0	0	IPR007186 (PMEI)/IPR006501 (PME_inhib)	GO:0046910 (pectinesterase inhibitor activity)/GO:0012505 (endomembrane system)/GO:0008150 (biological_process)
At3g42130	cell wall	20	TCP	0	0	37.2742	0	0	0	0	0	0	0	0	glycine-rich protein	0	GO:0003674 (molecular_function)/GO:0005575 (cellular_component)/GO:0008150 (biological_process)
At5g27530	cell wall	20	TCP	0	0	148.743	0	0	0	0	0	0	0	0	polygalacturonase-like protein	IPR000743 (Glyco_hydro_28)	GO:0004650 (polygalacturonase activity)/GO:0005575 (cellular_component)/GO:0005975 (carbohydrate metabolism)
At3g12660	cell wall	20	TCP	83.248	258.387	2892.22	415.394	0	0	0	0	0	52.5093	0	predicted GPI-anchored protein	IPR000782 (Fasciclin)	GO:0003674 (molecular_function)/GO:0031225 (anchored to membrane)/GO:0007155 (cell adhesion)
At2g47280	cell wall	20	TCP	0	0	156.985	0	0	0	0	0	0	0	0	putative pectinesterase	IPR000070 (Pectinesterase)	GO:0042545 (cell wall modification)/GO:0030599 (pectinesterase activity)/GO:0009505 (cell wall (sensu Magnoliophyta))
At4g35670	cell wall	20	TCP	0	95.0718	1279.54	0	0	0	0	0	0	0	0	putative polygalacturonase	IPR000743 (Glyco_hydro_28)/IPR006626 (PbH1)	GO:0004650 (polygalacturonase activity)/GO:0012505 (endomembrane system)/GO:0005975 (carbohydrate metabolism)
At3g53070	cell wall	20	TCP	0	73.3723	325.908	0	0	0	0	0	0	0	0	putative protein	IPR000922 (Gal_Lectin)	GO:0012505 (endomembrane system)/GO:0005529 (sugar binding)/GO:0006499 (N-terminal protein myristoylation)
At3g17220	cell wall	20	TCP	0	297.33	1823.71	0	0	0	0	0	0	0	0	unknown protein	IPR007186 (PMEI)/IPR006501 (PME_inhib)	GO:0046910 (pectinesterase inhibitor activity)/GO:0012505 (endomembrane system)/GO:0008150 (biological_process)
At3g28840	cell wall	20	TCP	0	797.478	5526.59	1167.37	0	0	0	0	0	0	0	unknown protein	IPR009605 (DUF1216)	GO:0012505 (endomembrane system)
At5g66150	cell wall	22	TCP	0	181.823	516.306	0	0	0	0	0	0	0	109.35	alpha-mannosidase	IPR000602 (Glyco_hydro_38)/IPR011682 (Glyco_hydro_38C)	GO:0012505 (endomembrane system)/GO:0004559 (alpha-mannosidase activity)/GO:0006013 (mannose metabolism)/GO:0005975 (carbohydrate metabolism)
At5g25550	cell wall	22	TCP	0	257.123	794.985	0	0	0	0	0	0	0	0	extensin - like protein	IPR013210 (LRRNT_2)/IPR001611 (LEURICHRPT)/IPR007090 (LRR_PS)	GO:0012505 (endomembrane system)/GO:0008150 (biological_process)/GO:0005515 (protein binding)/GO:0005199 (structural constituent of cell wall)
At4g15460	cell wall	29	UNM	416.397	151.824	0	0	0	0	0	0	0	0	0	glycine-rich protein like, predicted GPI-anchored protein	0	GO:0003674 (molecular_function)/GO:0031225 (anchored to membrane)/GO:0008150 (biological_process)
At5g09730	cell wall	37	UNM	100.843	0	0	0	0	0	0	0	0	0	0	0	IPR001764 (Glyco_hydro_3)/IPR002772 (Glyco_hydro_3_C)	GO:0012505 (endomembrane system)/GO:0004553 (hydrolase activity, hydrolyzing O-glycosyl compounds)/GO:0005975 (carbohydrate metabolism)
At5g07530	cell wall	37	UNM	55.5505	0	0	0	0	0	0	0	0	0	0	glycine-rich protein atGRP-7	IPR000136 (Oleosin)	GO:0019915 (sequestering of lipid)/GO:0019953 (sexual reproduction)/GO:0009859 (pollen hydration)/GO:0016020 (membrane)/GO:0005576 (extracellular region)
At1g30800	cell wall	37	UNM	123.621	0	0	0	0	0	0	0	0	0	0	predicted GPI-anchored protein	IPR000782 (Fasciclin)	GO:0003674 (molecular_function)/GO:0031225 (anchored to membrane)/GO:0007155 (cell adhesion)
At2g40310	cell wall	37	UNM	44.8329	0	0	0	0	0	0	0	0	0	0	putative polygalacturonase	IPR000743 (Glyco_hydro_28)/IPR006626 (PbH1)	GO:0004650 (polygalacturonase activity)/GO:0012505 (endomembrane system)/GO:0005975 (carbohydrate metabolism)
At2g28240	cell wall	37	UNM	386.661	0	0	0	0	0	0	0	0	0	0	putative proline/hydroxyproline-rich glycoprotein	NULL (no description)	GO:0003674 (molecular_function)/GO:0005575 (cellular_component)/GO:0008150 (biological_process)
At1g02800	cell wall	39	BCP	0	251.427	0	0	0	0	0	0	0	0	0	0	IPR001701 (Glyco_hydro_9)	GO:0012505 (endomembrane system)/GO:0004553 (hydrolase activity, hydrolyzing O-glycosyl compounds)
At4g29030	cell wall	39	BCP	0	379.605	0	0	0	0	0	0	0	0	0	0	0	GO:0003674 (molecular_function)/GO:0012505 (endomembrane system)/GO:0008150 (biological_process)
At5g66220	cell wall	39	BCP	0	215.188	0	0	0	0	0	0	0	0	0	chalcone isomerase-like protein	IPR003466 (Chalcone)	GO:0009813 (flavonoid biosynthesis)/GO:0045430 (chalcone isomerase activity)
At3g24130	cell wall	39	BCP	0	450.541	0	0	0	0	0	0	0	0	0	pectinesterase, putative	IPR000070 (Pectinesterase)	GO:0042545 (cell wall modification)/GO:0030599 (pectinesterase activity)/GO:0009505 (cell wall (sensu Magnoliophyta))
At1g78400	cell wall	39	BCP	0	328.748	0	0	0	0	0	0	0	0	0	similar to exopolygalacturonase precursor sp|Q00293|PGLX_ASPTU	IPR000743 (Glyco_hydro_28)	GO:0004650 (polygalacturonase activity)/GO:0012505 (endomembrane system)/GO:0005975 (carbohydrate metabolism)
At1g64740	cytoskeleton	1	MPG	150.695	260.707	2434.86	5574.79	232.12	368.27	379.75	389.745	139.776	343.274	311.64	0	IPR008280 (Tubulin_C)/IPR003008 (Tubulin)/IPR000217 (TUBULIN)/IPR002452 (ALPHATUBULIN)	0
At4g20890	cytoskeleton	1	MPG	670.123	794.173	3690.53	7612.4	1593.34	856.06	1227.54	1521.91	1078.2	1754.01	1510.18	0	IPR008280 (Tubulin_C)/IPR003008 (Tubulin)/IPR000217 (TUBULIN)/IPR002453 (TUBULIN_B_AUTOREG)	GO:0051258 (protein polymerization)/GO:0005198 (structural molecule activity)/GO:0007018 (microtubule-based movement)/GO:0007017 (microtubule-based process)
At5g42490	cytoskeleton	1	MPG	0	106.472	903.534	2507.34	0	0	0	0	0	0	0	kinesin heavy chain-like protein	IPR001752 (no description)	GO:0005875 (microtubule associated complex)/GO:0003777 (microtubule motor activity)/GO:0007018 (microtubule-based movement)
At1g52250	cytoskeleton	1	MPG	0	0	228.885	910.121	352.54	0	119.84	0	97.9076	295.209	0	unknown protein	IPR001372 (Dynein_light1)	GO:0005875 (microtubule associated complex)/GO:0003777 (microtubule motor activity)/GO:0007017 (microtubule-based process)
At2g42100	cytoskeleton	17	MPG	0	0	0	895.573	0	0	0	0	0	0	0	putative actin	IPR004000 (Actin_like)/IPR004001 (ACTINS_1)	GO:0015629 (actin cytoskeleton)/GO:0008150 (biological_process)/GO:0005200 (structural constituent of cytoskeleton)
At1g08730	cytoskeleton	18	TCP	320.325	683.643	1547.76	511.017	80.24	60.56	65.88	0	95.4583	130.44	98.89	putative myosin MYA1, class V (Z28389)	IPR002710 (DIL)/IPR000048 (IQ)/IPR001609 (Myosin_head)/IPR004009 (Myosin_N)	GO:0003774 (motor activity)/GO:0005515 (protein binding)/GO:0016459 (myosin)
At4g21270	cytoskeleton	37	UNM	263.821	0	0	0	0	0	0	0	0	0	0	0	IPR001752 (no description)	GO:0003777 (microtubule motor activity)
At3g27000	cytoskeleton	37	UNM	12.6574	0	0	0	0	0	0	0	0	0	0	actin related protein, putative	IPR004000 (Actin_like)	GO:0005200 (structural constituent of cytoskeleton)
At2g44590	cytoskeleton	37	UNM	121.152	0	0	0	0	0	0	0	0	0	0	dynamin-like protein D	IPR003130 (GED)/IPR001401 (Dynamin_N)/IPR000375 (Dynamin_M)	GO:0005525 (GTP binding)/GO:0005575 (cellular_component)/GO:0003924 (GTPase activity)/GO:0008150 (biological_process)
At5g06670	cytoskeleton	37	UNM	219.152	0	0	0	0	0	0	0	0	0	0	kinesin heavy chain-like protein	IPR001752 (no description)	GO:0005875 (microtubule associated complex)/GO:0009507 (chloroplast)/GO:0003777 (microtubule motor activity)/GO:0007018 (microtubule-based movement)
At2g10690	cytoskeleton	37	UNM	125.915	0	0	0	0	0	54.91	0	0	0	0	putative retroelement pol polyprotein	0	0
At1g29630	DNA replication and repair	17	MPG	0	0	0	139.846	0	0	0	0	0	0	0	exonuclease, putative	IPR006086 (XPG_I)/IPR006085 (XPG_N)/IPR008918 (5' to 3' exonuclease, C-terminal subdomain)/IPR000513 (53EXO_I_DOMAIN)/IPR006084 (XPGRADSUPER)	GO:0004518 (nuclease activity)/GO:0006281 (DNA repair)/GO:0005575 (cellular_component)
At2g10370	DNA replication and repair	17	MPG	0	0	0	31.4486	0	0	0	0	0	0	0	putative replication protein A1	IPR003871 (DUF223)	GO:0003674 (molecular_function)/GO:0005575 (cellular_component)/GO:0008150 (biological_process)
At5g63460	DNA replication and repair	17	MPG	0	0	0	496.384	0	132.14	0	0	175.966	0	0	unknown protein	IPR003034 (SAP)	GO:0003677 (DNA binding)/GO:0008150 (biological_process)/GO:0005634 (nucleus)
At1g63480	DNA replication and repair	29	UNM	199.498	88.4059	0	0	0	0	0	0	0	0	0	putative DNA-binding protein (At1g63480)	IPR000637 (HMGI_Y)/IPR005175 (DUF296)	GO:0003677 (DNA binding)/GO:0008150 (biological_process)
At5g63920	DNA replication and repair	37	UNM	283.534	0	0	0	0	0	88.61	0	124.103	0	0	DNA topoisomerase III	IPR013498 (zf-C4_Topoisom)/IPR013497 (Topoisom_bac)/IPR010666 (zf-GRF)/IPR006171 (Toprim)/IPR001878 (C2HCZNFINGER)/IPR003602 (TOP1Ac)/IPR003601 (TOP1Bc)/IPR006154 (no description)/IPR000380 (DNA_tpisomrase)	GO:0005694 (chromosome)/GO:0003677 (DNA binding)/GO:0006268 (DNA unwinding during replication)/GO:0003916 (DNA topoisomerase activity)/GO:0006265 (DNA topological change)
At2g07300	DNA replication and repair	37	UNM	65.7583	0	0	0	0	0	0	0	0	0	0	putative replication protein A1	IPR003871 (DUF223)	GO:0003674 (molecular_function)/GO:0005575 (cellular_component)/GO:0008150 (biological_process)
At4g30870	DNA replication and repair	39	BCP	0	154.896	0	0	0	0	0	0	0	0	0	putative protein	IPR006166 (ERCC4)	GO:0006281 (DNA repair)/GO:0006312 (mitotic recombination)/GO:0005575 (cellular_component)/GO:0004519 (endonuclease activity)/GO:0003676 (nucleic acid binding)
At2g28560	DNA replication and repair	39	BCP	0	115.678	0	0	0	0	0	0	0	0	0	putative RAD51B-like DNA repair protein	IPR013632 (Rad51)/IPR003593 (no description)/IPR001553 (RECA_1)	GO:0006281 (DNA repair)/GO:0000150 (recombinase activity)/GO:0005575 (cellular_component)
At1g02000	metabolism	1	MPG	120.63	201.226	1975.15	4625.88	167.96	188.95	133.94	209.039	334.471	284.829	161.3	0	IPR001509 (Epimerase)/IPR008089 (NUCEPIMERASE)	GO:0003824 (catalytic activity)/GO:0005575 (cellular_component)/GO:0009225 (nucleotide-sugar metabolism)
At2g03980	metabolism	1	MPG	0	0	1420.82	4958.78	732.46	211.1	592.89	90.0292	44.3231	157.818	0	0	IPR001087 (LIPASE_GDSL)	GO:0016789 (carboxylic ester hydrolase activity)/GO:0006629 (lipid metabolism)/GO:0012505 (endomembrane system)
At2g19050	metabolism	1	MPG	33.423	0	319.897	1369.12	41.41	37.22	34.04	53.4417	101.763	48.3744	0	0	IPR001087 (LIPASE_GDSL)	GO:0006629 (lipid metabolism)/GO:0012505 (endomembrane system)/GO:0016298 (lipase activity)
At2g34770	metabolism	1	MPG	742.228	769.893	2011.95	4034.61	1132.71	445.74	395.39	248.112	384.428	540.38	633.14	0	IPR006694 (FA_hydroxylase)/IPR006087 (SUR2_DOMAIN)	GO:0003824 (catalytic activity)/GO:0000038 (very-long-chain fatty acid metabolism)
At2g39570	metabolism	1	MPG	0	0	556.133	1720.9	378.84	458.09	692.44	534.312	392.738	740.272	561.2	0	IPR002912 (ACT)	GO:0008152 (metabolism)/GO:0016597 (amino acid binding)
At4g20870	metabolism	1	MPG	333.098	356.849	1909.43	3934.79	1118.33	335.76	470.66	255.835	379.1	739.574	246.04	0	IPR006694 (FA_hydroxylase)/IPR006087 (SUR2_DOMAIN)	GO:0003824 (catalytic activity)/GO:0005575 (cellular_component)
At1g17290	metabolism	1	MPG	143.374	217.122	2028.12	4697.76	811.52	1547.26	1364.47	1340.14	1106.18	1261.11	1687.83	alanine aminotransferase (ALAAT1)
At1g71697	metabolism	1	MPG	0	45.2081	1387.42	3040.75	238	270.88	162.63	308.948	677.33	423.906	407.21	choline kinase, putative	IPR002575 (APH)/IPR007521 (Choline_kin_N)	0
At2g46210	metabolism	1	MPG	101.834	220.089	2409.17	5144.02	100.05	90.26	83.21	81.6795	75.5699	79.0581	98.5	putative fatty acid desaturase/cytochrome b5 fusion protein	IPR001199 (CYTOCHROME_B5_1)/IPR005804 (FA_desaturase)/IPR010257 (FA_desat_sub)	GO:0016491 (oxidoreductase activity)/GO:0006629 (lipid metabolism)/GO:0006633 (fatty acid biosynthesis)/GO:0016020 (membrane)
At3g06260	metabolism	1	MPG	0	158.006	1724.04	5094.14	0	0	0	0	0	0	0	putative glycosyl transferase	IPR002495 (Glyco_transf_8)	GO:0016758 (transferase activity, transferring hexosyl groups)/GO:0012505 (endomembrane system)/GO:0016051 (carbohydrate biosynthesis)/GO:0047262 (polygalacturonate 4-alpha-galacturonosyltransferase activity)/GO:0016757 (transferase activity, transferring glycosyl groups)
At3g11180	metabolism	1	MPG	0	0	143.798	364.167	0	0	0	0	0	0	0	putative leucoanthocyanidin dioxygenase	IPR005123 (2OG-FeII_Oxy)/IPR002283 (IPNSYNTHASE)	GO:0016216 (isopenicillin-N synthase activity)/GO:0005506 (iron ion binding)/GO:0005575 (cellular_component)
At2g45310	metabolism	1	MPG	324.339	262.435	1120.93	2432.81	232.85	146.42	161.58	111.831	230.735	259.838	148.56	putative nucleotide sugar epimerase	IPR001509 (Epimerase)/IPR008089 (NUCEPIMERASE)	GO:0003824 (catalytic activity)/GO:0005575 (cellular_component)/GO:0009225 (nucleotide-sugar metabolism)
At1g11770	metabolism	1	MPG	68.1676	137.573	1450.24	3234.74	0	0	0	0	46.1569	98.746	0	putative reticuline oxidase
At1g80280	metabolism	1	MPG	326.457	393.604	1261.38	2815.44	344.27	74.58	146.77	130.736	306.147	168.569	208.6	unknown protein	IPR000073 (Abhydrolase_1)/IPR000379 (ESTERASE)/IPR000639 (EPOXHYDRLASE)	GO:0016787 (hydrolase activity)
At1g08065	metabolism	17	MPG	0	0	0	100.633	0	0	0	0	0	0	0	0	IPR001148 (CARBONIC ANHYDRASE)	GO:0008270 (zinc ion binding)/GO:0004089 (carbonate dehydratase activity)/GO:0012505 (endomembrane system)/GO:0006730 (one-carbon compound metabolism)
At4g39000	metabolism	17	MPG	0	0	0	55.478	0	0	0	0	0	0	0	putative endo-1,4-beta-glucanase	IPR001701 (Glyco_hydro_9)	GO:0012505 (endomembrane system)/GO:0004553 (hydrolase activity, hydrolyzing O-glycosyl compounds)/GO:0005975 (carbohydrate metabolism)
At1g54870	metabolism	18	TCP	61.413	271.673	1047.25	141.755	118.04	0	0	0	0	0	0	0	IPR002198 (adh_short)/IPR002347 (GDHRDH)	GO:0008152 (metabolism)/GO:0009507 (chloroplast)/GO:0016491 (oxidoreductase activity)
At1g68750	metabolism	18	TCP	50.2446	550.041	2051.62	483.379	0	0	0	0	0	0	0	0	IPR001449 (PEPcase)	GO:0006099 (tricarboxylic acid cycle)/GO:0008964 (phosphoenolpyruvate carboxylase activity)
At5g24420	metabolism	18	TCP	88.4975	231.127	959.348	277.055	85.53	107.83	66.07	0	52.494	0	23.86	0	IPR006148 (Glucosamine_iso)/IPR005900 (pgl)	GO:0017057 (6-phosphogluconolactonase activity)/GO:0005575 (cellular_component)/GO:0009051 (pentose-phosphate shunt, oxidative branch)/GO:0006098 (pentose-phosphate shunt)/GO:0005975 (carbohydrate metabolism)
At3g03900	metabolism	18	TCP	740.519	1064.7	2236.7	990.596	305	235.77	272.26	260.842	200.3	262.995	365.51	putative adenylylsulfate kinase	IPR002891 (apsK)	GO:0005575 (cellular_component)/GO:0005524 (ATP binding)/GO:0000103 (sulfate assimilation)/GO:0016772 (transferase activity, transferring phosphorus-containing groups)/GO:0016301 (kinase activity)
At4g12130	metabolism	18	TCP	303.745	455.572	1050.96	228.124	69.41	73.53	46.24	42.2552	145.562	87.5453	107.04	putative protein	IPR006222 (GCV_T)	GO:0006546 (glycine catabolism)/GO:0004047 (aminomethyltransferase activity)/GO:0005737 (cytoplasm)
At5g03590	metabolism	18	TCP	110.504	322.678	1262.01	306.966	0	0	0	0	0	0	0	putative protein	IPR001087 (LIPASE_GDSL)	GO:0005575 (cellular_component)/GO:0006629 (lipid metabolism)/GO:0016788 (hydrolase activity, acting on ester bonds)
At3g16150	metabolism	19	TCP	153.139	244.675	1488.36	646.589	137.05	67.67	66.04	60.2516	615.595	142.47	421.08	0	IPR000246 (Peptidase_T2)	GO:0005575 (cellular_component)/GO:0004067 (asparaginase activity)/GO:0006516 (glycoprotein catabolism)
At4g28680	metabolism	19	TCP	0	174.287	1704.82	796.495	210.12	0	0	0	0	0	0	0	IPR002129 (Pyridoxal_deC)/IPR010977 (YHDCRBOXLASE)	GO:0006520 (amino acid metabolism)/GO:0004837 (tyrosine decarboxylase activity)
At5g17310	metabolism	19	TCP	284.963	518.388	1933.61	870.794	745.64	391.51	413.91	207.48	331.363	395.978	503.18	0	IPR002618 (UDPGP)	GO:0008152 (metabolism)/GO:0012505 (endomembrane system)/GO:0003983 (UTP:glucose-1-phosphate uridylyltransferase activity)
At3g14790	metabolism	19	TCP	481.847	634.472	2311.92	1058.79	282.95	225.85	486.53	247.886	557.572	488.508	847.25	dTDP-glucose 4,6-dehydratase, putative	IPR001509 (Epimerase)	GO:0003824 (catalytic activity)/GO:0005575 (cellular_component)/GO:0009225 (nucleotide-sugar metabolism)
At5g25880	metabolism	19	TCP	0	440.873	2878.95	968.905	0	0	0	0	0	262.542	0	malate dehydrogenase - like protein	IPR012302 (Malic_M)/IPR012301 (malic)/IPR001891 (Malic_oxred)	GO:0005575 (cellular_component)/GO:0016652 (oxidoreductase activity, acting on NADH or NADPH, NAD or NADP as acceptor)/GO:0004470 (malic enzyme activity)/GO:0006499 (N-terminal protein myristoylation)/GO:0004473 (malate dehydrogenase (oxaloacetate-decarboxylating) (NADP+) activity)/GO:0006108 (malate metabolism)
At1g20130	metabolism	20	TCP	0	155.292	1935.17	331.066	0	0	0	0	0	0	0	0	IPR001087 (LIPASE_GDSL)/IPR008265 (LIPASE_GDSL_SER)/NULL (no description)/IPR003882 (PSTLEXTENSIN)	GO:0009507 (chloroplast)/GO:0006629 (lipid metabolism)/GO:0016298 (lipase activity)
At5g42170	metabolism	20	TCP	89.9693	295.578	4328.28	700.322	0	21.32	0	35.0607	0	0	0	GDSL-motif lipase/hydrolase-like protein	IPR001087 (LIPASE_GDSL)	GO:0016789 (carboxylic ester hydrolase activity)/GO:0006629 (lipid metabolism)/GO:0012505 (endomembrane system)
At1g25460	metabolism	20	TCP	0	0	341.741	0	0	0	0	0	0	0	0	hypothetical protein	IPR001509 (Epimerase)	GO:0016491 (oxidoreductase activity)/GO:0005575 (cellular_component)/GO:0044237 (cellular metabolism)/GO:0009813 (flavonoid biosynthesis)
At2g31100	metabolism	20	TCP	0	0	80.556	0	0	0	0	0	0	0	0	putative lipase	IPR002921 (Lipase_3)	GO:0005575 (cellular_component)/GO:0006629 (lipid metabolism)/GO:0004806 (triacylglycerol lipase activity)
At3g09930	metabolism	20	TCP	110.579	209.57	1758.21	214.179	0	0	0	0	0	0	0	putative lipase/acylhydrolase	IPR001087 (LIPASE_GDSL)	GO:0016789 (carboxylic ester hydrolase activity)/GO:0006629 (lipid metabolism)/GO:0012505 (endomembrane system)/GO:0016298 (lipase activity)
At4g11030	metabolism	22	TCP	124.382	687.017	1414.95	244.321	0	41	44.02	36.3136	0	43.099	0	putative acyl-CoA synthetase	IPR000873 (AMPBINDING)	GO:0003824 (catalytic activity)/GO:0006633 (fatty acid biosynthesis)
At5g22810	metabolism	29	UNM	33.6739	13.9788	0	0	0	0	0	0	10.6595	0	0	0	IPR001087 (LIPASE_GDSL)	GO:0016789 (carboxylic ester hydrolase activity)/GO:0006629 (lipid metabolism)/GO:0012505 (endomembrane system)/GO:0016298 (lipase activity)
At1g75920	metabolism	37	UNM	83.5772	0	0	0	0	0	0	0	0	0	0	0	IPR001087 (LIPASE_GDSL)	GO:0019953 (sexual reproduction)/GO:0016789 (carboxylic ester hydrolase activity)/GO:0016298 (lipase activity)/GO:0008415 (acyltransferase activity)/GO:0005576 (extracellular region)
At5g65205	metabolism	37	UNM	135.91	0	0	0	0	0	0	0	0	0	0	0	IPR002198 (adh_short)/IPR002347 (GDHRDH)	GO:0008152 (metabolism)/GO:0016491 (oxidoreductase activity)/GO:0005575 (cellular_component)
At3g53170	metabolism	37	UNM	190	0	0	0	0	0	0	0	0	0	0	nodulin / glutamate-ammonia ligase - like protein	IPR002885 (PPR)	GO:0003674 (molecular_function)/GO:0005575 (cellular_component)/GO:0006542 (glutamine biosynthesis)
At3g20480	metabolism	39	BCP	0	118.444	0	0	0	0	0	0	0	0	0	0	IPR003758 (lpxK)	GO:0009029 (tetraacyldisaccharide 4'-kinase activity)/GO:0009245 (lipid A biosynthesis)/GO:0016020 (membrane)
At1g12960	metabolism	39	BCP	0	489.51	0	0	0	0	0	0	0	0	0	60S ribosomal protein L27a, putative	IPR001196 (L15)	GO:0003735 (structural constituent of ribosome)/GO:0005840 (ribosome)/GO:0006412 (protein biosynthesis)
At3g25960	metabolism	39	BCP	0	60.5236	0	0	0	0	0	0	0	0	0	putative pyruvate kinase	IPR001697 (Pyruvate_kinase)	GO:0006096 (glycolysis)/GO:0004743 (pyruvate kinase activity)
At3g43120	phytohormone	1	MPG	129.761	282.086	1493.37	3066.74	0	0	0	0	0	0	0	0	IPR003676 (Auxin_inducible)	GO:0005575 (cellular_component)/GO:0009733 (response to auxin stimulus)/GO:0005516 (calmodulin binding)
At5g59220	phytohormone	1	MPG	0	96.9644	371.777	1010.27	0	282.12	116.49	251.268	364.678	162.704	428.57	0	IPR001932 (PP2Cc)	GO:0009507 (chloroplast)/GO:0015071 (protein phosphatase type 2C activity)/GO:0009737 (response to abscisic acid stimulus)
At4g20880	phytohormone	1	MPG	115.162	149.697	790.438	1806.89	220.18	303.27	237.22	424.725	224.079	210.051	216.12	ethylene-regulated transcript 2 (ERT2)	0	GO:0005634 (nucleus)
At4g34750	phytohormone	1	MPG	831.72	765.469	2303.33	5144.62	0	0	0	312.034	295.611	259.74	220.97	putative protein	IPR003676 (Auxin_inducible)	GO:0005575 (cellular_component)/GO:0009733 (response to auxin stimulus)/GO:0005516 (calmodulin binding)
At1g14970	phytohormone	17	MPG	0	0	0	524.317	0	0	0	0	0	0	0	auxin-independent growth promoter, putative	IPR004348 (DUF246)	GO:0003674 (molecular_function)/GO:0008150 (biological_process)
At1g60980	phytohormone	17	MPG	0	0	0	100.866	0	0	0	0	0	0	0	putative gibberellin 20-oxidase	IPR005123 (2OG-FeII_Oxy)/IPR002283 (IPNSYNTHASE)	GO:0009686 (gibberellic acid biosynthesis)/GO:0045544 (gibberellin 20-oxidase activity)
At4g22620	phytohormone	20	TCP	0	0	8.8252	0	0	0	0	0	0	0	0	putative protein	IPR003676 (Auxin_inducible)	GO:0003674 (molecular_function)/GO:0009733 (response to auxin stimulus)
At2g30810	phytohormone	37	UNM	103.979	0	0	0	43.25	0	0	0	46.1816	0	0	putative gibberellin-regulated protein	IPR003854 (GASA)	GO:0009739 (response to gibberellic acid stimulus)/GO:0012505 (endomembrane system)
At1g66210	protein degradation	1	MPG	0	0	1392.74	5120.44	0	0	79.13	0	0	0	0	0	IPR003137 (PA)/IPR010259 (Subtilisin_N)/IPR000209 (SUBTILASE_SER)	GO:0004289 (subtilase activity)/GO:0012505 (endomembrane system)/GO:0006508 (proteolysis)
At1g67623	protein degradation	1	MPG	50.6621	35.6805	314.267	934.003	0	0	0	0	0	0	0	0	IPR001810 (FBOX)	0
At4g27880	protein degradation	1	MPG	231.291	277.572	1280.64	2588.33	139.2	191.97	201.74	260.312	245.952	254.66	219.42	0	IPR004162 (Sina)/IPR013010 (ZF_SIAH)/IPR001841 (RING)	GO:0007275 (development)/GO:0008270 (zinc ion binding)/GO:0005739 (mitochondrion)/GO:0005515 (protein binding)/GO:0005634 (nucleus)/GO:0006511 (ubiquitin-dependent protein catabolism)
At5g24240	protein degradation	1	MPG	773.564	793.882	2042.37	4087.02	118.58	75.6	0	397.123	322.099	0	337.6	0	IPR000626 (ubiquitin)/IPR000403 (PI3_PI4_kinase)	GO:0006512 (ubiquitin cycle)/GO:0012505 (endomembrane system)/GO:0004428 (inositol or phosphatidylinositol kinase activity)
At3g21170	protein degradation	1	MPG	120.993	0	291.262	775.442	0	0	0	0	0	72.2929	0	hypothetical protein	IPR006527 (F_box_assoc_1)/IPR001810 (FBOX)	GO:0003674 (molecular_function)/GO:0005575 (cellular_component)/GO:0008150 (biological_process)
At4g02650	protein degradation	1	MPG	0	71.4956	1182.47	3367.41	0	0	0	0	0	0	0	predicted protein destination factor	IPR011417 (ANTH)/IPR001026 (ENTH)	GO:0005575 (cellular_component)/GO:0005488 (binding)
At3g08970	protein degradation	1	MPG	0	0	1117.53	2341.49	0	0	0	0	0	0	546.77	putative DnaJ protein	IPR001623 (DnaJ_N)/IPR003095 (DNAJPROTEIN)	GO:0051082 (unfolded protein binding)/GO:0006457 (protein folding)/GO:0031072 (heat shock protein binding)/GO:0012505 (endomembrane system)
At1g44160	protein degradation	1	MPG	0	0	1332.99	3167.22	0	0	0	0	275.468	0	97.1	putative protein	IPR002939 (DnaJ_C)/IPR003095 (DNAJPROTEIN)	GO:0051082 (unfolded protein binding)/GO:0006457 (protein folding)/GO:0031072 (heat shock protein binding)
At2g41980	protein degradation	1	MPG	59.8622	0	171.607	450.909	0	102.78	72.67	0	85.9112	103.507	0	putative RING zinc finger protein	IPR004162 (Sina)/IPR001841 (RING)/IPR013010 (ZF_SIAH)	GO:0007275 (development)/GO:0008270 (zinc ion binding)/GO:0005515 (protein binding)/GO:0005634 (nucleus)/GO:0006511 (ubiquitin-dependent protein catabolism)
At2g05850	protein degradation	1	MPG	0	0	1402.9	3603.5	0	0	0	0	0	0	0	putative serine carboxypeptidase II	IPR001563 (Peptidase_S10)	GO:0012505 (endomembrane system)/GO:0004185 (serine carboxypeptidase activity)/GO:0006508 (proteolysis)
At3g52000	protein degradation	1	MPG	0	93.7495	2713.81	7031.23	0	0	0	0	0	0	0	serine-type carboxypeptidase like protein
At1g67480	protein degradation	1	MPG	0	163.665	2507.33	5573.7	1562.38	381.74	384.2	512.659	725.103	1132.8	148.03	unknown protein	IPR006652 (Kelch)/IPR001810 (FBOX)	GO:0003674 (molecular_function)/GO:0005575 (cellular_component)/GO:0008150 (biological_process)
At2g26850	protein degradation	1	MPG	148.867	186.219	1949.49	5392.94	130.49	108.66	98.53	160.773	0	162.807	99.64	unknown protein	IPR001810 (FBOX)	GO:0003674 (molecular_function)/GO:0012505 (endomembrane system)/GO:0008150 (biological_process)
At2g18080	protein degradation	2	TCP	0	0	1033.05	500.779	0	0	0	0	0	0	0	unknown protein	IPR008758 (Peptidase_S28)/IPR000379 (ESTERASE)	GO:0005575 (cellular_component)/GO:0008236 (serine-type peptidase activity)/GO:0009561 (megagametophyte nuclear division)/GO:0006508 (proteolysis)
At4g21326	protein degradation	3	MPG	229.559	232.792	287.103	909.34	0	0	0	330.667	0	0	0	0	IPR003137 (PA)/IPR000209 (SUBTILASE_SER)/IPR010259 (Subtilisin_N)	GO:0004289 (subtilase activity)/GO:0006508 (proteolysis)
At3g05640	protein degradation	17	MPG	0	0	0	9.58234	0	0	0	0	0	0	0	0	IPR001932 (PP2Cc)	GO:0015071 (protein phosphatase type 2C activity)/GO:0005575 (cellular_component)/GO:0008150 (biological_process)
At1g47810	protein degradation	17	MPG	0	0	0	49.0709	0	0	0	0	0	0	0	hypothetical protein	IPR001810 (FBOX)/IPR013187 (FBA_3)/IPR006527 (F_box_assoc_1)	GO:0003674 (molecular_function)/GO:0005575 (cellular_component)/GO:0008150 (biological_process)
At2g07240	protein degradation	17	MPG	0	0	0	136.595	0	0	0	0	0	0	0	hypothetical protein	IPR003653 (Peptidase_C48)	GO:0005575 (cellular_component)/GO:0008234 (cysteine-type peptidase activity)/GO:0006508 (proteolysis)
At3g42730	protein degradation	17	MPG	0	0	0	146.822	0	0	0	0	0	0	0	putative protein	IPR003653 (Peptidase_C48)	GO:0005575 (cellular_component)/GO:0008234 (cysteine-type peptidase activity)/GO:0006508 (proteolysis)
At3g49450	protein degradation	17	MPG	0	0	0	139.65	0	0	0	0	0	0	0	putative protein	IPR013187 (FBA_3)/IPR001810 (FBOX)/IPR006527 (F_box_assoc_1)	GO:0003674 (molecular_function)/GO:0005575 (cellular_component)/GO:0008150 (biological_process)
At5g02990	protein degradation	17	MPG	0	0	0	121.938	0	0	0	0	0	0	0	putative protein	IPR001810 (FBOX)/IPR006652 (Kelch)	GO:0003674 (molecular_function)/GO:0009507 (chloroplast)/GO:0008150 (biological_process)
At2g24000	protein degradation	17	MPG	0	0	0	125.704	0	0	0	0	0	0	0	putative serine carboxypeptidase II	IPR001563 (Peptidase_S10)/IPR000379 (ESTERASE)	GO:0012505 (endomembrane system)/GO:0004185 (serine carboxypeptidase activity)/GO:0006508 (proteolysis)
At1g64470	protein degradation	17	MPG	0	131.877	0	708.185	84.65	0	0	0	113.167	224.093	325.79	ubiquitin, putative	IPR000626 (ubiquitin)	GO:0003674 (molecular_function)/GO:0005575 (cellular_component)/GO:0006512 (ubiquitin cycle)
At3g15260	protein degradation	18	TCP	188.511	385.554	1090.28	436.068	139.01	370.81	337.06	300.095	285.593	95.3442	358.04	putative protein phosphatase type 2C	IPR001932 (PP2Cc)	GO:0015071 (protein phosphatase type 2C activity)
At1g71290	protein degradation	20	TCP	0	0	25.1466	0	0	0	0	0	0	0	0	hypothetical protein	IPR013187 (FBA_3)	GO:0003674 (molecular_function)/GO:0005575 (cellular_component)/GO:0008150 (biological_process)
At5g53840	protein degradation	20	TCP	0	0	142.696	0	0	0	0	0	0	0	0	putative protein	IPR013101 (LRR_2)/IPR013596 (FBD)/IPR001810 (FBOX)/IPR006566 (FBD)	GO:0005575 (cellular_component)/GO:0004842 (ubiquitin-protein ligase activity)/GO:0006511 (ubiquitin-dependent protein catabolism)
At5g03620	protein degradation	26	BCP	1253.9	2528.03	1072.93	365.55	0	0	0	0	0	0	0	cucumisin precursor -like protein	IPR003137 (PA)/IPR000209 (SUBTILASE_SER)/IPR010259 (Subtilisin_N)	GO:0004289 (subtilase activity)/GO:0012505 (endomembrane system)/GO:0006508 (proteolysis)
At1g56030	protein degradation	29	UNM	504.519	229.718	0	0	0	0	0	0	0	0	0	hypothetical protein	IPR003613 (no description)/IPR003890 (MIF4G)	GO:0003723 (RNA binding)/GO:0006412 (protein biosynthesis)/GO:0000151 (ubiquitin ligase complex)
At3g58020	protein degradation	29	UNM	281.654	113.149	0	0	0	0	0	0	0	0	0	putative protein	IPR001623 (DnaJ_N)	GO:0006457 (protein folding)/GO:0031072 (heat shock protein binding)/GO:0012505 (endomembrane system)
At3g17830	protein degradation	36	UNM	220.311	0	0	91.0611	0	0	0	0	0	0	0	DnaJ, putative	IPR002939 (DnaJ_C)/IPR001305 (DnaJ_CXXCXGXG)/IPR001623 (DnaJ_N)/IPR003095 (DNAJPROTEIN)/IPR012724 (DnaJ_bact: chaperone protein DnaJ)	GO:0051082 (unfolded protein binding)/GO:0006457 (protein folding)/GO:0009507 (chloroplast)/GO:0031072 (heat shock protein binding)/GO:0005524 (ATP binding)
At5g22980	protein degradation	37	UNM	180.572	0	0	0	0	0	0	0	0	0	0	0	IPR001563 (Peptidase_S10)/IPR000379 (ESTERASE)	GO:0012505 (endomembrane system)/GO:0004185 (serine carboxypeptidase activity)/GO:0006508 (proteolysis)
At5g59120	protein degradation	37	UNM	155.363	0	0	0	0	0	0	0	0	0	0	0	IPR003137 (PA)/IPR000209 (SUBTILASE_SER)/IPR010259 (Subtilisin_N)	GO:0004289 (subtilase activity)/GO:0012505 (endomembrane system)/GO:0006508 (proteolysis)
At3g60350	protein degradation	37	UNM	237.779	0	0	0	0	0	0	0	0	0	0	Arm repeat containing protein - like	IPR001810 (FBOX)/IPR000225 (no description)/IPR007089 (LRR_CC)	GO:0004842 (ubiquitin-protein ligase activity)/GO:0005634 (nucleus)/GO:0006511 (ubiquitin-dependent protein catabolism)
At1g11270	protein degradation	37	UNM	380.269	0	0	0	0	0	0	0	0	0	0	hypothetical protein	IPR001810 (FBOX)/IPR006527 (F_box_assoc_1)	GO:0003674 (molecular_function)
At1g65120	protein degradation	37	UNM	32.569	0	0	0	0	0	0	0	0	0	0	hypothetical protein	IPR006866 (DUF627)/IPR001394 (UCH_2_3)/IPR006865 (DUF629)/IPR007087 (ZnF_C2H2)	GO:0008270 (zinc ion binding)/GO:0005622 (intracellular)/GO:0005488 (binding)/GO:0004221 (ubiquitin thiolesterase activity)/GO:0003676 (nucleic acid binding)/GO:0006511 (ubiquitin-dependent protein catabolism)
At2g02660	protein degradation	37	UNM	53.9672	0	0	0	0	0	0	0	0	0	0	hypothetical protein	IPR013187 (FBA_3)/IPR006527 (F_box_assoc_1)	GO:0003674 (molecular_function)/GO:0005739 (mitochondrion)/GO:0008150 (biological_process)
At2g27520	protein degradation	37	UNM	277.937	0	0	0	0	0	0	0	0	0	0	hypothetical protein	IPR006527 (F_box_assoc_1)/IPR001810 (FBOX)	GO:0003674 (molecular_function)/GO:0005575 (cellular_component)/GO:0008150 (biological_process)
At2g29600	protein degradation	37	UNM	242.017	0	0	0	0	0	0	0	0	0	0	hypothetical protein	IPR006652 (Kelch)/IPR001810 (FBOX)	GO:0003674 (molecular_function)/GO:0005575 (cellular_component)/GO:0008150 (biological_process)
At3g26010	protein degradation	37	UNM	281.133	0	0	0	0	0	0	0	0	0	0	hypothetical protein	IPR001810 (FBOX)	GO:0003674 (molecular_function)/GO:0005575 (cellular_component)/GO:0008150 (biological_process)
At1g65110	protein degradation	37	UNM	33.8263	0	0	0	0	0	0	0	0	0	0	hypothetical protein	IPR006866 (DUF627)/IPR006865 (DUF629)/IPR001394 (UCH_2_3)/IPR007087 (ZnF_C2H2)	GO:0008270 (zinc ion binding)/GO:0005622 (intracellular)/GO:0004221 (ubiquitin thiolesterase activity)/GO:0003676 (nucleic acid binding)/GO:0006511 (ubiquitin-dependent protein catabolism)
At3g09790	protein degradation	37	UNM	163.796	0	0	0	0	0	0	0	0	0	0	polyubiquitin	IPR000626 (ubiquitin)	GO:0006464 (protein modification)
At2g02340	protein degradation	37	UNM	44.3429	0	0	0	0	0	0	0	0	0	0	putative phloem-specific lectin	IPR001810 (FBOX)	GO:0003674 (molecular_function)/GO:0005575 (cellular_component)/GO:0008150 (biological_process)
At3g49520	protein degradation	37	UNM	183.406	0	0	0	0	0	0	0	0	0	0	putative protein	IPR006527 (F_box_assoc_1)/IPR001810 (FBOX)	GO:0003674 (molecular_function)/GO:0005575 (cellular_component)/GO:0008150 (biological_process)
At3g62380	protein degradation	37	UNM	77.7709	0	0	0	0	0	0	0	0	0	0	putative protein	IPR006527 (F_box_assoc_1)	GO:0003674 (molecular_function)/GO:0008150 (biological_process)
At5g25860	protein degradation	37	UNM	409.649	0	0	0	0	0	0	0	0	0	0	putative protein	IPR001810 (FBOX)/IPR013101 (LRR_2)/IPR006566 (FBD)	GO:0003674 (molecular_function)/GO:0005575 (cellular_component)/GO:0008150 (biological_process)
At5g45640	protein degradation	37	UNM	111.46	0	0	0	0	0	0	0	0	0	0	subtilisin-like protease	IPR010259 (Subtilisin_N)/IPR000209 (SUBTILASE_SER)/IPR003137 (PA)	GO:0004289 (subtilase activity)/GO:0012505 (endomembrane system)/GO:0006508 (proteolysis)
At2g32780	protein degradation	37	UNM	85.2058	0	0	0	0	0	0	0	0	0	0	ubiquitin-specific protease 1 (UBP1)	IPR001607 (ZF_UBP)/IPR001394 (UCH_2_3)	GO:0004843 (ubiquitin-specific protease activity)/GO:0005575 (cellular_component)/GO:0006511 (ubiquitin-dependent protein catabolism)
At1g66310	protein degradation	37	UNM	170.023	0	0	0	0	0	0	0	0	0	0	unknown protein	IPR013101 (LRR_2)/IPR001810 (FBOX)/IPR013596 (FBD)/IPR006566 (FBD)	GO:0003674 (molecular_function)/GO:0005575 (cellular_component)/GO:0008150 (biological_process)
At2g16810	protein degradation	37	UNM	87.3696	0	0	0	0	0	0	0	39.7094	0	0	unknown protein	IPR013187 (FBA_3)/IPR001810 (FBOX)	GO:0005575 (cellular_component)/GO:0004842 (ubiquitin-protein ligase activity)/GO:0006511 (ubiquitin-dependent protein catabolism)
At2g18320	protein degradation	37	UNM	149.819	0	0	0	0	0	0	0	0	0	0	unknown protein	IPR006527 (F_box_assoc_1)	GO:0003674 (molecular_function)/GO:0005575 (cellular_component)/GO:0008150 (biological_process)
At2g45270	protein degradation	39	BCP	0	204.226	0	0	0	0	0	0	0	0	0	0	IPR000905 (gcp)	GO:0008450 (O-sialoglycoprotein endopeptidase activity)/GO:0006508 (proteolysis)
At5g22960	protein degradation	39	BCP	0	108.889	0	0	0	0	0	0	0	0	0	0	IPR001563 (Peptidase_S10)/IPR000379 (ESTERASE)	GO:0012505 (endomembrane system)/GO:0004185 (serine carboxypeptidase activity)/GO:0006508 (proteolysis)
At2g03560	protein degradation	39	BCP	0	113.266	0	0	0	0	0	0	0	0	0	hypothetical protein	IPR005174 (DUF295)/IPR001810 (FBOX)	GO:0005575 (cellular_component)/GO:0004842 (ubiquitin-protein ligase activity)/GO:0006511 (ubiquitin-dependent protein catabolism)
At3g25090	protein degradation	39	BCP	0	104.7	0	0	0	0	0	0	0	0	0	hypothetical protein	IPR006527 (F_box_assoc_1)	GO:0003674 (molecular_function)/GO:0005575 (cellular_component)/GO:0008150 (biological_process)
At1g50470	protein degradation	39	BCP	0	250.18	0	0	0	0	0	0	0	0	0	hypothetical protein	IPR006527 (F_box_assoc_1)	GO:0003674 (molecular_function)/GO:0005575 (cellular_component)/GO:0008150 (biological_process)
At3g04980	protein degradation	39	BCP	0	165.385	0	0	0	0	0	0	58.6694	0	0	hypothetical protein, contains DnaJ motif: prokaryotic heat shock protein motif	IPR001623 (DnaJ_N)/IPR003095 (DNAJPROTEIN)	GO:0051082 (unfolded protein binding)/GO:0006457 (protein folding)/GO:0005575 (cellular_component)/GO:0031072 (heat shock protein binding)
At3g49150	protein degradation	39	BCP	0	169.435	0	0	0	0	0	0	0	0	0	putative protein	IPR013101 (LRR_2)/IPR001810 (FBOX)/IPR006566 (FBD)	GO:0003674 (molecular_function)/GO:0005575 (cellular_component)/GO:0008150 (biological_process)
At3g59180	protein degradation	39	BCP	0	145.844	0	0	0	0	0	0	0	0	0	putative protein	IPR013101 (LRR_2)/IPR006566 (FBD)	GO:0003674 (molecular_function)/GO:0008150 (biological_process)
At4g02970	protein degradation	39	BCP	0	52.5625	0	0	0	0	0	0	0	0	0	putative protein
At5g44970	protein degradation	39	BCP	0	115.966	0	0	0	0	0	0	0	0	0	putative protein	IPR013101 (LRR_2)/IPR013596 (FBD)/IPR006566 (FBD)	GO:0003674 (molecular_function)/GO:0005575 (cellular_component)/GO:0008150 (biological_process)
At3g60020	protein degradation	39	BCP	0	64.9055	0	0	0	0	0	0	0	0	0	Skp1-like protein	IPR001232 (Skp1)	GO:0004842 (ubiquitin-protein ligase activity)
At1g67450	protein degradation	39	BCP	0	78.9668	0	0	0	0	0	0	0	0	0	T1F15.9	IPR001810 (FBOX)/IPR006527 (F_box_assoc_1)	GO:0003674 (molecular_function)/GO:0005575 (cellular_component)/GO:0008150 (biological_process)
At4g35790	response and defense response	1	MPG	355.88	389.447	1477.85	3863.34	878.79	500.99	846.17	1145.82	942.454	1366.07	654.55	0	IPR001736 (PLDc)/IPR000008 (C2DOMAIN)	GO:0009409 (response to cold)/GO:0004630 (phospholipase D activity)
At3g13660	response and defense response	1	MPG	0	68.3851	617.719	1296.21	0	0	0	0	0	0	0	dirigent protein, putative	IPR004265 (Dirigent)	GO:0003674 (molecular_function)/GO:0005575 (cellular_component)/GO:0009807 (lignan biosynthesis)/GO:0006952 (defense response)
At1g01310	response and defense response	1	MPG	0	0	1550.34	3699.7	0	0	0	0	0	0	0	pathogenesis related protein, putative	IPR001283 (V5TPXLIKE)/IPR002413 (V5ALLERGEN)	GO:0003674 (molecular_function)/GO:0008150 (biological_process)/GO:0005576 (extracellular region)
At3g30775	response and defense response	1	MPG	163.125	338.856	2978.43	7222.85	984.18	167.1	655.46	930.75	969.154	1535.89	491.04	proline oxidase, mitochondrial precursor (osmotic stress-induced proline dehydrogenase), 5' partial	IPR002872 (Pro_dh)	GO:0006562 (proline catabolism)/GO:0009819 (drought recovery)/GO:0006971 (hypotonic response)/GO:0006537 (glutamate biosynthesis)/GO:0004657 (proline dehydrogenase activity)
At2g19980	response and defense response	1	MPG	0	0	794.627	1840.56	0	0	0	0	0	0	0	putative pathogenesis-related protein	IPR001283 (V5TPXLIKE)	GO:0003674 (molecular_function)/GO:0008150 (biological_process)/GO:0005576 (extracellular region)
At1g24110	response and defense response	1	MPG	0	0	335.374	1225.3	0	0	0	0	0	0	0	putative peroxidase	IPR002016 (PEROXIDASE_4)/IPR000823 (PLPEROXIDASE)	GO:0006979 (response to oxidative stress)/GO:0012505 (endomembrane system)/GO:0004601 (peroxidase activity)
At2g03840	response and defense response	1	MPG	32.3128	30.8368	196.24	740.296	29.54	43.27	44.58	33.9429	30.2437	27.6128	34.24	putative senescence-associated protein	IPR000301 (TM4_2)	GO:0003674 (molecular_function)/GO:0016021 (integral to membrane)/GO:0007568 (aging)
At4g15530	response and defense response	1	MPG	0	0	2234.95	4992.26	719.63	1333.42	337.4	561.355	160.981	0	0	pyruvate,orthophosphate dikinase	IPR008279 (PEP_ENZYMES_PHOS_SITE)/IPR002192 (PPDK_N)/IPR000121 (PEP_ENZYMES_2)/IPR010121 (pyru_phos_dikin)	GO:0009507 (chloroplast)/GO:0005829 (cytosol)/GO:0050242 (pyruvate, phosphate dikinase activity)/GO:0016310 (phosphorylation)/GO:0009646 (response to absence of light)/GO:0016301 (kinase activity)
At1g33950	response and defense response	17	MPG	0	0	0	98.2686	0	0	0	0	0	0	0	0	IPR006703 (AIG1)	GO:0005525 (GTP binding)/GO:0009617 (response to bacteria)
At1g57670	response and defense response	17	MPG	0	0	0	371.773	0	0	0	0	0	0	0	0	IPR000157 (Toll/Interleukin receptor TIR domain)	GO:0016020 (membrane)/GO:0006952 (defense response)/GO:0004888 (transmembrane receptor activity)
At4g09950	response and defense response	17	MPG	0	0	0	225.252	0	0	82.64	100.035	91.8834	0	0	AIG1-like protein	IPR006703 (AIG1)/IPR013126 (HSP70_2)	GO:0005525 (GTP binding)/GO:0009617 (response to bacteria)
At2g21110	response and defense response	17	MPG	0	0	0	71.8525	0	0	0	0	0	0	0	putative disease resistance response protein	IPR004265 (Dirigent)	GO:0003674 (molecular_function)/GO:0012505 (endomembrane system)/GO:0006952 (defense response)
At1g26320	response and defense response	18	TCP	123.284	571.246	1929.74	697.543	0	0	0	0	0	0	0	0	IPR013149 (ADH_zinc_N)	GO:0006979 (response to oxidative stress)/GO:0008270 (zinc ion binding)/GO:0016491 (oxidoreductase activity)
At4g14370	response and defense response	18	TCP	55.1636	102.375	239.557	51.5078	0	0	0	0	0	0	0	disease resistance N like protein	IPR000306 (FYVE)/IPR000157 (Toll/Interleukin receptor TIR domain)/IPR001611 (LEURICHRPT)/IPR002182 (NB-ARC)/IPR000408 (RCC1_2)/IPR011713 (LRR_3)/IPR003593 (no description)/IPR000767 (DISEASERSIST)	GO:0008270 (zinc ion binding)/GO:0017111 (nucleoside-triphosphatase activity)/GO:0005524 (ATP binding)/GO:0000166 (nucleotide binding)/GO:0005515 (protein binding)/GO:0016020 (membrane)/GO:0006952 (defense response)/GO:0004888 (transmembrane receptor activity)
At1g57550	response and defense response	18	TCP	443.305	645.491	2574.13	700.606	0	0	0	0	0	0	0	low temperature and salt responsive protein LTI6A, putative	IPR000612 (UPF0057)	GO:0009409 (response to cold)/GO:0016021 (integral to membrane)/GO:0012505 (endomembrane system)/GO:0042538 (hyperosmotic salinity response)
At4g37990	response and defense response	19	TCP	141.683	181.319	1896.41	667.759	0	0	0	0	0	0	0	0	IPR013149 (ADH_zinc_N)/IPR013154 (ADH_N)/IPR002328 (ADH_ZINC)	GO:0009626 (hypersensitive response)
At3g09590	response and defense response	20	TCP	0	0	347.112	0	0	0	0	0	0	0	0	putative pathogenesis-related protein	IPR001283 (V5TPXLIKE)/IPR002413 (V5ALLERGEN)	GO:0003674 (molecular_function)/GO:0008150 (biological_process)/GO:0005576 (extracellular region)
At4g11760	response and defense response	20	TCP	0	0	110.648	0	0	0	0	0	0	0	0	putative protein	IPR010851 (SLR1-BP)/IPR003614 (Knot1)	GO:0003674 (molecular_function)/GO:0012505 (endomembrane system)/GO:0006952 (defense response)
At5g12030	response and defense response	26	BCP	66.4304	200.275	83.5709	0	96.56	0	0	0	58.12	0	58.63	0	IPR002068 (HSP20)	GO:0009408 (response to heat)/GO:0009644 (response to high light intensity)/GO:0042542 (response to hydrogen peroxide)
At1g61120	response and defense response	37	UNM	215.724	0	0	0	0	0	0	0	0	0	0	0	IPR005630 (Terpene_synth_C)/IPR001906 (Terpene_synth)	GO:0000287 (magnesium ion binding)/GO:0000304 (response to singlet oxygen)/GO:0016829 (lyase activity)/GO:0005575 (cellular_component)
At1g72260	response and defense response	37	UNM	63.0508	0	0	0	0	0	0	0	0	0	0	0	IPR001010 (THIONIN)	GO:0050827 (toxin receptor binding)/GO:0003674 (molecular_function)/GO:0012505 (endomembrane system)/GO:0006952 (defense response)
At3g02840	response and defense response	37	UNM	44.2056	0	0	0	0	0	0	0	0	0	0	0	0	GO:0051707 (response to other organism)/GO:0005488 (binding)
At3g42960	response and defense response	37	UNM	101.92	0	0	0	0	0	0	0	0	0	0	0	IPR002198 (adh_short)/IPR002347 (GDHRDH)	GO:0016491 (oxidoreductase activity)/GO:0009908 (flower development)
At4g10250	response and defense response	37	UNM	218.262	0	0	0	0	0	0	0	0	0	0	0	IPR002068 (HSP20)	GO:0003674 (molecular_function)/GO:0012505 (endomembrane system)/GO:0009408 (response to heat)
At1g70870	response and defense response	37	UNM	55.5352	0	0	0	0	0	0	0	0	0	0	hypothetical protein	IPR000916 (Bet_v_I)	GO:0003674 (molecular_function)/GO:0005575 (cellular_component)/GO:0009607 (response to biotic stimulus)/GO:0006952 (defense response)
At1g55870	response and defense response	37	UNM	312.844	0	0	0	0	0	0	0	0	0	0	poly(A)-specific ribonuclease, putative	IPR006941 (CAF1)	GO:0006950 (response to stress)/GO:0009751 (response to salicylic acid stimulus)/GO:0004540 (ribonuclease activity)/GO:0005634 (nucleus)/GO:0009737 (response to abscisic acid stimulus)/GO:0009451 (RNA modification)
At1g76320	response and defense response	37	UNM	88.9962	0	0	0	0	0	0	0	0	0	0	putative phytochrome A signaling protein	IPR004330 (FAR1)/IPR007527 (ZF_SWIM)/IPR006564 (ZnF_PMZ)	GO:0008270 (zinc ion binding)/GO:0005575 (cellular_component)/GO:0009639 (response to red or far red light)
At1g59780	response and defense response	39	BCP	0	14.4749	0	0	0	0	0	0	0	0	1.46	hypothetical protein	IPR002182 (NB-ARC)/IPR001611 (LEURICHRPT)/IPR000767 (DISEASERSIST)	GO:0005575 (cellular_component)/GO:0005524 (ATP binding)/GO:0005515 (protein binding)/GO:0006952 (defense response)
At4g31760	response and defense response	39	BCP	0	113.152	0	0	0	0	0	0	0	0	0	peroxidase - like protein	IPR002016 (PEROXIDASE_4)/IPR000823 (PLPEROXIDASE)	GO:0006979 (response to oxidative stress)/GO:0012505 (endomembrane system)/GO:0004601 (peroxidase activity)
At1g11710	response and defense response	39	BCP	0	108.641	0	0	0	0	0	0	0	0	0	putative salt-inducible protein	IPR002885 (PPR)	GO:0008150 (biological_process)/GO:0005488 (binding)
At1g06700	singling	1	MPG	617.901	591.528	1413.27	3223.26	543.08	474.86	578.42	922.521	520.258	665.181	700.76	0	IPR001245 (Pkinase_Tyr)/IPR000719 (PROTEIN_KINASE_DOM)/IPR008266 (PROTEIN_KINASE_TYR)	GO:0005575 (cellular_component)/GO:0006468 (protein amino acid phosphorylation)/GO:0016301 (kinase activity)
At1g76370	singling	1	MPG	0	0	977.742	2792.71	0	0	0	0	0	0	0	0	IPR000719 (PROTEIN_KINASE_DOM)/IPR008271 (PROTEIN_KINASE_ST)	GO:0005575 (cellular_component)/GO:0006468 (protein amino acid phosphorylation)/GO:0016301 (kinase activity)
At2g43230	singling	1	MPG	0	276.205	2039.27	4792.18	0	0	0	65.87	91.9292	146.301	0	0	IPR001245 (Pkinase_Tyr)/IPR000719 (PROTEIN_KINASE_DOM)/IPR008266 (PROTEIN_KINASE_TYR)	GO:0005575 (cellular_component)/GO:0006468 (protein amino acid phosphorylation)/GO:0016301 (kinase activity)
At2g46500	singling	1	MPG	642.314	613.64	2740.13	5836.99	406.98	395.95	359.48	622.929	692.303	821.689	2016.1	0	IPR000403 (PI3_PI4_kinase)/IPR000626 (ubiquitin)	GO:0005575 (cellular_component)/GO:0006512 (ubiquitin cycle)/GO:0004428 (inositol or phosphatidylinositol kinase activity)
At3g04360	singling	1	MPG	0	0	1194.19	2565.85	0	0	0	0	0	0	0	0	IPR000008 (C2DOMAIN)	GO:0003674 (molecular_function)/GO:0005575 (cellular_component)/GO:0008150 (biological_process)
At3g21700	singling	1	MPG	0	211.958	2215.26	4866.46	0	0	0	0	301.036	202.468	0	0	IPR013684 (Miro)/IPR001806 (RASTRNSFRMNG)/IPR005225 (small_GTP)	GO:0005525 (GTP binding)/GO:0005622 (intracellular)/GO:0007264 (small GTPase mediated signal transduction)
At3g59350	singling	1	MPG	66.4658	195.873	1345.83	3832.84	417.66	137.81	141	290.018	471.511	635.085	320.94	0	IPR001245 (Pkinase_Tyr)/IPR000719 (PROTEIN_KINASE_DOM)/IPR008266 (PROTEIN_KINASE_TYR)	GO:0005575 (cellular_component)/GO:0006468 (protein amino acid phosphorylation)/GO:0016301 (kinase activity)
At4g18700	singling	1	MPG	202.089	231.774	1413.33	4465.51	248.2	418.04	414.64	328.364	291.322	243.101	755.6	0	IPR004041 (NAF)/IPR000719 (PROTEIN_KINASE_DOM)/IPR002290 (no description)/IPR008271 (PROTEIN_KINASE_ST)	GO:0006468 (protein amino acid phosphorylation)/GO:0016301 (kinase activity)/GO:0007165 (signal transduction)
At4g27790	singling	1	MPG	0	0	1342.15	3229.07	0	0	0	0	0	0	0	0	IPR002048 (EF-hand)	GO:0005509 (calcium ion binding)/GO:0012505 (endomembrane system)/GO:0008150 (biological_process)
At5g01820	singling	1	MPG	0	0	854.63	2038.12	156.69	618.49	414.92	464.257	398.76	243.27	283.77	0	IPR004041 (NAF)/IPR000719 (PROTEIN_KINASE_DOM)/IPR002290 (no description)/IPR008271 (PROTEIN_KINASE_ST)	GO:0006468 (protein amino acid phosphorylation)/GO:0016301 (kinase activity)/GO:0007165 (signal transduction)
At5g12000	singling	1	MPG	0	55.567	2205.32	5838.51	0	0	0	0	0	0	0	0	IPR006016 (Usp)/IPR000719 (PROTEIN_KINASE_DOM)/IPR002290 (no description)/IPR008271 (PROTEIN_KINASE_ST)	GO:0006950 (response to stress)/GO:0006468 (protein amino acid phosphorylation)/GO:0016301 (kinase activity)
At5g12180	singling	1	MPG	0	0	528.611	1205.32	0	0	0	0	0	0	0	0	IPR000719 (PROTEIN_KINASE_DOM)/IPR002048 (EF-hand)/IPR002290 (no description)/IPR008271 (PROTEIN_KINASE_ST)	GO:0004685 (calcium- and calmodulin-dependent protein kinase activity)/GO:0006468 (protein amino acid phosphorylation)/GO:0006499 (N-terminal protein myristoylation)/GO:0016301 (kinase activity)
At5g18910	singling	1	MPG	0	0	1682	4153.1	0	0	0	0	0	0	0	0	IPR000719 (PROTEIN_KINASE_DOM)/IPR008271 (PROTEIN_KINASE_ST)	GO:0009507 (chloroplast)/GO:0006468 (protein amino acid phosphorylation)/GO:0016301 (kinase activity)
At5g58950	singling	1	MPG	0	0	947.399	3426.99	327.49	980.91	697.37	577.818	521.458	387.238	276.01	0	IPR001245 (Pkinase_Tyr)/IPR000719 (PROTEIN_KINASE_DOM)/IPR008271 (PROTEIN_KINASE_ST)	GO:0004712 (protein threonine/tyrosine kinase activity)/GO:0006468 (protein amino acid phosphorylation)/GO:0016301 (kinase activity)
At5g19360	singling	1	MPG	0	44.8385	853.355	2147.95	0	0	0	0	0	0	0	calcium-dependent protein kinase - like	IPR000719 (PROTEIN_KINASE_DOM)/IPR002048 (EF-hand)/IPR002290 (no description)/IPR008271 (PROTEIN_KINASE_ST)	GO:0004685 (calcium- and calmodulin-dependent protein kinase activity)/GO:0006468 (protein amino acid phosphorylation)/GO:0006499 (N-terminal protein myristoylation)/GO:0016301 (kinase activity)
At1g01460	singling	1	MPG	0	0	1249.88	3102.9	0	0	0	0	0	0	0	hypothetical protein	IPR002498 (PIP5K)	GO:0016308 (1-phosphatidylinositol-4-phosphate 5-kinase activity)/GO:0005575 (cellular_component)/GO:0008150 (biological_process)
At1g49270	singling	1	MPG	0	0	936.938	3010.95	0	0	0	0	0	0	0	hypothetical protein	IPR001245 (Pkinase_Tyr)/IPR000719 (PROTEIN_KINASE_DOM)/IPR008271 (PROTEIN_KINASE_ST)	GO:0004672 (protein kinase activity)/GO:0005524 (ATP binding)/GO:0006468 (protein amino acid phosphorylation)
At1g61860	singling	1	MPG	0	42.0072	1039.3	2989.2	0	0	0	0	0	151.977	0	hypothetical protein	IPR000719 (PROTEIN_KINASE_DOM)/IPR001245 (Pkinase_Tyr)/IPR002290 (no description)/IPR008271 (PROTEIN_KINASE_ST)	GO:0005575 (cellular_component)/GO:0006468 (protein amino acid phosphorylation)/GO:0016301 (kinase activity)
At2g19040	singling	1	MPG	0	129.826	365.13	1087.4	0	0	0	0	0	0	0	hypothetical protein
At3g05990	singling	1	MPG	206.065	258.039	1080.88	2537.45	339.19	141.67	171.26	182.729	438.375	1149.9	188.45	hypothetical protein	IPR013210 (LRRNT_2)/IPR001611 (LEURICHRPT)/IPR007090 (LRR_PS)	GO:0012505 (endomembrane system)/GO:0005515 (protein binding)/GO:0007165 (signal transduction)
At3g18750	singling	1	MPG	494.834	606.573	1711.84	3567.18	194.02	115.65	90.46	84.725	70.7387	0	0	mitogen activated protein kinase kinase, putative	IPR000719 (PROTEIN_KINASE_DOM)/IPR002290 (no description)/IPR008271 (PROTEIN_KINASE_ST)	GO:0016301 (kinase activity)
At5g58690	singling	1	MPG	0	0	217.353	539.534	0	0	112.33	111.502	269.032	189.513	110.81	phosphoinositide-specific phospholipase - like protein	IPR000909 (PIPLC_X_DOMAIN)/IPR000008 (C2DOMAIN)/IPR001711 (PIPLC_Y_DOMAIN)/IPR001192 (PHPHLIPASEC)	GO:0004629 (phospholipase C activity)/GO:0005575 (cellular_component)/GO:0007165 (signal transduction)
At5g14720	singling	1	MPG	0	0	140.017	495.214	156.17	216.39	247.57	228.185	146.675	234.186	115.18	protein kinase -like protein	IPR000719 (PROTEIN_KINASE_DOM)/IPR002290 (no description)	GO:0005575 (cellular_component)/GO:0006468 (protein amino acid phosphorylation)/GO:0016301 (kinase activity)
At1g17540	singling	1	MPG	84.0485	113.958	1244.07	4071.17	0	0	0	0	0	0	0	protein kinase, putative	IPR006016 (Usp)/IPR000719 (PROTEIN_KINASE_DOM)/IPR008271 (PROTEIN_KINASE_ST)	GO:0006950 (response to stress)/GO:0005575 (cellular_component)/GO:0006468 (protein amino acid phosphorylation)/GO:0016301 (kinase activity)
At3g18810	singling	1	MPG	102.095	95.0862	754.536	2089.8	81.8	66.62	79.09	66.2664	49.6724	70.0269	56.93	protein kinase, putative	IPR001245 (Pkinase_Tyr)/IPR002290 (no description)/IPR000719 (PROTEIN_KINASE_DOM)/IPR008271 (PROTEIN_KINASE_ST)	GO:0004672 (protein kinase activity)/GO:0009507 (chloroplast)/GO:0005524 (ATP binding)/GO:0006468 (protein amino acid phosphorylation)
At3g20530	singling	1	MPG	0	0	2011.64	4226.05	0	0	0	0	0	0	0	protein kinase, putative	IPR000719 (PROTEIN_KINASE_DOM)/IPR001245 (Pkinase_Tyr)/IPR002290 (no description)/IPR008271 (PROTEIN_KINASE_ST)	GO:0006468 (protein amino acid phosphorylation)/GO:0016301 (kinase activity)
At2g41860	singling	1	MPG	0	102.821	1016.83	2710.31	0	0	0	0	0	0	0	putative Ca2+ dependent protein kinase	IPR002048 (EF-hand)/IPR000719 (PROTEIN_KINASE_DOM)/IPR002290 (no description)/IPR008271 (PROTEIN_KINASE_ST)	GO:0004685 (calcium- and calmodulin-dependent protein kinase activity)/GO:0006468 (protein amino acid phosphorylation)/GO:0006499 (N-terminal protein myristoylation)/GO:0016301 (kinase activity)
At1g24620	singling	1	MPG	160.192	362.922	1505.89	3213.05	0	0	0	0	81.706	163.412	0	putative calmodulin	IPR002048 (EF-hand)/IPR003299 (CALFLAGIN)	GO:0005509 (calcium ion binding)/GO:0009409 (response to cold)/GO:0005575 (cellular_component)
At4g03290	singling	1	MPG	0	0	1431.44	3427.89	0	0	0	0	0	0	0	putative calmodulin	IPR002048 (EF-hand)	GO:0005509 (calcium ion binding)/GO:0009409 (response to cold)/GO:0005575 (cellular_component)
At2g01450	singling	1	MPG	443.745	523.812	1631.98	4766.51	1528.34	347.59	681.25	1291.54	1130.03	1172.45	1298.56	putative MAP kinase	IPR000719 (PROTEIN_KINASE_DOM)/IPR002290 (no description)	GO:0004707 (MAP kinase activity)/GO:0007165 (signal transduction)
At1g64610	singling	1	MPG	102.135	0	983.251	1988.45	0	0	0	191.249	135.523	60.2372	155.07	putative protein	IPR001680 (WD40)	GO:0005834 (heterotrimeric G-protein complex)/GO:0004871 (signal transducer activity)/GO:0007165 (signal transduction)
At3g56600	singling	1	MPG	0	212.184	1507.19	4366.36	0	0	0	0	0	0	0	putative protein	IPR000403 (PI3_PI4_kinase)	GO:0008150 (biological_process)/GO:0004428 (inositol or phosphatidylinositol kinase activity)
At5g54130	singling	1	MPG	106.517	178.681	1554.81	3666.79	102.12	479.76	123.12	223.046	220.623	276.861	0	putative protein	IPR002048 (EF-hand)/IPR005135 (Exo_endo_phos)	GO:0005509 (calcium ion binding)
At5g54780	singling	1	MPG	72.4324	129.315	1314.85	2658.45	79.91	81.72	72.54	85.5537	129.846	299.62	143.72	putative protein	IPR000195 (TBC_RABGAP)	GO:0005739 (mitochondrion)/GO:0005097 (Rab GTPase activator activity)
At5g65530	singling	1	MPG	0	0	2148.28	5805.08	134.72	0	0	359.724	424.349	736.995	0	putative protein	IPR000719 (PROTEIN_KINASE_DOM)/IPR002290 (no description)/IPR008271 (PROTEIN_KINASE_ST)	GO:0005575 (cellular_component)/GO:0006468 (protein amino acid phosphorylation)/GO:0016301 (kinase activity)
At4g18640	singling	1	MPG	53.3229	133.435	1276.71	2702.21	112.93	0	115.21	508.37	296.843	914.472	0	putative protein (fragment)	IPR013210 (LRRNT_2)/IPR001245 (Pkinase_Tyr)/IPR001611 (LEURICHRPT)/IPR000719 (PROTEIN_KINASE_DOM)/IPR002290 (no description)/IPR007090 (LRR_PS)	GO:0048765 (root hair cell differentiation)/GO:0012505 (endomembrane system)/GO:0005524 (ATP binding)/GO:0006468 (protein amino acid phosphorylation)/GO:0007169 (transmembrane receptor protein tyrosine kinase signaling pathway)/GO:0004674 (protein serine/threonine kinase activity)
At2g07180	singling	1	MPG	201.77	302.363	1748.18	3979.19	154.66	457.99	367.31	303.163	249.586	101.641	309.29	putative protein kinase	IPR000719 (PROTEIN_KINASE_DOM)/IPR008271 (PROTEIN_KINASE_ST)	GO:0005575 (cellular_component)/GO:0006468 (protein amino acid phosphorylation)/GO:0006499 (N-terminal protein myristoylation)/GO:0016301 (kinase activity)
At2g18470	singling	1	MPG	0	417.39	2291.3	4963.89	0	0	0	0	0	0	0	putative protein kinase	IPR001245 (Pkinase_Tyr)/IPR000719 (PROTEIN_KINASE_DOM)/IPR008271 (PROTEIN_KINASE_ST)	GO:0004672 (protein kinase activity)/GO:0009507 (chloroplast)/GO:0005524 (ATP binding)/GO:0006468 (protein amino acid phosphorylation)
At2g24370	singling	1	MPG	0	162.008	1728.11	3496.01	0	0	0	0	0	0	0	putative protein kinase	IPR000719 (PROTEIN_KINASE_DOM)/IPR006016 (Usp)/IPR002290 (no description)/IPR008271 (PROTEIN_KINASE_ST)	GO:0006950 (response to stress)/GO:0005575 (cellular_component)/GO:0006468 (protein amino acid phosphorylation)/GO:0016301 (kinase activity)
At3g02810	singling	1	MPG	0	0	1027.32	2289.81	0	0	0	0	0	0	0	putative protein kinase	IPR000719 (PROTEIN_KINASE_DOM)/IPR008271 (PROTEIN_KINASE_ST)	GO:0006468 (protein amino acid phosphorylation)/GO:0016301 (kinase activity)
At4g39110	singling	1	MPG	0	270.706	3244.76	6730.05	0	0	0	0	0	0	0	putative receptor-like protein kinase	IPR001245 (Pkinase_Tyr)/IPR000719 (PROTEIN_KINASE_DOM)/IPR008271 (PROTEIN_KINASE_ST)	GO:0012505 (endomembrane system)/GO:0006468 (protein amino acid phosphorylation)/GO:0016301 (kinase activity)
At1g04700	singling	1	MPG	127.246	250.046	1183.94	2498.72	101.89	80.85	99.65	0	114.962	356.289	50.07	putative Ser/Thr protein kinase	IPR000270 (PB1)/IPR001245 (Pkinase_Tyr)/IPR002290 (no description)/IPR000719 (PROTEIN_KINASE_DOM)	GO:0004712 (protein threonine/tyrosine kinase activity)/GO:0004672 (protein kinase activity)/GO:0005575 (cellular_component)/GO:0006468 (protein amino acid phosphorylation)
At1g10620	singling	1	MPG	0	0	757.315	1592.08	0	0	0	0	0	0	0	putative serine/threonine protein kinase emb|CAA18823.1
At3g20190	singling	1	MPG	0	444.601	1763.27	3682.75	0	0	0	0	0	0	0	receptor kinase protein, putative	IPR001245 (Pkinase_Tyr)/IPR001611 (LEURICHRPT)/IPR013210 (LRRNT_2)/IPR000719 (PROTEIN_KINASE_DOM)/IPR007090 (LRR_PS)	GO:0005524 (ATP binding)/GO:0006468 (protein amino acid phosphorylation)/GO:0007169 (transmembrane receptor protein tyrosine kinase signaling pathway)/GO:0016301 (kinase activity)/GO:0004674 (protein serine/threonine kinase activity)
At5g45840	singling	1	MPG	36.7529	51.0734	789.562	1628.18	62.28	57.51	29.9	0	74.2422	303.68	0	receptor protein kinase-like protein	IPR013210 (LRRNT_2)/IPR001611 (LEURICHRPT)/IPR001245 (Pkinase_Tyr)/IPR002290 (no description)/IPR000719 (PROTEIN_KINASE_DOM)/IPR007090 (LRR_PS)	GO:0012505 (endomembrane system)/GO:0005524 (ATP binding)/GO:0006468 (protein amino acid phosphorylation)/GO:0007169 (transmembrane receptor protein tyrosine kinase signaling pathway)/GO:0004674 (protein serine/threonine kinase activity)
At5g28680	singling	1	MPG	0	0	1288.93	3646.55	0	0	0	0	0	0	0	receptor-like protein kinase precursor - like	IPR001245 (Pkinase_Tyr)/IPR000719 (PROTEIN_KINASE_DOM)/IPR008271 (PROTEIN_KINASE_ST)	GO:0012505 (endomembrane system)/GO:0006468 (protein amino acid phosphorylation)/GO:0016301 (kinase activity)
At1g29750	singling	1	MPG	207.576	247.718	578.388	1239.44	253.5	269.33	297.76	278.735	220.873	261.442	0	Receptor-like serine/threonine kinase (RFK1)	IPR001611 (LEURICHRPT)/IPR000719 (PROTEIN_KINASE_DOM)/IPR002290 (no description)/IPR008271 (PROTEIN_KINASE_ST)/IPR007090 (LRR_PS)	GO:0012505 (endomembrane system)/GO:0005524 (ATP binding)/GO:0006468 (protein amino acid phosphorylation)/GO:0007169 (transmembrane receptor protein tyrosine kinase signaling pathway)/GO:0016301 (kinase activity)/GO:0004674 (protein serine/threonine kinase activity)
At1g18530	singling	2	TCP	0	0	449.549	205.998	0	0	0	0	0	0	0	hypothetical protein	IPR002048 (EF-hand)/IPR003299 (CALFLAGIN)	GO:0005509 (calcium ion binding)/GO:0005575 (cellular_component)/GO:0008150 (biological_process)
At1g19090	singling	17	MPG	0	0	0	255.75	0	0	0	0	0	0	0	0	IPR002902 (DUF26)/IPR001245 (Pkinase_Tyr)/IPR000719 (PROTEIN_KINASE_DOM)/IPR002290 (no description)/IPR008271 (PROTEIN_KINASE_ST)	GO:0012505 (endomembrane system)/GO:0006468 (protein amino acid phosphorylation)/GO:0016301 (kinase activity)
At1g76640	singling	17	MPG	0	0	0	435.885	0	0	0	0	0	0	0	0	IPR002048 (EF-hand)	GO:0005509 (calcium ion binding)/GO:0005575 (cellular_component)/GO:0008150 (biological_process)
At4g29450	singling	17	MPG	0	0	0	294.067	0	0	0	0	0	122.686	0	0	IPR001611 (LEURICHRPT)/IPR000719 (PROTEIN_KINASE_DOM)/IPR002896 (Herpes_glycop_D)/IPR008271 (PROTEIN_KINASE_ST)/IPR007090 (LRR_PS)	GO:0012505 (endomembrane system)/GO:0006468 (protein amino acid phosphorylation)/GO:0016301 (kinase activity)
At2g33870	singling	17	MPG	0	0	0	4927.22	0	0	0	0	0	0	0	putative GTP-binding protein	IPR013753 (Ras)/IPR003579 (RAB)/IPR002078 (SIGMA54_INTERACT_1)/IPR001806 (RASTRNSFRMNG)/IPR005225 (small_GTP)	GO:0005525 (GTP binding)/GO:0006355 (regulation of transcription, DNA-dependent)/GO:0015031 (protein transport)/GO:0005622 (intracellular)/GO:0007264 (small GTPase mediated signal transduction)
At4g31230	singling	17	MPG	0	0	0	134.202	0	0	0	0	0	0	0	putative protein	IPR000719 (PROTEIN_KINASE_DOM)/IPR006016 (Usp)/IPR002290 (no description)/IPR008271 (PROTEIN_KINASE_ST)	GO:0004672 (protein kinase activity)/GO:0006950 (response to stress)/GO:0005575 (cellular_component)/GO:0006468 (protein amino acid phosphorylation)
At2g16750	singling	18	TCP	245.238	950.522	2701.65	369.098	0	0	92.24	59.2352	79.7371	369.794	0	putative protein kinase	IPR000719 (PROTEIN_KINASE_DOM)/IPR002290 (no description)/IPR008271 (PROTEIN_KINASE_ST)	GO:0012505 (endomembrane system)/GO:0006468 (protein amino acid phosphorylation)/GO:0016301 (kinase activity)
At5g14670	singling	19	TCP	303.549	666.65	2093.86	853.745	0	0	0	0	113.09	0	0	0	IPR006689 (ARF-RELATED)/IPR006688 (no description)/IPR001806 (RASTRNSFRMNG)/IPR005225 (small_GTP)	GO:0005525 (GTP binding)/GO:0005622 (intracellular)/GO:0005515 (protein binding)/GO:0006499 (N-terminal protein myristoylation)/GO:0016004 (phospholipase activator activity)
At4g20780	singling	19	TCP	0	579.645	2411.58	1024.49	562.04	521.25	604.63	314.416	787.149	1184.72	163.53	calcium-binding protein - like	IPR002048 (EF-hand)	GO:0005509 (calcium ion binding)/GO:0005575 (cellular_component)
At1g66360	singling	20	TCP	0	86.6098	1732.17	416.668	0	0	0	89.0375	0	0	0	0	IPR000008 (C2DOMAIN)	GO:0003674 (molecular_function)/GO:0008150 (biological_process)
At1g01450	singling	20	TCP	0	0	205.648	0	0	0	0	99.6056	0	92.632	0	hypothetical protein	IPR001245 (Pkinase_Tyr)/IPR010632 (DUF1221)/IPR002290 (no description)/IPR000719 (PROTEIN_KINASE_DOM)	GO:0004712 (protein threonine/tyrosine kinase activity)/GO:0005575 (cellular_component)/GO:0006468 (protein amino acid phosphorylation)/GO:0016301 (kinase activity)
At2g18530	singling	20	TCP	0	0	156.084	0	0	0	0	0	0	0	0	putative protein kinase
At2g40500	singling	29	UNM	478.321	180.458	0	0	0	0	0	0	0	0	0	putative protein kinase
At2g06090	singling	29	UNM	399.39	185.548	47.495	42.0653	0	26.26	25.43	0	31.8729	28.3316	30.21	putative S1 self-incompatibility protein	IPR010264 (Self-incomp_S1)	GO:0003674 (molecular_function)/GO:0012505 (endomembrane system)/GO:0008150 (biological_process)
At1g77720	singling	37	UNM	205.363	0	0	0	0	0	0	0	0	0	0	0	IPR000719 (PROTEIN_KINASE_DOM)/IPR002290 (no description)	GO:0009507 (chloroplast)/GO:0006468 (protein amino acid phosphorylation)/GO:0016301 (kinase activity)
At5g39620	singling	37	UNM	37.8533	0	0	0	0	0	0	0	0	0	0	0	IPR013753 (Ras)/IPR003579 (RAB)/IPR002078 (SIGMA54_INTERACT_1)/IPR001806 (RASTRNSFRMNG)/IPR005225 (small_GTP)	GO:0005525 (GTP binding)/GO:0006355 (regulation of transcription, DNA-dependent)/GO:0015031 (protein transport)/GO:0005622 (intracellular)/GO:0007264 (small GTPase mediated signal transduction)
At4g08800	singling	37	UNM	99.0703	0	0	0	0	0	0	0	0	0	0	casein kinase I like protein	IPR000719 (PROTEIN_KINASE_DOM)/IPR002290 (no description)/IPR008271 (PROTEIN_KINASE_ST)	GO:0005575 (cellular_component)/GO:0006468 (protein amino acid phosphorylation)/GO:0016301 (kinase activity)
At5g60090	singling	37	UNM	125.828	0	0	0	0	0	0	0	0	0	0	protein kinase - like	IPR001245 (Pkinase_Tyr)/IPR000719 (PROTEIN_KINASE_DOM)	GO:0005575 (cellular_component)/GO:0006468 (protein amino acid phosphorylation)/GO:0016301 (kinase activity)
At2g41930	singling	37	UNM	108.422	0	0	0	0	0	0	0	0	0	0	putative protein kinase	IPR000719 (PROTEIN_KINASE_DOM)/IPR008271 (PROTEIN_KINASE_ST)	GO:0005575 (cellular_component)/GO:0006468 (protein amino acid phosphorylation)/GO:0016301 (kinase activity)
At4g03230	singling	37	UNM	209.584	0	0	0	0	0	0	0	0	0	0	putative receptor kinase	IPR001480 (B_lectin)/IPR000858 (S_locus_glycop)/IPR000719 (PROTEIN_KINASE_DOM)/IPR001245 (Pkinase_Tyr)/IPR013227 (PAN_2)/IPR003609 (PAN)/IPR000742 (EGF_3)/IPR008271 (PROTEIN_KINASE_ST)	GO:0012505 (endomembrane system)/GO:0006468 (protein amino acid phosphorylation)/GO:0016301 (kinase activity)
At1g61440	singling	37	UNM	116.524	0	0	0	0	0	0	0	38.4664	0	0	S-like receptor protein kinase; member of gene cluster; similar to EST gb|T41816	IPR000719 (PROTEIN_KINASE_DOM)/IPR013227 (PAN_2)/IPR000858 (S_locus_glycop)/IPR001480 (B_lectin)/IPR002290 (no description)/IPR003609 (PAN)/IPR008271 (PROTEIN_KINASE_ST)	GO:0012505 (endomembrane system)/GO:0006468 (protein amino acid phosphorylation)/GO:0030246 (carbohydrate binding)/GO:0016301 (kinase activity)
At3g11080	singling	39	BCP	0	31.9188	0	0	0	0	0	0	0	0	0	hypothetical protein	IPR001611 (LEURICHRPT)/IPR013210 (LRRNT_2)/IPR007090 (LRR_PS)	GO:0012505 (endomembrane system)/GO:0005515 (protein binding)/GO:0006952 (defense response)/GO:0016301 (kinase activity)/GO:0007165 (signal transduction)
At1g72660	singling	39	BCP	0	149.776	0	0	0	0	0	0	0	0	0	putative GTP-binding protein	IPR002917 (MMR_HSR1)/IPR004095 (TGS)/IPR006073 (GTP1OBG)/IPR006074 (GTP1_OBG)/IPR005225 (small_GTP)	GO:0005525 (GTP binding)/GO:0005622 (intracellular)
At4g21820	singling	39	BCP	0	74.6601	0	0	0	0	0	0	0	0	0	putative protein	IPR000048 (IQ)/IPR000225 (no description)	GO:0009507 (chloroplast)/GO:0005516 (calmodulin binding)
At3g07240	transciption and RNA process	17	MPG	0	0	0	84.5777	0	0	0	0	37.0871	0	0	putative RNA-binding protein
At5g46010	transciption and RNA process	20	TCP	0	0	62.4577	0	0	0	0	0	0	0	0	unknown protein	IPR001356 (Homeobox)	GO:0045449 (regulation of transcription)/GO:0003700 (transcription factor activity)/GO:0005634 (nucleus)
At1g67210	transciption and RNA process	37	UNM	196.566	0	0	0	0	0	0	0	0	0	0	0	IPR006568 (PSP)/IPR001878 (C2HCZNFINGER)	GO:0005575 (cellular_component)/GO:0008150 (biological_process)/GO:0003676 (nucleic acid binding)
At5g43110	transciption and RNA process	37	UNM	303.812	0	0	0	0	0	0	0	0	0	109.06	putative protein	IPR001313 (PUM)	GO:0003723 (RNA binding)/GO:0005575 (cellular_component)
At2g16210	transciption and RNA process	39	BCP	0	101.572	0	0	0	0	0	0	46.9069	0	0	hypothetical protein	IPR003340 (B3)	GO:0006355 (regulation of transcription, DNA-dependent)/GO:0003677 (DNA binding)/GO:0005575 (cellular_component)/GO:0003700 (transcription factor activity)
At4g03170	transciption and RNA process	39	BCP	0	58.0716	0	0	0	0	0	0	0	0	0	hypothetical protein	IPR003340 (B3)	GO:0006355 (regulation of transcription, DNA-dependent)/GO:0003677 (DNA binding)/GO:0005575 (cellular_component)
At1g03457	transcription and RNA process	1	MPG	0	0	290.88	725.227	214.48	0	0	0	113.724	234.123	0	0	IPR000504 (RRM_1)/IPR002343 (HUDSXLRNA)	GO:0003723 (RNA binding)
At5g46840	transcription and RNA process	1	MPG	228.05	220.113	484.466	1063.78	61.66	66.49	102.41	95.9197	203.649	90.3986	243.81	0	IPR000504 (RRM_1)	GO:0003723 (RNA binding)/GO:0003676 (nucleic acid binding)
At5g67480	transcription and RNA process	1	MPG	406.645	437.589	1256.24	3753.23	347.52	420.45	642.76	603.582	193.533	295.47	351.57	0	IPR013069 (BTB)/IPR000197 (zf-TAZ)/IPR000210 (BTB)	GO:0006355 (regulation of transcription, DNA-dependent)/GO:0005515 (protein binding)/GO:0005634 (nucleus)/GO:0030528 (transcription regulator activity)
At5g06070	transcription and RNA process	17	MPG	0	0	0	106.242	0	0	0	0	0	0	0	0	IPR007087 (ZnF_C2H2)	GO:0045449 (regulation of transcription)/GO:0008270 (zinc ion binding)/GO:0003700 (transcription factor activity)/GO:0003676 (nucleic acid binding)
At3g24680	transcription and RNA process	17	MPG	0	0	0	233.829	0	0	0	0	0	0	0	zinc-finger protein, putative
At4g14790	transcription and RNA process	18	TCP	262.847	229.901	757.758	290.544	189.75	173.25	173.43	220.732	164.829	245.996	268.43	RNA helicase like protein	IPR001650 (HELICc)	GO:0009561 (megagametophyte nuclear division)
At3g19090	transcription and RNA process	18	TCP	439.994	728.341	2171.32	516.642	156.52	88.12	135.13	117.145	86.7878	133.089	107.76	RNA-binding protein, putative	IPR009818 (PAM2)/IPR006630 (HTH_LA)/IPR000504 (RRM_1)/IPR002344 (LUPUSLA)	GO:0003723 (RNA binding)/GO:0006396 (RNA processing)/GO:0005634 (nucleus)/GO:0030529 (ribonucleoprotein complex)
At4g33370	transcription and RNA process	20	TCP	0	0	59.7756	0	0	0	0	0	0	0	0	putative protein	IPR001650 (HELICc)/IPR011545 (DEXDc)/IPR001878 (C2HCZNFINGER)/IPR001410 (HELICASE)	GO:0005575 (cellular_component)/GO:0008026 (ATP-dependent helicase activity)/GO:0003676 (nucleic acid binding)
At1g27820	transcription and RNA process	35	UNM	331.07	0	136.312	0	0	0	0	0	0	0	0	hypothetical protein	IPR006941 (CAF1)	GO:0004540 (ribonuclease activity)/GO:0005634 (nucleus)/GO:0009451 (RNA modification)
At1g17640	transcription and RNA process	37	UNM	257.738	0	0	0	0	0	0	0	0	0	0	RNA-binding protein, putative	IPR000504 (RRM_1)	GO:0003723 (RNA binding)
At5g20420	transcription and RNA process	39	BCP	0	119.853	0	0	0	0	0	0	0	0	0	putative protein	IPR001650 (HELICc)/IPR000330 (SNF2_N)/IPR011545 (DEXDc)	GO:0004386 (helicase activity)/GO:0003677 (DNA binding)/GO:0005524 (ATP binding)
At2g36660	transcription and RNA process	-	MPG	454.62	445.02	1433.29	2912.15	0	0	0	0	0	0	0	putative poly(A) binding protein	IPR000504 (RRM_1)/IPR002004 (PABP)/IPR006515 (PABP-1234)	GO:0003723 (RNA binding)/GO:0003743 (translation initiation factor activity)
At1g64800	transcription factor	19	TCP	77.4681	226.896	1218.78	346.765	0	18.11	0	0	16.406	16.1772	19.02	hypothetical protein	0	GO:0019549 (glutamate catabolism to succinate)
At4g14530	transcription factor	37	UNM	200.216	0	0	0	0	0	0	0	0	0	0	hypothetical protein	0	GO:0003674 (molecular_function)/GO:0005575 (cellular_component)/GO:0008150 (biological_process)
At1g16690	transcription factor	37	UNM	292.916	0	0	0	0	0	0	0	0	0	0	Unknown protein	0	GO:0045449 (regulation of transcription)/GO:0003700 (transcription factor activity)
At1g31280	transcription factor	38	BCP	14.5128	47.2512	0	0	0	0	0	0	4.49195	0	0	unknown protein	IPR003165 (PIWI)/IPR003100 (PAZ)	GO:0003674 (molecular_function)/GO:0005575 (cellular_component)/GO:0008150 (biological_process)
At4g26170	transcription factor	39	BCP	0	65.3973	0	0	0	0	0	0	0	0	0	0	0	GO:0003674 (molecular_function)/GO:0005575 (cellular_component)/GO:0008150 (biological_process)
At5g01310	transcription factor	39	BCP	0	239.592	0	0	0	0	0	0	0	0	0	putative protein	IPR002589 (A1pp)/IPR001092 (HLH)/IPR001310 (HISTRIAD)	GO:0045449 (regulation of transcription)/GO:0009507 (chloroplast)/GO:0003700 (transcription factor activity)/GO:0005634 (nucleus)
At3g11100	transcritpion factor	1	MPG	0	0	310.286	684.082	128.16	126	0	213.552	85.7951	87.5739	217.69	0	IPR002197 (HTHFIS)	GO:0045449 (regulation of transcription)/GO:0005575 (cellular_component)/GO:0003700 (transcription factor activity)
At3g57390	transcritpion factor	1	MPG	576.765	533.812	1435.69	3428.72	94.08	92.31	92.02	79.43	173.233	108.511	200.2	0	IPR002487 (K-box)/IPR002100 (TF_MADSbox)	GO:0006355 (regulation of transcription, DNA-dependent)/GO:0003700 (transcription factor activity)/GO:0005634 (nucleus)
At4g05330	transcritpion factor	1	MPG	357.716	557.812	2302.89	4608.32	309.88	257.15	277.26	232.864	172.467	383.777	99.1	0	IPR000008 (C2DOMAIN)/IPR001164 (ARFGAP)	GO:0043087 (regulation of GTPase activity)
At4g26400	transcritpion factor	1	MPG	277.682	397.28	2056.85	4720.64	372.35	312.79	316.78	620.749	306.358	207.303	654.52	0	IPR001841 (RING)	GO:0008270 (zinc ion binding)/GO:0012505 (endomembrane system)/GO:0005515 (protein binding)
At4g26930	transcritpion factor	1	MPG	0	0	359.948	863.572	0	0	0	0	0	0	0	0	IPR001005 (SANT)	GO:0045449 (regulation of transcription)/GO:0003677 (DNA binding)/GO:0003700 (transcription factor activity)/GO:0005634 (nucleus)
At5g16540	transcritpion factor	1	MPG	306.886	468.197	2049.78	4366.68	222.39	266.88	211.38	170.292	107.353	208.769	78.14	0	IPR000571 (zf-CCCH)/IPR009145 (U2 SNRNP AUXILIARY FACTOR, SMALL SUBUNIT)	GO:0008150 (biological_process)/GO:0005634 (nucleus)/GO:0003676 (nucleic acid binding)
At5g22000	transcritpion factor	1	MPG	238.733	267.125	1674.79	3825.45	602.71	855.3	591.64	1133.24	696.87	769.399	1885.28	0	IPR001841 (RING)	GO:0008270 (zinc ion binding)/GO:0005515 (protein binding)
At2g40620	transcritpion factor	1	MPG	115.048	244.879	978.35	2016.25	262.44	98.49	89.81	98.4979	164.123	352.614	147.32	bZIP transcription factor AtbZip18	IPR011616 (bZIP_1)/IPR004827 (BRLZ)	GO:0006355 (regulation of transcription, DNA-dependent)/GO:0003677 (DNA binding)/GO:0003700 (transcription factor activity)/GO:0005634 (nucleus)
At2g32460	transcritpion factor	1	MPG	130.308	186.918	1404	2898.86	104.67	0	0	65.3529	0	45.6124	167.61	putative MYB family transcription factor	IPR001005 (SANT)	GO:0009740 (gibberellic acid mediated signaling)/GO:0006355 (regulation of transcription, DNA-dependent)/GO:0003677 (DNA binding)/GO:0003700 (transcription factor activity)/GO:0005634 (nucleus)
At5g27610	transcritpion factor	1	MPG	0	0	53.2913	156.237	0	0	0	0	0	0	40.28	putative protein	IPR010561 (DIRP)/IPR001005 (SANT)	GO:0003677 (DNA binding)/GO:0003700 (transcription factor activity)/GO:0008150 (biological_process)/GO:0005634 (nucleus)
At1g47270	transcritpion factor	1	MPG	0	0	2060.62	4826.3	0	0	134.65	0	94.3133	0	0	unknown protein	IPR000007 (Tub)/IPR001810 (FBOX)	GO:0045449 (regulation of transcription)/GO:0005575 (cellular_component)/GO:0008081 (phosphoric diester hydrolase activity)/GO:0003700 (transcription factor activity)
At5g54470	transcritpion factor	2	TCP	0	0	491.023	236.139	0	0	0	0	0	0	0	putative protein	IPR000315 (no description)/IPR002926 (Q9FRZ7_ORYSA_Q9FRZ7;)	GO:0045449 (regulation of transcription)/GO:0008270 (zinc ion binding)/GO:0005622 (intracellular)/GO:0003700 (transcription factor activity)
At1g56650	transcritpion factor	17	MPG	0	0	0	348.471	0	0	137.16	0	0	0	0	0	IPR001005 (SANT)	GO:0009651 (response to salt stress)/GO:0006355 (regulation of transcription, DNA-dependent)/GO:0003677 (DNA binding)/GO:0003700 (transcription factor activity)/GO:0005634 (nucleus)/GO:0009753 (response to jasmonic acid stimulus)
At4g13980	transcritpion factor	17	MPG	0	0	0	651.418	0	0	0	0	127.32	98.2806	0	0	IPR000232 (HSF)/IPR002341 (HSF_ETS)	GO:0006355 (regulation of transcription, DNA-dependent)/GO:0003677 (DNA binding)/GO:0003700 (transcription factor activity)/GO:0005634 (nucleus)
At5g41450	transcritpion factor	17	MPG	0	0	0	29.0385	0	0	0	0	0	0	0	0	IPR001841 (RING)	GO:0008270 (zinc ion binding)/GO:0012505 (endomembrane system)/GO:0005515 (protein binding)
At5g55020	transcritpion factor	17	MPG	0	0	0	288.626	0	0	0	0	0	0	0	0	IPR001005 (SANT)	GO:0045449 (regulation of transcription)/GO:0003677 (DNA binding)/GO:0003700 (transcription factor activity)/GO:0005634 (nucleus)
At1g65360	transcritpion factor	17	MPG	0	0	0	56.5487	0	24.8	20.44	0	23.8739	0	0		IPR002100 (TF_MADSbox)	GO:0006355 (regulation of transcription, DNA-dependent)/GO:0003677 (DNA binding)/GO:0003700 (transcription factor activity)/GO:0005634 (nucleus)
At2g17770	transcritpion factor	17	MPG	0	0	0	252.543	0	0	0	0	0	0	0	bZIP transcription factor atbzip27	IPR011616 (bZIP_1)/IPR004827 (BRLZ)	GO:0006355 (regulation of transcription, DNA-dependent)/GO:0003700 (transcription factor activity)/GO:0005634 (nucleus)
At2g37740	transcritpion factor	17	MPG	0	0	0	240.089	0	0	0	0	0	0	0	putative C2H2-type zinc finger protein	0	GO:0045449 (regulation of transcription)/GO:0008270 (zinc ion binding)/GO:0003700 (transcription factor activity)/GO:0003676 (nucleic acid binding)
At4g11400	transcritpion factor	17	MPG	0	0	0	216.704	0	0	0	0	0	0	0	putative protein	IPR000949 (ELM2)/IPR001005 (SANT)/IPR001606 (ARID)	GO:0045449 (regulation of transcription)/GO:0003677 (DNA binding)/GO:0005622 (intracellular)/GO:0005634 (nucleus)
At1g12260	transcritpion factor	17	MPG	0	0	0	202.735	0	0	0	0	60.9899	0	0	unknown protein	IPR003441 (NAC)	GO:0045449 (regulation of transcription)/GO:0009793 (embryonic development (sensu Magnoliophyta))/GO:0005575 (cellular_component)/GO:0003700 (transcription factor activity)
At2g33350	transcritpion factor	19	TCP	0	0	722.326	236.53	0	0	0	0	0	0	0	hypothetical protein	IPR010402 (CCT)	GO:0003674 (molecular_function)/GO:0005575 (cellular_component)/GO:0008150 (biological_process)
At1g23420	transcritpion factor	20	TCP	0	0	237.505	0	0	0	0	0	0	0	0	0	IPR006780 (YABBY)	GO:0003700 (transcription factor activity)
At2g42830	transcritpion factor	20	TCP	0	0	197.133	0	0	0	0	0	0	0	0	0	IPR002100 (TF_MADSbox)/IPR002487 (K-box)	GO:0006355 (regulation of transcription, DNA-dependent)/GO:0003700 (transcription factor activity)/GO:0005634 (nucleus)
At1g07540	transcritpion factor	20	TCP	0	0	854.068	0	0	0	0	0	0	0	0	DNA-binding protein, putative	IPR001005 (SANT)	GO:0045449 (regulation of transcription)/GO:0003677 (DNA binding)/GO:0005634 (nucleus)
At3g53790	transcritpion factor	20	TCP	0	0	268.097	0	0	0	0	0	0	0	0	putative protein	IPR001005 (SANT)	GO:0045449 (regulation of transcription)/GO:0003677 (DNA binding)/GO:0005634 (nucleus)
At4g10940	transcritpion factor	20	TCP	0	0	194.213	0	0	0	0	0	0	0	0	putative RING finger protein	IPR001965 (PHD)/IPR001841 (RING)	GO:0006355 (regulation of transcription, DNA-dependent)/GO:0008270 (zinc ion binding)/GO:0003677 (DNA binding)
At1g56160	transcritpion factor	20	TCP	0	0	81.9899	0	0	0	0	0	0	0	0	putative transcription factor (MYB72)	IPR001005 (SANT)	GO:0006355 (regulation of transcription, DNA-dependent)/GO:0003677 (DNA binding)/GO:0003700 (transcription factor activity)/GO:0005634 (nucleus)
At5g17320	transcritpion factor	21	TCP	87.4054	0	208.788	0	0	47.92	62.22	0	70.4496	0	0	0	IPR002913 (START)/IPR001356 (Homeobox)	GO:0006355 (regulation of transcription, DNA-dependent)/GO:0003677 (DNA binding)/GO:0003700 (transcription factor activity)/GO:0005634 (nucleus)
At1g07980	transcritpion factor	22	TCP	0	230.781	479.175	0	236.95	155.32	0	151.291	133.452	205.179	238.85	0	IPR003958 (CBFD_NFYB_HMF)/IPR007124 (HIST_TAF)	GO:0045449 (regulation of transcription)/GO:0009507 (chloroplast)/GO:0005622 (intracellular)/GO:0003700 (transcription factor activity)
At4g32890	transcritpion factor	28	TCP	213.885	479.567	997.083	0	122.4	0	110.02	0	154.737	100.854	0	putative protein	IPR000679 (GATA_ZN_FINGER_2)	GO:0006355 (regulation of transcription, DNA-dependent)/GO:0003700 (transcription factor activity)/GO:0005634 (nucleus)
At1g55255	transcritpion factor	37	UNM	244.366	0	0	0	0	0	0	0	0	0	0	0	IPR001841 (RING)	GO:0008270 (zinc ion binding)/GO:0005515 (protein binding)
At4g17710	transcritpion factor	37	UNM	161.806	0	0	0	0	0	0	0	0	0	0	GLABRA2 like protein	IPR001356 (Homeobox)/IPR002913 (START)	GO:0006355 (regulation of transcription, DNA-dependent)/GO:0003677 (DNA binding)/GO:0003700 (transcription factor activity)/GO:0005634 (nucleus)
At1g55915	transcritpion factor	37	UNM	265.101	0	0	0	0	0	0	0	0	0	0	hypothetical protein	IPR001876 (zf-RanBP)/IPR013536 (WLM)	GO:0008270 (zinc ion binding)/GO:0005622 (intracellular)
At2g28610	transcritpion factor	37	UNM	73.0103	0	0	0	0	0	0	0	0	0	0	putative homeodomain transcription factor	IPR001356 (Homeobox)	GO:0003700 (transcription factor activity)
At5g49240	transcritpion factor	37	UNM	307.845	0	0	0	0	0	0	0	0	0	0	putative protein	IPR001789 (Response_reg)/IPR001005 (SANT)/IPR006447 (myb_SHAQKYF)	GO:0006355 (regulation of transcription, DNA-dependent)/GO:0003700 (transcription factor activity)/GO:0005634 (nucleus)/GO:0000156 (two-component response regulator activity)/GO:0000160 (two-component signal transduction system (phosphorelay))
At1g74620	transcritpion factor	37	UNM	83.5179	0	0	0	0	0	0	0	0	0	0	putative RING zinc finger protein	IPR001841 (RING)	GO:0008270 (zinc ion binding)/GO:0005515 (protein binding)
At2g17950	transcritpion factor	39	BCP	0	137.364	0	0	0	0	0	0	0	0	0	0	IPR001356 (Homeobox)	GO:0003677 (DNA binding)/GO:0003700 (transcription factor activity)/GO:0005634 (nucleus)
At3g20280	transcritpion factor	39	BCP	0	142.448	0	0	0	0	0	0	0	0	0	0	IPR001965 (PHD)	GO:0006355 (regulation of transcription, DNA-dependent)/GO:0003677 (DNA binding)
At3g30210	transcritpion factor	39	BCP	0	111.157	0	0	0	0	0	0	0	0	0	0	IPR001005 (SANT)	GO:0006355 (regulation of transcription, DNA-dependent)/GO:0003677 (DNA binding)/GO:0003700 (transcription factor activity)/GO:0005634 (nucleus)/GO:0009737 (response to abscisic acid stimulus)
At4g09960	transcritpion factor	39	BCP	0	150.334	0	0	0	0	0	0	0	0	0	0	IPR002487 (K-box)/IPR002100 (TF_MADSbox)	GO:0006355 (regulation of transcription, DNA-dependent)/GO:0003700 (transcription factor activity)/GO:0005634 (nucleus)
At5g26645	transcritpion factor	39	BCP	0	77.3216	0	0	0	0	0	0	0	0	0	0
At3g61250	transcritpion factor	39	BCP	0	198.649	0	0	0	0	0	0	0	0	0	putative transcription factor (MYB17)	IPR001005 (SANT)	GO:0006355 (regulation of transcription, DNA-dependent)/GO:0003677 (DNA binding)/GO:0009751 (response to salicylic acid stimulus)/GO:0003700 (transcription factor activity)/GO:0005634 (nucleus)/GO:0009753 (response to jasmonic acid stimulus)
At2g47020	translation	1	MPG	0	83.4821	115.695	316.647	0	0	0	0	0	0	0	putative peptide chain release factor	IPR005139 (PCRF)/IPR000352 (RF-1)/IPR004373 (prfA)	GO:0005739 (mitochondrion)/GO:0003747 (translation release factor activity)/GO:0006415 (translational termination)/GO:0005737 (cytoplasm)
At1g02830	translation	36	UNM	111.97	0	0	33.3768	0	0	0	0	0	0	0	60S ribosomal protein L22	IPR002671 (Ribosomal_L22e)	GO:0003735 (structural constituent of ribosome)/GO:0005840 (ribosome)/GO:0006412 (protein biosynthesis)
At4g30680	translation	37	UNM	286.523	0	0	0	0	0	0	0	0	0	0	translation initiation factor-like protein	IPR003891 (MA3)	GO:0003743 (translation initiation factor activity)/GO:0008150 (biological_process)
At2g21540	transporter and channel	1	MPG	0	107.037	1452.71	4081.19	341.12	122.92	256.36	0	63.5291	262.334	0	0	IPR008273 (CRAL_TRIO_N)/IPR001251 (CRAL_TRIO)/IPR001071 (CRETINALDHBP)	GO:0008526 (phosphatidylinositol transporter activity)/GO:0005622 (intracellular)/GO:0006810 (transport)
At3g09760	transporter and channel	1	MPG	104.209	128.506	807.95	1981.42	106.78	172.98	143.37	193.54	143.552	113.483	137.32	0	IPR001841 (RING)/IPR011016 (RINGv)	GO:0008270 (zinc ion binding)/GO:0005515 (protein binding)
At3g20300	transporter and channel	1	MPG	0	0	1567.94	3218.98	0	570.12	0	0	0	0	0	0	0	GO:0005230 (extracellular ligand-gated ion channel activity)/GO:0006810 (transport)/GO:0016020 (membrane)
At4g17790	transporter and channel	1	MPG	652.734	656.454	1866.06	4430.23	476.35	472.76	344.98	603.124	608.67	750.857	831.65	0	0	GO:0008150 (biological_process)
At4g24630	transporter and channel	1	MPG	0	0	740.524	2246.43	0	0	0	0	0	0	0	0	IPR001594 (Q9C533_ARATH_Q9C533;)	GO:0008270 (zinc ion binding)/GO:0005575 (cellular_component)/GO:0008150 (biological_process)
At5g17400	transporter and channel	1	MPG	190.863	235.653	1271.15	3465.2	293.08	181.04	147.93	150.613	222.081	216.387	130.82	0	IPR001993 (Mitoch_carrier)/IPR002113 (ADPTRNSLCASE)/IPR002067 (MITOCARRIER)	GO:0006810 (transport)/GO:0005488 (binding)/GO:0005743 (mitochondrial inner membrane)/GO:0005471 (ATP:ADP antiporter activity)
At5g23270	transporter and channel	1	MPG	129.999	232.221	1909.98	5399.75	143.07	133.57	139.53	126.414	96.045	100.021	0	0	IPR005828 (Sugar_tr)/IPR005829 (SUGAR_TRANSPORT_1)/IPR007114 (MFS)/IPR003663 (SP)	GO:0015144 (carbohydrate transporter activity)/GO:0005351 (sugar porter activity)/GO:0006810 (transport)/GO:0016020 (membrane)/GO:0008643 (carbohydrate transport)
At5g25430	transporter and channel	1	MPG	0	0	491.719	1422.62	0	0	0	42.8867	0	0	0	anion exchanger-like protein	IPR011531 (HCO3_cotransp)	GO:0006820 (anion transport)/GO:0016021 (integral to membrane)/GO:0016020 (membrane)/GO:0015380 (anion exchanger activity)
At1g52580	transporter and channel	1	MPG	91.7256	250.003	1658.8	4024.1	0	0	0	0	33.298	0	0	F6D8.20	IPR002610 (Rhomboid)	GO:0003674 (molecular_function)/GO:0005575 (cellular_component)/GO:0008150 (biological_process)
At1g12450	transporter and channel	1	MPG	324.634	360.469	997.755	2091.11	0	159.13	175.59	139.787	143.091	238.754	162.03	hypothetical protein	0	GO:0003674 (molecular_function)/GO:0005575 (cellular_component)/GO:0008150 (biological_process)
At2g28180	transporter and channel	1	MPG	59.5193	78.6867	851.694	3102.78	0	0	0	0	0	0	0	hypothetical protein	IPR006153 (Na_H_Exchanger)	GO:0005451 (monovalent cation:proton antiporter activity)/GO:0005739 (mitochondrion)/GO:0006812 (cation transport)
At2g29050	transporter and channel	1	MPG	106.075	208.921	1234.65	2471.82	218.48	0	99.09	99.173	198.856	191.437	0	hypothetical protein	IPR002610 (Rhomboid)	GO:0005794 (Golgi apparatus)
At3g03090	transporter and channel	1	MPG	248.404	225.13	683.435	1564.41	217.42	281.7	272.73	197.539	114.422	128.767	129.65	hypothetical protein	IPR005828 (Sugar_tr)/IPR007114 (MFS)/IPR005829 (SUGAR_TRANSPORT_1)/IPR003663 (SP)	GO:0015144 (carbohydrate transporter activity)/GO:0009624 (response to nematode)/GO:0005351 (sugar porter activity)/GO:0016020 (membrane)
At2g40090	transporter and channel	1	MPG	96.7558	134.194	605.426	1247.93	137.82	73.64	71.76	40.7924	140.042	66.636	135.78	putative ABC transporter	IPR004147 (ABC1)	0
At2g25600	transporter and channel	1	MPG	161.357	219.22	720.391	1496.17	0	0	0	0	0	0	0	putative potassium transporter/channel	IPR002110 (ANKYRIN)/IPR000595 (CNMP_BINDING_3)/IPR005821 (Ion_trans)/IPR001622 (CHANNEL_PORE_K)/IPR005820 (CATION_CHANNEL_TM)/IPR003938 (EAGCHANLFMLY)	GO:0005242 (inward rectifier potassium channel activity)/GO:0005267 (potassium channel activity)/GO:0009860 (pollen tube growth)/GO:0030551 (cyclic nucleotide binding)/GO:0016020 (membrane)
At5g56160	transporter and channel	1	MPG	0	209.658	367.985	947.707	78.12	0	0	111.487	142.928	204.803	94.47	putative protein	IPR008273 (CRAL_TRIO_N)/IPR001251 (CRAL_TRIO)	GO:0005215 (transporter activity)/GO:0006810 (transport)
At1g30710	transporter and channel	1	MPG	0	0	793.441	3340.89	0	0	0	0	0	0	0	putative reticuline oxidase-like protein	IPR012951 (BBE)/IPR006094 (FAD_binding_4)	GO:0006118 (electron transport)/GO:0012505 (endomembrane system)/GO:0009055 (electron carrier activity)
At3g05150	transporter and channel	1	MPG	0	0	1139.81	2866.06	1079.22	0	0	0	0	0	0	putative sugar transporter	IPR005828 (Sugar_tr)/IPR005829 (SUGAR_TRANSPORT_1)/IPR007114 (MFS)/IPR003663 (SP)	GO:0015144 (carbohydrate transporter activity)/GO:0005351 (sugar porter activity)/GO:0006810 (transport)/GO:0016020 (membrane)/GO:0005634 (nucleus)/GO:0008643 (carbohydrate transport)
At2g40990	transporter and channel	1	MPG	0	0	794.501	2381.05	0	0	0	0	0	0	0	unknown protein	IPR001594 (Q9C533_ARATH_Q9C533;)	GO:0008270 (zinc ion binding)/GO:0005575 (cellular_component)
At5g48970	transporter and channel	3	MPG	282.02	250.084	526.301	1079.08	192.49	258.9	0	271.138	257.203	306.167	360.96	mitochondrial carrier protein-like	IPR001993 (Mitoch_carrier)/IPR002113 (ADPTRNSLCASE)/IPR002067 (MITOCARRIER)	GO:0006810 (transport)/GO:0005488 (binding)/GO:0005743 (mitochondrial inner membrane)/GO:0006839 (mitochondrial transport)
At1g26130	transporter and channel	3	MPG	179.542	185.752	274.414	808.236	126.93	124.01	123.37	126.338	54.3565	94.4785	105.68	P-type transporting ATPase, putative	IPR005834 (Hydrolase)/IPR001757 (CATION-TRANSPORTING ATPASE)/IPR006539 (ATPase-Plipid: phospholipid-translocati)	GO:0008152 (metabolism)/GO:0016021 (integral to membrane)/GO:0005739 (mitochondrion)/GO:0015662 (ATPase activity, coupled to transmembrane movement of ions, phosphorylative mechanism)/GO:0006812 (cation transport)/GO:0006810 (transport)/GO:0016020 (membrane)
At5g13490	transporter and channel	6	TCP	1103.68	1104.65	3359.08	1502.52	422.95	661.77	258.31	0	1158.91	901.403	1198.74	0	IPR001993 (Mitoch_carrier)/IPR002067 (MITOCARRIER)/IPR002113 (ADPTRNSLCASE)	GO:0005739 (mitochondrion)/GO:0006810 (transport)/GO:0005488 (binding)/GO:0005743 (mitochondrial inner membrane)/GO:0005471 (ATP:ADP antiporter activity)
At4g10850	transporter and channel	17	MPG	0	0	0	103.469	0	0	0	0	0	0	0	0	IPR004316 (MtN3_slv)	GO:0016020 (membrane)
At4g33040	transporter and channel	17	MPG	0	0	0	1.25758	0	0	0	0	0	0	0	0	IPR002109 (Glutaredoxin)/IPR011905 (GlrX-like_plant)	GO:0030508 (thiol-disulfide exchange intermediate activity)/GO:0006118 (electron transport)/GO:0005575 (cellular_component)
At5g22900	transporter and channel	17	MPG	0	0	0	90.0639	0	0	0	0	0	0	0	0	IPR006153 (Na_H_Exchanger)	GO:0005451 (monovalent cation:proton antiporter activity)/GO:0016021 (integral to membrane)/GO:0006812 (cation transport)
At5g38450	transporter and channel	17	MPG	0	0	0	411.056	0	0	0	0	0	151.559	0	0	IPR001128 (Cytochrome_P450)/IPR002401 (EP450I)	GO:0006118 (electron transport)/GO:0012505 (endomembrane system)/GO:0019825 (oxygen binding)
At2g27240	transporter and channel	17	MPG	0	0	0	103.217	0	0	0	0	0	0	0	hypothetical protein	0	GO:0003674 (molecular_function)/GO:0008150 (biological_process)
At5g52000	transporter and channel	17	MPG	0	0	0	222.774	0	0	0	0	0	0	0	importin alpha subunit	IPR000225 (no description)/IPR000357 (HEAT)	GO:0005575 (cellular_component)/GO:0008565 (protein transporter activity)/GO:0006886 (intracellular protein transport)
At3g44930	transporter and channel	17	MPG	0	0	0	241.073	0	0	0	0	0	0	0	putative protein
At2g07560	transporter and channel	18	TCP	754.88	3732.27	8318.45	1737.11	0	0	0	0	0	0	0	0	IPR004014 (Cation_ATPase_N)/IPR005834 (Hydrolase)/IPR008250 (E1-E2_ATPase)/IPR001757 (CATION-TRANSPORTING ATPASE)/IPR000695 (HATPASE)/IPR006534 (ATPase-IIIA_H)	GO:0015992 (proton transport)/GO:0008152 (metabolism)/GO:0016021 (integral to membrane)/GO:0016887 (ATPase activity)/GO:0006812 (cation transport)/GO:0006810 (transport)/GO:0016020 (membrane)
At2g22950	transporter and channel	18	TCP	0	874.804	2782.1	481.377	0	0	0	0	0	0	0	0	IPR006068 (Cation_ATPase_C)/IPR004014 (Cation_ATPase_N)/IPR005834 (Hydrolase)/IPR008250 (E1-E2_ATPase)/IPR001757 (CATION-TRANSPORTING ATPASE)/IPR000695 (HATPASE)/IPR006408 (ATPase-IIB_Ca)	GO:0015992 (proton transport)/GO:0008152 (metabolism)/GO:0006816 (calcium ion transport)/GO:0005388 (calcium-transporting ATPase activity)/GO:0006812 (cation transport)/GO:0006810 (transport)/GO:0016020 (membrane)/GO:0005516 (calmodulin binding)
At5g19600	transporter and channel	18	TCP	315.298	667.88	2028.38	521.784	366.22	373.58	310.47	479.651	422.018	252.312	219.84	0	IPR011547 (Sulfate_transp)/IPR002645 (STAS)/IPR001902 (SLC26A)	GO:0016021 (integral to membrane)/GO:0006810 (transport)/GO:0016020 (membrane)/GO:0015116 (sulfate transporter activity)/GO:0008272 (sulfate transport)
At1g80660	transporter and channel	18	TCP	410.281	1797.52	6294.9	1067.97	0	0	0	0	0	0	0	H+-transporting ATPase 9 (aha9)	IPR008250 (E1-E2_ATPase)/IPR004014 (Cation_ATPase_N)/IPR005834 (Hydrolase)/IPR001757 (CATION-TRANSPORTING ATPASE)/IPR000695 (HATPASE)/IPR006534 (ATPase-IIIA_H)	GO:0008553 (hydrogen-exporting ATPase activity, phosphorylative mechanism)
At1g79360	transporter and channel	18	TCP	99.9852	251.709	730.678	244.434	185.19	36.12	0	0	60.5875	38.0038	0	hypothetical protein	IPR011701 (MFS_1)/IPR007114 (MFS)/IPR004749 (2A0119)	GO:0006811 (ion transport)/GO:0015144 (carbohydrate transporter activity)/GO:0005351 (sugar porter activity)/GO:0006810 (transport)/GO:0016020 (membrane)
At4g19960	transporter and channel	18	TCP	104.208	384.438	1890.18	241.239	70.41	224.94	73.88	206.267	234.468	162.774	343	potassium transporter-like protein	IPR003855 (kup)	GO:0006813 (potassium ion transport)/GO:0016020 (membrane)/GO:0015079 (potassium ion transporter activity)
At4g01660	transporter and channel	18	TCP	307.307	394.135	1474.9	429.976	336.5	107.57	177.94	88.1275	405.817	555.382	633.87	putative ABC transporter	IPR004147 (ABC1)	0
At4g01470	transporter and channel	18	TCP	852.496	1899.33	4791.61	1563.15	0	0	0	0	72.6266	0	0	putative water channel protein	IPR000425 (MIP)/IPR012269 (MIP)	GO:0006810 (transport)/GO:0015250 (water channel activity)/GO:0016020 (membrane)
At3g08560	transporter and channel	18	TCP	349.73	1074.08	2661.48	460.679	0	0	0	0	0	0	0	vacuolar-type H+-ATPase subunit E2 (VHA-E2)	IPR002842 (vATP-synt_E)	GO:0015986 (ATP synthesis coupled proton transport)/GO:0005753 (proton-transporting ATP synthase complex (sensu Eukaryota))/GO:0008553 (hydrogen-exporting ATPase activity, phosphorylative mechanism)
At1g33360	transporter and channel	19	TCP	111.663	0	603.615	197.144	0	107.32	112.83	87.3368	218.99	227.714	168.06	CLP protease regulatory subunit CLPX, putative	IPR013093 (AAA_2)/IPR003593 (no description)/IPR004487 (ClpX)	GO:0015031 (protein transport)/GO:0016887 (ATPase activity)
At5g01180	transporter and channel	19	TCP	0	206.392	826.571	402.047	65.09	70	0	0	45.0037	0	0	oligopeptide transporter - like protein	IPR000109 (OLIGOPEPTIDE TRANSPORTER-RELATED)	GO:0005215 (transporter activity)/GO:0016020 (membrane)/GO:0006857 (oligopeptide transport)
At3g54510	transporter and channel	19	TCP	0	103.205	584.368	183.17	178.13	113.76	87.52	84.2803	117.086	109.244	89.1	putative protein	IPR003864 (DUF221)	GO:0012505 (endomembrane system)/GO:0016020 (membrane)
At5g58460	transporter and channel	19	TCP	0	142.185	553.17	268.919	0	0	0	0	0	0	0	putative protein	IPR006153 (Na_H_Exchanger)	GO:0005451 (monovalent cation:proton antiporter activity)/GO:0016021 (integral to membrane)/GO:0006812 (cation transport)
At1g71680	transporter and channel	20	TCP	0	484.228	4027.59	0	0	0	0	0	0	0	0	amino acid permease, putative	IPR013057 (Aa_trans)/IPR002422 (AROMATIC_AA_PERM_2)	GO:0015359 (amino acid permease activity)/GO:0016020 (membrane)/GO:0006865 (amino acid transport)
At5g60070	transporter and channel	20	TCP	0	0	647.679	0	0	0	0	0	0	0	0	ankyrin-like protein	IPR002110 (ANKYRIN)	GO:0005515 (protein binding)
At5g62850	transporter and channel	20	TCP	0	576.253	3201.1	623.468	0	0	0	0	0	0	0	LIM7 - like protein	IPR004316 (MtN3_slv)	GO:0008150 (biological_process)/GO:0016020 (membrane)
At1g42560	transporter and channel	20	TCP	0	0	1119.12	230.016	0	0	0	0	0	0	0	membrane protein Mlo9	IPR004326 (Mlo)	GO:0005886 (plasma membrane)/GO:0006952 (defense response)/GO:0005516 (calmodulin binding)/GO:0008219 (cell death)
At2g12190	transporter and channel	20	TCP	0	0	867.241	0	0	0	0	0	0	0	0	pseudogene	IPR001128 (Cytochrome_P450)/IPR002401 (EP450I)	GO:0006118 (electron transport)/GO:0019825 (oxygen binding)
At2g30240	transporter and channel	20	TCP	0	0	653.889	0	0	0	0	0	0	0	0	putative Na/H antiporter	IPR006153 (Na_H_Exchanger)	GO:0005451 (monovalent cation:proton antiporter activity)/GO:0016021 (integral to membrane)/GO:0006812 (cation transport)
At3g47660	transporter and channel	20	TCP	0	0	601.658	0	0	0	0	0	0	0	0	putative protein	IPR000306 (FYVE)/IPR000408 (RCC1_2)	GO:0008536 (Ran GTPase binding)/GO:0003682 (chromatin binding)
At4g05140	transporter and channel	20	TCP	0	0	225.758	0	0	0	0	0	0	0	0	putative protein	IPR002259 (DER/eqnu_transpt)	GO:0006810 (transport)/GO:0005337 (nucleoside transporter activity)/GO:0016020 (membrane)
At4g25040	transporter and channel	22	TCP	0	710.71	1548.33	176.946	0	0	0	0	0	0	0	0	IPR006702 (DUF588)/IPR006459 (A_tha_TIGR01569)	GO:0003674 (molecular_function)/GO:0008150 (biological_process)
At1g12600	transporter and channel	22	TCP	0	342.428	715.472	0	0	0	0	0	0	0	0	hypothetical protein	IPR013657 (UAA)	GO:0003674 (molecular_function)/GO:0005575 (cellular_component)/GO:0008150 (biological_process)
At2g16120	transporter and channel	22	TCP	0	331.849	830.663	0	0	0	0	0	0	0	0	putative sugar transporter
At5g57810	transporter and channel	26	BCP	768.832	2131.43	962.863	0	0	0	0	0	0	0	0	0	IPR000301 (TM4_2)	GO:0016021 (integral to membrane)/GO:0007568 (aging)
At2g31050	transporter and channel	29	UNM	413.257	137.584	0	0	0	0	0	95.4707	0	0	0	phytocyanin - like predicted GPI-anchored protein	IPR003245 (Plcyanin_like)	GO:0005507 (copper ion binding)/GO:0006118 (electron transport)/GO:0031225 (anchored to membrane)
At4g27140	transporter and channel	37	UNM	63.2807	0	0	0	0	0	0	0	0	0	0	0	IPR003612 (Tryp_alpha_amyl)/IPR000617 (Napin)	GO:0045735 (nutrient reservoir activity)/GO:0012505 (endomembrane system)/GO:0006869 (lipid transport)/GO:0008289 (lipid binding)
At5g18290	transporter and channel	37	UNM	169.775	0	0	0	0	0	0	0	0	0	0	0	IPR000425 (MIP)	GO:0006810 (transport)
At5g38170	transporter and channel	37	UNM	116.079	0	0	0	0	0	0	0	0	0	0	0	IPR003612 (Tryp_alpha_amyl)	GO:0012505 (endomembrane system)/GO:0006869 (lipid transport)/GO:0008289 (lipid binding)
At5g46360	transporter and channel	37	UNM	214.547	0	0	0	0	0	0	0	0	0	0	KCO-like protein 3 (emb|CAB40380.1)	IPR002048 (EF-hand)/IPR001622 (CHANNEL_PORE_K)	GO:0005509 (calcium ion binding)/GO:0051260 (protein homooligomerization)/GO:0015271 (outward rectifier potassium channel activity)/GO:0009705 (vacuolar membrane (sensu Magnoliophyta))
At3g07450	transporter and channel	37	UNM	452.553	0	0	0	182.63	0	0	0	72.6459	0	0	putative 5B-anther specific protein	IPR003612 (Tryp_alpha_amyl)	GO:0012505 (endomembrane system)/GO:0006869 (lipid transport)/GO:0008289 (lipid binding)
At4g01380	transporter and channel	37	UNM	182.585	0	0	0	0	0	0	0	81.7126	0	0	putative copper-containing glycoprotein	IPR003245 (Plcyanin_like)	GO:0005507 (copper ion binding)/GO:0006118 (electron transport)
At1g13140	transporter and channel	37	UNM	149.579	0	0	0	0	0	0	0	0	0	0	putative cytochrome P450 monooxygenase	IPR001128 (Cytochrome_P450)/IPR002401 (EP450I)	GO:0006118 (electron transport)/GO:0012505 (endomembrane system)/GO:0019825 (oxygen binding)
At3g45000	transporter and channel	37	UNM	64.8015	0	0	0	0	0	0	0	0	0	0	putative protein	IPR005024 (ESCRT-III)	GO:0003674 (molecular_function)/GO:0015031 (protein transport)/GO:0000815 (ESCRT III complex)
At5g49250	transporter and channel	37	UNM	282.931	0	0	0	0	0	0	0	0	0	0	putative protein	0	GO:0003674 (molecular_function)/GO:0005575 (cellular_component)/GO:0008150 (biological_process)
At1g32760	transporter and channel	37	UNM	50.8357	0	0	0	0	0	0	0	0	0	0	unknown protein	IPR002109 (Glutaredoxin)	GO:0009507 (chloroplast)/GO:0006118 (electron transport)/GO:0015035 (protein disulfide oxidoreductase activity)/GO:0009055 (electron carrier activity)
At1g49810	transporter and channel	39	BCP	0	272.731	0	0	0	0	0	0	0	0	0	Na+/H+ antiporter, putative	IPR004680 (CitMHS)	GO:0015385 (sodium:hydrogen antiporter activity)/GO:0016021 (integral to membrane)/GO:0012505 (endomembrane system)/GO:0006814 (sodium ion transport)
At3g02970	unclassifed	1	MPG	50.4329	126.806	1853.25	4477.16	0	0	0	0	82.356	0	37.46	phi-1-like protein	IPR006766 (Phi_1)	GO:0003674 (molecular_function)/GO:0012505 (endomembrane system)/GO:0008150 (biological_process)
At3g13210	unclassifed	17	MPG	0	0	0	242.04	0	92.08	0	89.5046	69.0197	0	0	crn-like protein
At1g33580	unclassifed	17	MPG	0	0	0	91.0738	0	0	0	0	0	0	0	En/Spm-like transposon protein, putative	0	0
At2g21420	unclassifed	17	MPG	0	0	0	210.806	0	0	0	0	0	0	0	Mutator-like transposase	IPR002867 (IBR)	GO:0008270 (zinc ion binding)/GO:0005575 (cellular_component)/GO:0008150 (biological_process)
At3g19690	unclassifed	17	MPG	0	0	0	311.683	0	0	0	0	0	0	0	PR-1 protein, putative	IPR001283 (V5TPXLIKE)	GO:0003674 (molecular_function)/GO:0008150 (biological_process)/GO:0005576 (extracellular region)
At2g01330	unclassifed	18	TCP	539.876	826.978	1811.31	795.092	121.4	103.57	0	134.147	180.039	115.716	182.25	putative WD-40-repeat protein	IPR001680 (WD40)	GO:0005575 (cellular_component)/GO:0000166 (nucleotide binding)/GO:0008150 (biological_process)
At3g51810	unclassifed	20	TCP	0	0	49.5675	0	0	0	0	0	0	0	0	embryonic abundant protein AtEm1	IPR000389 (LEA_5)	0
At2g18340	unclassifed	20	TCP	182.463	178.65	2016.35	358.663	0	0	0	0	0	0	0	similar to late embryogenesis abundant proteins
At1g23570	unclassifed	29	UNM	174.912	85.9297	0	0	0	0	0	0	0	0	0	putative OBP32pep protein	IPR003863 (DUF220)	GO:0005575 (cellular_component)/GO:0008150 (biological_process)
At2g06960	unclassifed	37	UNM	125.052	0	0	0	0	0	0	0	0	0	0	1-aminocyclopropane-1-carboxylate oxidase	IPR005123 (2OG-FeII_Oxy)	GO:0005575 (cellular_component)/GO:0016706 (oxidoreductase activity, acting on paired donors, with incorporation or reduction of molecular oxygen, 2-oxoglutarate as one donor, and incorporation of one atom each of oxygen into both donors)/GO:0008150 (biological_process)
At1g53260	unclassifed	37	UNM	324.639	0	0	0	0	0	0	0	0	0	0	DAG-like protein emb|CAA16610.1	0	GO:0012505 (endomembrane system)
At5g19920	unclassifed	37	UNM	300.594	0	0	0	0	0	0	0	0	0	0	TipD - like WD repeat protein	IPR001680 (WD40)	GO:0005575 (cellular_component)/GO:0000166 (nucleotide binding)/GO:0008150 (biological_process)
At3g20010	unclassifed	37	UNM	360.909	0	0	0	0	0	0	0	0	0	0	uteroglobin promoter-binding protein, RUSH-1alpha-like, putative	IPR001650 (HELICc)/IPR000330 (SNF2_N)/IPR001841 (RING)/IPR011545 (DEXDc)	GO:0004386 (helicase activity)/GO:0008270 (zinc ion binding)/GO:0003677 (DNA binding)/GO:0005524 (ATP binding)/GO:0005515 (protein binding)
At1g52530	unclassifed	39	BCP	0	46.8704	0	0	0	0	0	0	0	0	0	F6D8.25	IPR007150 (Hus1)	GO:0003674 (molecular_function)/GO:0005575 (cellular_component)/GO:0008150 (biological_process)
At4g09540	unclassifed	39	BCP	0	98.7023	0	0	0	0	0	0	0	0	0	putative protein	0	0
At5g45790	unclassifed	39	BCP	0	70.5601	0	0	0	0	0	0	0	0	0	tyrosine-specific protein phosphatase-like protein	IPR008578 (DUF860)	GO:0008150 (biological_process)
At1g15350	unkown	1	MPG	279.626	349.956	1377.28	2919.34	515.5	330.56	352.79	477.261	483.868	823.121	398.47	0	0	GO:0003674 (molecular_function)/GO:0009507 (chloroplast)/GO:0008150 (biological_process)
At1g25240	unkown	1	MPG	47.2317	103.46	1499.89	3684.18	69.98	0	0	0	67.3477	185.697	0	0	IPR011417 (ANTH)/IPR001026 (ENTH)	GO:0005739 (mitochondrion)/GO:0008150 (biological_process)/GO:0005488 (binding)
At1g53400	unkown	1	MPG	199.125	247.335	866.817	2045.93	378.37	310.87	454.86	434.368	367.425	588.333	0	0	0	GO:0005575 (cellular_component)/GO:0006499 (N-terminal protein myristoylation)
At2g09910	unkown	1	MPG	0	0	158.566	542.505	0	0	0	0	0	0	0	0	0	GO:0009507 (chloroplast)
At2g27180	unkown	1	MPG	366.536	462.703	2561.48	5401.1	0	0	0	0	0	0	0	0	0	GO:0003674 (molecular_function)/GO:0005575 (cellular_component)/GO:0008150 (biological_process)
At3g02555	unkown	1	MPG	179.122	0	557.043	2110.96	135.07	79.32	70.36	130.184	92.5829	91.7074	105.17	0	0	GO:0003674 (molecular_function)/GO:0005575 (cellular_component)/GO:0008150 (biological_process)
At3g11690	unkown	1	MPG	104.968	185.223	1601.65	3847.49	195.38	172.63	194.87	595.039	295.435	652.432	120.32	0	0	GO:0003674 (molecular_function)/GO:0009507 (chloroplast)/GO:0008150 (biological_process)
At3g16040	unkown	1	MPG	47.6997	156.35	2127.01	4307.45	0	0	0	0	0	0	0	0	0	GO:0003674 (molecular_function)/GO:0005575 (cellular_component)/GO:0008150 (biological_process)
At3g23170	unkown	1	MPG	222.76	0	2604.89	5880.38	451.92	447.78	198.41	342.42	172.323	342.422	684.37	0	0	GO:0008150 (biological_process)
At3g56680	unkown	1	MPG	434.887	353.312	932.235	1865.08	776.48	489.65	762.23	422.983	215.93	234.599	240.94	0	IPR001374 (R3H)	GO:0005575 (cellular_component)/GO:0008150 (biological_process)/GO:0003676 (nucleic acid binding)
At4g25780	unkown	1	MPG	0	195.715	2670.2	5608.44	425.05	144.39	0	0	71.6261	43.3248	0	0	IPR001283 (V5TPXLIKE)/IPR002413 (V5ALLERGEN)	GO:0003674 (molecular_function)/GO:0008150 (biological_process)/GO:0005576 (extracellular region)
At4g27070	unkown	1	MPG	531.644	519.573	1366.15	3449.17	619.07	1239.82	1408.73	1294.66	1265.62	1017.19	648.41	0
At4g27580	unkown	1	MPG	254.906	403.858	3810.27	8608.95	0	0	0	0	0	0	0	0	0	GO:0003674 (molecular_function)/GO:0005739 (mitochondrion)/GO:0008150 (biological_process)
At4g27980	unkown	1	MPG	0	159.514	365.529	909.226	110.39	102.51	0	0	91.298	144.276	83.69	0	0	GO:0003674 (molecular_function)/GO:0005575 (cellular_component)/GO:0008150 (biological_process)
At5g12950	unkown	1	MPG	215.451	297.95	2306.28	5434.39	481.72	752.52	1139.97	656.167	300.025	278.526	0	0
At5g13100	unkown	1	MPG	0	111.174	973.141	2746.04	542.91	239.83	340.51	187.692	326.717	298.158	280.94	0	0	GO:0003674 (molecular_function)/GO:0005575 (cellular_component)/GO:0008150 (biological_process)
At5g16110	unkown	1	MPG	0	291.404	1363.62	3790.41	248.7	509.5	465.88	1771.31	517.008	456.619	1226.71	0	0	GO:0003674 (molecular_function)/GO:0009507 (chloroplast)/GO:0008150 (biological_process)
At5g25340	unkown	1	MPG	71.4304	86.32	1048.41	3139.84	0	0	0	0	0	0	0	0	0	GO:0003674 (molecular_function)/GO:0005575 (cellular_component)
At5g39400	unkown	1	MPG	0	0	1251.26	3426.64	0	0	0	0	0	0	0	0	IPR000340 (TYR_PHOSPHATASE_DUAL)/IPR000387 (TYR_PHOSPHATASE_1)	GO:0005575 (cellular_component)/GO:0006499 (N-terminal protein myristoylation)/GO:0016791 (phosphoric monoester hydrolase activity)
At5g40155	unkown	1	MPG	30.4856	32.9079	619.545	2003.69	0	0	0	0	0	0	0	0	0	GO:0003674 (molecular_function)/GO:0012505 (endomembrane system)/GO:0008150 (biological_process)
At1g18260	unkown	1	MPG	0	272.342	551.223	1283.65	177.14	363.37	360.12	423.23	423.273	383.703	338.19	0	IPR006597 (Sel1)	GO:0012505 (endomembrane system)/GO:0008150 (biological_process)/GO:0005488 (binding)
At1g20630	unkown	1	MPG	416.067	762.861	1782.43	4064.74	393.95	723	417.48	702.828	208.771	99.3131	426.16	0	IPR011614 (Catalase)/IPR002226 (CATALASE_1)	GO:0005739 (mitochondrion)/GO:0004096 (catalase activity)
At2g19450	unkown	1	MPG	374.613	383.435	1144.68	2436	354.44	220.83	242.57	271.217	419.042	587.851	496.09	0	IPR004299 (MBOAT)	GO:0004144 (diacylglycerol O-acyltransferase activity)/GO:0019432 (triacylglycerol biosynthesis)/GO:0016020 (membrane)
At2g38400	unkown	1	MPG	620.125	625.414	1361.54	3421.18	452.27	389.55	292.5	680.244	668.717	761.376	395.91	0	IPR005814 (Aminotran_3)	GO:0008453 (alanine-glyoxylate transaminase activity)
At2g46260	unkown	1	MPG	243.132	376.334	1477.8	3595.94	246.32	261.77	222.19	239.82	433.365	413.797	377.45	0	IPR013069 (BTB)/IPR000210 (BTB)	GO:0005575 (cellular_component)/GO:0008150 (biological_process)/GO:0005515 (protein binding)
At3g04630	unkown	1	MPG	0	92.1745	1252.41	3024.73	311.11	59.26	141.28	124.229	277.615	466.221	0	0	IPR009675 (TPX2)	0
At3g19970	unkown	1	MPG	289.803	361.726	1517.59	3885.38	173.92	0	0	0	183.724	120.402	479.16	0	IPR008547 (DUF829)	GO:0003674 (molecular_function)/GO:0008150 (biological_process)
At4g01575	unkown	1	MPG	272.596	259.916	1312.55	3016.8	187.27	130.91	112.88	136.541	240.836	398.221	150.07	0	IPR002350 (KAZAL)	GO:0004867 (serine-type endopeptidase inhibitor activity)/GO:0012505 (endomembrane system)/GO:0008150 (biological_process)
At4g16745	unkown	1	MPG	0	0	886.448	1819.97	0	0	0	0	0	0	0	0	IPR004263 (Exostosin)	GO:0003674 (molecular_function)/GO:0008150 (biological_process)/GO:0016020 (membrane)
At4g20380	unkown	1	MPG	275.267	290.845	1121.48	2992.57	415.44	267.22	266.8	361.554	448.416	343.446	483.76	0	IPR005735 (LSD1: zinc finger domain, LSD1 subclass)	0
At4g27350	unkown	1	MPG	102.828	196.941	1570.33	3930.87	153.74	86.2	71.7	196.218	360.697	439.58	374.19	0	IPR010634 (DUF1223)	GO:0003674 (molecular_function)/GO:0008150 (biological_process)
At4g30760	unkown	1	MPG	436.407	467.011	1051.73	2587.77	476.82	555.27	816.2	636.184	658.978	522.421	520.28	0	IPR007491 (DUF537)	GO:0003674 (molecular_function)/GO:0005575 (cellular_component)/GO:0008150 (biological_process)
At4g39610	unkown	1	MPG	0	0	1086.3	3467.27	0	0	0	0	0	0	0	0	IPR006460 (DUF617)	GO:0003674 (molecular_function)/GO:0009507 (chloroplast)/GO:0008150 (biological_process)
At5g10090	unkown	1	MPG	0	0	228.238	491.446	0	0	0	0	0	0	0	0	IPR013105 (TPR_2)/IPR001440 (TPR_1)/IPR013026 (TPR_REGION)	GO:0005575 (cellular_component)/GO:0008150 (biological_process)/GO:0005488 (binding)
At5g16480	unkown	1	MPG	432.01	303.677	896.452	1864.01	227.82	126.45	145.74	158.441	153.757	136.441	126.27	0	IPR004861 (Y_phosphatase2)	GO:0005575 (cellular_component)/GO:0004721 (phosphoprotein phosphatase activity)
At5g32440	unkown	1	MPG	276.889	323.831	958.876	2368.7	357.02	780.45	626.44	603.255	666.101	810.594	802.99	0	IPR003892 (CUE)	GO:0009507 (chloroplast)
At5g56640	unkown	1	MPG	0	183.117	2170.36	4640.28	0	0	0	0	0	0	0	0	IPR007828 (DUF706)	GO:0003674 (molecular_function)/GO:0005575 (cellular_component)/GO:0008150 (biological_process)
At5g56750	unkown	1	MPG	0	0	1598.82	4138.38	188.12	0	168.25	192.368	205.7	318.881	0	0	IPR004142 (Ndr)	GO:0003674 (molecular_function)/GO:0030154 (cell differentiation)/GO:0005575 (cellular_component)
At1g10660	unkown	1	MPG	44.2744	118.304	1481.77	4107.84	579.03	333.57	266.65	458.437	175.662	0	421.23	hypothetical protein	0	GO:0012505 (endomembrane system)
At1g19110	unkown	1	MPG	147.863	181.25	1484.63	3595.03	588.63	720.02	701.92	788.973	964.87	998.284	360.4	hypothetical protein	IPR002035 (VWA)	GO:0003674 (molecular_function)/GO:0005575 (cellular_component)/GO:0008150 (biological_process)
At1g35850	unkown	1	MPG	0	0	11.0111	41.4115	0	0	0	0	0	0	0	hypothetical protein
At1g75870	unkown	1	MPG	0	216.257	1802.38	5829.62	0	0	0	0	0	0	0	hypothetical protein	0	GO:0003674 (molecular_function)/GO:0005575 (cellular_component)/GO:0008150 (biological_process)
At2g06040	unkown	1	MPG	103.959	0	191.77	395.823	0	0	0	0	0	0	0	hypothetical protein	IPR006553 (LRR_CC)/IPR007089 (LRR_CC)	GO:0003674 (molecular_function)/GO:0008150 (biological_process)
At2g06220	unkown	1	MPG	0	0	126.937	263.709	0	0	0	0	0	0	0	hypothetical protein	0	0
At2g38500	unkown	1	MPG	0	109.992	750.284	1818.07	0	0	0	0	0	166.911	0	hypothetical protein	0	GO:0003674 (molecular_function)/GO:0008150 (biological_process)
At2g46300	unkown	1	MPG	0	0	516.275	1503.66	0	0	0	0	0	0	0	hypothetical protein	IPR010847 (Hin1)	GO:0003674 (molecular_function)/GO:0005575 (cellular_component)/GO:0008150 (biological_process)
At3g11850	unkown	1	MPG	146.623	147.034	741.782	1559.01	0	103.56	0	145.096	74.0041	140.347	140.75	hypothetical protein	IPR007656 (DUF593)	GO:0003674 (molecular_function)/GO:0005575 (cellular_component)/GO:0008150 (biological_process)
At1g79660	unkown	1	MPG	324.968	349.589	1634.56	4061.53	653.39	460.1	518.97	755.193	676.478	784.912	656.44	putative protein	0	GO:0003674 (molecular_function)/GO:0005575 (cellular_component)/GO:0008150 (biological_process)
At2g46360	unkown	1	MPG	0	73.4381	1345.59	3843.89	0	0	0	0	0	0	0	putative protein	0	GO:0003674 (molecular_function)/GO:0005575 (cellular_component)/GO:0008150 (biological_process)
At3g59680	unkown	1	MPG	0	0	324.933	807.939	0	112.8	126.04	0	227.55	225.546	0	putative protein	0	GO:0003674 (molecular_function)/GO:0012505 (endomembrane system)/GO:0008150 (biological_process)
At5g12390	unkown	1	MPG	212.669	203.029	1324.72	3297.66	267.46	437.51	303.58	325.59	436.495	386.372	249.4	putative protein	IPR013105 (TPR_2)/IPR013026 (TPR_REGION)	GO:0012505 (endomembrane system)/GO:0008150 (biological_process)/GO:0005488 (binding)
At5g47540	unkown	1	MPG	149.007	266.801	2146.57	5221.3	527.61	297.91	277.54	200.55	442.309	551.887	0	putative protein	0	GO:0008150 (biological_process)/GO:0005488 (binding)
At5g61360	unkown	1	MPG	256.056	300.213	1337.26	2688.03	134.96	107.5	106.02	146.501	84.7579	130.603	158.79	putative protein	0	GO:0003674 (molecular_function)/GO:0005575 (cellular_component)/GO:0008150 (biological_process)
At5g64510	unkown	1	MPG	92.9903	179.206	1659.6	4547.59	0	127.52	58.31	118.044	156.589	0	441.63	putative protein	0	GO:0003674 (molecular_function)/GO:0012505 (endomembrane system)/GO:0008150 (biological_process)
At1g04470	unkown	1	MPG	136.677	206.419	2042.07	4487.73	0	0	0	0	0	0	0	unknown protein	IPR008528 (DUF810)	GO:0003674 (molecular_function)/GO:0005575 (cellular_component)/GO:0008150 (biological_process)
At1g58032	unkown	1	MPG	147.058	200.235	1012.55	2845.93	1154.69	1078.64	485.5	1274.31	1278.52	362.567	1170.71	unknown protein
At2g33460	unkown	1	MPG	165.581	243.558	1981.58	4703.12	175.04	173.59	0	161.925	148.899	405.63	0	unknown protein	IPR000095 (PBD)	0
At3g06150	unkown	1	MPG	0	0	424.978	2361.34	0	443.15	408.44	284.245	200.523	207.917	0	unknown protein	0	GO:0003674 (molecular_function)/GO:0005575 (cellular_component)/GO:0008150 (biological_process)
At5g45700	unkown	1	MPG	0	93.6647	117.234	631.891	77.78	0	0	0	113.169	0	0	unknown protein	IPR004274 (FCP1)/IPR011948 (HIF-SF_euk: Dullard-like phosphatase domai)	GO:0016791 (phosphoric monoester hydrolase activity)
At5g47830	unkown	1	MPG	0	0	374.301	751.576	140	199.76	0	0	125.148	0	0	unknown protein	0	GO:0003674 (molecular_function)/GO:0005575 (cellular_component)/GO:0008150 (biological_process)
At5g54120	unkown	1	MPG	0	0	783.745	2167.64	0	329.06	0	144.947	70.797	185.48	0	unknown protein
At5g55980	unkown	1	MPG	0	0	511.443	1145.23	0	0	0	0	0	0	0	unknown protein	0	GO:0003674 (molecular_function)/GO:0009507 (chloroplast)/GO:0008150 (biological_process)
At1g28710	unkown	3	MPG	308.332	251.06	248.255	684.766	0	0	0	0	86.3787	0	0	0	0	GO:0003674 (molecular_function)/GO:0012505 (endomembrane system)/GO:0008150 (biological_process)
At2g24100	unkown	3	MPG	169.941	174.137	237.686	884.87	161.79	95.79	61.67	154.25	248.012	151.291	403.03	0	0	GO:0003674 (molecular_function)
At1g04985	unkown	3	MPG	388.176	374.837	574.487	1154.46	214.63	334.98	248.48	242.992	229.542	175.014	282.21	putative protein	0	GO:0003674 (molecular_function)/GO:0008150 (biological_process)
At3g44700	unkown	3	MPG	75.7432	82.6858	87.6157	207.069	83.61	0	67.53	73.6098	53.6281	98.394	0	putative protein	IPR004158 (DUF247)	GO:0005575 (cellular_component)/GO:0008150 (biological_process)
At4g10440	unkown	5	TCP	587.014	731.435	1485.24	285.47	0	0	0	70.3573	79.8652	125.659	0	putative protein	IPR004159 (DUF248)/IPR001601 (MET_TRANS)	0
At3g26595	unkown	12	MPG	0	80.1013	0	179.726	0	0	0	0	0	0	0	0
At1g42580	unkown	12	MPG	0	492.99	0	1025.3	0	0	0	0	0	267.098	0	hypothetical protein	0	GO:0003674 (molecular_function)/GO:0008150 (biological_process)
At5g22680	unkown	13	BCP	0	370.286	0	181.347	0	0	0	0	0	0	98.82	0	0	GO:0003674 (molecular_function)/GO:0012505 (endomembrane system)/GO:0008150 (biological_process)
At5g33200	unkown	15	MPG	34.8342	0	0	96.3509	26.48	0	0	16.7492	0	0	0	putative protein	IPR003871 (DUF223)	GO:0003674 (molecular_function)/GO:0005575 (cellular_component)/GO:0008150 (biological_process)
At2g44720	unkown	15	MPG	198.634	0	0	456.897	0	153.77	140.91	125.963	167.607	163.101	0	unknown protein
At3g59290	unkown	17	MPG	0	0	0	605.227	0	0	0	0	0	0	0	0	IPR001026 (ENTH)	GO:0005488 (binding)
At4g27930	unkown	17	MPG	0	0	0	194.635	0	0	0	0	0	0	0	0	0	GO:0003674 (molecular_function)/GO:0008150 (biological_process)
At5g28570	unkown	17	MPG	0	0	0	276.665	0	0	0	0	0	0	0	0	0	GO:0005575 (cellular_component)/GO:0008150 (biological_process)
At5g30332	unkown	17	MPG	0	0	0	105.407	0	0	0	0	0	0	0	0
At1g17830	unkown	17	MPG	0	0	0	524.887	0	0	0	0	77.9395	0	0	0	IPR008507 (DUF789)	GO:0003674 (molecular_function)/GO:0008150 (biological_process)
At1g15840	unkown	17	MPG	0	0	0	159.334	0	0	0	0	41.127	0	0	hypothetical protein	0	GO:0003674 (molecular_function)/GO:0005575 (cellular_component)/GO:0008150 (biological_process)
At1g27590	unkown	17	MPG	0	0	0	84.2657	0	0	0	32.9219	0	0	0	hypothetical protein	0	GO:0003674 (molecular_function)/GO:0008150 (biological_process)
At1g35370	unkown	17	MPG	0	0	0	90.0091	0	0	0	0	0	0	0	hypothetical protein	0	0
At1g41870	unkown	17	MPG	0	0	0	265.137	0	0	0	0	0	0	0	hypothetical protein	0	GO:0003674 (molecular_function)/GO:0005575 (cellular_component)/GO:0008150 (biological_process)
At1g51960	unkown	17	MPG	0	0	0	123.961	0	0	0	0	0	0	0	hypothetical protein	IPR000048 (IQ)	GO:0005575 (cellular_component)/GO:0008150 (biological_process)/GO:0005516 (calmodulin binding)
At1g55410	unkown	17	MPG	0	0	0	192.745	0	0	0	0	0	0	0	hypothetical protein	0	0
At1g58450	unkown	17	MPG	0	0	0	25.3798	0	0	0	0	0	0	0	hypothetical protein	IPR001440 (TPR_1)/IPR013026 (TPR_REGION)	GO:0003755 (peptidyl-prolyl cis-trans isomerase activity)
At1g67670	unkown	17	MPG	0	0	0	378.747	0	0	0	0	0	0	0	hypothetical protein	0	GO:0003674 (molecular_function)/GO:0005575 (cellular_component)/GO:0008150 (biological_process)
At2g01920	unkown	17	MPG	0	0	0	71.6746	0	0	0	0	0	0	0	hypothetical protein	IPR011417 (ANTH)/IPR001026 (ENTH)	GO:0005575 (cellular_component)/GO:0008150 (biological_process)/GO:0005488 (binding)
At2g02550	unkown	17	MPG	0	0	0	55.9348	0	0	0	0	0	0	0	hypothetical protein
At2g19890	unkown	17	MPG	0	0	0	127.535	0	0	0	0	0	0	0	hypothetical protein	IPR007491 (DUF537)	GO:0003674 (molecular_function)/GO:0005575 (cellular_component)/GO:0008150 (biological_process)
At2g34800	unkown	17	MPG	0	0	0	90.5444	0	0	0	0	0	0	0	hypothetical protein	0	GO:0003674 (molecular_function)/GO:0008150 (biological_process)
At3g03580	unkown	17	MPG	0	0	0	68.0406	0	0	0	0	0	0	0	hypothetical protein	IPR002885 (PPR)	GO:0008150 (biological_process)/GO:0005488 (binding)
At3g10100	unkown	17	MPG	0	0	0	93.3699	0	0	0	0	0	0	0	hypothetical protein
At3g31920	unkown	17	MPG	0	0	0	338.11	0	0	0	0	0	0	0	hypothetical protein	0	0
At4g17700	unkown	17	MPG	0	0	0	207.754	0	0	0	0	0	0	0	hypothetical protein
At3g42070	unkown	17	MPG	0	0	0	194.18	0	0	0	0	83.912	96.4917	89.13	putative protein	0	GO:0003674 (molecular_function)/GO:0005575 (cellular_component)/GO:0008150 (biological_process)
At3g43050	unkown	17	MPG	0	0	0	79.5474	0	0	0	0	0	0	0	putative protein	0	0
At3g63020	unkown	17	MPG	0	0	0	202.728	0	0	0	0	0	0	0	putative protein	0	GO:0003674 (molecular_function)/GO:0005575 (cellular_component)/GO:0008150 (biological_process)
At4g14810	unkown	17	MPG	92.889	0	0	497.619	0	0	0	0	0	0	90.23	putative protein	0	GO:0003674 (molecular_function)/GO:0005575 (cellular_component)/GO:0008150 (biological_process)
At5g32570	unkown	17	MPG	0	0	0	60.2905	0	0	0	28.3088	0	0	0	putative protein
At5g43800	unkown	17	MPG	0	0	0	164.413	0	0	0	0	0	0	0	putative protein	0	0
At5g44270	unkown	17	MPG	0	0	0	331.098	0	0	0	0	0	0	0	putative protein	IPR009675 (TPX2)	GO:0003674 (molecular_function)/GO:0005575 (cellular_component)/GO:0008150 (biological_process)
At5g56310	unkown	17	MPG	0	0	0	239.846	0	0	0	0	0	0	0	putative protein	IPR002885 (PPR)	GO:0008150 (biological_process)/GO:0005488 (binding)
At5g56780	unkown	17	MPG	0	0	0	446.842	0	0	0	0	0	0	0	putative protein	0	GO:0003674 (molecular_function)/GO:0005575 (cellular_component)/GO:0008150 (biological_process)
At2g19370	unkown	17	MPG	0	0	0	49.8651	0	0	0	0	0	0	0	unknown protein
At3g13970	unkown	17	MPG	0	0	0	1471.64	0	0	0	0	0	0	0	unknown protein
At5g46440	unkown	17	MPG	0	0	0	94.669	0	0	0	0	0	0	0	unknown protein	0	GO:0003674 (molecular_function)/GO:0012505 (endomembrane system)/GO:0008150 (biological_process)
At2g28355	unkown	18	TCP	337.719	1756.26	5886.93	1379.66	36.81	0	0	0	0	0	0	0	IPR010851 (SLR1-BP)	GO:0003674 (molecular_function)/GO:0012505 (endomembrane system)
At1g04670	unkown	18	TCP	435.304	1255.76	3350.94	918.706	0	0	0	0	0	0	0	hypothetical protein	0	GO:0003674 (molecular_function)/GO:0008150 (biological_process)
At1g07220	unkown	18	TCP	290.087	293.649	1233.87	346.301	0	151.22	0	251.257	216.479	105.465	511.09	hypothetical protein	IPR008539 (DUF821)/IPR006598 (no description)	GO:0003674 (molecular_function)/GO:0005739 (mitochondrion)/GO:0008150 (biological_process)
At2g33690	unkown	18	TCP	229.961	1070.06	3293.15	1167.74	0	0	0	0	0	0	0	hypothetical protein	0	GO:0003674 (molecular_function)/GO:0005575 (cellular_component)/GO:0008150 (biological_process)
At3g21970	unkown	18	TCP	53.2047	767.333	3388.82	355.471	0	0	0	0	0	0	0	hypothetical protein	IPR002902 (DUF26)	GO:0003674 (molecular_function)/GO:0012505 (endomembrane system)/GO:0008150 (biological_process)
At3g22020	unkown	18	TCP	59.5585	118.831	303.349	70.9992	0	49.31	0	63.3079	51.464	0	0	hypothetical protein	IPR002902 (DUF26)	GO:0003674 (molecular_function)/GO:0008150 (biological_process)
At4g02140	unkown	18	TCP	339.538	1312.24	2961.93	443.71	0	0	0	0	0	0	0	hypothetical protein	0	GO:0003674 (molecular_function)/GO:0005739 (mitochondrion)/GO:0008150 (biological_process)
At4g36600	unkown	18	TCP	369.615	464.077	1338.27	472.207	0	0	0	0	0	0	0	putative protein	IPR004238 (LEA_4)	GO:0003674 (molecular_function)/GO:0009793 (embryonic development (sensu Magnoliophyta))
At5g05850	unkown	18	TCP	148.675	299.981	644.904	186.595	95.56	84.65	117.73	82.2275	101.858	236.546	122.46	putative protein	IPR001611 (LEURICHRPT)/IPR003591 (no description)	GO:0008150 (biological_process)/GO:0005515 (protein binding)
At5g46200	unkown	18	TCP	113.619	502.735	1739.52	417.727	0	0	0	0	0	0	0	putative protein	IPR004314 (DUF239)	GO:0003674 (molecular_function)/GO:0012505 (endomembrane system)/GO:0008150 (biological_process)
At1g33170	unkown	18	TCP	0	410.883	1119.56	309.625	76.8	0	182.27	0	248.293	114.197	0	unknown protein	IPR004159 (DUF248)/IPR001601 (MET_TRANS)	GO:0008150 (biological_process)
At2g29790	unkown	18	TCP	253.83	1019.88	4206.57	1047.07	0	0	0	0	0	0	0	unknown protein	0	GO:0003674 (molecular_function)/GO:0012505 (endomembrane system)/GO:0008150 (biological_process)
At1g51915	unkown	19	TCP	0	0	854.404	305.019	0	0	0	0	0	0	0	0	0	GO:0003674 (molecular_function)/GO:0012505 (endomembrane system)/GO:0008150 (biological_process)
At3g51090	unkown	19	TCP	0	147.06	1082.44	342.351	130.03	0	61.62	110.066	148.456	87.79	110.6	0	IPR012439 (DUF1640)	GO:0003674 (molecular_function)/GO:0005575 (cellular_component)/GO:0008150 (biological_process)
At4g13230	unkown	19	TCP	183.868	872.061	5313.15	1736.21	0	0	0	0	0	0	0	0	IPR004238 (LEA_4)	GO:0003674 (molecular_function)/GO:0009793 (embryonic development (sensu Magnoliophyta))
At5g39870	unkown	19	TCP	0	123.595	1494.61	702.465	0	0	0	0	0	0	0	0	IPR009605 (DUF1216)	GO:0012505 (endomembrane system)
At1g67540	unkown	19	TCP	0	120.428	1999.92	758.51	0	0	0	0	0	0	0	hypothetical protein	0	GO:0003674 (molecular_function)/GO:0008150 (biological_process)
At3g18570	unkown	19	TCP	48.8439	308.255	1536.48	561.288	0	0	0	0	0	0	0	hypothetical protein	IPR000136 (Oleosin)	GO:0003674 (molecular_function)/GO:0019915 (sequestering of lipid)/GO:0016020 (membrane)
At5g02720	unkown	19	TCP	0	179.857	1342.04	546.852	0	0	0	0	0	0	0	putative protein
At3g04620	unkown	19	TCP	639.52	921.814	3271.02	1606.78	0	0	0	0	0	0	0	unknown protein	IPR002775 (Alba)	GO:0008150 (biological_process)/GO:0003676 (nucleic acid binding)
At1g02700	unkown	20	TCP	0	0	32.8757	0	0	0	0	0	0	0	0	0	0	GO:0003674 (molecular_function)/GO:0005739 (mitochondrion)/GO:0008150 (biological_process)
At1g24938	unkown	20	TCP	0	0	236.041	0	0	0	0	0	0	0	0	0	0	GO:0003674 (molecular_function)/GO:0005575 (cellular_component)/GO:0008150 (biological_process)
At1g54860	unkown	20	TCP	0	0	1233.3	244.474	0	0	0	0	0	0	0	0	0	GO:0003674 (molecular_function)/GO:0031225 (anchored to membrane)/GO:0008150 (biological_process)
At2g04675	unkown	20	TCP	0	316.807	1870.83	316.068	0	0	0	0	0	0	0	0	0	GO:0003674 (molecular_function)/GO:0005575 (cellular_component)/GO:0008150 (biological_process)
At2g13670	unkown	20	TCP	0	0	88.27	0	0	0	0	0	0	0	0	0
At5g26635	unkown	20	TCP	0	0	212.476	0	0	0	0	0	0	0	0	0
At5g29958	unkown	20	TCP	0	0	184.159	0	0	0	0	0	0	0	0	0
At5g31411	unkown	20	TCP	0	0	114.934	0	0	0	0	0	0	0	0	0
At5g35710	unkown	20	TCP	0	0	115.811	0	0	0	0	0	0	0	0	0	0	0
At5g36737	unkown	20	TCP	0	0	76.2816	0	0	0	0	0	0	0	0	0
At5g37330	unkown	20	TCP	0	0	66.6547	0	0	0	0	0	0	0	0	0	0	0
At2g15535	unkown	20	TCP	0	124.431	2220.86	465.368	0	0	0	0	0	0	0	0	IPR010851 (SLR1-BP)	GO:0003674 (molecular_function)/GO:0012505 (endomembrane system)/GO:0008150 (biological_process)
At5g06760	unkown	20	TCP	0	0	854.992	0	0	0	0	0	80.8035	0	0	0	IPR005513 (LEA_1)	GO:0003674 (molecular_function)/GO:0009793 (embryonic development (sensu Magnoliophyta))/GO:0005575 (cellular_component)
At1g10880	unkown	20	TCP	0	0	173.624	0	0	0	0	0	0	0	0	hypothetical protein	IPR004949 (DUF266)	GO:0005575 (cellular_component)
At1g12720	unkown	20	TCP	0	0	373.437	0	0	0	0	0	0	0	0	hypothetical protein	0	0
At2g38150	unkown	20	TCP	0	0	303.067	0	0	0	0	0	0	0	0	hypothetical protein	IPR007652 (Gb3_synth)/IPR007577 (Gly_transf_sug)	GO:0016740 (transferase activity)/GO:0012505 (endomembrane system)/GO:0005795 (Golgi stack)/GO:0008150 (biological_process)/GO:0016757 (transferase activity, transferring glycosyl groups)
At2g42920	unkown	20	TCP	0	0	145.912	0	0	0	0	0	0	0	0	hypothetical protein	IPR002885 (PPR)	GO:0005488 (binding)
At3g21930	unkown	20	TCP	207.057	456.291	1888.31	0	163.19	0	0	0	0	0	0	hypothetical protein
At3g22000	unkown	20	TCP	85.9125	266.287	1220.03	0	0	0	0	0	0	0	0	hypothetical protein
At3g22040	unkown	20	TCP	0	0	151.406	0	0	0	0	0	0	0	0	hypothetical protein	IPR002902 (DUF26)	GO:0003674 (molecular_function)/GO:0012505 (endomembrane system)/GO:0008150 (biological_process)
At3g23350	unkown	20	TCP	0	27.011	650.655	120.14	0	0	0	0	0	0	0	hypothetical protein	IPR001026 (ENTH)	GO:0003674 (molecular_function)/GO:0005575 (cellular_component)/GO:0008150 (biological_process)
At3g29610	unkown	20	TCP	0	0	52.3174	0	0	0	0	0	0	0	0	hypothetical protein	0	GO:0003674 (molecular_function)/GO:0005575 (cellular_component)/GO:0008150 (biological_process)
At4g03660	unkown	20	TCP	0	0	110.918	0	0	0	0	0	0	0	0	hypothetical protein	0	GO:0003674 (molecular_function)/GO:0005575 (cellular_component)/GO:0008150 (biological_process)
At4g08600	unkown	20	TCP	0	0	94.5966	0	0	0	0	0	0	0	0	hypothetical protein	0	0
At4g17930	unkown	20	TCP	0	0	47.1827	0	0	0	0	0	0	0	0	hypothetical protein	0	GO:0003674 (molecular_function)/GO:0005575 (cellular_component)/GO:0008150 (biological_process)
At4g35400	unkown	20	TCP	0	0	219.958	0	0	0	0	0	0	0	0	hypothetical protein
At1g37160	unkown	20	TCP	0	0	162.132	0	0	0	0	0	0	0	0	hypothetical protein	0	0
At3g42260	unkown	20	TCP	0	0	55.4303	0	0	0	0	0	0	0	0	putative protein	0	0
At3g51070	unkown	20	TCP	65.1812	479.821	3188.45	728.527	0	0	0	0	0	0	0	putative protein	IPR004159 (DUF248)/IPR001601 (MET_TRANS)	GO:0008150 (biological_process)
At4g11350	unkown	20	TCP	0	177.449	1042.12	0	0	0	0	0	121.909	0	0	putative protein	IPR006740 (DUF604)	GO:0005575 (cellular_component)/GO:0008150 (biological_process)/GO:0016757 (transferase activity, transferring glycosyl groups)
At5g28670	unkown	20	TCP	0	0	78.3355	0	0	0	0	0	0	0	0	putative protein	0	0
At5g28860	unkown	20	TCP	0	0	107.916	0	0	0	0	0	0	0	0	putative protein	0	GO:0003674 (molecular_function)/GO:0008150 (biological_process)
At5g28950	unkown	20	TCP	0	0	52.1555	0	0	0	0	0	0	0	0	putative protein	0	GO:0003674 (molecular_function)/GO:0005575 (cellular_component)/GO:0008150 (biological_process)
At5g55770	unkown	20	TCP	0	0	183.633	0	0	0	0	0	0	0	0	putative protein	IPR011424 (C1_3)/IPR004146 (C1_2)	GO:0005575 (cellular_component)
At5g62400	unkown	20	TCP	0	0	134.781	0	0	0	0	0	0	0	0	putative protein	0	GO:0003674 (molecular_function)/GO:0005575 (cellular_component)/GO:0008150 (biological_process)
At2g13550	unkown	20	TCP	0	0	158.702	0	0	0	0	0	0	0	0	unknown protein	0	GO:0003674 (molecular_function)/GO:0008150 (biological_process)
At2g21090	unkown	20	TCP	0	0	494.643	0	0	0	0	0	141.496	111.352	137.01	unknown protein	IPR002885 (PPR)	GO:0008150 (biological_process)/GO:0005488 (binding)
At3g20620	unkown	20	TCP	0	0	396.017	0	0	0	0	0	0	0	0	unknown protein	0	GO:0003674 (molecular_function)/GO:0008150 (biological_process)
At3g30720	unkown	20	TCP	0	249.648	850.219	0	0	0	226.82	0	0	0	0	unknown protein	0	GO:0003674 (molecular_function)/GO:0005575 (cellular_component)/GO:0008150 (biological_process)
At3g22050	unkown	22	TCP	0	142.148	286.496	0	0	0	0	0	0	0	0	hypothetical protein	IPR002902 (DUF26)	GO:0003674 (molecular_function)/GO:0012505 (endomembrane system)/GO:0008150 (biological_process)
At5g51390	unkown	29	UNM	188.289	80.7144	0	0	0	0	0	0	91.988	65.2287	0	0	0	GO:0003674 (molecular_function)/GO:0008150 (biological_process)
At1g01570	unkown	29	UNM	488.789	220.495	0	0	0	0	0	0	129.602	0	0	hypothetical protein	IPR006740 (DUF604)	GO:0012505 (endomembrane system)/GO:0008150 (biological_process)/GO:0016757 (transferase activity, transferring glycosyl groups)
At1g65810	unkown	29	UNM	221.44	82.7864	0	0	0	0	0	0	0	0	0	hypothetical protein	0	GO:0005575 (cellular_component)/GO:0008150 (biological_process)
At1g66790	unkown	29	UNM	190.88	70.5169	0	0	0	0	0	0	0	0	0	hypothetical protein
At2g07721	unkown	29	UNM	371.968	174.363	0	0	0	0	0	0	0	0	0	putative protein
At1g23650	unkown	29	UNM	126.779	52.1578	0	0	0	0	0	0	0	0	0	unknown protein	0	GO:0003674 (molecular_function)/GO:0005575 (cellular_component)/GO:0008150 (biological_process)
At1g22275	unkown	37	UNM	154.272	0	0	0	0	0	0	0	0	0	0	0	0	0
At1g62763	unkown	37	UNM	204.113	0	0	0	87.87	0	0	0	60.6079	56.6833	0	0
At1g66645	unkown	37	UNM	180.239	0	0	0	0	0	0	0	0	79.9518	0	0
At1g67855	unkown	37	UNM	120.457	0	0	0	0	0	0	0	0	0	0	0
At2g07684	unkown	37	UNM	91.8957	0	0	0	0	0	0	0	0	0	0	0
At2g35075	unkown	37	UNM	45.7815	0	0	0	0	0	0	0	0	0	0	0	0	GO:0003674 (molecular_function)/GO:0005575 (cellular_component)/GO:0008150 (biological_process)
At3g15400	unkown	37	UNM	230.623	0	0	0	0	0	0	0	0	0	0	0	0	GO:0003674 (molecular_function)
At3g26850	unkown	37	UNM	148.468	0	0	0	0	0	0	0	0	0	0	0	0	GO:0003674 (molecular_function)/GO:0005575 (cellular_component)/GO:0008150 (biological_process)
At4g04660	unkown	37	UNM	148.996	0	0	0	0	0	0	0	0	0	0	0	0	0
At4g27620	unkown	37	UNM	119.787	0	0	0	0	0	0	0	0	0	0	0	0	GO:0003674 (molecular_function)/GO:0005739 (mitochondrion)/GO:0008150 (biological_process)
At5g07550	unkown	37	UNM	183.821	0	0	0	0	0	0	0	0	0	0	0	IPR000136 (Oleosin)	GO:0019915 (sequestering of lipid)/GO:0019953 (sexual reproduction)/GO:0016020 (membrane)/GO:0005576 (extracellular region)
At5g17180	unkown	37	UNM	342.94	0	0	0	0	0	0	0	0	0	0	0	0	GO:0005509 (calcium ion binding)/GO:0005575 (cellular_component)/GO:0008150 (biological_process)
At5g34885	unkown	37	UNM	59.1666	0	0	0	0	0	0	0	0	0	0	0
At5g38370	unkown	37	UNM	39.6471	0	0	0	0	0	0	0	0	0	0	0	0	GO:0003674 (molecular_function)/GO:0005575 (cellular_component)/GO:0008150 (biological_process)
At5g58810	unkown	37	UNM	188.273	0	0	0	0	0	0	0	0	0	0	0	0	0
At5g60500	unkown	37	UNM	12.1386	0	0	0	0	0	0	0	0	0	0	0
At5g61605	unkown	37	UNM	65.1923	0	0	0	0	0	0	20.0114	0	0	0	0	0	GO:0003674 (molecular_function)/GO:0012505 (endomembrane system)/GO:0008150 (biological_process)
At1g10300	unkown	37	UNM	48.323	0	0	0	0	0	0	0	0	0	0	0	IPR012973 (NOGCT)/IPR010674 (NOG1)/IPR006073 (GTP1OBG)	GO:0005525 (GTP binding)
At1g72290	unkown	37	UNM	124.085	0	0	0	0	0	0	0	0	0	0	0	IPR002160 (Kunitz_legume)	GO:0012505 (endomembrane system)/GO:0008150 (biological_process)/GO:0004866 (endopeptidase inhibitor activity)
At4g00232	unkown	37	UNM	156.728	0	0	0	0	0	0	0	0	0	0	0	IPR007592 (DUF573)	GO:0003674 (molecular_function)/GO:0005575 (cellular_component)/GO:0008150 (biological_process)
At4g39756	unkown	37	UNM	148.564	0	0	0	0	0	0	0	0	0	0	0	IPR011498 (Kelch_2)/IPR006652 (Kelch)/IPR001810 (FBOX)	GO:0003674 (molecular_function)/GO:0005575 (cellular_component)/GO:0008150 (biological_process)
At5g16640	unkown	37	UNM	52.6933	0	0	0	0	0	0	0	0	0	0	0	IPR002885 (PPR)	GO:0008150 (biological_process)/GO:0005488 (binding)
At5g35690	unkown	37	UNM	112.781	0	0	0	0	0	0	0	47.612	0	0	0	IPR013536 (WLM)/IPR006567 (PUG)	GO:0005575 (cellular_component)
At5g37300	unkown	37	UNM	45.2377	0	0	0	0	0	0	0	0	0	0	0	IPR009721 (DUF1298)/IPR004255 (UPF0089)	GO:0005575 (cellular_component)/GO:0008150 (biological_process)
At5g61720	unkown	37	UNM	41.6142	0	0	0	0	0	0	0	0	0	0	0	IPR009605 (DUF1216)	GO:0003674 (molecular_function)/GO:0012505 (endomembrane system)/GO:0008150 (biological_process)
At1g02670	unkown	37	UNM	48.6559	0	0	0	0	0	0	0	0	0	0	hypothetical protein	IPR001650 (HELICc)/IPR000330 (SNF2_N)/IPR011545 (DEXDc)	GO:0004386 (helicase activity)/GO:0006281 (DNA repair)/GO:0003677 (DNA binding)/GO:0005575 (cellular_component)/GO:0005524 (ATP binding)
At1g19470	unkown	37	UNM	199.653	0	0	0	0	0	0	0	0	0	0	hypothetical protein
At1g26090	unkown	37	UNM	270.574	0	0	0	0	0	0	0	0	0	0	hypothetical protein
At1g49870	unkown	37	UNM	184.721	0	0	0	0	0	0	0	0	0	0	hypothetical protein	0	GO:0009507 (chloroplast)
At1g53600	unkown	37	UNM	187.862	0	0	0	0	0	0	0	0	0	0	hypothetical protein	IPR002885 (PPR)	GO:0003674 (molecular_function)/GO:0008150 (biological_process)
At1g55820	unkown	37	UNM	231.043	0	0	0	0	0	0	0	0	88.5172	0	hypothetical protein	IPR009719 (DUF1296)	GO:0003674 (molecular_function)/GO:0005575 (cellular_component)/GO:0008150 (biological_process)
At1g56690	unkown	37	UNM	110.89	0	0	0	0	0	0	0	0	0	0	hypothetical protein	IPR002885 (PPR)	GO:0008150 (biological_process)/GO:0005488 (binding)
At1g59550	unkown	37	UNM	530.308	0	0	0	0	0	0	0	0	0	0	hypothetical protein
At1g64260	unkown	37	UNM	113.609	0	0	0	0	0	0	0	0	0	0	hypothetical protein	IPR004332 (MuDR)/IPR007527 (ZF_SWIM)/IPR006564 (ZnF_PMZ)	GO:0008270 (zinc ion binding)/GO:0005575 (cellular_component)/GO:0008150 (biological_process)
At1g66000	unkown	37	UNM	87.6167	0	0	0	0	0	0	0	0	0	0	hypothetical protein
At1g66110	unkown	37	UNM	128.493	0	0	0	0	0	0	0	0	0	0	hypothetical protein	IPR007598 (DUF577)	GO:0003674 (molecular_function)/GO:0005575 (cellular_component)/GO:0008150 (biological_process)
At1g66640	unkown	37	UNM	131.204	0	0	0	0	0	0	0	0	0	0	hypothetical protein
At2g02290	unkown	37	UNM	78.8889	0	0	0	0	0	0	0	0	0	0	hypothetical protein
At2g16190	unkown	37	UNM	166.63	0	0	0	0	0	0	0	0	0	0	hypothetical protein	0	GO:0003674 (molecular_function)/GO:0005575 (cellular_component)/GO:0008150 (biological_process)
At2g18410	unkown	37	UNM	365.72	0	0	0	154.42	150.14	127.96	0	165.798	120.556	0	hypothetical protein	0	GO:0003674 (molecular_function)/GO:0005575 (cellular_component)/GO:0008150 (biological_process)
At2g18810	unkown	37	UNM	131.702	0	0	0	0	0	0	0	0	0	0	hypothetical protein
At2g27750	unkown	37	UNM	21.1371	0	0	0	0	0	0	0	0	0	0	hypothetical protein	IPR007019 (SURF6)	GO:0003674 (molecular_function)/GO:0005575 (cellular_component)/GO:0008150 (biological_process)
At2g39790	unkown	37	UNM	300.445	0	0	0	0	0	0	0	0	0	0	hypothetical protein	IPR003428 (MAM33)	GO:0005759 (mitochondrial matrix)/GO:0003674 (molecular_function)/GO:0008150 (biological_process)
At2g42370	unkown	37	UNM	84.6909	0	0	0	0	0	0	0	0	0	0	hypothetical protein	0	GO:0005575 (cellular_component)
At3g01430	unkown	37	UNM	240.512	0	0	0	0	0	0	0	0	0	0	hypothetical protein	0	GO:0003674 (molecular_function)/GO:0005575 (cellular_component)/GO:0008150 (biological_process)
At3g02680	unkown	37	UNM	153.798	0	0	0	0	0	56.14	0	40.4823	0	71.7	hypothetical protein	IPR000253 (FHA)	GO:0003674 (molecular_function)/GO:0008150 (biological_process)
At3g10880	unkown	37	UNM	119.728	0	0	0	0	0	0	0	0	0	0	hypothetical protein	0	GO:0003674 (molecular_function)/GO:0005575 (cellular_component)/GO:0008150 (biological_process)
At3g11920	unkown	37	UNM	110.065	0	0	0	0	0	0	0	0	0	0	hypothetical protein	IPR000591 (DEP)/IPR006869 (DUF547)/IPR002109 (Glutaredoxin)	GO:0045454 (cell redox homeostasis)/GO:0005575 (cellular_component)/GO:0015035 (protein disulfide oxidoreductase activity)/GO:0007242 (intracellular signaling cascade)/GO:0009055 (electron carrier activity)
At3g12420	unkown	37	UNM	449.464	0	0	0	0	0	0	0	0	0	0	hypothetical protein	0	0
At3g12850	unkown	37	UNM	114.303	0	0	0	0	0	0	0	0	0	0	hypothetical protein	0	GO:0005509 (calcium ion binding)/GO:0005575 (cellular_component)/GO:0005544 (calcium-dependent phospholipid binding)/GO:0008150 (biological_process)
At3g13270	unkown	37	UNM	156.695	0	0	0	0	0	0	0	0	0	0	hypothetical protein	IPR003871 (DUF223)	0
At3g13630	unkown	37	UNM	142.202	0	0	0	0	0	0	0	0	0	0	hypothetical protein	0	GO:0003674 (molecular_function)/GO:0005575 (cellular_component)/GO:0008150 (biological_process)
At3g19330	unkown	37	UNM	181.812	0	0	0	0	0	0	0	0	0	0	hypothetical protein	IPR007749 (DUF677)	GO:0003674 (molecular_function)/GO:0009507 (chloroplast)/GO:0008150 (biological_process)
At3g30250	unkown	37	UNM	74.4895	0	0	0	0	0	0	0	0	0	0	hypothetical protein	IPR002035 (VWA)	GO:0003674 (molecular_function)/GO:0005575 (cellular_component)/GO:0008150 (biological_process)
At3g30560	unkown	37	UNM	96.7323	0	0	0	0	0	0	0	0	0	0	hypothetical protein	IPR010285 (DUF889)	GO:0003674 (molecular_function)/GO:0005575 (cellular_component)/GO:0008150 (biological_process)
At3g31300	unkown	37	UNM	32.0543	0	0	0	0	0	0	0	0	0	0	hypothetical protein	0	GO:0003674 (molecular_function)/GO:0005575 (cellular_component)/GO:0008150 (biological_process)
At4g08650	unkown	37	UNM	20.7146	0	0	0	0	0	0	0	0	0	0	hypothetical protein	0	0
At4g09840	unkown	37	UNM	51.5294	0	0	0	0	0	0	0	0	0	0	hypothetical protein	0	GO:0003674 (molecular_function)/GO:0005575 (cellular_component)/GO:0008150 (biological_process)
At4g09860	unkown	37	UNM	69.6112	0	0	0	0	0	0	0	0	0	0	hypothetical protein	0	GO:0003674 (molecular_function)/GO:0005575 (cellular_component)/GO:0008150 (biological_process)
At4g18090	unkown	37	UNM	48.276	0	0	0	0	0	0	0	0	0	0	hypothetical protein	0	GO:0003674 (molecular_function)/GO:0005575 (cellular_component)/GO:0008150 (biological_process)
At4g22600	unkown	37	UNM	88.0421	0	0	0	0	0	0	0	0	0	0	hypothetical protein	0	GO:0003674 (molecular_function)/GO:0005575 (cellular_component)/GO:0008150 (biological_process)
At4g23830	unkown	37	UNM	144.271	0	0	0	0	0	0	0	64.7477	0	0	hypothetical protein
At5g07400	unkown	37	UNM	85.3406	0	0	0	0	0	0	0	0	0	0	hypothetical protein	IPR000253 (FHA)	0
At5g27440	unkown	37	UNM	155.632	0	0	0	0	0	0	0	0	0	0	hypothetical protein	0	GO:0003674 (molecular_function)/GO:0009507 (chloroplast)/GO:0008150 (biological_process)
At1g36430	unkown	37	UNM	35.8	0	0	0	0	0	0	0	0	0	0	hypothetical protein	0	0
At3g29265	unkown	37	UNM	59.6181	0	0	0	0	0	0	0	0	0	0	hypothetical protein, 5' partial	0	GO:0003674 (molecular_function)/GO:0005575 (cellular_component)/GO:0008150 (biological_process)
At4g19330	unkown	37	UNM	242.546	0	0	0	0	0	0	0	0	0	0	puatative protein
At2g07691	unkown	37	UNM	427.058	0	0	0	0	0	0	0	0	0	0	putative protein
At2g07706	unkown	37	UNM	107.27	0	0	0	0	0	0	0	0	0	0	putative protein
At2g07736	unkown	37	UNM	35.2715	0	0	0	0	0	0	0	0	0	0	putative protein
At3g44180	unkown	37	UNM	109.856	0	0	0	0	0	0	0	0	0	0	putative protein	0	GO:0003674 (molecular_function)/GO:0005575 (cellular_component)/GO:0008150 (biological_process)
At3g45580	unkown	37	UNM	104.203	0	0	0	0	0	0	0	0	0	0	putative protein
At3g58210	unkown	37	UNM	4.69461	0	0	0	0	0	0	0	0	0	0	putative protein	IPR002083 (MATH)	GO:0003674 (molecular_function)/GO:0008150 (biological_process)
At4g04170	unkown	37	UNM	124.715	0	0	0	0	0	0	0	0	0	0	putative protein	0	0
At4g13700	unkown	37	UNM	80.6215	0	0	0	0	0	0	0	0	0	0	putative protein	IPR004843 (Metallophos)	GO:0004722 (protein serine/threonine phosphatase activity)/GO:0012505 (endomembrane system)/GO:0003993 (acid phosphatase activity)/GO:0008150 (biological_process)
At4g22430	unkown	37	UNM	104.094	0	0	0	0	0	0	0	0	0	0	putative protein	0	GO:0003674 (molecular_function)/GO:0008150 (biological_process)
At4g35820	unkown	37	UNM	177.633	0	0	0	0	0	0	0	0	0	0	putative protein	IPR005123 (2OG-FeII_Oxy)/IPR006620 (no description)	GO:0018401 (peptidyl-proline hydroxylation to 4-hydroxy-L-proline)/GO:0016706 (oxidoreductase activity, acting on paired donors, with incorporation or reduction of molecular oxygen, 2-oxoglutarate as one donor, and incorporation of one atom each of oxygen into both donors)
At5g03360	unkown	37	UNM	206.676	0	0	0	0	0	0	0	0	0	75.33	putative protein	IPR011424 (C1_3)/IPR004146 (C1_2)	GO:0005575 (cellular_component)
At5g27230	unkown	37	UNM	150.181	0	0	0	0	0	0	0	0	0	0	putative protein	IPR012474 (Frigida)	GO:0008150 (biological_process)
At5g28240	unkown	37	UNM	101.817	0	0	0	0	0	0	0	34.1703	0	0	putative protein	0	GO:0003674 (molecular_function)/GO:0005575 (cellular_component)/GO:0008150 (biological_process)
At5g35420	unkown	37	UNM	146.757	0	0	0	0	0	0	0	0	0	0	putative protein	0	0
At5g47170	unkown	37	UNM	167.1	0	0	0	0	0	0	0	0	0	0	putative protein	0	GO:0003674 (molecular_function)/GO:0005575 (cellular_component)/GO:0008150 (biological_process)
At5g59900	unkown	37	UNM	158.451	0	0	0	0	0	0	0	0	0	0	putative protein	IPR002885 (PPR)	GO:0005488 (binding)
At5g64710	unkown	37	UNM	183.959	0	0	0	0	0	0	0	0	53.1975	0	putative protein	IPR007491 (DUF537)	GO:0003674 (molecular_function)/GO:0008150 (biological_process)
At5g66100	unkown	37	UNM	195.606	0	0	0	0	0	0	0	0	0	0	putative protein	IPR006630 (HTH_LA)	GO:0003674 (molecular_function)/GO:0009507 (chloroplast)/GO:0008150 (biological_process)
At1g24390	unkown	37	UNM	43.0802	0	0	0	0	0	0	0	0	0	0	unknown protein	0	GO:0003674 (molecular_function)/GO:0008150 (biological_process)
At1g62910	unkown	37	UNM	99.0223	0	0	0	0	0	0	0	0	0	0	unknown protein	IPR002885 (PPR)	GO:0005488 (binding)
At1g63070	unkown	37	UNM	19.9194	0	0	0	0	0	0	0	0	0	0	unknown protein	IPR002885 (PPR)	GO:0008150 (biological_process)/GO:0005488 (binding)
At3g08820	unkown	37	UNM	96.4403	0	0	0	0	0	0	0	0	0	0	unknown protein	IPR002885 (PPR)	GO:0005575 (cellular_component)/GO:0008150 (biological_process)/GO:0005488 (binding)
At3g24510	unkown	37	UNM	165.468	0	0	0	0	0	0	0	0	0	0	unknown protein	0	GO:0003674 (molecular_function)/GO:0012505 (endomembrane system)/GO:0008150 (biological_process)
At1g09700	unkown	39	BCP	0	79.9331	0	0	0	0	0	0	0	0	0	0	IPR001159 (dsrm)	0
At2g25380	unkown	39	BCP	0	57.6236	0	0	0	0	0	0	0	0	0	0	0	0
At3g06360	unkown	39	BCP	0	277.608	0	0	0	0	0	0	0	0	0	0	0	GO:0003674 (molecular_function)/GO:0031225 (anchored to membrane)/GO:0008150 (biological_process)
At4g07360	unkown	39	BCP	0	146.782	0	0	0	0	0	0	0	0	0	0	0	0
At4g24900	unkown	39	BCP	0	158.841	0	0	0	0	0	0	0	0	0	0	0	GO:0003674 (molecular_function)/GO:0008150 (biological_process)
At5g35470	unkown	39	BCP	0	66.3904	0	0	0	0	0	0	0	0	0	0	0	GO:0003674 (molecular_function)/GO:0005575 (cellular_component)/GO:0008150 (biological_process)
At5g35800	unkown	39	BCP	0	59.7749	0	0	0	0	0	0	0	0	0	0	0	0
At1g12620	unkown	39	BCP	0	115.812	0	0	0	0	0	0	0	0	0	0	IPR002885 (PPR)	GO:0008150 (biological_process)/GO:0005488 (binding)
At1g55040	unkown	39	BCP	0	161.183	0	0	0	0	0	0	0	0	0	0	IPR001876 (zf-RanBP)	GO:0009507 (chloroplast)/GO:0005622 (intracellular)/GO:0005488 (binding)
At4g02485	unkown	39	BCP	0	461.017	0	0	0	0	0	0	0	0	0	0	IPR005123 (2OG-FeII_Oxy)	GO:0003674 (molecular_function)/GO:0005575 (cellular_component)
At5g08490	unkown	39	BCP	0	64.9534	0	0	0	0	0	0	0	0	0	0	IPR002885 (PPR)	GO:0008150 (biological_process)/GO:0005488 (binding)
At5g25410	unkown	39	BCP	0	77.5667	0	0	0	0	0	0	0	0	0	0	IPR004314 (DUF239)	GO:0003674 (molecular_function)/GO:0012505 (endomembrane system)/GO:0008150 (biological_process)
At1g02710	unkown	39	BCP	0	57.7885	0	0	0	0	0	0	0	0	0	hypothetical protein	0	GO:0003674 (molecular_function)/GO:0012505 (endomembrane system)/GO:0008150 (biological_process)
At1g07060	unkown	39	BCP	0	185.197	0	0	0	0	0	0	0	0	0	hypothetical protein	0	GO:0003674 (molecular_function)/GO:0008150 (biological_process)
At1g09680	unkown	39	BCP	0	54.2	0	0	0	0	0	0	0	0	0	hypothetical protein	IPR002885 (PPR)	GO:0008150 (biological_process)/GO:0005488 (binding)
At1g47780	unkown	39	BCP	0	134.819	0	0	0	0	0	0	0	0	62.11	hypothetical protein
At1g52900	unkown	39	BCP	0	35.0187	0	0	0	0	0	0	0	0	0	hypothetical protein	IPR000157 (Toll/Interleukin receptor TIR domain)	GO:0016020 (membrane)/GO:0006952 (defense response)/GO:0004888 (transmembrane receptor activity)
At1g55050	unkown	39	BCP	0	130.06	0	0	0	0	0	0	0	0	0	hypothetical protein	0	GO:0008150 (biological_process)
At1g56570	unkown	39	BCP	0	62.3565	0	0	0	0	0	0	0	0	0	hypothetical protein	IPR002885 (PPR)	GO:0005488 (binding)
At1g61920	unkown	39	BCP	0	11.2789	0	0	0	0	0	0	0	0	0	hypothetical protein	0	GO:0003674 (molecular_function)/GO:0005575 (cellular_component)/GO:0008150 (biological_process)
At2g05000	unkown	39	BCP	0	46.8565	0	0	0	0	0	0	0	0	0	hypothetical protein	0	GO:0003674 (molecular_function)/GO:0005575 (cellular_component)/GO:0008150 (biological_process)
At2g35030	unkown	39	BCP	0	68.1844	0	0	0	0	0	0	0	0	0	hypothetical protein	IPR002885 (PPR)	GO:0008150 (biological_process)/GO:0005488 (binding)
At3g02010	unkown	39	BCP	0	140.811	0	0	0	0	0	0	0	0	0	hypothetical protein	IPR002885 (PPR)	GO:0008150 (biological_process)/GO:0005488 (binding)
At3g13020	unkown	39	BCP	0	48.8511	0	0	0	0	0	0	0	0	0	hypothetical protein	IPR011523 (zf-C2HC_plant)/IPR007021 (DUF659)/IPR008906 (hATC)	GO:0046983 (protein dimerization activity)/GO:0008150 (biological_process)
At3g25630	unkown	39	BCP	0	88.1466	0	0	0	0	0	0	0	0	0	hypothetical protein	0	0
At3g44800	unkown	39	BCP	0	17.1063	0	0	0	0	0	0	0	0	0	hypothetical protein	IPR002083 (MATH)	GO:0003674 (molecular_function)/GO:0005575 (cellular_component)/GO:0008150 (biological_process)
At4g15710	unkown	39	BCP	0	163.664	0	0	0	0	0	0	0	0	0	hypothetical protein	0	GO:0003674 (molecular_function)/GO:0005575 (cellular_component)/GO:0008150 (biological_process)
At4g30150	unkown	39	BCP	0	296.517	0	0	0	0	0	0	136.758	0	0	hypothetical protein	0	0
At4g32630	unkown	39	BCP	0	35.9198	0	0	0	0	0	0	0	0	0	hypothetical protein	IPR001164 (ARFGAP)	GO:0043087 (regulation of GTPase activity)/GO:0005575 (cellular_component)
At1g17330	unkown	39	BCP	0	107.569	0	0	0	0	0	0	0	0	0	hypothetical protein, 5' partial	IPR006674 (HD)/IPR003607 (HDc)	GO:0003824 (catalytic activity)/GO:0005575 (cellular_component)/GO:0008150 (biological_process)
At3g42080	unkown	39	BCP	0	39.4331	0	0	0	0	0	0	0	0	0	putative protein	0	GO:0003674 (molecular_function)/GO:0005575 (cellular_component)/GO:0008150 (biological_process)
At3g42500	unkown	39	BCP	0	68.4625	0	0	0	0	0	0	0	0	0	putative protein
At3g60850	unkown	39	BCP	0	33.9507	0	0	0	0	0	0	0	0	0	putative protein	0	GO:0003674 (molecular_function)/GO:0005575 (cellular_component)/GO:0008150 (biological_process)
At4g10220	unkown	39	BCP	0	160.773	0	0	0	0	0	0	0	0	0	putative protein	IPR004314 (DUF239)	GO:0003674 (molecular_function)/GO:0012505 (endomembrane system)/GO:0008150 (biological_process)
At4g11710	unkown	39	BCP	0	104.343	0	0	0	0	0	0	0	0	0	putative protein
At4g19900	unkown	39	BCP	0	149.062	0	0	0	0	0	0	0	0	0	putative protein	IPR002885 (PPR)/IPR007577 (Gly_transf_sug)/IPR007652 (Gb3_synth)	GO:0003674 (molecular_function)/GO:0005739 (mitochondrion)/GO:0005795 (Golgi stack)/GO:0008150 (biological_process)/GO:0016757 (transferase activity, transferring glycosyl groups)
At4g35660	unkown	39	BCP	0	259.545	0	0	0	0	0	0	88.319	88.78	0	putative protein	IPR004320 (DUF241)	GO:0003674 (molecular_function)/GO:0008150 (biological_process)
At5g01660	unkown	39	BCP	0	173.521	0	0	0	0	0	0	0	0	0	putative protein	IPR006652 (Kelch)	GO:0003674 (molecular_function)/GO:0005575 (cellular_component)/GO:0008150 (biological_process)
At5g14990	unkown	39	BCP	0	128.205	0	0	0	0	0	0	0	0	0	putative protein	0	GO:0008150 (biological_process)
At5g15560	unkown	39	BCP	0	194.569	0	0	0	0	0	0	0	0	0	putative protein	0	GO:0003674 (molecular_function)/GO:0005575 (cellular_component)/GO:0008150 (biological_process)
At5g47150	unkown	39	BCP	0	78.6233	0	0	0	0	0	0	0	0	0	putative protein	IPR003105 (YDG)	GO:0003674 (molecular_function)/GO:0005575 (cellular_component)/GO:0008150 (biological_process)
At5g48350	unkown	39	BCP	0	98.8673	0	0	0	0	0	0	0	0	0	putative protein	0	GO:0008150 (biological_process)
At5g54420	unkown	39	BCP	0	61.3345	0	0	0	0	0	0	0	0	0	putative protein	IPR005174 (DUF295)	GO:0003674 (molecular_function)/GO:0005575 (cellular_component)/GO:0008150 (biological_process)
At2g14400	unkown	39	BCP	0	23.4115	0	0	0	0	0	0	0	0	0	putative retroelement pol polyprotein
At1g09290	unkown	39	BCP	0	198.097	0	0	0	0	0	0	62.5734	0	0	unknown protein	0	GO:0003674 (molecular_function)/GO:0005575 (cellular_component)/GO:0008150 (biological_process)
At1g73930	unkown	39	BCP	0	347.884	0	0	0	0	0	0	0	0	0	unknown protein	IPR012860 (DUF1630)	GO:0003674 (molecular_function)/GO:0005575 (cellular_component)/GO:0008150 (biological_process)
At1g12360	vesicle trafficking	1	MPG	287.675	258.983	940.327	1891.78	344.48	209.06	361.45	775.441	529.048	677.832	555.77	0	IPR001619 (Sec1)	GO:0009306 (protein secretion)/GO:0008565 (protein transporter activity)
At3g09530	vesicle trafficking	1	MPG	0	149.114	1819.06	4784.26	0	0	0	0	0	0	0	hypothetical protein	IPR004140 (Exo70)	GO:0000145 (exocyst)/GO:0005515 (protein binding)/GO:0006904 (vesicle docking during exocytosis)
At4g39180	vesicle trafficking	1	MPG	0	0	785.409	3377.98	0	0	0	0	0	0	0	SEC14 - like protein	IPR001251 (CRAL_TRIO)/IPR008273 (CRAL_TRIO_N)/IPR001071 (CRETINALDHBP)	GO:0005622 (intracellular)
At3g03800	vesicle trafficking	1	MPG	0	113.857	1133.03	2500.38	0	0	0	0	0	0	0	s-syntaxin-like protein	IPR006011 (Syntaxin)/IPR000727 (SNARE)/IPR006012 (SYNTAXIN)	GO:0016020 (membrane)/GO:0005486 (t-SNARE activity)/GO:0006944 (membrane fusion)/GO:0006886 (intracellular protein transport)
At1g01980	vesicle trafficking	17	MPG	0	0	54.0815	662.768	0	0	0	0	0	0	0	hypothetical protein	IPR012951 (BBE)/IPR006094 (FAD_binding_4)	GO:0006118 (electron transport)/GO:0012505 (endomembrane system)/GO:0009055 (electron carrier activity)
At2g32670	vesicle trafficking	18	TCP	225.361	251.738	1050.75	339.149	0	0	0	0	0	0	98.9	putative synaptobrevin	IPR001388 (Synaptobrevin)/IPR010908 (Longin)	GO:0003674 (molecular_function)/GO:0006810 (transport)/GO:0016192 (vesicle-mediated transport)/GO:0016020 (membrane)
At1g03550	vesicle trafficking	19	TCP	246.752	272.702	1796.12	576.458	60.67	58.15	51.9	195.251	181.774	413.712	40.39	0	IPR007273 (SCAMP)	GO:0045045 (secretory pathway)/GO:0016021 (integral to membrane)/GO:0005386 (carrier activity)
At1g51640	vesicle trafficking	20	TCP	0	0	342.986	0	0	0	0	0	93.6976	0	0	hypothetical protein	IPR004140 (Exo70)	GO:0000145 (exocyst)/GO:0005515 (protein binding)/GO:0006904 (vesicle docking during exocytosis)
At5g39630	vesicle trafficking	37	UNM	44.6656	0	0	0	0	0	0	0	0	0	0	0	IPR007705 (V-SNARE)	GO:0000149 (SNARE binding)/GO:0016021 (integral to membrane)/GO:0006891 (intra-Golgi vesicle-mediated transport)/GO:0006944 (membrane fusion)/GO:0004872 (receptor activity)
At4g04180	vesicle trafficking	37	UNM	245.522	0	0	0	0	0	0	0	0	0	0	putative vesicle transfer ATPase	IPR003959 (AAA)/IPR003593 (no description)	GO:0005739 (mitochondrion)/GO:0016887 (ATPase activity)

## Sheet: Additional file 12b
	Additional file 12b. The distributions of the stage-enriched genes having putative functions in each group (Table A) and the unknown genes (Table B). The numbers showed as numbers of each group (the percentage of each categories).
	Table A
		UNM(%)	BCP(%)	TCP(%)	MPG(%)
	Cell cycle	3(3.1)	0(0.00)	0(0.00)	1(0.47)
	Cell wall	6(6.38)	5(10.64)	17(17.00)	27(12.86)
	cytoskeleton	5(5.32)	0(0.00)	1(1.00)	5(2.38)
	Defense and stress response	8(8.51)	4(8.51)	6(6.00)	12(5.71)
	DNA replication and repair	3(3.1)	2(4.26)	0(0.00)	3(1.43)
	Metabolism	4(4.26)	3(6.38)	17(17.00)	16(7.62)
	Phytohormone	1(1.06)	0(0.00)	1(1.00)	6(2.86)
	Protein degradation	23(24.47)	13(27.66)	4(4.00)	22(10.48)
	Singling	9(9.57)	3(6.38)	7(7.00)	52(24.76)
	Transciption and RNA process	12(12.77)	12(25.53)	16(16.00)	27(12.86)
	Translation	2(2.13)	0(0.00)	0(0.00)	1(0.47)
	Transporter and channel	11(11.70)	2(4.26)	25(25.00)	28(13.33)
	Vesicle trafficking	2(2.13)	0(0.00)	3(3.00)	5(2.38)
	Unclassifed	5(5.32)	3(6.38)	3(3.00)	5(2.38)
	Total	94(100)	47(100)	100(100)	210(100)
	Table B
		UNM(%)	BCP(%)	TCP(%)	MPG(%)
	Putativefunction genes	94(49.47)	47(50)	100(62.11)	210(67.09)
	Unknown	96(50.53)	47(50)	61(37.89)	103(32.91)
	Total	190(100)	94(100)	161(100)	313(100)
